# Supplementary material for: athisomiRDB: A comprehensive database of Arabidopsis isomiRs
Source: Database (Oxford). 2024 Nov 8;2024:baae115. doi: 10.1093/database/baae115 (PMC11544919; doi:10.1093/database/baae115)
Supplement: baae115_Supp [file baae115_supp.zip]

Archive with 16 entries (16 files):
- baae115_Supp/Supplementary Figure S1.tiff
- baae115_Supp/Supplementary Figure S2.tiff
- baae115_Supp/Supplementary Figure S3.tiff
- baae115_Supp/Supplementary Table S1.xlsx
- baae115_Supp/Supplementary table S10.xlsx
- baae115_Supp/Supplementary Table S11.xlsx
- baae115_Supp/Supplementary Table S12.xlsx
- baae115_Supp/Supplementary Table S13.xlsx
- baae115_Supp/Supplementary Table S2.xlsx
- baae115_Supp/Supplementary Table S3.xls
- baae115_Supp/Supplementary Table S4.xlsx
- baae115_Supp/Supplementary Table S5.xlsx
- baae115_Supp/Supplementary Table S6.xlsx
- baae115_Supp/Supplementary Table S7.xlsx
- baae115_Supp/Supplementary Table S8.xlsx
- baae115_Supp/Supplementary Table S9.xlsx
