# Supplementary material for: athisomiRDB: A comprehensive database of Arabidopsis isomiRs
Source: Database (Oxford). 2024 Nov 8;2024:baae115. doi: 10.1093/database/baae115 (PMC11544919; doi:10.1093/database/baae115)
Supplement: baae115_Supp [file baae115_supp.zip › baae115_Supp/Supplementary Table S1.xlsx]

## Sheet: Sheet1
RUN	Genotype
SRR3269279	WT
SRR3285968	/
SRR3285970	/
SRR8353394	WT
SRR8353395	WT
DRR194769	WT
DRR194770	WT
DRR194771	WT
SRR9273374	WT
SRR9273375	WT
SRR9273376	WT
SRR5893698	/
SRR5893700	/
DRR400322	WT
DRR400323	WT
SRR10340345	/
SRR10340346	/
SRR10340347	/
SRR10340348	/
SRR1055106	WT
SRR1055107	miR472OE
SRR18969436	WT
SRR18969437	WT
SRR18969438	WT
SRR3499593	WT
SRR3499594	WT
SRR3499595	parg1-1
SRR3499596	parg1-1
SRR3499597	parp1parp2
SRR3499598	parp1parp2
SRR4051141	WT
SRR5240051	/
SRR5240052	/
SRR5313814	coi1
SRR5313815	WT
SRR5313816	WT
SRR5313818	WT
SRR553453	WT
SRR553454	WT
SRR553455	rack1abc
SRR553456	rack1abc
SRR5893694	/
SRR5893695	/
SRR5893696	/
SRR5893701	/
SRR6833109	WT
SRR6833110	WT
SRR6833111	atxr
SRR6833112	atxr
SRR6833113	se
SRR6833114	hyl1
SRR6833115	hyl1
SRR6833116	cbp80
SRR6833117	cbp80
SRR6833118	se_atxr
SRR6833119	se_atxr
SRR6833120	hyl1_atxr
SRR6833121	hyl1_atxr
SRR6833122	hyl1_atxr
SRR6833123	cbp80_atxr
SRR6833124	cbp80_atxr
SRR6833125	cbp80_atxr
SRR6833126	WT
SRR6833127	atxr
SRR6833128	se
SRR6833129	hyl1
SRR6833130	cbp80
SRR6833131	se_atxr
SRR7441846	WT
SRR7441847	WT
SRR788205	WT
SRR788206	WT
SRR788207	nrpd1-4
SRR788208	nrpe1-12
SRR788209	shh1-1
SRR788210	drm2-2
SRR788211	WT
SRR788212	shh1-1
SRR788213	shh1-1 w/ shh1-3XMYC (Y140A point )
SRR788214	shh1-1 w/ shh1-3XMYC (F162AF165A point )
SRR788215	shh1-1 w/ shh1-3XMYC (D141A point )
SRR788216	shh1-1 w/ shh1-3XMYC (Y212A point )
SRR788217	shh1-1 w/ shh1-3XMYC (wild-type protein)
SRR974963	WT
SRR974964	sde4-3
SRR974965	nrpe1-11
SRR974966	WT
SRR974967	top1a-2
SRR9995048	WT
SRR9995049	WT
SRR9995051	WT
SRR9995052	WT
SRR9995053	WT
SRR9995054	WT
SRR372699	/
SRR372700	/
SRR5893697	/
SRR5893699	/
SRR10587320	WT
SRR10587329	WT
SRR10587330	WT
SRR10587331	WT
SRR3143654	WT
SRR3143655	WT
SRR6456282	WT
SRR6456285	WT
SRR10539023	/
SRR10539024	/
SRR10539025	/
SRR10539026	/
SRR10539027	/
SRR10539028	/
SRR10539029	/
SRR10539034	/
SRR10539037	/
SRR10539038	/
SRR10539039	/
SRR10539040	/
SRR10539041	/
SRR10539042	/
SRR10539043	/
SRR10539044	/
SRR10539045	/
SRR10539046	/
SRR12381496	/
SRR12381497	/
SRR12381498	/
SRR12381499	/
SRR12381500	/
SRR12381501	/
SRR12381502	/
SRR12381505	/
SRR12381506	/
SRR1764563	WT
SRR1764564	WT
SRR1764565	dcp2
SRR1764566	dcp2
SRR1764567	vcs-6
SRR1764568	vcs-6
SRR1764569	dcp2 and rdr6 double
SRR1764570	dcp2 and rdr6 double
SRR1764571	vcs-6 and rdr6 double
SRR1764572	vcs-6 and rdr6 double
SRR2049174	WT
SRR2049175	WT
SRR2049176	WT
SRR2049177	WT
SRR2187571	WT
SRR2187572	WT
SRR2187573	urt1 (Salk_087647C)
SRR2187574	urt1 (Salk_087647C)
SRR019206	WT
SRR019212	WT
SRR10423076	WT
SRR17168766	WT
SRR17168767	WT
SRR18250422	WT
SRR18250423	WT
SRR18250424	WT
SRR18250428	WT
SRR18250431	WT
SRR18250432	WT
SRR23335260	WT
SRR23335261	WT
SRR23335262	WT
SRR3606094	WT
SRR3606095	WT
SRR3606096	WT
SRR3606097	ago1-27
SRR3606098	ago1-27
SRR3606099	ago1-27
SRR3606100	ago1-36
SRR3606101	ago1-36
SRR3606102	ago1-36
SRR3606103	WT
SRR3606104	WT
SRR3606105	WT
SRR3606106	ago1-27
SRR3606107	ago1-27
SRR3606108	WT
SRR3606109	WT
SRR3606110	WT
SRR3606111	WT
SRR3606112	WT
SRR3606113	WT
SRR3606114	WT
SRR4831941	WT
SRR4831942	sac3b-7 (SALK 111245)
SRR4831943	sac3b-3 (SALK 065672)
SRR6001794	WT
SRR6001795	mac7-1
SRR6001796	mac7-1
SRR6001797	prl1prl2
SRR6001798	prl1prl2
SRR631047	WT
SRR707463	dtf1
SRR8074425	WT
SRR8074426	WT
SRR8074427	WT
SRR8074428	pp4r3a-1
SRR8074429	pp4r3a-1
SRR8074430	pp4r3a-1
SRR8074431	pp4r3a-2
SRR8074432	pp4r3a-2
SRR8074433	pp4r3a-2
SRR20810974	WT
SRR20810975	WT
SRR20810976	WT
ERR1337924	WT
ERR1337925	ago1-3 FLAG-AGO1E803A
ERR1337926	ago1-3 FLAG-AGO1H988F
ERR1337927	ago1-3 FLAG-AGO1H988F
ERR1337935	WT
ERR1337967	ago1-3
ERR1337968	ago1-3
ERR1337969	ago1-3 FLAG-AGO1D762A
ERR1337970	ago1-3 FLAG-AGO1D762A
ERR1337971	ago1-3 FLAG-AGO1E803A
SRR4296249	WT
SRR4296250	AGO10 overexpression
SRR4296251	AGO10 overexpression
SRR4296252	AGO10 overexpression
SRR4296253	AGO10 overexpression
SRR4296254	AGO10 overexpression
SRR4296255	AGO10 overexpression
SRR4296256	AGO10 overexpression
SRR4296257	AGO10 overexpression
SRR4296260	His-FLAG-AGO10 transgenic
SRR4296261	His-FLAG-AGO10 transgenic
SRR4296262	His-FLAG-AGO10 transgenic
SRR4296263	His-FLAG-AGO10 transgenic
SRR4296264	His-FLAG-AGO10 transgenic
SRR4296265	His-FLAG-AGO10 transgenic
SRR4296266	His-FLAG-AGO10 transgenic
SRR4296267	His-FLAG-AGO10 transgenic
SRR441525	/
SRR441526	/
SRR441529	/
SRR441531	/
SRR441533	/
SRR441535	/
SRR441537	/
SRR441539	/
SRR441545	/
SRR441549	/
SRR441556	/
SRR441558	/
SRR441559	/
SRR5133950	His-FLAG-AGO10 transgenic
SRR5133951	His-FLAG-AGO10 transgenic
SRR5133952	His-FLAG-AGO10 transgenic
SRR5133953	His-FLAG-AGO10 transgenic
SRR5992946	WT
SRR5992947	iyo-4
SRR5992948	qqt2-2
SRR5992949	nrpb/d/e11-1
SRR5992950	WT
SRR5992951	iyo-4
SRR5992952	qqt2-2
SRR5992953	nrpb/d/e11-1
DRR060187	/
DRR060189	/
DRR060191	/
SRR20791123	WT
SRR20791124	WT
SRR20791125	WT
SRR5488372	smc4
SRR5488373	WT
SRR6757371	/
SRR6757372	/
SRR6852083	WT
SRR6852084	WT
SRR6852087	WT
SRR6852088	WT
SRR6852091	PSR2-5
SRR6852092	PSR2-5
SRR6852093	rdr6-11
SRR6852094	rdr6-11
SRR6852095	PSR2-5
SRR6852096	PSR2-5
SRR6852097	drb4
SRR6852098	drb4
SRR7124413	WT
SRR925853	/
SRR925854	/
SRR925855	/
SRR925856	/
SRR925858	/
SRR925860	/
SRR925862	/
SRR925863	/
SRR925864	/
SRR10694979	ago4-1
SRR10694980	ago4-1
SRR10694981	ago4-1
SRR10694986	ago1-27
SRR10694987	ago1-27
SRR10694988	ago1-27
SRR10694992	WT
SRR10694993	WT
SRR10694994	WT
SRR5514388	/
SRR5514389	/
SRR2075815	/
SRR2075816	/
SRR2075819	/
SRR2075821	/
DRR032002	WT
DRR031999	WT
ERR1665209	WT
ERR1937938	WT
ERR1937939	WT
ERR1937940	WT
ERR1937941	WT
ERR1937942	WT
ERR1937943	WT
ERR1937944	WT
ERR1937945	WT
ERR3163023	WT
ERR3163024	WT
ERR3163025	WT
ERR3163026	WT
ERR3163027	WT
ERR3163028	WT
ERR3163029	WT
ERR3163030	WT
ERR3163038	WT
ERR3163039	WT
ERR3163040	WT
ERR3163041	WT
ERR3163042	WT
ERR3163043	WT
ERR3163044	WT
ERR3163045	WT
SRR11539083	WT
SRR11539084	WT
SRR11539085	WT
SRR11539092	WT
SRR11539093	WT
SRR11539094	WT
SRR1163718	/
SRR1164378	/
SRR12207890	WT
SRR12207891	WT
SRR12207892	WT
SRR12207893	WT
SRR13267719	WT
SRR13267724	WT
SRR13267760	WT
SRR13999462	WT
SRR15082674	WT
SRR15082675	WT
SRR15082676	WT
SRR16464972	WT
SRR19546288	WT
SRR19546289	WT
SRR22439144	WT
SRR2392666	WT
SRR2392667	WT
SRR2392668	WT
SRR2392669	WT
SRR2392670	nrpd1nrpe1 double
SRR2392671	nrpd1nrpe1 double
SRR2392672	nrpd1nrpe1 double
SRR2392673	nrpd1nrpe1 double
SRR3724580	WT
SRR3724581	WT
SRR3724582	WT
SRR3724583	WT
SRR3724584	nrpd1
SRR3724585	nrpd1
SRR3724586	nrpd1
SRR3724587	nrpd1
SRR3724588	ros1
SRR3724589	ros1
SRR3724590	ros1
SRR3724591	ros1
SRR3724592	ros1/nrpd1 double
SRR3724593	ros1/nrpd1 double
SRR3724594	ros1/nrpd1 double
SRR3724595	ros1/nrpd1 double
SRR4124977	DDB2-FLAG
SRR4124978	DDB2-FLAG
SRR4124979	DDB2-FLAG
SRR4124980	DDB2-FLAG
SRR4124981	DDB2-FLAG
SRR4124982	DDB2-FLAG
SRR524728	WT
SRR5295846	WT
SRR5295847	WT
SRR5295848	WT
SRR5295849	xrn3-8
SRR5295850	xrn3-8
SRR5295851	xrn3-8
SRR5483630	WT
SRR5483631	nrpd1-3
SRR5483632	nrpe1-11
SRR5483633	pkl-1
SRR5483634	WT
SRR5483635	nrpd1-3
SRR5483636	nrpe1-11
SRR5483637	pkl-1
SRR5483638	WT
SRR5483639	nrpd1-3
SRR5483640	nrpe1-11
SRR5483641	pkl-1
SRR6026282	/
SRR6026283	/
SRR6026284	/
SRR6026285	/
SRR6050886	WT
SRR6050887	WT
SRR6050888	WT
SRR6050889	WT
SRR6050894	WT
SRR6050895	WT
SRR6050896	WT
SRR6050897	WT
SRR6050898	AGO1sup19
SRR6050899	AGO1sup19
SRR6050900	AGO1sup19
SRR6050901	AGO1sup19
SRR6687447	WT
SRR7947145	WT
SRR8569932	WT
SRR8569933	WT
SRR8569938	WT
SRR8569939	WT
SRR8569940	WT
SRR960237	WT
SRR960238	WT
SRR960239	WT
SRR960240	WT
SRR960241	WT
SRR960242	rrp6l1-2
SRR960243	rrp6l1-2
SRR960244	rrp6l1-2
SRR960245	rrp6l1-2
SRR10694982	ago4-1
SRR10694983	ago4-1
SRR10694984	ago4-1
SRR10694989	ago1-27
SRR10694990	ago1-27
SRR10694991	ago1-27
SRR10694995	WT
SRR10694997	WT
SRR10694998	WT
SRR1732735	WT
SRR5031488	WT
SRR5031523	WT
SRR671950	/
SRR671951	/
SRR671952	/
SRR671953	/
SRR12060860	WT
SRR12060861	WT
SRR12060862	WT
SRR12060866	WT
SRR12060867	WT
SRR12060868	WT
SRR1848803	/
SRR1848804	/
SRR1848805	/
SRR1848806	/
SRR1848807	/
SRR1848808	/
SRR1848809	/
SRR1848810	/
SRR1848811	/
SRR1848812	/
SRR1848813	/
SRR1848814	/
SRR1848815	/
SRR1848816	/
SRR1848817	/
SRR1848818	/
SRR1848819	/
SRR1848820	/
SRR1848821	/
SRR1848822	/
SRR1848823	/
SRR1848824	/
SRR1848825	/
SRR1848826	/
SRR1848827	/
SRR1848828	/
SRR1848829	/
SRR392134	/
SRR392135	/
SRR392136	/
SRR392137	/
SRR392138	/
SRR392139	/
SRR392140	/
SRR392141	/
SRR392142	/
SRR392143	/
SRR392144	/
SRR392145	/
SRR7761229	amiR-SUL
SRR7761230	amiR-SUL
SRR7761231	amiR-SUL
SRR7761232	amiR-SUL sup-B65
SRR7761233	amiR-SUL sup-B65
SRR7761234	amiR-SUL sup-B65
SRR7761235	amiR-SUL
SRR7761236	amiR-SUL
SRR7761237	amiR-SUL
SRR7761238	amiR-SUL snc1-1
SRR7761239	amiR-SUL snc1-1
SRR7761240	amiR-SUL snc1-1
SRR7761241	WT
SRR7761242	WT
SRR7761243	cpr1 aba1
SRR7761244	cpr1 aba1
SRR372701	/
ERR3650066	WT
ERR3650067	WT
SRR1030245	WT
SRR1030246	ein5-1 ski2-3
SRR1030247	ein5-1 ski2-3
SRR1030248	rdr6-11
SRR1030249	rdr6-11 ein5-1 ski2-3
SRR1297338	WT
SRR1297339	WT
SRR1297340	WT
SRR1297341	WT
SRR1297342	WT
SRR1297343	WT
SRR1297344	ein5-1 ski2-3
SRR1297345	ein5-1 ski2-3
SRR1297346	ein5-1 ski2-3
SRR1297347	ein5-1 ski2-3
SRR1297348	ein5-1 ski2-3
SRR1297349	ein5-1 ski2-3
SRR1297350	rdr6-11
SRR1297351	rdr6-11
SRR1297352	rdr6-11
SRR1297353	rdr6-11
SRR1297354	rdr6-11
SRR1297355	rdr6-11
SRR1297356	rdr6-11 ein5-1 ski2-3
SRR1297357	rdr6-11 ein5-1 ski2-3
SRR1297358	rdr6-11 ein5-1 ski2-3
SRR1297359	rdr6-11 ein5-1 ski2-3
SRR1297360	rdr6-11 ein5-1 ski2-3
SRR1297361	rdr6-11 ein5-1 ski2-3
SRR5163664	nrpe1-11
SRR5320838	/
SRR5320839	/
SRR5320840	/
SRR5320841	/
SRR5320842	/
SRR5320843	/
SRR5320844	/
SRR5320845	/
SRR952321	WT
SRR952327	(23b6/35S-RTL1#11T1)
SRR952328	dcl2/3/4
SRR2079812	/
SRR20810987	/
SRR20810988	/
SRR029634	WT
SRR029635	WT
SRR9302978	WT
SRR9302979	WT
SRR3285971	/
SRR3285979	/
SRR11117983	WT
SRR11117984	WT
SRR11117985	WT
SRR11117986	WT
SRR7459240	/
SRR7459241	/
SRR7459242	/
SRR7459243	/
SRR5031522	/
SRR5031530	/
ERR3436538	DG14
SRR19277031	WT
SRR19277032	WT
SRR922228	Overexpression line 21
SRR922229	Overexpression line 7
SRR922230	AtPAP2-
SRR922231	WT
SRR922224	Overexpression line 21
SRR922225	Overexpression line 7
SRR922226	AtPAP2-
SRR922227	WT
SRR525217	/
SRR525218	/
SRR525219	/
SRR525220	/
SRR525221	/
SRR525222	/
SRR525223	/
SRR525224	/
SRR525225	/
SRR525226	/
SRR525227	/
SRR525228	/
SRR528555	/
SRR528556	/
SRR7896606	ilp1 ablation
SRR7896607	ilp1 ablation
SRR7896608	WT
SRR7896609	WT
SRR11347201	WT
SRR11347209	amiR-PAG1
SRR11347210	amiR-PAG1
SRR11347211	amiR-PAG1
SRR11347212	WT
SRR11347213	WT
SRR12067243	WT
SRR12067244	WT
SRR12067245	WT
SRR17231451	WT
SRR17231452	WT
SRR17231453	WT
SRR2060715	WT
SRR2060716	WT
SRR2060717	WT
SRR2060718	WT
SRR2060719	WT
SRR2060720	WT
SRR5151108	WT
SRR5151109	WT
SRR5151110	WT
SRR5151111	WT
SRR5151112	hyl1-2
SRR5151113	hyl1-2
SRR5151114	hyl1-2
SRR5151115	hyl1-2
SRR5151116	snrk2.2/3/6
SRR5151117	snrk2.2/3/6
SRR5151118	snrk2.2/3/6
SRR5151119	snrk2.2/3/6
SRR515915	WT
SRR515916	At-CHS silenced
SRR515917	At-CHS silenced
SRR515918	At-CHS silenced
SRR515919	At-CHS silenced
SRR515920	At-CHS silenced
SRR515921	At-CHS silenced
SRR5195008	dcl4-2 rdr6-11 double
SRR5195009	dcl4-2 rdr6-11 double
SRR5195010	dcl4-2
SRR5195011	dcl4-2
SRR5195012	dcl4-2
SRR5195013	dcl4-2
SRR5195014	dcl2-1/dcl4-2
SRR5195015	dcl2-1/dcl4-2
SRR5195016	dcl2-1
SRR5195017	dcl2-1
SRR5195018	WT
SRR5195019	WT
SRR5209214	WT
SRR5209215	WT
SRR5209216	spo11-1-1
SRR5209217	spo11-1-1
SRR5209218	WT
SRR5209219	WT
SRR6449825	/
SRR6449826	/
SRR6449827	/
SRR6449828	/
SRR6449829	/
SRR6449830	/
SRR6449831	/
SRR6449832	/
SRR6449833	/
SRR8352555	WT
SRR8352556	WT
SRR10518267	/
SRR10518268	/
SRR10518269	/
SRR10518270	/
SRR10518271	/
SRR10518272	/
SRR20810984	WT
SRR20810985	WT
SRR20810986	WT
SRR13999481	WT
SRR13999482	WT
SRR13999483	WT
SRR13999484	WT
SRR13999485	WT
SRR13999486	WT
SRR13999499	WT
SRR13999500	WT
SRR2831352	dcl2/3/4
SRR2831361	nrpd1
SRR2831367	rdr2 dcl2/3/4
SRR2831368	WT
SRR2831370	WT
SRR2831371	dcl2/3/4
SRR2831373	dcl2/3/4
SRR2831404	WT
SRR2831405	ago4
SRR2831407	ago4 dcl2/3/4
SRR2831412	rrp6l1
SRR4124889	WT
SRR4124891	WT
SRR4124892	WT
SRR4124894	WT
SRR4124967	WT
SRR4124968	WT
SRR4124969	WT
SRR4124970	WT
SRR4124971	WT
SRR4124972	WT
SRR4124973	nrpd1a
SRR4124974	nrpd1a
SRR4124975	nrpd1a
SRR4124976	nrpd1a
SRR445204	/
SRR445209	/
SRR445214	/
SRR5641957	WT
SRR5641958	WT
SRR5641959	WT
SRR5641960	dxo1-2
SRR5641961	dxo1-2
SRR5641962	dxo1-2
SRR018346	WT
SRR051927	WT
SRR5367825	WT
SRR5367826	WT
SRR5367827	WT
SRR5367828	35S-RICE1 D52A
SRR5367829	35S-RICE1 D52A
SRR5367830	35S-RICE1 D52A
SRR950397	/
SRR950398	/
SRR950399	/
SRR950400	/
SRR390740	WT
SRR390741	aos
SRR2027871	WT
SRR2027872	CDF2
SRR2027873	DCL1 mutant
SRR13404403	WT
SRR13404404	WT
SRR13404405	WT
SRR20810981	WT
SRR20810982	WT
SRR20810983	WT
SRR10984833	WT
SRR10984834	WT
SRR11296937	WT
SRR11296938	WT
SRR11296939	WT
SRR8397705	WT
SRR8397707	WT
SRR8397708	WT
SRR1848791	/
SRR1848792	/
SRR1848793	/
SRR1848794	/
SRR1848795	/
SRR1848796	/
SRR6667522	/
SRR6667523	/
SRR6667526	/
SRR6667527	/
SRR6667528	/
SRR6667529	/
ERR1337928	WT
ERR1337929	WT
ERR1337930	ago1-3/+ FLAG-AGO1D762A
ERR1337931	ago1-3/+ FLAG-AGO1D762A
SRR3269258	WT
SRR3956083	WT
SRR3956086	WT
SRR6713469	pAP1:AP1:GR ap1 cal
SRR6713470	pAP1:AP1:GR ap1 cal
SRR6713471	pAP1:AP1:GR ap1 cal
SRR6713472	pAP1:AP1:GR ap1 cal
SRR6713473	pAP1:AP1:GR ap1 cal
SRR6713474	pAP1:AP1:GR ap1 cal
SRR6713475	pAP1:AP1:GR ap1 cal
SRR6713476	pAP1:AP1:GR ap1 cal
SRR062110	WT
SRR062111	WT
SRR062112	WT
SRR062113	WT
SRR062114	WT
SRR062115	WT
SRR062116	WT
SRR062117	WT
SRR062118	WT
SRR062119	WT
SRR062120	WT
SRR062121	WT
SRR062122	WT
SRR062123	WT
SRR062124	WT
SRR089370	/
SRR089372	/
SRR089373	/
SRR18831566	WT
SRR3269252	WT
SRR3269253	WT
SRR3269254	WT
SRR3269255	WT
SRR3992484	WT
SRR3992485	WT
SRR3992486	WT
SRR3992487	WT
SRR3992488	WT
SRR3992489	WT
SRR3992491	DCL1 homozygous
SRR3992492	DCL1 homozygous
SRR6667520	/
SRR6667521	/
SRR6667524	/
SRR6667525	/
SRR6667536	WT
SRR6667537	/
SRR7407894	WT
SRR7407895	WT
SRR7407897	WT
SRR074301	WT
SRR074302	WT
SRR074303	WT
SRR074304	WT
SRR074305	WT
SRR8189625	WT
SRR8189626	WT
SRR8189629	WT
SRR8189630	WT
SRR10402713	WT
SRR10402714	WT
SRR3269259	WT
SRR10899901	WT
SRR10899902	WT
SRR10899903	WT
SRR10899904	WT
SRR10899905	WT
SRR10899906	WT
SRR15082669	WT
SRR15082670	WT
SRR15082671	WT
SRR6978709	WT
SRR6978710	WT
SRR6978711	WT
SRR6978712	WT
SRR3707793	WT
SRR3707794	WT
SRR3707795	WT
SRR3707796	WT
SRR3707797	cbp20
SRR3707798	cbp20
SRR3707799	cbp20
SRR3707800	cbp20
SRR3285972	/
SRR3285980	/
SRR3707785	WT
SRR3707786	WT
SRR3707787	WT
SRR3707788	WT
SRR3707789	cbp20
SRR3707790	cbp20
SRR3707791	cbp20
SRR3707792	cbp20
SRR1848797	/
SRR1848798	/
SRR1848799	/
SRR1848800	/
SRR1848801	/
SRR1848802	/
SRR2831374	WT
SRR2831375	dcl2/3/4
SRR2831383	dcl2/3/4
SRR2831394	WT
SRR2831395	dcl2/3/4
SRR3269260	WT
SRR3269261	WT
SRR3269262	WT
SRR3269263	WT
SRR3269264	WT
SRR3269265	WT
SRR3269266	WT
SRR3269267	WT
SRR3269268	WT
SRR3269269	WT
SRR3269270	WT
SRR7007036	WT
SRR7007038	WT
SRR7007039	WT
SRR10257121	WT
SRR10257122	WT
SRR3992495	DCL1 homozygous
SRR402370	WT
SRR402371	WT
SRR786985	/
SRR786986	/
SRR786987	/
SRR786988	/
SRR493082	/
SRR493083	/
SRR493086	/
SRR493087	/
SRR493088	/
SRR493089	/
SRR10856483	/
SRR10856484	/
SRR10856485	/
SRR10856486	/
SRR493084	/
SRR493085	/
SRR493090	/
SRR493091	/
SRR036640	WT
SRR036641	/
SRR3285973	/
SRR3285981	/
SRR3713521	WT
SRR3713522	WT
SRR3713523	WT
SRR3713524	WT
SRR3713525	WT
SRR3713526	WT
SRR3713527	WT
SRR3713528	WT
SRR3713529	WT
SRR3713530	WT
SRR3713531	WT
SRR3713532	WT
SRR3713533	WT
SRR3713534	WT
SRR3713535	WT
SRR3713536	WT
SRR3713537	WT
SRR3713538	WT
SRR3713539	WT
SRR3713540	WT
SRR6458655	/
SRR6458656	/
SRR6458657	/
SRR6794834	WT
SRR6794835	WT
SRR6794836	WT
SRR9869983	WT
SRR9869988	WT
SRR9869989	WT
SRR9869990	WT
SRR9869991	WT
SRR9869993	WT
SRR9869994	WT
SRR9869996	WT
SRR9869997	WT
SRR9870016	WT
SRR9870017	WT
SRR21484223	WT
ERR562732	WT
ERR562741	WT
ERR562745	WT
ERR562746	WT
SRR7760264	RPF2-nad6
SRR7760265	RPF2-nad6
SRR7760266	WT
SRR7760267	RPF2-nad6
SRR7760268	WT
SRR7760269	WT
SRR3269248	WT
SRR3269249	WT
SRR3269250	WT
SRR3269251	WT
SRR1822367	ProAtUBQ10:AtAMT1;1-ORF transgenic
SRR1822370	35S:AtAMT1;1 transgenic
SRR1822372	/
SRR5920359	/
SRR5920360	/
SRR5920361	/
SRR5920362	/
SRR5920363	/
SRR5920364	/
SRR5920365	/
SRR5920366	/
SRR5920367	/
SRR5920368	/
SRR5920369	/
SRR5920370	/
SRR5920371	/
SRR5920372	/
SRR5920373	/
SRR5920374	/
SRR5920375	/
SRR5920376	/
SRR5920377	/
SRR5920378	/
SRR5920379	/
SRR5920380	/
SRR5920381	/
SRR5920382	/
SRR5920383	/
SRR5920384	/
SRR5920385	/
SRR5920386	/
SRR5920387	/
SRR5920388	/
SRR5920389	/
SRR5920390	/
SRR5920391	/
SRR5920392	/
SRR5920393	/
SRR5920394	/
SRR5920395	/
SRR5920396	/
SRR5920397	/
SRR5920398	/
SRR5920399	/
SRR5920400	/
SRR5920401	/
SRR5920402	/
SRR10899907	ago1-18
SRR10899908	ago1-18
SRR10899909	ago1-18
SRR10899910	ago1-18
SRR10899911	ago1-18
SRR10899912	ago1-42
SRR10899913	ago1-42
SRR10899914	ago1-42
SRR10899915	ago1-42
SRR10899916	ago1-42
SRR10899917	ago1-42
SRR10899918	ago1-42
SRR7027824	/
SRR7027825	/
SRR7027826	/
SRR7027827	/
SRR7027828	/
SRR7027829	/
SRR7027830	/
SRR7027831	/
SRR7027832	/
SRR7027833	/
SRR7106439	/
SRR7106440	/
SRR7106441	/
SRR7106442	/
SRR7106443	/
SRR7106444	/
SRR7106445	/
SRR7106446	/
SRR7106447	/
SRR7106448	/
SRR7106449	/
SRR7106450	/
SRR13638397	WT
SRR3269271	WT
SRR3269272	WT
SRR3269273	WT
SRR3269274	WT
SRR13952839	WT
ERR6388521	WT
ERR6388522	WT
SRR015367	ColxLer
SRR015368	ColxLer
SRR015369	ColxLer
SRR12228125	WT
SRR12228126	WT
SRR12228127	WT
SRR20810980	WT
SRR20810989	WT
SRR20810990	WT
SRR6117527	/
SRR6117528	/
SRR6117529	/
SRR6117530	/
SRR3285974	/
SRR3285982	/
SRR4115240	sov (aka Col-0)
SRR4115241	sov (aka Col-0)
SRR4115242	sov (aka Col-0)
SRR4115243	VCS SOV (Col-0 [SOV-L.er])
SRR4115244	VCS SOV (Col-0 [SOV-L.er])
SRR4115245	VCS SOV (Col-0 [SOV-L.er])
SRR4115246	vcs sov (aka vcs-7)
SRR4115247	vcs sov (aka vcs-7)
SRR4115248	vcs sov (aka vcs-7)
SRR4115249	vcs (vcs-7 [SOV-L.er])
SRR4115250	vcs (vcs-7 [SOV-L.er])
SRR4115251	vcs (vcs-7 [SOV-L.er])
SRR8732303	WT
SRR8732317	WT
SRR12228119	WT
SRR12228120	WT
SRR12228121	WT
SRR1618839	/
SRR1618841	/
SRR1618842	/
SRR1618844	/
SRR1618846	/
SRR1618847	/
SRR835483	WT
SRR2831398	WT
SRR072957	/
SRR072958	/
SRR072959	/
SRR072960	/
SRR1039931	Col-0 female X Cvi male
SRR1039932	Col-0 female X Cvi male
SRR1039933	Cvi female X Col-0 male
SRR1039934	Cvi female X Col-0 male
SRR1039935	Cvi female X Cvi male
SRR1039936	Cvi female X Cvi male
SRR1039937	Ler female X Ler male
SRR1039938	Col-0 female X Ler male
SRR1039939	Col-0 female X Ler male
SRR1039940	Ler female X Col-0 male
SRR1039941	Ler female X Col-0 male
SRR887332	/
SRR887333	/
SRR887334	/
SRR887335	/
SRR887336	/
SRR887337	/
SRR887338	/
SRR887339	/
SRR887340	/
SRR887341	/
SRR10418135	/
SRR10418136	/
SRR10418137	/
SRR10418138	/
SRR10418139	/
SRR10418140	/
SRR3285975	/
SRR3285983	/
SRR6294776	Col female x Col male
SRR6294777	Col female x Ler male
SRR6294778	Ler female X Col-0 male
SRR6294779	Ler female x Ler male
SRR4034845	/
SRR4034846	/
SRR4034847	/
SRR4034848	/
SRR12808119	WT
SRR12808120	WT
SRR12808121	WT
SRR12808122	WT
SRR12808124	WT
SRR12808125	WT
SRR12808126	WT
SRR12808127	WT
SRR12808128	WT
SRR12808129	WT
SRR12808130	WT
SRR12808131	WT
SRR4433960	/
SRR4433961	/
SRR1425301	/
SRR3269277	WT
SRR8352551	WT
SRR8352552	WT
SRR8608813	Ler female x 4N Col male
SRR8608814	Ler female x 4N Col nrpd1 male
SRR8608815	Ler female x 4N Col nrpd1 male
SRR3269256	WT
SRR3269257	WT
SRR3285976	/
SRR3285984	/
ERR1297303	WT
ERR1297304	WT
ERR1297305	WT
ERR1297306	WT
ERR1297307	WT
ERR1297308	WT
ERR1297309	WT
ERR1297310	WT
ERR1297311	arp6 knock out
ERR1297312	arp6 knock out
ERR1297313	arp6 knock out
ERR1297314	WT
ERR1297315	arp6 knock out
ERR1297316	arp6 knock out
ERR1297317	arp6 knock out
ERR1297318	arp6 knock out
ERR1297319	arp6 knock out
ERR1297320	arp6 knock out
ERR1297321	arp6 knock out
ERR1297322	arp6 knock out
ERR1297323	arp6 knock out
ERR1297324	arp6 knock out
ERR1297325	WT
ERR1297326	arp6 knock out
ERR1297327	arp6 knock out
ERR1297328	arp6 knock out
ERR1297329	WT
ERR1297330	WT
ERR1297331	WT
ERR1297332	WT
ERR1297333	WT
ERR1297334	WT
SRR12043116	WT
SRR14044855	WT
SRR14044861	WT
SRR14044867	WT
SRR3269275	WT
SRR3269276	WT
SRR3269278	WT
SRR3388132	/
SRR3388134	/
SRR3388136	/
SRR3388138	/
SRR3285977	/
SRR3285985	/
ERR1337946	WT
ERR1337957	WT
SRR3178439	WT
SRR3178440	WT
SRR3178441	ago3-2;PAGO3-FM-AGO3
SRR3178442	ago3-2;PAGO3-FM-AGO3
SRR3178443	ago3-2;PAGO3-FM-AGO3
SRR3178444	ago2-1;PAGO2-HF-AGO2
SRR3178445	ago2-1;PAGO2-HF-AGO2
SRR3388131	/
SRR3388133	/
SRR3388135	/
SRR3388137	/
SRR20810977	WT
SRR20810978	WT
SRR20810979	WT
SRR3285978	/
SRR3285986	/
SRR22309484	/
SRR22309516	/
SRR22309517	/
SRR072961	/
SRR072962	/
SRR072963	/
SRR072964	/
SRR5581460	msh1 -/- S2
SRR5581464	msh1 -/- S2
SRR5581465	msh1 -/- S2
SRR5581466	MSH1 +/+
SRR5581467	MSH1 +/+
SRR5581468	msh1 -/- S1
SRR5581469	msh1 -/- S1
SRR5581470	msh1 -/- S1
SRR5581471	msh1 -/- S2
SRR5581472	msh1 -/- S2
SRR5581473	msh1 -/- S2
SRR9179053	WT
SRR9179054	WT
SRR9179055	WT
SRR9179062	WT
SRR9179063	WT
SRR9179065	WT
SRR9179087	WT
SRR9179088	WT
SRR387835	/
SRR9261644	WT
SRR9261645	WT
SRR17227515	/
SRR17227516	/
SRR17227517	/
SRR17227518	/
SRR17227519	/
SRR17227520	/
SRR17227522	/
SRR17227523	/
SRR17227524	/
SRR17227525	/
SRR17227526	/
SRR17227527	/
SRR17227533	/
SRR17227534	/
SRR17227535	/
SRR17227536	/
SRR17227537	/
SRR17227538	/
SRR17227539	/
SRR17227543	/
SRR17227544	/
SRR17227545	/
SRR17227546	/
SRR17227551	/
SRR452274	/
SRR452275	/
SRR452276	/
SRR452277	/
SRR452278	/
SRR452279	/
SRR6074032	WT
SRR6074033	WT
SRR6074034	/
SRR6074035	/
SRR019670	WT
SRR019671	WT
SRR019672	WT
SRR019674	WT
SRR019676	WT
SRR1163720	/
SRR1164382	/
SRR1164433	/
SRR1164434	/
SRR5227421	WT
SRR5227422	WT
SRR5227423	WT
SRR12067230	WT
SRR12067231	WT
SRR12067232	WT
SRR9179041	WT
SRR9179042	WT
SRR9179043	WT
SRR9179074	WT
SRR9179075	WT
SRR1171796	/
SRR1171800	/
SRR1171804	/
SRR1171806	/
SRR9179047	WT
SRR9179048	WT
SRR9179049	WT
SRR9179080	WT
SRR9179081	WT
SRR9179082	WT
SRR15524864	WT
SRR15524865	WT
ERR3633512	WT
ERR3633513	WT
ERR3633514	WT
ERR3633515	WT
ERR3633516	WT
ERR3633517	WT
ERR3633518	WT
ERR3633519	WT
ERR3633520	WT
ERR3633521	WT
ERR3633522	WT
ERR3633523	WT
ERR3633524	WT
ERR3633525	WT
ERR3633526	WT
ERR3633527	WT
SRR3285967	/
SRR3285969	/
SRR15311783	WT
SRR15311784	WT
SRR15311785	WT
SRR15311786	WT
SRR15311787	WT
SRR15311788	WT
SRR22309485	/
SRR22309486	/
SRR22309487	/
SRR5227418	WT
SRR5227419	WT
SRR5227420	WT
SRR22309512	/
SRR22309513	/
SRR22309514	/
SRR5227424	WT
SRR5227425	WT
SRR5227426	WT
SRR5227427	WT
SRR5227428	WT
SRR5227429	WT
SRR5227430	WT
SRR5227431	WT
SRR5227432	WT
SRR5227433	WT
SRR5227434	WT
SRR5227435	WT
SRR5227436	WT
SRR5227437	WT
SRR5227438	WT
SRR5227439	WT
SRR5227440	WT
SRR5227441	WT
SRR5227442	WT
SRR5227443	WT
SRR5227444	WT
SRR074122	WT
SRR9179039	WT
SRR9179040	WT
SRR9179071	WT
SRR9179072	WT
SRR9179073	WT
SRR9179044	WT
SRR9179045	WT
SRR9179046	WT
SRR9179077	WT
SRR9179078	WT
SRR9179079	WT
SRR1171797	/
SRR1171801	/
SRR1171805	/
SRR1171807	/
SRR9179050	WT
SRR9179051	WT
SRR9179052	WT
SRR9179083	WT
SRR9179084	WT
SRR9179085	WT
ERR958563	WT
ERR958564	farnasyltransferase beta deletion
ERR958565	farnasyltransferase beta deletion
ERR958566	J2/J3 deletion, with transgenic J3C417S
ERR958567	J2/J3 deletion, with transgenic J3C417S
ERR958568	J2/J3 deletion, with transgenic wt J3
ERR958569	J2/J3 deletion, with transgenic wt J3
ERR958570	WT
ERR958571	WT
ERR958572	farnasyltransferase beta deletion
ERR958573	farnasyltransferase beta deletion
ERR958574	J2/J3 deletion, with transgenic J3C417S
ERR958575	J2/J3 deletion, with transgenic J3C417S
ERR958576	J2/J3 deletion, with transgenic wt J3
ERR958577	J2/J3 deletion, with transgenic wt J3
SRR9179056	WT
SRR9179057	WT
SRR9179058	WT
SRR9179089	WT
SRR9179090	WT
SRR9179091	WT
ERR966148	WT
SRR1171795	/
SRR1171799	/
SRR1171803	/
SRR12990667	WT
SRR12990668	WT
SRR12990673	WT
SRR536975	/
SRR536976	/
SRR9261641	WT
SRR9833417	WT
SRR9833419	WT
DRR031887	WT
SRR10759114	WT
SRR10759115	WT
SRR10759116	WT
SRR1986037	WT
SRR1986038	dcl2/dcl4
SRR1986039	WT
SRR1986040	dcl2/dcl4
SRR387837	/
SRR4446498	WT
SRR4446499	WT
SRR4446500	WT
SRR9261636	WT
SRR9261637	WT
SRR9261638	WT
SRR9261639	WT
SRR9261648	WT
SRR9261649	WT
SRR9904887	/
SRR9904888	/
SRR9904889	/
SRR9904890	/
SRR9904891	/
SRR9904892	/
SRR9994882	/
SRR9994883	/
SRR9994884	/
SRR9994885	/
SRR089615	/
SRR089616	/
SRR089617	/
SRR089618	/
SRR493235	/
SRR493236	/
SRR036391	IWR1-type transcription factor , dms4
SRR036392	WT
SRR10049355	hyl1-2_hen2-4
SRR10049356	hyl1-2_hen2-4
SRR10049357	hyl1-2_sop1-5
SRR10049358	hyl1-2_sop1-5
SRR10049359	shy43
SRR10049360	shy43
SRR10049361	hyl1-2
SRR10049362	hyl1-2
SRR10049363	WT
SRR10049364	WT
SRR1039524	WT
SRR388208	rdr2
SRR388209	nrpd1a-4 (PolIV )
SRR388210	WT
SRR5454076	/
SRR896250	defected in RNA polymerase II-transcribed trigger for generating silencing siRNA for RdDM, which still partially silences the Target (T) locus
SRR896251	defected in RNA Polymerase II-transcribed trigger for generating silencing siRNA for RdDM, which is also defected in RNA Polymerase IV-dependent RdDM
SRR896252	Col-0
SRR896253	Col-0
SRR896254	defected in RNA polymerase II-transcribed trigger for generating silencing siRNA for RdDM, without the Target (T) locus
SRR896255	Col-0
ERR973023	rdr6
ERR973024	rdr6
ERR973025	SKI2
ERR973026	SKI2
ERR973027	SKI2 and RDR6
ERR973028	SKI2 and RDR6
ERR973029	WT
ERR973030	WT
SRR10007829	/
SRR10042824	WT
SRR10042825	WT
SRR1023821	WT
SRR1023822	suvh2 suvh9
SRR1023823	nrpd1-4
SRR1023824	nrpe1-11
SRR10486318	WT
SRR1163504	/
SRR11783484	WT
SRR11783485	WT
SRR11829907	WT
SRR11829908	WT
SRR11829909	WT
SRR13404415	WT
SRR13404416	WT
SRR13404417	WT
SRR14209175	WT
SRR14209176	WT
SRR14214682	WT
SRR14214683	WT
SRR14214684	WT
SRR14214691	WT
SRR14214692	WT
SRR14214693	WT
SRR14333506	WT
SRR14333507	WT
SRR14333508	WT
SRR14333525	WT
SRR14333526	WT
SRR14333527	WT
SRR1560118	WT
SRR1560119	WT
SRR1560120	hen1-2
SRR1560121	hen1-2
SRR1560122	hen1-2/heso1-2
SRR1560123	hen1-2/heso1-2
SRR1560124	hen1-2/heso1-2/urt1-3
SRR1560125	hen1-2/heso1-2/urt1-3
SRR1560126	heso-1-2
SRR1560127	heso-1-2
SRR1560128	heso1-2/utr1-3
SRR1560129	heso1-2/utr1-3
SRR1567670	WT
SRR1567671	ddm1-2 +/-
SRR1567672	WT
SRR1567673	WT
SRR1569248	WT
SRR1569249	drm3-1
SRR1569250	drm2-2
SRR1569251	nrpe1-12
SRR1573887	hen1-8
SRR1573888	hen1-8 ntp2-1
SRR1573889	hen1-8 urt1-1
SRR1573890	hen1-8 ntp4-1
SRR1573891	hen1-8 ntp5-1
SRR1573892	hen1-8 ntp6-1
SRR1573893	hen1-8 ntp7-1
SRR1573894	hen1-8 ntp8-1
SRR1573895	hen1-8 ntp10-1
SRR1573896	hen1-8
SRR1573897	hen1-8 heso1-1
SRR1573898	hen1-8 mee44
SRR15742963	WT
SRR15742964	WT
SRR15742965	WT
SRR15742966	WT
SRR15742967	WT
SRR1693713	WT
SRR1693714	WT
SRR1693715	WT
SRR1693716	WT
SRR1693717	ddm1
SRR1693718	ddm1
SRR1693719	WT
SRR1693720	ago1
SRR1754021	HA-AGO1-DAH
SRR1754022	HA-AGO1-DAH
SRR1754023	HA-AGO1-DAH
SRR1754024	HA-AGO1-DAH
SRR1754025	HA-AGO1-DAH
SRR1754026	HA-AGO1-DAH
SRR1754027	HA-AGO1-DAH
SRR1754028	HA-AGO1-DAH
SRR1754045	WT
SRR1754046	WT
SRR1754049	WT
SRR1754050	WT
SRR1754051	WT
SRR1754052	WT
SRR1754077	HA-AGO10-DDH
SRR1754078	HA-AGO10-DDH
SRR1754079	HA-AGO10-DDH
SRR1754080	HA-AGO10-DDH
SRR1754081	HA-AGO10-DDH
SRR1754082	HA-AGO10-DDH
SRR1754083	HA-AGO10-DDH
SRR1754084	HA-AGO10-DDH
SRR1796626	HA-AGO2-DAD(ago2-1)
SRR1796627	HA-AGO2-DAD(ago2-1)
SRR1796628	HA-AGO2-DAD(ago2-1)
SRR1796629	HA-AGO2-DAD(ago2-1)
SRR1796630	HA-AGO2-DAD(ago2-1)
SRR1796631	HA-AGO2-DAD(ago2-1)
SRR1796632	HA-AGO2-DAD(ago2-1)
SRR1796633	HA-AGO2-DAD(ago2-1)
SRR1842772	/
SRR1842774	/
SRR1842775	/
SRR189800	/
SRR189804	/
SRR189808	/
SRR189812	/
SRR2145249	/
SRR2145250	/
SRR2145251	/
SRR2147186	WT
SRR2147187	WT
SRR2147188	WT
SRR2147189	rtl2
SRR2147190	rtl2
SRR2147191	rtl2
SRR2147192	RTL2 with 35S promoter
SRR2147193	RTL2 with 35S promoter
SRR2147194	RTL2 with 35S promoter
SRR2147195	RTL2 with 35S promoter and dcl2 dcl3 dcl4 triple
SRR2147196	RTL2 with 35S promoter and dcl2 dcl3 dcl4 triple
SRR2147197	RTL2 with 35S promoter and dcl2 dcl3 dcl4 triple
SRR2147198	dcl2/3/4
SRR2147199	dcl2/3/4
SRR2147200	dcl2/3/4
SRR2147201	RTL1 with 35S promoter
SRR2147202	RTL1 with 35S promoter
SRR2147203	RTL1 with 35S promoter and dcl2 dcl3 dcl4 triple
SRR24008169	WT
SRR24008170	WT
SRR24436029	nrpd1a-3
SRR24436030	nrpd1a-3
SRR24436031	nrpd1a-3
SRR24436032	pLAT52::DsRed
SRR24436033	pLAT52::DsRed
SRR24436034	pLAT52::DsRed
SRR24436035	pMGH3::RTL1-Myc
SRR24436037	pMGH3::RTL1-Myc
SRR24436038	pMGH3::RTL1-Myc
SRR24436039	WT
SRR24436040	WT
SRR3048747	WT
SRR3048748	WT
SRR3048749	WT
SRR3116232	/
SRR3116233	/
SRR3116234	/
SRR3116235	/
SRR3116236	/
SRR3116237	/
SRR3116238	/
SRR3116239	/
SRR3116240	/
SRR3116241	/
SRR3116242	/
SRR3116243	/
SRR3116244	/
SRR3116245	/
SRR3116246	/
SRR3116247	/
SRR3116248	/
SRR3116249	/
SRR3116250	/
SRR3116251	/
SRR3116252	/
SRR3144591	/
SRR3144592	/
SRR332436	/
SRR332437	/
SRR332438	/
SRR332439	/
SRR332440	/
SRR403903	WT
SRR403904	heso1-1
SRR403905	hen1-8
SRR403906	hen1-8 heso1-1
SRR403907	WT
SRR403908	heso1-1
SRR403909	hen1-8
SRR403910	hen1-8 heso1-1
SRR404274	hen1-1
SRR404275	WT
SRR404276	hen1-8
SRR404277	WT
SRR4295721	WT
SRR4295722	WT
SRR4295723	WT
SRR4295724	ago4-4
SRR4295725	ago4-4
SRR4295726	ago4-4
SRR4295727	ago4-4/6-2/9-1
SRR4295728	ago4-4/6-2/9-1
SRR4295729	ago4-4/6-2/9-1
SRR4295730	ago4-4/wtAGO4
SRR4295731	ago4-4/wtAGO4
SRR4295732	ago4-4/wtAGO4
SRR4295733	ago4-4/AGO4-D742A
SRR4295734	ago4-4/AGO4-D742A
SRR4295735	ago4-4/AGO4-D742A
SRR4295736	ago4-4/6-2/9-1/wtAGO4
SRR4295737	ago4-4/6-2/9-1/wtAGO4
SRR4295738	ago4-4/6-2/9-1/wtAGO4
SRR4295739	ago4-4/6-2/9-1/AGO4-D742A
SRR4295740	ago4-4/6-2/9-1/AGO4-D742A
SRR4295741	ago4-4/6-2/9-1/AGO4-D742A
SRR493033	WT
SRR493034	crt1-4 (eco. Columbia)
SRR493035	crh6-3 (eco. Columbia)
SRR505135	WT
SRR505136	tgh-1
SRR505137	WT
SRR505138	tgh-1
SRR5085886	WT
SRR5085887	stv-1
SRR5085888	WT
SRR5085889	stv-1
SRR5100580	WT
SRR5100581	drb7.2
SRR5100582	WT
SRR5100583	drb7.2
SRR520363	WT
SRR520364	WT
SRR520365	nrpe1-12
SRR520366	nrpe1-12
SRR5565089	met1
SRR5660304	WT
SRR5660305	WT
SRR5660306	WT
SRR5660307	WT
SRR5660308	overexpressing RPL18
SRR5660309	WT
SRR5680775	WT
SRR5680776	4x Col
SRR5680777	nrpd1a (Col)
SRR5680778	4x nrpd1a (Col)
SRR5680787	dcl4 rdr6 (Col)
SRR5680788	rdr6
SRR5680789	WT
SRR5747825	/
SRR6144270	WT
SRR6144271	WT
SRR6144272	cdc5-1
SRR6144273	cdc5-1
SRR6164242	WT
SRR6164243	WT
SRR6164244	ddl-1
SRR6164245	ddl-1
SRR6192867	WT
SRR6192868	WT
SRR6192869	WT
SRR6192870	rdr1/2/6
SRR6192871	rdr1/2/6
SRR6192872	rdr1/2/6
SRR6208731	WT
SRR6208733	WT
SRR6208734	3ab
SRR6208735	3ab
SRR6208736	5a
SRR6208737	5a
SRR6208912	/
SRR6208913	/
SRR6208914	/
SRR6208915	/
SRR6208916	/
SRR6208917	/
SRR6208918	/
SRR6208919	/
SRR6208920	/
SRR6208922	/
SRR6208923	/
SRR6208924	/
SRR6208925	/
SRR6297110	WT
SRR6376831	WT
SRR6376832	WT
SRR6376833	spt5l-1
SRR6376834	spt5l-1
SRR647486	/
SRR647487	/
SRR647488	/
SRR647489	/
SRR7124089	WT
SRR7124090	WT
SRR7124091	sma1-1
SRR7124092	sma1-1
SRR764857	WT
SRR764858	WT
SRR764859	dcl1-7
SRR764860	dcl1-7
SRR764861	dcl2/3/4
SRR764862	dcl2/3/4
SRR764863	rdr2
SRR764864	rdr2
SRR764865	rdr2
SRR764866	rdr2
SRR764867	rdr2
SRR764868	rdr2
SRR764869	rdr2
SRR764870	WT
SRR764871	WT
SRR7722987	WT
SRR7722988	aly1-2
SRR7722989	dcl2
SRR7722990	pol V
SRR8357242	WT
SRR8357243	WT
SRR8357247	WT
SRR8357261	WT
SRR8404463	WT
SRR8404464	WT
SRR8404497	NRPD1_ZF
SRR8404498	NRPD1_ZF
SRR8404499	NRPD1_ZF
SRR8695896	WT
SRR8695898	WT
SRR8695900	WT
SRR8792539	WT
SRR8890425	WT
SRR8890426	WT
SRR8890427	WT
SRR9261643	WT
SRR942026	WT
SRR942027	jmj14-1
SRR942028	ldl1-2 ldl2
SRR942029	jmj14-1 ldl1-2 ldl2
SRR942030	shh1-1
SRR942031	nrpd1-4
SRR942032	nrpe1-11
SRR942033	drm2-2
SRR035249	WT
SRR035250	WT
SRR11128435	/
SRR11128436	/
SRR11128437	/
SRR11128438	/
SRR11128439	/
SRR11128440	/
SRR11128441	/
SRR11128442	/
SRR11128443	/
SRR11128444	/
SRR11128445	/
SRR11128446	/
SRR11128447	/
SRR11128448	/
SRR11128449	/
SRR12419564	WT
SRR1262389	/
SRR1262545	/
SRR1262546	/
SRR1262601	/
SRR1561605	WT
SRR1561607	WT
SRR1561608	rdr1
SRR1561609	rdr6
SRR15857971	/
SRR15857972	/
SRR15857973	/
SRR1754029	HA-AGO2-DAD(ago2-1)
SRR1754030	HA-AGO2-DAD(ago2-1)
SRR1754031	HA-AGO2-DAD(ago2-1)
SRR1754032	HA-AGO2-DAD(ago2-1)
SRR1754033	HA-AGO2-DAD(ago2-1)
SRR1754034	HA-AGO2-DAD(ago2-1)
SRR1754035	HA-AGO2-DAD(ago2-1)
SRR1754036	HA-AGO2-DAD(ago2-1)
SRR1754037	HA-AGO2-DAD(ago2-1)
SRR1754038	HA-AGO2-DAD(ago2-1)
SRR1754039	HA-AGO2-DAD(ago2-1)
SRR1754040	HA-AGO2-DAD(ago2-1)
SRR1754041	HA-AGO2-DAD(ago2-1)
SRR1754042	HA-AGO2-DAD(ago2-1)
SRR1754043	HA-AGO2-DAD(ago2-1)
SRR1754044	HA-AGO2-DAD(ago2-1)
SRR1754053	Col-0
SRR1754054	Col-0
SRR1754056	Col-0
SRR1754057	Col-0
SRR1754058	Col-0
SRR1754059	Col-0
SRR1754060	Col-0
SRR1754061	HA-AGO2-DAD(ago2-1)
SRR1754062	HA-AGO2-DAD(ago2-1)
SRR1754063	HA-AGO2-DAD(ago2-1)
SRR1754064	HA-AGO2-DAD(ago2-1)
SRR1754065	HA-AGO2-DAD(ago2-1)
SRR1754066	HA-AGO2-DAD(ago2-1)
SRR1754067	HA-AGO2-DAD(ago2-1)
SRR1754068	HA-AGO2-DAD(ago2-1)
SRR1754069	HA-AGO1-DAH
SRR1754070	HA-AGO1-DAH
SRR1754071	HA-AGO1-DAH
SRR1754072	HA-AGO1-DAH
SRR1754073	HA-AGO1-DAH
SRR1754074	HA-AGO1-DAH
SRR1754075	HA-AGO1-DAH
SRR1754076	HA-AGO1-DAH
SRR1754085	HA-AGO10-DDH
SRR1754086	HA-AGO10-DDH
SRR1754087	HA-AGO10-DDH
SRR1754088	HA-AGO10-DDH
SRR1754089	HA-AGO10-DDH
SRR1754090	HA-AGO10-DDH
SRR1754091	HA-AGO10-DDH
SRR1754092	HA-AGO10-DDH
SRR1754093	HA-AGO1-DAH(ago2-1)
SRR1754094	HA-AGO1-DAH(ago2-1)
SRR1754095	HA-AGO1-DAH(ago2-1)
SRR1754096	HA-AGO1-DAH(ago2-1)
SRR1754097	HA-AGO1-DAH(ago2-1)
SRR1754098	HA-AGO1-DAH(ago2-1)
SRR1754099	HA-AGO1-DAH(ago2-1)
SRR1754100	HA-AGO1-DAH(ago2-1)
SRR1754101	ago2-1
SRR1754102	ago2-1
SRR1754103	ago2-1
SRR1754104	ago2-1
SRR1754105	ago2-1
SRR1754106	ago2-1
SRR1754107	ago2-1
SRR1754108	ago2-1
SRR1754109	HA-AGO10-DAH(ago2-1)
SRR1754110	HA-AGO10-DAH(ago2-1)
SRR1754111	HA-AGO10-DAH(ago2-1)
SRR1754112	HA-AGO10-DAH(ago2-1)
SRR1754113	HA-AGO10-DAH(ago2-1)
SRR1754114	HA-AGO10-DAH(ago2-1)
SRR1754115	HA-AGO10-DAH(ago2-1)
SRR1754116	HA-AGO10-DAH(ago2-1)
SRR189801	/
SRR189805	/
SRR189809	/
SRR2042895	/
SRR2042896	/
SRR2042898	/
SRR2042899	/
SRR2042900	/
SRR2042901	/
SRR2042902	/
SRR2042903	/
SRR2042904	ColxLer
SRR2042905	ColxLer
SRR2042906	ColxLer
SRR2042907	ColxLer
SRR2042908	Ler x Col
SRR2042913	Ler x Col
SRR2042914	Ler x Col
SRR2042915	Ler x Col
SRR2079799	/
SRR2079800	/
SRR2079801	/
SRR2079802	/
SRR2079803	/
SRR2079804	/
SRR2079805	/
SRR2079806	/
SRR2079807	/
SRR2079808	/
SRR2079809	/
SRR2079810	/
SRR2079811	/
SRR2927678	WT
SRR2927680	WT
SRR2927776	WT
SRR2927777	dcl4-2
SRR2927778	dcl4-2 expressing nuclear DCL4 from Ubq10 promoter
SRR2927779	dcl4-2 expressing cytosplasmic DCL4 from Ubq10 promoter
SRR332443	/
SRR332444	/
SRR332445	/
SRR352324	WT
SRR352325	transgenic 35S::MIR164ACol-0
SRR352326	transgenic 35S::MIR164AC24
SRR445735	/
SRR445737	/
SRR6156924	/
SRR6156925	/
SRR6208921	/
SRR7188962	/
SRR7188965	/
SRR7643478	Empty vector control
SRR7643479	Empty vector control
SRR7643480	miR1507 overexpression
SRR7643481	miR1507 overexpression
SRR7643482	miR2109 overexpression
SRR7643483	miR2109 overexpression
SRR7643484	miR2188a overexpression
SRR7643485	miR2188a overexpression
SRR7643486	miR2188b overexpression
SRR7643487	miR2188b overexpression
SRR7643488	miR2188c overexpression
SRR7643489	miR2188c overexpression
SRR8992308	/
SRR8992309	/
SRR9179067	WT
SRR9659530	WT
SRR9659531	WT
[truncated: 758 more rows]
