# Supplementary material for: athisomiRDB: A comprehensive database of Arabidopsis isomiRs
Source: Database (Oxford). 2024 Nov 8;2024:baae115. doi: 10.1093/database/baae115 (PMC11544919; doi:10.1093/database/baae115)
Supplement: baae115_Supp [file baae115_supp.zip › baae115_Supp/Supplementary table S10.xlsx]

## Sheet: Sheet13
isomiR ID	AGO1	AGO2	AGO3	AGO4	AGO5	AGO6	AGO7	AGO9	AGO10
iso-18-02FL50D1	0.238571	0.1575	0.19	0	0.0225	0	0	0	0
iso-18-0DKMID7	0	0	0.04	0	0	0	0	0	0
iso-18-16DVI8DE	0.07	0	0.02	0.166667	0.02	0.05	0	0	0
iso-18-1ERF1ODS	0	0	0.01	0	0	0	0	0	0
iso-18-1IPZ5SZ	0	0.0125	0	0	0	0	0	0	0
iso-18-2VPFNRV	0	0	0	0.0466667	0	0	0	0	0
iso-18-3VJ99PDN	0.03	0	0	0	0	0	0	0	0
iso-18-509PB305	0	0	0	0.0766667	0	0	0	0	0
iso-18-8BJ4B00L	0.0442857	0	0	0	0	0	0	0	0
iso-18-8MHQJ602	2.76857	0	0	0.0766667	0	0	0	0	0
iso-18-95W34302	0	0	0	0	0	0.05	0	0	0
iso-18-9EV27N0H	0	0	0	0.0766667	0	0	0	0	0
iso-18-9QS4SUZ	0	0	0	0	0	0.11	0.05	0	0.565
iso-18-B58XH603	0	0.0125	0	0	0	0	0	0	0
iso-18-B9IY0602	0	0	0.04	0	0	0	0	0	0
iso-18-BXOS15R	0	0.0125	0	0	0	0	0	0	0
iso-18-BZK1DY0B	0	0	0	0	0	0	0	0.04	0
iso-18-D4UUHOW	0	0.015	0.0666667	0	0	0.05	0	0	0
iso-18-D7QVYQDO	0	0.0125	0	0	0	0	0	0	0
iso-18-DRDVIYW	0	0.0225	0	0	0	0	0	0	0
iso-18-DS50OE0K	0	0	0	0	0.02	0	0	0	0
iso-18-DY5Q5OD0	0	0	0.02	0	0	0	0	0	0
iso-18-F61EOZDV	0.0628571	0	0	0	0	0	0	0	0
iso-18-H2HIXBX	0	0.0125	0	0	0.08	0	0	0	0
iso-18-HNVN9M0E	0	0.0425	0	0	0	0	0	0	0
iso-18-HZ9OQN0P	0	0	0	0.0766667	0	0	0	0	0
iso-18-IP9NJDDE	0	0	0	0	0	0.05	0	0	0
iso-18-IUZFO3D2	0	0	0.02	0	0	0	0	0	0
iso-18-IXE6YK0E	0	0.0125	0	0	0	0	0	0.075	0
iso-18-IZVNVK0N	0	0.015	0	0	0	0	0	0	0
iso-18-J7DJX70L	0	0	0	0	0	0.05	0	0	0
iso-18-J87U7U0E	0	0.0125	0	0	0	0	0	0	0.06
iso-18-L4WPJ4D2	0.0914286	0	0	0	0	0	0	0	0
iso-18-ODR899Y	0	0	0.02	0	0	0	0	0	0
iso-18-OPDEF2DU	0.267143	0	0	0	0	0	0	0	0
iso-18-OPYZS2Z	0.03	0	0	0	0	0	0	0	0
iso-18-RLU37WDO	0	0	0.02	0	0	0	0	0	0
iso-18-S8LNZ00L	0	0	0.00666667	0	0	0	0	0	0
iso-18-V0Z99EW	0.18	0	0	0.0233333	0	0	0	0	0
iso-18-VDL48D6	0.0914286	0	0	0	0	0.05	0	0	0
iso-18-VQHLVQDB	0	0	0	0	0	0	0	0	0.06
iso-18-WXNZHQDD	0.0357143	0	0	0	0	0	0	0	0
iso-18-X01DZ2W	0.26	0	0.0366667	0.126667	0.02	2.46	0	0	0
iso-18-XJMV2L02	1.48714	0	0	0	0	0	0	0	0
iso-18-XLKBX4D6	0	0	0	0.153333	0	0	0	0	0
iso-18-XVNY97D0	0.0442857	0	0	0	0	0	0	0	0
iso-18-Y27NO40L	0.03	0.0225	0	0	0	0	0.05	0	1.99
iso-18-Z2ZBR0D5	119.677	0.0125	0.306667	0.51	0.1025	0.96	0.47	0	0.565
iso-18-ZKUM88DN	0.0357143	0	0	0	0	0	0	0	0
iso-18-ZU8N460L	0	0	0	0	0	0.32	0	0	0
iso-18-ZW8BOQ0Q	0.03	0	0	0	0	0	0	0	0
iso-19-01VENLFR	0	0.0125	0	0	0	0	0	0	0
iso-19-02FL50FU	0.0557143	0.0225	0.04	0	0	0	0	0	0
iso-19-02FL50FW	1.04143	0.2275	0.02	0	0	0	0	0	0
iso-19-07Z0ES14	0	0.015	0	0	0	0	0	0	0
iso-19-0DKMIDEE	0	0.015	0.0766667	0	0	0	0	0	0
iso-19-0L27DRJS	0	0	0.02	0	0	0	0	0	0
iso-19-164FZ82S	0	0	0.266667	0	0	0	0	0	0
iso-19-16DVI8F5	0	0	0	0.1	0	0	0	0	0
iso-19-16DVI8FP	0	0	0	0.186667	0	0	0	0	0
iso-19-1IPZ5SFB	0	0.0125	0	0	0	0.05	0	0.04	0
iso-19-1LY2OLI7	0	0	0.01	0	0	0	0	0	0
iso-19-1NP8IZEJ	0	0	0	0.0766667	0	0	0	0	0
iso-19-1PDZZ81I	0	0.0125	0	0	0	0	0	0	0
iso-19-1XZ5YKE3	0	0	0.0166667	0	0	0	0	0	0
iso-19-358VKL1I	0.0271429	0	0	0	0	0	0	0	0
iso-19-3V2050KM	0.0442857	0	0	0	0	0	0	0	0
iso-19-4S1U8EJZ	0.0442857	0	0	0	0	0	0	0	0
iso-19-509PB3K3	0	0	0	0.1	0.02	0.16	0	0	0
iso-19-526ML0EM	0	0	0.0266667	0	0	0.05	0	0	0
iso-19-595J4N0R	0	0.03	0	0	0	0	0	0	0
iso-19-5E6N10KE	0	0	0	0	0	0	0.15	0.04	0
iso-19-5N6RIBKQ	0	0	0	0	0.08	0	0	0	0
iso-19-5O2ZH11E	0	0	0	0.0766667	0	0	0	0	0
iso-19-5ZZP7V1X	0	0	0	0	0	0	0	0	0.12
iso-19-5ZZP7V1Z	0	0.015	0	0	0	0	0	0	0
iso-19-6E7WN2JL	0	0.0425	0.0933333	0.613333	0.1	0.05	0.145	0.04	0.42
iso-19-78LNZ0J6	0	0	0	0.0766667	0	0	0	0	0
iso-19-7OIMBLKO	0	0	0.02	0	0	0	0	0	0
iso-19-7UFKEYHR	1.84143	0.2325	0	0	0	0	0	0	0
iso-19-8BJ4B0JR	0.0271429	0	0	0	0	0	0	0	0
iso-19-8BYBQ90Y	0.0442857	0	0	0	0	0	0	0	0
iso-19-8IX2UZKQ	0.0442857	0	0	0	0	0	0	0	0
iso-19-8MHQJ6J1	0.192857	0.015	0	0	0	0	0	0	0
iso-19-8MHQJ6JF	0.294286	0	0	0	0	0	0	0	0
iso-19-8MHQJ6JH	0.0828571	0	0	0	0	0	0	0	0
iso-19-8MHQJ6JI	4.97429	0.015	0	0.153333	0	0	0	0	0
iso-19-8MHQJ6JN	0.0828571	0	0	0	0	0	0	0	0
iso-19-8XF25XI8	0	0	0	0	0	0.05	0	0	0
iso-19-97BF47ED	0	0	0	0	0.04	0	0	0	0
iso-19-9EV27N2X	0.0442857	0	0	0	0	0	0	0	0
iso-19-9QS4SUFB	0.0857143	0.0275	0	0	0.04	0.75	0.37	0	2.54
iso-19-9QS4SUFE	0.0257143	0	0	0	0	0	0	0	0
iso-19-9Y0MR7EW	0.0357143	0	0	0	0	0	0	0	0
iso-19-B0BBBB06	0	0	0	0	0	0	0.075	0	0
iso-19-B31EZ8KI	0	0.0125	0.02	0	0	0	0	0	0
iso-19-B5UFD7FP	0	0.0225	0	0	0	0	0	0	0
iso-19-BERLU32P	0	0	0	0.0766667	0	0	0	0	0
iso-19-BISZ8DF5	0	0.0225	0	0	0	0	0	0	0
iso-19-BJZUOM0X	0	0	0.02	0	0	0	0	0	0
iso-19-BSXL7IH9	0	0	0.02	0	0	0	0	0	0
iso-19-BXOS150U	0	0.035	0	0	0	0	0	0	0
iso-19-D4UUHOEO	0	0	0.02	0	0	0	0	0	0
iso-19-DDV28ZHO	0	0	0	0	0	0.05	0	0	0
iso-19-DIQOQQI7	0	0.0125	0	0	0.02	0	0	0	0
iso-19-DNZNRZ29	0	0	0	0.0233333	0	0	0	0	0
iso-19-DOO9B71W	0	0	0.0166667	0	0	0	0	0	0
iso-19-DOXBIBI6	0	0.0125	0	0	0	0	0	0	0
iso-19-DOXBIBIS	0	0.0125	0	0	0	0	0	0	0
iso-19-DRDVIYEO	0	0.0125	0.00666667	0	0.1	0	0	0	0
iso-19-DS50OEJN	0	0	0	0.156667	0	0	0	0	0
iso-19-DUXVB41X	0	0.015	0.02	0	0	0	0	0	0
iso-19-DWFFDFF1	0	0.035	0	0	0	0	0	0	0
iso-19-DWFFDFFI	0	0.0375	0	0	0	0	0	0	0
iso-19-DXVD8MIW	0	0	0	0.0233333	0	0	0	0	0
iso-19-DY5Q5OF4	0.09	0.0575	0.02	0	0	0	0	0	0
iso-19-DZ6KXBJX	0	0.0125	0	0	0	0	0	0	0
iso-19-DZVSSYF7	0	0.3	0	0	0	0	0	0	0
iso-19-DZVSSYFR	0	0.035	0	0	0	0	0	0	0
iso-19-DZVSSYFS	0	0.0475	0	0	0	0	0	0	0
iso-19-E6ZUKQFR	0	0	0.04	0	0	0	0	0	0
iso-19-EB2BBYF4	0	0.0275	0	0	0	0	0	0	0
iso-19-EFX2RY2F	0	0.085	0	0	0	0.05	0	0.04	0
iso-19-EQZEWLFW	0	0	0.02	0	0	0	0	0	0
iso-19-EX61ZX2S	0	0	0.0366667	0	0	0	0	0	0
iso-19-F15L2F0U	0	0.0925	0	0	0	0	0	0	0.06
iso-19-F4NY6NJE	0.0871429	0	0	0	0	0	0	0	0
iso-19-F61EOZI3	0	0	0	0	0.04	0	0	0	0
iso-19-F61EOZIK	0.0271429	0	0.02	0	0	0	0	0	0
iso-19-FE5BNW24	0	0	0.02	0	0	0	0	0	0
iso-19-FK7IPB23	0	0	0	0	0	0.05	0	0	0
iso-19-FL502PFL	0	0	0.02	0	0	0	0	0	0
iso-19-FNY4JQEV	0	0	0.39	0	0	0	0	0	0
iso-19-FXU1BOEB	0	0	0	0.0766667	0	0	0	0	0
iso-19-H09YWOE1	0	0	0.116667	0	0	0	0	0	0
iso-19-H2HIXBER	0	0	0.02	0	0	0	0	0	0
iso-19-HEVMB41E	0	0.05	0	0	0	0	0	0.08	0
iso-19-HEYPXIJ3	0	0	0	0	0	0.05	0	0	0
iso-19-HNVN9M2P	0	0	0	0	0.04	0	0	0	0
iso-19-HNVZ22HU	0	0	0.02	0	0	0	0	0	0
iso-19-HO9OHPHU	0	0	0	0.0466667	0	0	0	0	0
iso-19-HQ5BXOFJ	0.0271429	0	0.0766667	0	0	0	0	0	0
iso-19-I0F0ONE7	0.0571429	0.205	0	0	0	0	0	0	0
iso-19-I32B9WFU	0	0	0	0.0766667	0	0	0	0	0
iso-19-I8IWO5FO	0	0.0125	0	0	0	0	0	0	0
iso-19-IIH89Q2S	0	0.015	0	0	0	0	0	0	0
iso-19-IKVO7323	0	0.0225	0	0	0	0	0	0	0
iso-19-IL1WEN2N	0	0	0.04	0	0	0	0	0	0
iso-19-IUZFO31I	0	0	0.02	0	0	0	0	0	0
iso-19-IWO5IZHU	0	0.035	0	0	0	0	0	0	0
iso-19-IWO5IZHV	0	0.0625	0.0166667	0	0	0	0	0	0
iso-19-IWO5IZHW	0	0.0525	0	0	0	0	0	0	0
iso-19-IZ06Z5JO	0	0.0125	0	0	0	0	0	0	0
iso-19-J87U7U2P	0	0.015	0.02	0	0.04	0	0.075	0	0
iso-19-JSYRYZJU	0	0	0	0	0	0.05	0	0	0
iso-19-JXBMV4IH	0.0442857	0	0	0	0	0	0	0	0
iso-19-JZOXIQ0X	0	0	0	0	0	0.11	0	0	0
iso-19-JZWR2BHX	0	0	0	0	0	0	0	0.04	0
iso-19-KLODEOF6	0	0	0	0	0	0.05	0	0	0
iso-19-L4WPJ41F	0.0571429	0	0	0	0	0	0	0	0
iso-19-L4WPJ41I	0.0271429	0	0	0	0	0	0	0	0
iso-19-NB7N9KHR	4.41143	0	0	0	0.0225	0	0.075	0	0.405
iso-19-O37YR2E5	0	0	0	0	0	0	0	0	0.16
iso-19-O37YRKE5	0.03	0	0	0	0	0	0	0	0.14
iso-19-OB93H0KB	0.03	0	0	0	0	0	0	0	0
iso-19-OB93H0KD	0	0.015	0	0	0	0	0	0	0
iso-19-OBOQUBER	0	0	0	0.0466667	0	0	0	0	0
iso-19-OPDEF2I1	3.04286	0	0.103333	0	0.0225	0	0.05	0	0
iso-19-OPDEF2IH	0.00857143	0	0	0	0	0	0	0	0
iso-19-OPDEF2II	0.0528571	0	0	0	0	0	0	0	0
iso-19-ORR6DHEQ	0	0	0.01	0	0	0	0	0	0
iso-19-SQSWU3EZ	0	0	0	0	0	0.05	0	0	0
iso-19-UKIYJ9JI	0.0442857	0	0	0	0	0	0	0	0
iso-19-UVIU792P	1.27	0	0	0	0	0	0	0	0
iso-19-V1D2XIJV	4.79571	0	0.02	0.23	0.14	0.16	0	0	0
iso-19-VDL48D0R	0.03	0	0	0	0	0	0	0	0
iso-19-WO0I3OJ2	0	0	0	0	0	0.21	0	0	0
iso-19-WOHZX0H3	0.0442857	0	0	0	0	0	0	0	0
iso-19-WVLIX3KJ	0.0442857	0	0	0	0	0	0	0	0
iso-19-WZ0O3Z1D	0	0	0	0	0	0.27	0	0	0
iso-19-X01DZ2EO	0	0	0	0	0	0.37	0	0	0
iso-19-X01DZ2EP	0	0	0	0	0	0.11	0	0	0
iso-19-X01DZ2EQ	0.177143	0	0.05	0.22	0.2575	1.98	0.125	0	0.06
iso-19-XJMV2LJ1	0.32	0	0	0.0233333	0	0	0	0	0
iso-19-XLKBX4H6	0.0271429	0	0	0	0	0	0	0	0
iso-19-XLKBX4H7	0.07	0	0	0	0	0	0	0	0
iso-19-XVNY97FM	0.03	0	0	0	0	0	0	0	0
iso-19-XWMEQBE4	0	0	0	0.0566667	0	0	0	0	0.14
iso-19-XXFDO4HW	0	0	0	0	0	0.05	0	0	0
iso-19-XZKJZYJ5	0.107143	0	0	0	0	0	0	0	0
iso-19-Y27NO4J6	0.845714	0	0	0.0233333	0	0.16	0	0	0.58
iso-19-Y32Z8III	0.182857	0	0	0	0	0	0	0	0
iso-19-Y9KBFKHF	0.0442857	0	0	0	0	0	0	0	0
iso-19-YE352LEQ	0	0	0	0	0	0.05	0	0	0
iso-19-YUVX8RH0	0.0442857	0	0	0	0	0	0	0	0
iso-19-Z2ZBR0H2	0	0.0425	0	0	0.0225	0	0.05	0	0.06
iso-19-Z2ZBR0H3	18.4286	26.2375	1.51333	0.92	0.6375	10.55	0.905	0.08	3.79
iso-19-Z2ZBR0HJ	0.795714	0.0625	0.06	0	0.11	0	0.225	0.04	0.06
iso-19-Z2ZBR0HK	0	0.0425	0.00666667	0	0	0.11	0.075	0	0
iso-19-Z8BLZ8HP	0	0	0	0	0	0	0	0	0.16
iso-19-Z8XEZDJQ	0	0.0125	0	0	0	0	0	0	0
iso-19-Z97LZFEQ	0	0	0	0	0	0	0	0.075	0
iso-19-Z9EWZEKN	0.0442857	0	0	0	0	0	0	0	0
iso-19-ZB1U4FJ4	16.4914	70.03	1.11667	0.606667	13.72	2.84	23	0.425	202.465
iso-19-ZJNWJZFR	0	0	0	0	0	0	0	0	0.08
iso-19-ZL2EY0KB	2.17	0	0	0	0	0	0	0	0
iso-19-ZOH6KB2K	0.09	0	0	0	0	0	0	0	0
iso-19-ZU8N46J7	0.03	0	0	0	0	0.05	0	0	0
iso-19-ZWDKNNEX	0	0	0	0	0	0	0	0	0.06
iso-19-ZX62B42B	0.0271429	0	0	0	0	0	0	0	0
iso-19-ZZLX2J26	0.0442857	0	0	0	0	0	0	0	0
iso-20-01VENL2H	0	0.0125	0	0	0	0	0	0	0
iso-20-02FL502O	0	0.0275	0	0	0	0	0	0	0
iso-20-02FL502Z	0.351429	0	0.02	0	0	0	0	0	0
iso-20-0BKDE74W	0	0.015	0	0	0	0	0	0	0
iso-20-0DKMIDDZ	0	0	0.0766667	0	0	0	0	0	0
iso-20-0EKEPNXI	0	0	0	0.0766667	0	0	0	0	0
iso-20-0I3O8Q4X	0	0.0275	0	0	0	0	0	0	0
iso-20-0I3SNE8Y	0	0.0125	0	0	0	0	0	0	0
iso-20-0ID05P02	0	0.0225	0	0	0	0	0	0	0
iso-20-0L27DRX3	0	0	0.466667	0	0	0	0	0	0
iso-20-0X57SF0I	0	0.015	0	0	0	0.16	0.05	0	0
iso-20-10BERLU3	0	0.015	0	0	0	0.05	0	0	0
iso-20-164FZ8UJ	0	0	0.116667	0	0	0	0	0	0
iso-20-1FS9N84N	0	0	0.0766667	0	0	0	0	0	0
iso-20-1O5ZY7ER	0	0	0.02	0	0	0	0	0	0
iso-20-294ZN7X4	0.0271429	0	0	0	0	0	0	0	0
iso-20-2FBM1WSN	0.0828571	0	0.02	0	0	0	0	0	0
iso-20-358VKLKL	0	0	0	0	0	0.11	0	0	0
iso-20-358VKLKN	0	0.0125	0	0	0	0	0	0	0
iso-20-39ZVDOLY	0	0	0	0	0	0.11	0	0	0
iso-20-3JDNOZ9I	0	0	0.02	0	0	0	0	0	0
iso-20-3SO66ZJ7	0	0	0.02	0	0	0	0	0	0
iso-20-3SO66ZJR	0	0	0.0366667	0.0466667	0	0.05	0	0	0
iso-20-3USV2FBX	0	0	0	0	0	0	0	0	0.08
iso-20-3V2050Z1	0.03	0	0.0266667	0.203333	0.2175	0	0	0	0
iso-20-4QVKYQRN	0.0257143	0	0	0	0	0.05	0	0	0
iso-20-526ML0EI	0	0	0.0266667	0	0	0.37	0	0	0
iso-20-595J4NBI	0	0.42	0	0	0	0	0	0	0
iso-20-5BXOH7VI	0.142857	0	0	0	0	0	0	0	0
iso-20-5N5N5N6R	0	0	0.00666667	0	0.04	0.05	0	0	0
iso-20-5Q94MN2M	0.292857	0	0	0	0	0	0	0	0
iso-20-5X637XOO	0	0	0	0	0.08	0	0	0	0
iso-20-6E7WN2W0	0	0.015	0.29	1.99	0.8525	0.32	1.125	0	0.18
iso-20-6E7WN2WB	0	0	0	0	0.04	0	0.2	0	0
iso-20-7DY4HE4Q	0	0.0525	0	0	0	0	0	0	0
iso-20-7OM41SIY	0	0.015	0	0	0	0	0	0	0
iso-20-7UFKEYOI	2.49	0.07	0	0.0566667	0	0	0	0	0
iso-20-8FH6IFZU	0.0442857	0	0	0	0	0	0	0	0
iso-20-8FH6IFZW	0.0271429	0	0	0	0	0	0	0	0
iso-20-8IFIJWZ7	0	0	0	0	0	0	0	0	0.08
iso-20-8MHQJ681	0.0528571	0	0	0	0	0	0	0	0
iso-20-8MHQJ68B	0.57	0	0	0	0	0	0	0	0
iso-20-8MHQJ68K	0.1	0	0	0	0	0	0	0	0
iso-20-8MHQJ68N	0.0271429	0	0	0	0	0	0	0	0
iso-20-8MHQJ6WM	0.0557143	0	0	0	0.04	0	0	0	0
iso-20-8MHQJ6WN	0.0557143	0	0	0	0	0	0	0	0
iso-20-8MZW7X6Z	0.121429	0	0	0	0	0.05	0	0	0
iso-20-97BF47DR	0	0	0	0	0	0.05	0	0	0
iso-20-9EV27NVB	0.0442857	0	0	0	0	0	0	0	0
iso-20-9EV27NVN	0.03	0	0	0	0	0	0	0	0
iso-20-9QS4SU1O	0	0	0	0	0	0	0.05	0	0
iso-20-9UP2D0VF	0	0	0	0	0	0.05	0	0	0
iso-20-B22F245E	0	0	0.02	0	0	0	0	0	0
iso-20-B31EZ8YL	0	0.07	0	0	0	0	0	0	0
iso-20-B3OXJSRN	0.515714	0.0675	0.02	0.23	0.02	0.05	0.05	0	0
iso-20-B4RQD4ZM	0	0	0	0	0	0.05	0	0	0
iso-20-B58XH6W7	0	0.085	0	0	0	0	0	0	0
iso-20-B58XH6WZ	0	0.015	0	0	0	0	0	0	0
iso-20-B5YLKQZ7	0	0	0	0.0766667	0	0.11	0	0	0
iso-20-B6H1Z30K	0	0	0.04	0	0	0	0	0	0
iso-20-BERLU37U	0	0	0.02	0	0	0.11	0	0	0
iso-20-BERLU37W	0	0.0125	0.02	0	0	0	0	0	0
iso-20-BISZ8DIR	0	0.0425	0	0	0	0	0	0	0
iso-20-BJZUOMDB	0	0	0	0.0766667	0	0	0	0	0
iso-20-BNXO1P8I	0	0	0.02	0	0	0	0	0	0
iso-20-BSJ3YZ99	0	0.0125	0	0	0	0	0	0	0
iso-20-BSXL7I51	0	0	0.0166667	0	0.02	0	0	0	0
iso-20-BUYZIZNU	0	0.0125	0	0	0	0	0	0	0
iso-20-BXOS15BO	0	0.035	0.0566667	0	0	0	0	0	0
iso-20-BXOS15BZ	0	0.0125	0	0	0	0	0	0	0
iso-20-BXXB164I	0	0	0.02	0	0	0	0	0	0
iso-20-BZBR3ZBN	0	0.03	0	0	0	0	0	0	0
iso-20-BZH0YM7U	0	0	0	0.153333	0	0	0	0	0
iso-20-BZLLYMKS	0	0.1725	0.04	0.0466667	0	0	0	0	0.08
iso-20-D4UOHO03	0	0	0.02	0	0	0	0	0	0
iso-20-D6KNOU5I	0	0.035	0	0	0	0	0	0	0
iso-20-DBYLHP3U	0	0.0125	0	0	0	0	0	0	0
iso-20-DDV28ZNO	0	0	0	0	0	0.11	0	0	0
iso-20-DF1Z9Y7Z	0	0	0	0.0766667	0	0	0	0	0
iso-20-DIQOQQ6M	0	0.0125	0	0	0	0	0	0	0
iso-20-DJZ8IWO5	0	0.0275	0	0	0	0	0	0	0
iso-20-DKE8VUVQ	0	0.0125	0	0	0	0	0	0	0
iso-20-DL8PBDWO	0	0.0125	0	0	0	0	0	0	0
iso-20-DLZBVW9N	0	0.0275	0	0	0	0	0	0	0
iso-20-DS50OEW1	0	0	0.02	0	0	0	0	0	0
iso-20-DS50OEWN	0	0.0275	0	0	0	0	0	0	0
iso-20-DWFFDFH1	0	0	0.02	0	0	0	0	0	0
iso-20-E0HNRVRZ	0	0.075	0	0	0	0	0	0	0
iso-20-EDU0NPHD	0	0.03	0	0	0	0	0	0	0
iso-20-EDU0NPHE	0	0.045	0	0	0	0	0	0	0
iso-20-EFX2RYSB	0	0	0	0	0	0.21	0	0	0
iso-20-EQZEWL2Z	0	0.0275	0	0	0	0.05	0	0	0
iso-20-EU1PFNRN	0	0.165	0.02	0	0	0.05	0	0	0
iso-20-F15L2FBO	0	0.0525	0	0	0	0	0	0	0
iso-20-F2YYQ3XK	0	0	0	0	0	0.05	0	0	0
iso-20-F37UI4DU	0	0.0425	0	0	0	0	0	0	0
iso-20-F61EOZP8	1.06714	0	0.193333	0	0	0	0	0	0
iso-20-FILS7FWK	0	0.0125	0	0	0	0	0	0	0
iso-20-FK7IPBSY	0	0	0	0	0.02	0	0	0	0
iso-20-FMZ8J996	0	0.0125	0	0	0	0	0	0	0
iso-20-FN51D2XI	0	0.0225	0	0	0	0	0	0	0
iso-20-FNZRU9LR	0	0.0125	0	0	0	0	0	0	0
iso-20-FQDB420V	0	0.03	0	0	0	0	0	0	0
iso-20-H09YWO0F	0	0	0.02	0	0	0	0	0	0
iso-20-H09YWO0I	0	0	0.04	0	0	0	0	0	0
iso-20-H0F4B4FE	0	0.015	0	0	0	0	0	0	0
iso-20-H6W7B9YL	0	0.15	0	0	0	0	0	0.04	0
iso-20-HB1B27NR	0	0	0.02	0	0	0	0	0	0
iso-20-HE4QO45Z	0	0	0.04	0	0	0	0	0	0
iso-20-HEOBX050	0	0.0125	0	0	0	0	0	0	0
iso-20-HEVMB4JX	0	0	0.02	0	0	0	0	0	0
iso-20-HEVMB4JY	0	0	0	0.0766667	0	0	0	0	0
iso-20-HEVMB4JZ	0	0	0.02	0	0	0	0	0	0
iso-20-HEYPXI89	0	0	0	0	0	0	0	0.075	0
iso-20-HEYPXI8Z	0	0	0	0	0	0.05	0	0	0
iso-20-HFOZ1N01	0	0.0125	0	0	0	0	0	0	0
iso-20-HI9OHBUB	0	0	0.02	0	0	0	0	0	0
iso-20-HJ2UE6H2	0	0.0125	0	0	0	0	0	0	0
iso-20-HODVFLFJ	0	0	0.02	0	0	0	0	0	0
iso-20-HQ5BXOH6	0	0.0275	0	0	0	0	0	0	0
iso-20-HQ5BXOH7	0.317143	0	0.04	0	0	0	0	0	0
iso-20-HSJZQF8M	0	0	0.02	0	0	0	0	0	0
iso-20-HULFJBBB	0	0.015	0	0	0	0	0	0	0
iso-20-I079ZM14	0	0	0.0266667	0	0	0	0	0	0
iso-20-I079ZM1L	0	0	0.01	0	0	0	0	0	0
iso-20-I0F0ONFL	0	0.045	0	0	0	0	0	0	0
iso-20-I0F0ONFM	0	0.165	0	0	0	0	0	0	0
iso-20-I0F0ONFN	0.118571	1.0025	0.0766667	0	0	0	0	0	0
iso-20-I32B9W2O	0	0	0	0.0766667	0	0.05	0	0	0
iso-20-I4FPB2SJ	0	0	0.02	0	0	0	0	0	0
iso-20-I4Z8LE9B	0	0.0125	0	0	0	0	0	0	0
iso-20-I5ZBDWXE	0	0	0	0.0766667	0	0	0	0	0
iso-20-IBDVYBE7	0	0.015	0	0	0	0	0	0	0
iso-20-IEQFDV6L	0.0271429	0	0	0	0	0.21	0	0	0
iso-20-IFZ2Z40F	0	0.015	0	0.0766667	0	0	0	0.04	0
iso-20-IK0M5FZO	0	0	0	0.0566667	0	0	0	0	0
iso-20-IKVO7NSX	0	0	0	0	0	0.05	0	0	0
iso-20-IUPWPOV6	0.06	0	0	0	0	0	0	0	0
iso-20-IX5MZY7Q	0	0.0125	0	0	0	0	0	0	0
iso-20-IYFFSDV9	0	0.0525	0	0	0	0	0	0	0
iso-20-IZ532493	0	0.0125	0	0	0	0	0	0	0.16
iso-20-IZO6VB0I	0	0.1675	0	0	0	0	0	0.04	0
iso-20-J8828WJR	0.225714	0	0.00666667	0	0	0	0	0	0.06
iso-20-JO81HFIF	0.03	0	0	0	0	0	0	0	0
iso-20-JSYRYZXO	0	0	0	0	0	0.05	0	0	0
iso-20-JZOXIQDE	0.0271429	0	0	0	0	0	0	0	0
iso-20-L0XIVUUM	0	0	0	0	0	0.11	0	0	0
iso-20-L5E92RY1	0	0	0	0	0	0	0	0	0.06
iso-20-L93VB6H1	0	0	0	0	0	0.05	0	0	0
iso-20-M2YH37S4	0	0	0.01	0	0	0	0.095	0	0
iso-20-NB7N9KO1	0.217143	0.0275	0	0	0.08	0	0.27	0	0.16
iso-20-NB7N9KOF	0	0.0275	0	0	0	0	0	0	0.08
iso-20-NB7N9KOH	0	0	0	0	0	0	0	0	0.06
iso-20-NB7N9KOI	0.821429	0.09	0.506667	1.05667	0.66	0.59	1.555	0.04	4.255
iso-20-NSZM99O7	0.03	0	0	0	0	0	0	0	0
iso-20-NZR0BERL	0	0	0	0	0	0.11	0	0	0
iso-20-O37YRKE7	0	0	0	0	0	0	0.05	0	0
iso-20-O4ZM9ELK	0	18.32	0	0.153333	0.02	0	0.17	0	0.6
iso-20-OPDEF2P1	0	0	0.02	0.11	0	0	0	0	0
iso-20-RHJBIM9J	0	0	0.0266667	0	0	0	0	0	0
iso-20-SQSWU31N	0	0	0	0	0.02	0	0	0	0
iso-20-U1KZUEHN	0	0	0	0	0	0	0	0	0.06
iso-20-U22E6N9Z	0	0	0	0	0.02	0	0	0	0
iso-20-U4WSZQ47	0	0	0	0	0	0.11	0	0	0
iso-20-UDERUMJ7	0.0442857	0	0	0	0	0.05	0	0	0
iso-20-UJDZZW9N	0.03	0	0	0	0	0	0	0	0
iso-20-UKIYJ984	0.0628571	0.0125	0	0	0	0	0	0	0.16
iso-20-UVIU797V	0.28	0	0.0333333	0	0	0.11	0	0	0
iso-20-V09YDWO4	0.242857	0.035	0	0	0	0	0	0	0
iso-20-V1D2XIX6	0	0	0	0	0.02	0	0	0	0
iso-20-V1D2XIX7	4.28429	0	0.343333	2.19333	5.655	4.87	0	0	0
iso-20-V1D2XIXR	0.0271429	0	0	0	0	0	0	0	0
iso-20-V1D2XIXS	0	0	0	0	0.02	0.05	0	0	0
iso-20-VDBJD5MU	0.0271429	0	0	0	0	0	0	0	0
iso-20-VYEVZYFO	0	0	0	0	0	0.05	0	0	0
iso-20-VZ6ISBBR	0	0	0	0	0	0	0	0	0.08
iso-20-WEIQKR7N	0.0271429	0	0	0	0	0.11	0	0	0
iso-20-WVLIX3YR	0.141429	0	0	0	0.02	0	0	0	0
iso-20-WZ0O3ZJ7	0	0	0	0	0	0.21	0	0	0
iso-20-WZ0O3ZJS	0.03	0	0	0	0	2.03	0	0	0
iso-20-X01DZ2ER	0	0	0	0	0	0.05	0	0	0
iso-20-X01DZ2EZ	0	0	0	0	0	0.16	0	0	0
iso-20-X4LOIH5Q	0.03	0	0	0	0	0	0	0	0
iso-20-X9WP3996	0.362857	0	0	0	0	0	0	0	0.08
iso-20-XE6M5L5M	0.164286	0	0.0266667	0	0	0.11	0	0	0
iso-20-XEX0XZON	2.72714	0	0.0133333	0	0	0	0	0	0
iso-20-XJ2KIDZ1	1.32429	0	0.146667	0.203333	0.1975	0.59	0	0	0
iso-20-XKEZHI9O	0	0	0	0	0	0	0	0	0.06
iso-20-XSEY1ZKZ	0.0271429	0.0125	0	0	0	0.05	0	0	0
iso-20-XXFDO4OZ	0	0	0	0	0	0	0	0.04	0
iso-20-XZKJZYWR	1.03571	0	0	0	0	0	0	0	0
iso-20-Y1B7YQM9	0.0914286	0	0	0	0	2.52	0	0	0
iso-20-Y32Z8IPM	0.0257143	0	0	0	0	0	0	0	0
iso-20-Y32Z8IPN	1.73429	0	0	0	0	0.43	0	0	0.06
iso-20-Y7N7SBNU	0	0	0	0	0	0	0	0	0.06
iso-20-YBSOUL3Y	0.911429	0	0	0	0	0.37	0	0	0
iso-20-YUVX8RMW	0	0	0	0	0	0.05	0	0	0
iso-20-YZ7SZ6BN	0.03	0	0	0	0	0	0	0	0
iso-20-YZH6W7B9	0.0442857	0	0	0	0	0	0	0	0
iso-20-Z2ZBR04O	0.0357143	0	0	0	0	0.05	0	0	0
iso-20-Z2ZBR04R	0.224286	0	0.0133333	0	0	0.16	0	0	0
iso-20-Z2ZBR04Z	142.227	1.7125	4.76333	0.67	0.835	41.49	1.585	0.155	31.67
iso-20-Z30KS5OM	0.0557143	0	0	0	0	0	0	0	0
iso-20-Z9EWZEZL	0.104286	0	0	0	0	0.11	0	0	0
iso-20-ZB1U4FW2	0.801429	5.0625	0	0	0.425	3.69	0.17	0.04	5.73
iso-20-ZB1U4FW3	1.12571	1.375	0.13	0.11	0.02	3.16	0	0	1.575
iso-20-ZB1U4FWJ	0.05	0.4325	0.0833333	0	0	1.28	0	0	0.425
iso-20-ZB1U4FWK	84.8929	20.205	1.14333	15.1133	2.905	7.01	5.275	0.195	98.925
iso-20-ZF4HXFZB	0.24	0	0.0133333	0	0	0	0	0	0
iso-20-ZH7WPBE2	0	0	0	0	0	0.05	0	0	0
iso-20-ZJWWY7WZ	0	0	0	0	0	0	0	0	0.16
iso-20-ZL2EY095	0.0857143	0	0	0	0	0	0	0	0
iso-20-ZL2EY09Q	0.0271429	0	0	0	0	0	0	0	0
iso-20-ZP6V49JY	0.0271429	0	0	0	0	0	0	0	0
iso-20-ZQR6B496	0.03	0	0	0	0	0	0	0	0
iso-20-ZSDEZZZZ	0.0271429	0	0	0	0	0	0	0	0
iso-20-ZY0QFB2X	0	0	0.01	0	0	1.18	0	0	0
iso-20-ZY0ZW6EO	0	0	0	0	0	0.05	0	0	0
iso-20-ZZ9ZXXD6	0.03	0	0	0	0	0	0	0	0
iso-20-ZZJ679ZN	0.0271429	0	0	0	0	0	0	0	0
iso-21-01VENL2FB	0	1.125	0	0	0	0	0	0	0.08
iso-21-01VENL2IE	0	0.0125	0	0	0	0	0	0	0
iso-21-02FL502OB	0	0.0125	0	0	0	0	0	0	0
iso-21-02FL502ZE	0	0.0125	0	0	0	0	0	0	0
iso-21-0DKMIDDZE	0	0	0.02	0	0	0	0	0	0
iso-21-0EKEPNXIB	0	0	0	0.153333	0	0.05	0	0	0
iso-21-0EKEPNXIE	0	0	0.0166667	0	0	0	0	0	0
iso-21-0I3O8Q4XB	0	0.0275	0	0	0	0	0	0	0
iso-21-0I3SNE8Y0	0	0.0125	0	0	0	0	0	0	0
iso-21-0I3SNE8YB	0	0.0275	0	0	0	0	0	0	0
iso-21-0ID05P02D	0	0.0225	0	0	0	0	0	0	0
iso-21-0L27DRX3E	0	0	0.0933333	0	0	0	0	0	0
iso-21-0UFMO8Z0B	0	0	0.21	0	0	0	0	0	0
iso-21-0X57SF0ID	0	0.015	0	0	0	0	0	0	0
iso-21-0X57SF0IE	0	0.085	0	0	0	0	0.05	0	0
iso-21-0YFS4FHQE	0	0	0	0	0.6425	0	0	0	0
iso-21-10BERLU30	0	0.0225	0	0.0766667	0	0	0	0	0
iso-21-10BERLU3B	0	0.0125	0	0	0	0	0	0	0
iso-21-16DVI8IZE	0	0	0.04	0	0	0	0	0	0
iso-21-1BY2YQOBE	0	0	0.02	0	0	0	0	0	0
iso-21-1IPZ5S1OB	0	0.0125	0	0	0	0	0	0	0
iso-21-1N7WWNZN0	0	0.015	0	0	0	0	0	0	0
iso-21-1P1EL3100	0	0	0	0	0	0.11	0	0	0
iso-21-1PFNRN8UE	0	0.0375	0.04	0	0	0	0	0	0
iso-21-1PIIW949D	0	0.0125	0	0	0	0	0	0	0
iso-21-1U0FRUJKB	0	0.0125	0	0	0	0	0	0	0
iso-21-1ZW8HIVX0	0	0	0.02	0	0	0	0	0	0
iso-21-2207Z0ESD	0	0	0	0	0	0.05	0	0	0
iso-21-2B34H3QU0	0.0871429	0	0	0	0	2.03	0	0	0
iso-21-2FBM1WSNE	0.0271429	0	0	0	0	0.05	0	0	0
iso-21-3320LIJYE	0.03	0	0	0	0	0	0	0	0
iso-21-39ZVDOLY0	0	0	0	0	0	0.27	0	0.04	0
iso-21-39ZVDOLYB	0	0	0	0	0	0.05	0	0	0
iso-21-39ZVDOLYD	0	0	0	0	0.04	0.05	0	0	0
iso-21-39ZVDOLYE	0.151429	0	0	0.0466667	0.1825	24.89	0	0.155	0
iso-21-3SO66ZJRD	0	0	0.0866667	0.276667	0	0	0	0	0
iso-21-3V2050Z1D	0.154286	0	0.203333	0.0233333	0.06	0.86	0	0	0
iso-21-44X9WQQ9E	0	0	0	0	0	0.05	0	0	0
iso-21-4B294EKME	0	0	0	0	0	0.11	0	0	0
iso-21-4B499LM9B	0.03	0	0	0	0	0	0	0	0
iso-21-4QVKYQRN0	0.0271429	0	0	0	0	0	0	0	0
iso-21-4QZDKMB9B	0	0	0	0.153333	0	0.11	0	0	0
iso-21-506EWM6UE	0	0.06	0	0	0	0.05	0	0	0
iso-21-526ML0EIE	0.0271429	0	0.02	0	0.04	0.05	0	0	0
iso-21-58BBJU6IE	0	0	0.02	0	0	0	0	0	0
iso-21-5BXOH7VIB	0	0.06	0	0	0	0	0	0	0
iso-21-5N5N5N6RB	0	0	0	0	0.02	0.27	0	0	0
iso-21-5X637XOOD	0	0.1525	0	0	0	0	0	0	0
iso-21-6E7WN2W00	0.318571	48.82	0.176667	0.603333	1.285	0.21	9.41	0.23	4.775
iso-21-6NI7FDOXB	0	0	0	0	0	0	0.075	0	0
iso-21-779PDL7H0	0	0	0	0	0	0	0	0.04	0
iso-21-797WNNL1E	0	0	0.206667	0.19	0.02	1.45	0	0	0.06
iso-21-7D0NZDJPB	0	0	0.02	0	0	0	0	0	0
iso-21-7I4XPZNMB	0	0.015	0	0	0	0	0	0	0
iso-21-7OM41SIY0	0.0271429	0.0275	0.02	0	0	0	0	0	0
iso-21-7OM41SIYB	0	0.015	0	0	0	0	0	0	0
iso-21-7UFKEYOIE	1	0	0	0	0	0	0	0	0
iso-21-7ZSF0NZPE	0	0	0.193333	0	0	0	0	0	0
iso-21-80Z6HO7BE	0.03	0	0	0	0	0	0	0	0
iso-21-853XKMVR0	0	0	0	0	0	0.05	0	0	0
iso-21-86NFVBUZ0	0.237143	0	0	0	0	0	0	0	0.06
iso-21-8823X1ZJE	0.0271429	0	0	0	0	0	0	0	0
iso-21-8B9F160BD	0.05	0	0	0	0	0	0	0	0
iso-21-8BL3NIEQ0	0	0	0	0	0	0.11	0	0	0
iso-21-8L7ZSEH9D	0.0271429	0	0	0	0	0	0	0	0
iso-21-8MHQJ68BB	0.214286	0	0	0.0766667	0	0	0	0	0
iso-21-8MHQM68MB	0.0828571	0	0	0	0	0	0	0	0
iso-21-8MOF3Z91D	0	0	0.0166667	0	0	0	0	0	0
iso-21-8MZW7X6Z0	0	0	0.0133333	0	0	0	0	0	0
iso-21-8MZW7X6ZE	1.5	0	0.166667	0	0.02	0.75	0	0	0.06
iso-21-8NX1J6E6E	0.112857	0	0	0	0	0	0	0	0
iso-21-8XKEBZJI0	0.03	0	0	0	0	0.64	0	0	0
iso-21-9EV27NVEB	0.0357143	0	0	0	0	0	0	0	0
iso-21-9JH4V9N7D	0	0	0.01	0	0	0	0	0	0
iso-21-9NYINNYKB	0.03	0	0	0	0	0	0	0	0
iso-21-9QS4SU180	0.0271429	0	0	0	0	0	0	0	0
iso-21-9ZFF0IV5D	0.03	0	0	0	0	0	0	0	0
iso-21-9ZMYWWWDD	0.418571	0	0.0766667	0	0	0.64	0	0.04	0.14
iso-21-B0BBBBBBB	0.0357143	0	0	0	0	0	0	0	0
iso-21-B0BMHOO30	0	0.0125	0	0	0	0	0	0	0
iso-21-B0HNI7F0B	0	0.0125	11.2833	0	0	0	0	0	0
iso-21-B0KF2BKPB	0	0	0	0.0766667	0	0	0	0	0
iso-21-B1ELSN47D	0	0	0.00666667	0	0	0	0	0	0
iso-21-B22F245EE	0	0.0275	0.04	0	0	0	0	0	0
iso-21-B2I0IUPO0	0	0.08	0	0	0	0	0	0	0
iso-21-B2I0IUPOB	0	0.0125	0	0	0	0	0	0	0
iso-21-B31EZ8YLB	0	0.0125	0	0	0	0	0	0	0
iso-21-B3OXJSRN0	0	0.0125	0	0	0	0	0	0	0
iso-21-B3OXJSRNB	0	0.1575	0	0	0	0	0	0	0
iso-21-B3OXJSRND	0.218571	1.2225	0.876667	0	0	0.54	0	0	0.16
iso-21-B3OXJSRNE	0	0.6675	0	0	0	0	0	0	0
iso-21-B3ZKOX9NE	0	0.0575	0	0	0	0	0	0	0
iso-21-B4EM1IV10	0	0.1875	0	0	0	0	0	0	0
iso-21-B4EM1IV1B	0	0.1225	0	0	0	0	0	0	0
iso-21-B4EM1IV1E	0	0.0275	0	0	0	0	0	0	0
iso-21-B4RQD4ZM0	0	0.0125	0	0	0	0	0	0	0
iso-21-B4RQD4ZMB	0	0.0925	0.02	0	0	0	0	0	0
iso-21-B4RQD4ZMD	0	0.0425	0	0	0	0	0	0	0
iso-21-B4RQD4ZME	0	0.2025	0.02	0	0	0	0	0	0
iso-21-B4W8Q6D9E	0	5.4425	0	0	0	0	0	0	0
iso-21-B50OBQPE0	0	0	0.02	0	0	0	0	0	0
iso-21-B58XH6W7B	0	0.03	0	0	0	0	0	0	0
iso-21-B58XH6W7E	0	0.0125	0	0	0	0	0	0	0
iso-21-B5W7L6I7E	0	0.0125	0	0	0	0	0	0	0
iso-21-B5YLKQZ7B	0	0.0125	0.02	0	0	0	0	0	0
iso-21-B5YLKQZ7D	0	0.0375	0.156667	0	0	0.05	0	0	0
iso-21-B5YLKQZ7E	0	0.0125	0	0	0	0	0	0	0
iso-21-B6H1Z30K0	0	0	0.02	0	0	0	0	0	0
iso-21-B7IXENIDE	0	0.015	0	0	0	0	0	0	0
iso-21-B7LI9REPB	0	0.0125	0	0	0	0	0	0	0
iso-21-B7LI9REPE	0	0.0275	0	0	0	0	0	0	0
iso-21-BB9YUPHXB	0	0	0	0.0766667	0	0	0	0	0
iso-21-BERLU37WE	0	0.18	0	0	0	0	0	0	0
iso-21-BFXKEZHIE	0	0.0475	0	0	0	0	0	0	0
iso-21-BFY7D7HZE	0	0.0125	0.02	0	0	0	0	0	0
iso-21-BIVFDUVED	0	0.015	0	0	0	0	0	0	0
iso-21-BJXXFX9EE	0	0.015	0	0	0	0	0	0	0
iso-21-BKF3XRXBD	0	0.0275	0.136667	0	0	0	0	0	0
iso-21-BKYHRZ7P0	0	0.0225	0	0	0	0	0	0	0
iso-21-BNXO1P8IE	0.0271429	0.0125	0	0	0	0	0	0	0
iso-21-BOD674VZE	0	0.0125	0	0	0	0	0	0	0
iso-21-BOE9IEYYB	0	0	0.02	0	0	0	0	0	0
iso-21-BOFXZ5UZD	0	0	0.04	0	0	0	0	0	0
iso-21-BXOS15BOB	0	0.0225	0.213333	0	0	0	0	0	0
iso-21-BYZ9S7UDE	0	0.0375	0	0	0	0	0	0	0
iso-21-BZH0YM7UD	0	0.0275	0	0.0766667	0	0	0	0	0
iso-21-BZLLYMKSD	0	0.0225	0	0	0	0	0	0	0.12
iso-21-BZLLYMKSE	0	0.335	0	0.0766667	0	0.05	0	0	0.12
iso-21-D2ZVI7JUD	0	0.015	0	0	0	0	0	0	0
iso-21-D2ZVI7JUE	0	0.0625	0.0833333	0.0766667	0	0	0	0	0
iso-21-D3UBOQ5ME	0	0	0.02	0	0	0	0	0	0
iso-21-D4Z8R24Z0	0	0.015	0	0	0	0	0	0	0
iso-21-D4Z8RB4R0	0	0.015	0	0	0	0	0	0	0
iso-21-D6KNOU5I0	0	0	0.0266667	0	0	0	0	0	0
iso-21-D6KNOU5IB	0	0.0575	0	0.0766667	0	0.05	0	0	0
iso-21-D6KNOU5IE	0	0	0	0	0	0.11	0	0	0.08
iso-21-D718J1IWB	0	0.0125	0	0	0	0.05	0	0	0
iso-21-D7QVYQ400	0	0	0	0	0	0	0	0.075	0
iso-21-D8SL1W97B	0	0.0275	0.04	0	0	0	0	0	0
iso-21-D9P8LNZ0E	0	0.0525	0	0.11	0	0.05	0	0	0
iso-21-DBHOH6D9E	0	0	0.02	0	0	0	0	0	0
iso-21-DIQOQQ6MD	0.03	0.035	0.316667	0	0	0	0.075	0	0
iso-21-DJZ8IWO5B	0	0.05	0	0	0	0	0	0	0
iso-21-DJZ8IWO5D	0	0	0	0	0	0.05	0	0	0
iso-21-DJZ8IWO5E	0	0.0125	0	0	0	0	0	0	0
iso-21-DKBKE0EYB	0	0.0125	0	0	0	0.05	0	0	0
iso-21-DKE8VUVQB	0	0.0275	0	0	0	0	0	0	0
iso-21-DL8PBDWOB	0	0.0125	0	0	0	0	0	0	0
iso-21-DLU08MINE	0	0	0.02	0	0	0	0	0	0
iso-21-DMZL7YS5D	0	0	0.02	0	0	0	0	0	0
iso-21-DNZNRZV1D	0	0.015	0	0	0	0	0	0	0
iso-21-DOLYZY2BB	0	0.0125	0	0	0	0	0	0	0
iso-21-DPIYY379E	0	0.0125	0	0	0	0.05	0	0	0
iso-21-DRU6HDYPD	0.06	0	0	0	0	0	0	0	0
iso-21-DS50OEWNE	0	0	0.02	0	0	0	0	0	0
iso-21-DUB4D250E	0	0.265	0.02	0	0	0.21	0	0	0
iso-21-DW976M52E	0.0828571	1.1	1.27667	0.256667	0.06	1.02	0	0	0.08
iso-21-DWFFDFH1D	0	0.0225	0	0	0	0	0	0	0
iso-21-DWRL9UZYB	0	0.0125	0	0	0	0	0	0	0
iso-21-DZJ4E9NRD	0	0	0	0	0	0.11	0	0	0
iso-21-E0M4FB94B	0	0.015	0	0	0	0	0	0	0
iso-21-E1SWYW4SB	0	0.3	0.15	0	0	0	0	0	0.06
iso-21-E6ZUKQ2FB	0	0	0	0	0	0.05	0	0	0
iso-21-E6ZUKQ2IE	0	0.17	0	0	0	0	0	0	0
iso-21-E99YVMHZD	0	0.0125	0	0	0	0	0	0	0
iso-21-EB2BBYI2B	0	0.125	0	0	0	0	0	0	0
iso-21-EDU0NPHEE	0	0.015	0	0	0	0	0	0	0
iso-21-EFX2RYSBB	0	0.0225	0	0	0	0	0	0	0
iso-21-EOZ2VUUE0	0	0	0	0.0766667	0	0	0	0	0
iso-21-EQZEWL2ZE	0	0.03	0	0	0	0	0	0	0
iso-21-EU1PFNRN0	0	0.0275	0	0	0	0	0	0	0
iso-21-EU1PFNRNB	0	0.28	0	0	0	0	0	0	0
iso-21-EU1PFNRND	0	0.6625	0	0	0	0	0	0	0
iso-21-EU1PFNRNE	0.0557143	3.145	0.173333	0	0.02	0.05	0	0	0
iso-21-EU1WZK6DB	0	0.03	0	0	0	0	0	0	0.08
iso-21-EU1WZK6DE	0.07	0.16	0.356667	0.0466667	0	0	0	0	0
iso-21-EU1WZKRDB	0	0.0125	0	0	0	0	0	0	0
iso-21-EU1WZKRDE	0	0.0225	0.176667	0	0	0	0	0	0
iso-21-EXURIZ4RB	0	0.0225	0.02	0	0	0	0	0	0
iso-21-F0H25FJE0	0	0	0.04	0	0	0	0	0	0
iso-21-F15L2FBOB	0	0.1925	0.273333	0	0	0	0	0	0.06
iso-21-F37UI4DUB	0	0.0125	0	0	0	0	0	0	0
iso-21-F45N02WL0	0	0.0125	0	0	0	0	0	0	0
iso-21-F45N02WLE	0	0.0125	0	0	0	0	0	0	0
iso-21-FB0WE7ZWE	0	0.03	0	0	0	0	0	0	0
iso-21-FE5EXJ2KB	0	0.28	0.0966667	0	0	0	0	0	0.08
iso-21-FK7IPBSYB	0	0.0525	0	0	0	0	0	0	0
iso-21-FK7IPBSYD	0	0.405	0.02	0	0	0.11	0	0	0
iso-21-FK7IPBSYE	0	0.2325	0	0	0	0	0.05	0	0
iso-21-FMM686NQ0	0.0271429	0.0475	0.04	0	0	0	0	0	0
iso-21-FN9X7NWQ0	0	0	0	0.0766667	0	0	0	0	0
iso-21-H2ZWV4Z7B	0	0	0.13	0.0233333	0	0	0	0	0
iso-21-H4F3N6B70	0	0	0	0	0	0.16	0	0	0
iso-21-H5JYE0FXB	0	0.0475	0	0	0	0	0	0	0
iso-21-H5VD84Z9D	0	0.0225	0	0	0	0	0	0	0
iso-21-H6IFZU4EE	0	0	0	0.0766667	0	0	0	0	0
iso-21-H6W7B9YL0	0	0.0275	0	0	0	0	0	0	0
iso-21-H6W7B9YLB	0	0.2625	0.02	0.0766667	0	0	0	0	0
iso-21-H6W7B9YLD	0	0.0975	0	0	0	0	0	0	0
iso-21-H6W7B9YLE	0	0.1825	0	0	0	0	0	0	0
iso-21-H8FKONM6B	0	0	0	0	0	0.05	0	0	0
iso-21-H8FKONMS0	0	0.0625	0	0	0	0	0	0	0
iso-21-HBO9BEWOB	0	0	0	0.0766667	0	0	0	0	0
iso-21-HEVMB4JY0	0.118571	0.0475	0	0.0766667	0	0.16	0	0	0
iso-21-HEVMB4JZE	0	0	0.02	0	0	0	0	0	0
iso-21-HIPOV0HYE	0	0	0	0	0.02	0	0	0	0
iso-21-HM60NY900	0	0.0125	0	0	0	0	0	0	0
iso-21-HMEHZOH3E	0	0	0.02	0	0	0	0	0	0
iso-21-HMH2LFZJE	0	0.0125	0	0	0	0	0	0	0
iso-21-HNFIMP90E	0	0	0.0166667	0	0	0	0	0	0
iso-21-HOBFBQUBE	0	0	0.0766667	0.0766667	0	0	0	0	0
iso-21-HQ5BXOH7E	4.09714	0.035	3.41	0	0	0.16	0	0	0
iso-21-HSJZQF8MD	0	0.0125	0	0	0	0	0	0	0
iso-21-HSJZQF8ME	0.0571429	0.0125	0.04	0	0	0.48	0	0	0
iso-21-HUS2S7ZX0	0	0.0125	0	0	0	0	0	0	0
iso-21-HUS2S7ZXE	0	0.0125	0	0	0	0	0	0	0
iso-21-HZ9FYY85D	0.03	0	0.0533333	0	0.04	0.16	0	0.04	0
iso-21-HZ9WYKNZE	0	0.0275	0	0	0	0	0	0	0
iso-21-I0178B3U0	0	0	0.02	0	0	0	0	0	0
iso-21-I079ZM1LB	0	0	0.00666667	0	0	0	0	0	0
iso-21-I0F0ONFNE	0	1.16	0.11	0	0.0225	0.05	0	0	0
iso-21-I2ZY5FDKE	0	0.015	0	0	0	0	0	0	0
iso-21-I496W7PJD	0	0.0125	0	0	0	0	0	0	0
iso-21-I5UOO259D	0	0	0.02	0	0	0	0	0	0
iso-21-I6OOSF2FD	0	0.015	0	0	0	0	0	0	0
iso-21-IFZ2Z40FD	0	0.0125	0	0	0	0	0	0	0
iso-21-IFZ2Z40FE	0.0571429	0.0275	0	0	0	0	0	0	0
iso-21-IFZU4EVO0	0	0	0	0.0766667	0	0	0	0	0
iso-21-IHJ97Q2Z0	0	0.015	0	0	0	0.05	0	0	0
iso-21-IJ9ZRLEOE	0	0.0125	0	0	0	0	0	0	0
iso-21-IK0M5FZOB	0	0.0125	0	0	0	0	0	0	0
iso-21-IK0M5FZOD	0	0.0225	0	0	0	0	0	0	0
iso-21-IK0M5FZOE	0	0.2425	0.04	0	0	0.43	0	0	0
iso-21-IKVO73SXB	0	0.0125	0	0	0	0	0	0	0
iso-21-IKVO7NSXB	0	0.0225	0	0.0766667	0	0	0	0	0
iso-21-IL9MO31FB	0.511429	2.4725	0.986667	0	0	0.21	0.095	0	0.44
iso-21-IP8BXQ9EE	0.03	0.16	0.04	0.153333	0.02	0.21	0	0	0
iso-21-IPR9IKZ0E	0.0271429	4.565	0.116667	0.0766667	0.08	0.05	0	0.115	0.42
iso-21-IRMUJB0QE	0	0.0275	0	0	0	0	0	0	0
iso-21-IU4O77Z7B	0	0	0	0	0	0	0	0	0.08
iso-21-IUH4Z3UXE	0.0857143	0.1425	0.193333	0	0	0.11	0	0	0
iso-21-IUJN520NE	0	0.015	0	0	0	0	0	0	0
iso-21-IY16BBZOD	0.03	0	0.04	0	0	0	0	0	0
iso-21-IY6QILY7E	0	0.0475	0.02	0	0	0	0	0	0
iso-21-IZ532493E	0	0.0425	0	0	0	0	0	0	0
iso-21-IZO6VB0I0	0	0.0425	0	0	0	0	0	0	0
iso-21-IZO6VB0IB	0	0.145	0.0633333	0	0	0.54	0	0	0.2
iso-21-IZO6VB0IE	0	0.065	0	0	0	0.05	0	0	0
iso-21-IZZ56WU4D	0	0.0125	0	0	0	0	0	0	0
iso-21-IZZ56WU4E	0	0.035	0	0	0	0	0	0	0
iso-21-IZZNRZV1E	0	0.05	0	0.243333	0	0	0	0	0
iso-21-J8828WJRB	0	0	0	0	0	0	0.05	0	0
iso-21-J8828WJRD	1.32857	0	0.13	0	0	0.11	0	0	0.08
iso-21-J9D2N7I60	52.12	0.62	0.923333	0.0766667	0.145	3.48	0.2	0	7.54
iso-21-JQHFS0UIE	0.0271429	0	0	0	0	0	0	0	0
iso-21-JWWBZ8XEE	0.03	0	0	0	0	0	0	0	0
iso-21-JZJSB5NZ0	0	0	0	0	0	0	0	0.04	0
iso-21-KDN9HW87E	0	0	0	0	0	1.71	0	0	0
iso-21-KOD0QOB6B	0.0571429	0	0	0	0	0	0	0	0
iso-21-L93VB6H1B	0	0	0	0	0	0	0.05	0	0
iso-21-LQ5078U0B	0	0	0	0	0	0.05	0	0	0
iso-21-M2YH37S4E	0	0	0	0.0233333	0	0	0	0	0
iso-21-MZJXEI68E	0	0	0	0	0	0	0	0.04	0
iso-21-NB7N9KO1D	0.105714	0	0	0	0	0	0	0	0.14
iso-21-NB7N9KOIE	0.332857	0.19	0	0	0	0.05	0.17	0.075	7.135
iso-21-NIDII286E	0.0271429	0	0	0	0	0	0	0	0
iso-21-NSZM99O7E	0.0914286	0	0	0	0	0.32	0	0	0.28
iso-21-NVH4YZV7D	0.03	0	0	0	0	0	0	0	0
iso-21-O2V0F5F4B	0	0	0.02	0	0	0	0	0	0
iso-21-O4ZM9ELK0	0	0.635	0.0133333	0	0	0.16	0	0	0.08
iso-21-O4ZM9ELKB	0.235714	48.2525	4.45333	0.193333	0.2425	20.02	0.365	0	7.585
iso-21-O4ZM9ELKD	0	0.255	0	0	0	0	0	0	0.12
iso-21-O4ZM9ELKE	0	1.8525	0	0	0	0.05	0	0	0.14
iso-21-O6VB0IBOB	0	0	0.02	0.0233333	0	0	0	0	0
iso-21-ODV98M6BB	0	0	0	0.0766667	0	0	0	0	0
iso-21-OH3M79S9D	0	0	0	0.07	0	0	0	0	0
iso-21-PDIYHQWRB	0.03	0	0	0	0	0	0	0	0
iso-21-PZ9W444SB	0	0	0	0	0	0.05	0	0	0
iso-21-Q661IVRYE	0	0	0	0	0	0.05	0	0	0
iso-21-RY1Y1Y1Y0	0	0	0.02	0	0	0	0	0	0
iso-21-S26M5L6K0	0	0	0	0.11	0	0	0	0	0
iso-21-SB2OFYHPB	0	0	0.04	0	0	0	0	0	0
iso-21-SLVQHLVQB	0.0257143	0	0	0	0	0	0	0	0
iso-21-SOVEZN1WE	0.0628571	0	0	0	0	0	0	0	0
iso-21-SWVUZWLKB	0	0	0.02	0	0	0	0	0	0
iso-21-U0D9FF15B	0	0	0	0	0	0.05	0	0	0
iso-21-U26WJS76B	0.0271429	0	0	0	0	0	0	0	0
iso-21-U2EPBS21E	0	0	0	0	0	0	0	0	0.06
iso-21-U4BEOKF20	0	0	0.02	0	0	0	0	0	0
iso-21-UD0BQU82D	0.231429	0	0	0	0	0.16	0	0	0.08
iso-21-UDERUMJ70	0	0	0	0	0	0.05	0	0	0
iso-21-UDERUMJ7E	0	0	0	0	0	0.05	0	0	0
iso-21-UFN7UFQ7D	0.06	0	0	0	0	0	0	0	0
iso-21-UIJXRNJ80	0.03	0	0	0	0	0	0	0	0
iso-21-UJDZZW9NE	0.03	0	0	0	0	0	0	0	0
iso-21-UKIYJ98NE	0.0271429	0	0	0	0	0	0	0	0
iso-21-UN2ZDYBIE	0.0271429	0	0	0	0	0	0	0	0
iso-21-UVIU797WE	0.0271429	0	0	0	0	0	0	0	0
iso-21-V0Y7N02ZD	0	0	0	0	0	0.05	0	0	0.06
iso-21-V1D2XIX7E	0.652857	0	0	0	0.02	0.21	0	0	0
iso-21-V1D2XIXRD	0.0357143	0	0	0	0	0	0	0	0
iso-21-V1D2XIXS0	0.0528571	0	0	0	0	0	0	0	0
iso-21-V2QI7O630	0.08	0	0	0	0	0	0	0	0
iso-21-VDL48DBFB	0.55	0	0	0	0	0	0	0	0
iso-21-VNZBZB7IE	0.07	0	0	0	0	0	0	0	0
iso-21-VOOOI2ZWE	0.0357143	0	0	0	0	0	0	0	0
iso-21-VQS0XFUMD	0.03	0	0	0	0	0	0	0	0
iso-21-VQS0XFUME	0.03	0	0	0	0	0	0	0	0
iso-21-VWD40LHZE	0.0657143	0	0	0	0	0	0	0	0
iso-21-VWI3L0VJB	0.431429	0.0125	0.32	0	0	0.21	0	0	0
iso-21-VY7H76HPB	0.0557143	0	0	0	0	0	0	0	0
iso-21-VZ59SFNPE	0	0	0	0	0	0.05	0	0	0
iso-21-W0VV7UZ20	0	0	0	0	0.02	0	0	0	0
iso-21-W4BDBH520	0.142857	0	0	0	0	0	0	0	0
iso-21-W7B9YLIPE	0.0271429	0	0	0	0	0	0	0	0
iso-21-WEIQKR7NE	0.378571	0	0	0	0	2.89	0	0	0
iso-21-WL727ZDBB	0.03	0	0	0	0	0	0	0	0
iso-21-WVLIX3YRD	0	0	0	0	0	0	0	0	0.08
iso-21-WXNZHQHRB	0.0271429	0	0.02	0	0	0	0	0	0
iso-21-WZ0O3ZJ7E	0	0	0	0	0	0.05	0	0	0
iso-21-X01DZ2EZE	0	0	0	0	0	0.11	0	0	0
iso-21-X3LN919MB	0	0	0	0	0	0.05	0	0	0
iso-21-X3X391JUB	0	0	0	0	0	0	0	0.04	0
iso-21-X47ZDB4YE	0.03	0	0	0	0	0	0	0	0
iso-21-X4LOIH5QE	0.0271429	0	0	0	0	0	0	0	0
iso-21-X5UWOQXBD	0.637143	0	0.146667	0.0233333	0	0.16	0	0	0.06
iso-21-X76M54D8B	0	0	0	0	0	0.11	0	0	0
iso-21-X9WP3996E	0.111429	0	0	0	0	0	0	0	0.16
iso-21-XE6M5L5MD	0.211429	0	0	0	0	0.16	0	0	0
iso-21-XF11DEHDB	0.0828571	0	0.34	0	0	0	0	0	0
iso-21-XJ2KIDZ10	9.85143	0	0.0533333	0	0	5.83	0	0	0
iso-21-XJ2KIDZ1B	0.0357143	0	0	0	0	0	0	0	0
iso-21-XJ2KIDZ1D	0.0628571	0	0.0966667	0	0	0.21	0	0	0
iso-21-XJ2KIDZ1E	0.137143	0	0.376667	0	0	0.86	0	0	0
iso-21-XKEZHI9OB	0.0357143	0	0	0	0	0	0	0	0
iso-21-XLZ9YOR7E	0.03	0	0	0	0	0	0	0	0
iso-21-XSEY1ZKZ0	0	0	0	0	0	0	0	0	0.06
iso-21-XSEY1ZKZB	0	0	0	0	0	0	0	0	0.2
iso-21-XXFDO4OZE	0	0	0	0	0.08	0	0	0	0
iso-21-Y1B7YQM90	0	0	0	0	0	0.05	0	0	0
iso-21-Y1B7YQM9B	0.03	0	0	0	0	0.21	0	0	0
iso-21-Y1B7YQM9D	1.51	0	0	0.0233333	0.02	61.03	0	0	0.08
iso-21-Y1B7YQM9E	0	0	0	0	0	0.37	0	0	0
iso-21-Y2PM8QM20	0	0	0.02	0	0	0	0	0	0
iso-21-Y59Z5ZSFD	0	0	0	0	0.02	0	0	0	0
iso-21-Y9KBFK4BB	0.0271429	0	0	0	0	0	0	0	0
iso-21-YBSOUL3YB	3.10286	0	0.5	0	0	0.27	0	0	0
iso-21-YBSOUL3YD	0.03	0	0	0	0	0	0	0	0
iso-21-YBSOUL3YE	0	0	0.0966667	0	0	0	0	0	0
iso-21-YKQ1WRI8D	0.118571	0	0.246667	0	0	0.05	0	0	0
iso-21-YMXUZY1MB	0	0	0	0	0	0.05	0	0	0
iso-21-YODS79V5D	0.877143	0	0.0666667	0	0	0	0	0	0
iso-21-YQJNWYYWE	0.794286	0	0	0	0	0	0	0	0.405
iso-21-YUBMBOBIE	0.03	0	0	0	0	0	0	0	0
iso-21-YUVX8RMWE	0.0271429	0	0	0	0	0.16	0	0	0.08
iso-21-YWFKZELND	0	0	0	0	0	0.27	0	0	0
iso-21-YZJEFBYY0	0	0	0	0	0	0	0	0	0.12
iso-21-Z08BBNUID	0.0914286	0	0.05	0	0	0	0	0	0
iso-21-Z2ZBR04RD	0	0	0	0	0	0.05	0	0	0
iso-21-Z2ZBR04ZB	0.03	0	0	0	0	0	0.05	0	0.08
iso-21-Z2ZBR04ZD	4.11714	0.03	0.186667	0.0233333	0.245	7.6	0.6	0	10.905
iso-21-Z2ZBR04ZE	0.427143	0.015	0	0	0	0.27	0	0	0.32
iso-21-Z30KS5OME	0	0	0	0	0	0.05	0	0	0.28
iso-21-Z67DY786E	0	0	0	0	0	0.11	0	0	0
iso-21-Z6NNXN95B	0	0	0	0	0	0	0	0	0.42
iso-21-Z8Z6JL5PB	0	0	0.02	0	0	0	0	0	0.06
iso-21-Z9KOILOOB	0.112857	0	0	0	0	0	0	0	0
iso-21-Z9YXN7X5B	6.49143	0.5625	0.94	0.07	0.3025	7.6	0.7	0.04	6.915
iso-21-ZB1U4FW2B	0.194286	0.2775	0	0	0.08	0.05	0.075	0	0.36
iso-21-ZB1U4FW3E	0.431429	0.035	0	0	0	0.37	0	0	0.08
iso-21-ZB1U4FWJD	0.188571	0	0	0	0	0.7	0	0	0.06
iso-21-ZB1U4FWK0	14478.5	493.81	107.303	13.0667	79.81	5374.18	151.055	6.81	4760.07
iso-21-ZDH8WP4OB	0.0557143	0	0	0	0	0	0	0	0
iso-21-ZE9L04BNE	0.03	0	0	0	0	0	0	0	0
iso-21-ZF4HXFZBB	0.168571	0	0.02	0	0	0.05	0	0	0
iso-21-ZF4HXFZBE	0.127143	0	0.0466667	0	0	0	0	0	0
iso-21-ZF5IXHQID	0	0	0	0	0	0.11	0	0	0
iso-21-ZKFBIKVO0	0	0	0	0	0	0.11	0	0	0
iso-21-ZNRZV1WZE	0.03	0	0	0.0233333	0	0	0	0	0
iso-21-ZOOINNNZE	0.05	0	0	0	0	0	0	0	0
iso-21-ZP6V49JY0	0.0357143	0	0	0	0	0	0	0	0
iso-21-ZQ47NNFDB	0	0	0	0	0	0	0	0	0.06
iso-21-ZQ50VXU3D	2.85857	0	0.123333	0	0	0	0	0	0
iso-21-ZQF1WB8LE	0.148571	0	0.02	0	0	0.05	0	0	0
iso-21-ZSIMVF71B	2.03714	0	0.93	0.133333	0.04	2.46	0.075	0	3.21
iso-21-ZU7BH8FKB	0.03	0	0	0	0	0.05	0	0	0
iso-21-ZW0DIZV4E	4.48714	0	0.506667	0	0	0.27	0	0	0
iso-21-ZW9NYJ4ZD	0	0	0	0.0566667	0	0	0	0	0
iso-21-ZW9NYJ4ZE	0.03	0	0	0	0.06	0	0	0	0
iso-21-ZWZNSIMME	0.03	0	0	0	0	0.11	0	0	0
iso-21-ZXEXSZZZE	0.0357143	0	0	0	0	0	0	0	0
iso-21-ZY0QFB2XB	0.155714	0	0	0	0	0.16	0	0	0
iso-21-ZZ358VKLD	10.0714	0.035	0.02	0.966667	0.0425	4.71	0.05	0	1.495
iso-21-ZZJ679ZND	0.492857	0	0	0	0	0	0	0	0
iso-22-00PO5QBOF	0	0	0.0566667	0	0	0	0	0	0
iso-22-01W949I73	0	0	0	0.0766667	0	0	0	0	0
iso-22-02FL502ZQ	0	0	0.106667	0	0	0	0	0	0
iso-22-0B9EZNZBQ	0	0	0	0.0766667	0	0	0	0	0
iso-22-0EKEPNXIF	0	0	0.0766667	0.153333	0	0	0	0	0
iso-22-0IUQNL2XF	0	0	0.02	0	0	0	0	0	0
iso-22-0IWX0JWRO	0	0.1225	0	0	0	0	0	0	0
iso-22-0L27DRX3Q	0	0	0.02	0	0	0	0	0	0
iso-22-0N82230F1	0	0.0225	0	0	0	0	0	0	0
iso-22-0X57SF0IQ	0	0	0	0	0.02	0.11	0	0	0
iso-22-0XEQZUO2H	0	0	0.02	0	0	0	0	0	0
iso-22-109XE35ML	0	0.065	0	0.0766667	0.08	0	0	0	0
iso-22-10BERLU34	0	0	0	0	0	0	0	0.115	0
iso-22-1384RY1YH	0	0.0725	0.04	1.79667	0.0225	0.11	0.125	0	0
iso-22-1FS9N84NQ	0	0	0.02	0	0	0	0	0	0
iso-22-1JIUX2HYF	0	0	0	0	0.02	0	0	0	0
iso-22-1MH7PJYP5	0	0.015	0.0766667	0	0	0	0.22	0	0
iso-22-1N7WWNZNN	0	0.0125	0	0	0	0	0	0	0
iso-22-1P1EL3104	0	0.0125	0	0	0	0	0	0	0
iso-22-1XD1BDQR3	0	0	0	0	0	0.05	0	0	0
iso-22-211JVU0XF	0	0	0	0.0766667	0	0	0	0	0
iso-22-23X1ZJWWQ	0.0271429	0	0	0	0	0	0	0	0
iso-22-2B34H3QUM	0	0	0	0.07	0	0.91	0	0	0
iso-22-2B9W2O8OP	0	0	0	0	0.02	0	0	0	0
iso-22-2D2NORDO3	0	0	0	0.0766667	0	0	0	0	0
iso-22-2HHD6YYKJ	0	0	0.07	0.11	0.08	0	0.05	0.075	0
iso-22-2JUDODW7J	0	0	0	0	0	0.05	0	0	0
iso-22-2OJBJBYP3	0	0	0	0	0	0.05	0	0	0
iso-22-2WQM64LBK	0	0	0.01	0	0.0225	0	0	0	0
iso-22-39ZVDOLYQ	0.06	0	0	0	0.04	5.35	0	0	0
iso-22-3SO66ZJRJ	0	0	0.0166667	0.0566667	0.04	0	0	0	0
iso-22-3V2050Z1J	0	0	0	0	0	0.11	0	0	0
iso-22-3Z7MVV8UN	0	0	0	0	0	0.11	0	0	0
iso-22-436PKNSBO	0	0	0.02	0	0	0	0	0	0
iso-22-4EDVBLRBN	0	0	0	0	0	0	0.075	0	0
iso-22-4J1V24ZOF	0.0271429	0	0	0	0	0	0	0	0
iso-22-506EWM6UQ	0	0.0125	0.0266667	0.0466667	0	0	0	0	0
iso-22-526ML0EIQ	0	0	0	0	0.04	0.05	0	0	0
iso-22-54BM626BQ	0	0	0	0.156667	0	0	0	0	0
iso-22-54D8HUS2N	0	0	0.0266667	0	0.0225	0.16	0	0	0
iso-22-5KD9S8LNQ	0	0	0	0.0566667	0	0	0	0	0
iso-22-5N375FN6Q	0	0.0125	0	0	0	0	0	0	0
iso-22-5X637X5O2	0	0	0	0	0	0	0.05	0	0
iso-22-62B4RQD4Q	0	0	0	0.1	0	0	0	0	0
iso-22-6E7WN2W04	0	0.0225	0	0	0	0	0	0	0
iso-22-7957SMWJ3	0	0.0125	0	0	0	0	0	0	0
iso-22-797WNNL1Q	0	0	0	0	0	0	0	0	0.08
iso-22-798BL0XIO	0	0	0	0.0766667	0	0	0	0	0
iso-22-7JF6ZLDON	0.0357143	0	0	0.0766667	0.0675	0.16	0.05	0	0
iso-22-7RYWWYPQI	0	0	0	0.0766667	0	0	0	0	0
iso-22-7UFKEYO1J	0.175714	0	0	0	0	0	0	0	0
iso-22-7UFKEYOIQ	0.888571	0	0	0	0	0	0	0	0
iso-22-7UIMDWUOF	0	0	0	0.0766667	0	0	0	0	0
iso-22-7VMEZ5KNO	0.07	0	0	0	0.04	0	0	0	0
iso-22-7W4B294EJ	0	0	0	0	0	0	0.05	0	0
iso-22-7Z78ZXPZQ	0	0	0	0.0766667	0	0	0	0	0
iso-22-81IUL2QOJ	0.03	0	0	0	0	0	0	0	0
iso-22-86NFVBUZL	0.03	0	0	0	0.02	0	0	0	0
iso-22-8823X1ZJ5	0	0	0	0	0.02	0	0	0	0
iso-22-8823XIZJ5	0	0	0	0	0	0	0	0	0.08
iso-22-8I7YIYU53	0	0	0.0333333	0	0.02	0.11	0	0	0
iso-22-8MHQJ68BF	0.998571	0	0	0	0	0	0	0	0
iso-22-8MHQM68MI	0.0357143	0	0	0	0	0	0	0	0
iso-22-8MZW7X6ZQ	0.0357143	0	0	0	0	0	0	0	0
iso-22-8NX1J6E6Q	0.03	0	0	0.123333	0.02	0.05	0.05	0	0
iso-22-8RB4VDBJF	1.18857	0	0.37	0	0.02	0.11	0	0	0.06
iso-22-8XKEBZJIM	0.121429	0	0	0	0	1.5	0	0	0
iso-22-8XKEBZJIN	0	0	0	0	0	0.16	0	0	0
iso-22-91JWMXXNP	0	0	0	0.0566667	0	0	0	0	0
iso-22-9EV27NVDF	0.0871429	0	0	0.0766667	0	0	0	0	0.08
iso-22-9HIZ54BM4	0.03	0	0	0	0	0	0	0	0
iso-22-9JH4V9N73	0	0	0	0.0766667	0	0.05	0	0	0
iso-22-9M079M5LF	0	0	0	0	0	0.05	0	0	0
iso-22-9PR7N8JXF	0	0	0	0	0	0.05	0	0	0
iso-22-9QS4SU1ZQ	0.0271429	0	0	0	0	0	0	0	0
iso-22-9W2O8OXQQ	0	0	0	0.0766667	0	0	0	0	0
iso-22-9WYL5PVL3	0	0	0	0.0566667	0	0	0.15	0	0.08
iso-22-B00NBBO9N	0	0	0.02	0	0	0	0	0	0
iso-22-B0HNI7F01	0	0	0.02	0	0	0	0	0	0
iso-22-B0HNI7F0F	0	0	0.136667	0	0	0	0	0	0
iso-22-B24OD9U13	0	0	0.0266667	0	0.02	0.27	0	0	0
iso-22-B26XB1BOI	0	0	0	0.0766667	0	0	0	0	0
iso-22-B2FXU1BOF	0	0	0.173333	0	0	0	0	0	0
iso-22-B2I0IUPO4	0	0.03	0	0	0	0	0	0	0
iso-22-B31EZ8YLF	0	0.05	0.0566667	0.0766667	0	0	0	0	0
iso-22-B34NEYBEN	0	0	0	0.0766667	0	0	0	0	0
iso-22-B3OXJSRNJ	0	0	0.156667	0	0	0	0	0	0
iso-22-B40B7Z9Y1	0	0	0	0.0766667	0	0	0	0	0
iso-22-B480F1IFL	0	0	0.116667	0	0	0	0	0	0
iso-22-B4W8Q6D9O	0	0	0	0	0	0.05	0	0	0
iso-22-B58XH6W7F	0	0.015	0	0.0766667	0	0	0	0	0
iso-22-B5YLKQZ7J	0.0357143	0.035	0.136667	0.123333	0	0.27	0	0	0.08
iso-22-BBBBOBBBF	0	0	0	0	0.0225	0	0	0	0
iso-22-BBFBBBBBF	0	0	0	0	0.0225	0	0	0	0
iso-22-BBO95BHBI	0	0.015	0.02	0	0	0	0	0	0
iso-22-BFXKEZHIP	0	0	0	0.153333	0	0	0	0	0
iso-22-BLOFFL6Q3	0	0	0.183333	0	0	0	0	0	0
iso-22-BNU3SHD6F	0	0	0.02	0.0766667	0	0	0	0	0
iso-22-BSZE4YWE3	0	0	0.02	0	0	0	0	0	0
iso-22-BXXB164IQ	0	0	0.02	0	0	0	0	0	0
iso-22-BZH0YM7UJ	0.03	0	0.0566667	0.393333	0.2175	0	0	0	0.34
iso-22-BZLLYMKS4	0	0	0.0766667	0	0	0	0	0	0
iso-22-BZLLYMKSJ	0	0.015	0	0	0	0	0	0	0
iso-22-BZLLYMKSQ	0	0.5175	0.02	0	0	0	0	0	0.12
iso-22-D0OZ6DYUO	0	0	0.156667	0	0	0	0	0	0
iso-22-D4UUHOEQL	0	0	0.04	0	0	0	0	0	0
iso-22-D4Z8R24ZN	0	0.015	0	0	0	0	0	0	0
iso-22-D6FFWDO5H	0	0.015	0	0	0	0	0	0	0
iso-22-D6KNOU5IF	0	0	0.02	0	0	0	0	0	0
iso-22-D7HZV7NQF	0	0	0.04	0	0	0	0	0	0
iso-22-D7QVYQ40M	0	0	0.02	0	0	0	0	0	0
iso-22-D7QVYQ40N	0	0.0125	0	0	0	0	0	0	0
iso-22-D8DEQZREQ	0	0.8475	0	0	0	0	0	0	0.06
iso-22-D8HUS2S7Q	0	0	0	0	0	0.05	0	0	0
iso-22-D8SL1W971	0	0.0125	0	0	0	0	0	0	0
iso-22-D9P8LNZ05	0	0.0125	0	0	0	0	0	0	0
iso-22-D9P8LNZ0O	0	0.0475	0.13	0	0	0	0	0	0
iso-22-D9P8LNZ0P	0	0.11	0	0	0	0	0	0	0
iso-22-D9P8LNZ0Q	0	0.0225	0	0	0	0	0	0	0
iso-22-DDQZ5P4O2	0	0	0.02	0	0	0	0	0	0
iso-22-DEMNVZ5YH	0	0	0.02	0	0	0	0	0	0
iso-22-DJZ8IWO5Q	0	0.0225	0	0	0	0	0	0	0
iso-22-DL2OJOYP1	0	0	0	0	0	0	0	0	0.06
iso-22-DMHDUO5ZI	0	0	0	0.0766667	0	0	0	0	0
iso-22-DMZL7YS52	0	0.0125	0	0	0	0	0	0	0
iso-22-DMZL7YS5J	0	0.0125	0	0	0	0	0	0	0
iso-22-DU20ZZ7U3	0	0	0.02	0	0	0	0	0	0
iso-22-DUB4D250O	0	0	0.04	0	0	0	0	0	0
iso-22-DUB4D250P	0	0	0.02	0	0.12	0	0	0	0
iso-22-DVIYEOYLH	0	0	0.253333	0.536667	0	0	0	0	0
iso-22-DW2EL09XF	0	0.0125	0	0	0	0	0	0	0
iso-22-DW976M52O	0	0.3975	0.01	0	0	0	0	0	0.08
iso-22-DW976M52Q	0	0	0.01	0	0	0	0	0	0
iso-22-EB2BBYI2I	0	0	0.123333	0	0	0	0	0	0
iso-22-EJ7O97MZI	0	0	0.0766667	0.0766667	0	0	0	0	0
iso-22-EMYB17I5Q	0	0	0.02	0	0	0	0	0	0
iso-22-EOZ2VUUE4	0	0	0	0.0766667	0	0	0	0	0
iso-22-EU1PFNRNQ	0	0.0125	0.02	0	0	0	0	0	0
iso-22-EU1WZKRDQ	0	0.0125	0	0	0	0	0	0	0
iso-22-EXJ7SF4BF	0	0.0225	0	0	0	0	0	0	0
iso-22-EXURIZ4R1	0	0.0125	0	0	0	0.16	0	0	0
iso-22-EXURIZ4RF	0	0	0	0	0	0	0	0.04	0
iso-22-EXURIZ4RI	0	0.0475	0	0	0	0	0	0	0
iso-22-F0V4MN5M5	0	0	0	0	0	0	0	0.075	0
iso-22-F45N02WLN	0	0	0.02	0	0	0	0	0	0
iso-22-F7NZ10BE4	0	0	0	0.0766667	0	0	0	0	0
iso-22-FBE7BNXB2	0	0.0125	0	0	0	0	0	0	0
iso-22-FFD8IYZYF	0	0	0	0.0766667	0	0	0	0	0
iso-22-FFWDO5FBF	0	0	0	0	0	0	0	0	0.06
iso-22-FK7IPBSYK	0	0	0	0	0.02	0	0	0	0
iso-22-FLIBHUZP4	0	0	0	0.153333	0	0	0	0	0
iso-22-FLYN42FLF	0	0	0.213333	0	0	0	0	0	0
iso-22-FM95B5ZXQ	0	0	0	0.0766667	0.02	0	0	0	0
iso-22-FMM686NQN	0	0	0.02	0	0	0	0	0	0
iso-22-FN9X7NWQ4	0	0	0	0.0766667	0	0	0	0	0
iso-22-FNRN8UU7Q	0	0	0.02	0	0	0	0	0	0
iso-22-H2ZWV4Z7I	0	0	0	0.153333	0	0	0	0	0
iso-22-H5JYE0FX1	0	0.1075	0.07	0.0766667	0	0	0	0	0.08
iso-22-H5JYE0FXI	0	0.0525	0	0	0	0	0	0	0
iso-22-H6LDB3D65	0	0.0125	0	0	0	0	0	0	0
iso-22-H6W7B9YLF	0	0.0375	0	0	0	0	0	0	0
iso-22-H6W7B9YLJ	0	0	0	0.0233333	0	0	0	0	0
iso-22-H6W7B9YLQ	0	0.3625	0.02	0	0	0	0	0	0
iso-22-H9UINQDXN	0.0271429	0.0125	0.02	0.0766667	0	0	0	0	0
iso-22-HBLHZNZN3	0	0	0	0.1	0	0	0	0	0
iso-22-HBO9BEWOJ	0	0	0	0.0766667	0	0	0	0	0
iso-22-HBSQJWZZ5	0.0557143	0.035	0.04	0	0	0	0	0	0
iso-22-HJUSV7BFQ	0	0.0125	0	0	0	0	0	0	0
iso-22-HO7BVQ9BI	0	0	0.02	0	0	0	0	0	0
iso-22-HOBFBQUB5	0	0	0.116667	0	0	0	0	0	0
iso-22-HOBFBQUBQ	0	0	0.04	0	0	0	0	0	0
iso-22-HQ5BXOH7Q	0.0357143	0	0.02	0	0	0	0	0	0
iso-22-HYNWUX09L	0	0.0225	0	0	0	0	0	0	0
iso-22-HZ9FYY853	0.0442857	0	0.02	0	0	0.11	0	0	0
iso-22-I079ZM1NQ	0	0	0.01	0	0	0	0	0	0
iso-22-I0F0ONFNQ	0	0.2625	0	0	0	0	0	0	0
iso-22-I9I3IMUH5	0	0	0	0.0766667	0	0	0	0	0
iso-22-IBDU10F3N	0	0.0275	0.02	0	0.02	0	0	0	0
iso-22-IFUB5ZOEO	0	0	0.02	0	0	0	0	0	0
iso-22-IFZ2Z40FQ	0.0271429	0.0875	0.02	0.536667	0	0	0	0	0
iso-22-IFZU4EVOL	0	0	0.0766667	0.153333	0	0	0	0	0
iso-22-IHJ97Q2Z4	0	0.015	0	0	0	0	0	0	0
iso-22-IKVO7NSXF	0	0.015	0.02	0.0766667	0	0	0	0	0
iso-22-IL9MO31FI	0	0.0225	0.02	0	0	0	0	0	0
iso-22-IP8BXQ9EP	0	0.0125	0	0.253333	0.02	0	0	0	0
iso-22-IPR9IKZ05	0	0.3425	0	0	0	0	0	0	0
iso-22-IPR9IKZ0O	0	0.1375	0	0	0	0	0	0	0
iso-22-IPR9IKZ0P	0	0.05	0	0	0	0	0	0	0
iso-22-IPR9IKZ0Q	0	2.0225	0.04	0.23	0.04	0.37	0.095	0	0.14
iso-22-IUH4Z3UXP	0	0.0125	0	0	0	0	0	0	0
iso-22-IVF97Z4XQ	0	0.0125	0	0	0	0	0	0	0
iso-22-IY7YYOFFQ	0.0271429	0	0	0	0	0	0	0	0
iso-22-IYISU5Y3Q	0	0.0125	0	0	0	0	0	0	0
iso-22-IZJZVXZ35	0	0	0.0766667	0	0	0	0	0	0
iso-22-IZO6VB0IF	0	0.0425	0	0	0	0.11	0	0	0
iso-22-IZZNRZV15	0	0	0	0.0766667	0	0	0	0	0.06
iso-22-J5HF3O8YH	0	0.0125	0.543333	0	0	0	0	0	0
iso-22-J9D2N7I6L	0.0271429	0.11	0	0	0	0	0	0	0.52
iso-22-J9D2N7I6M	0.0257143	0.0125	0	0	0	0	0	0	0
iso-22-J9D2N7I6N	0.54	0.0625	0.04	0.0766667	0.04	0.05	0	0	0.26
iso-22-JZJSB5NZ4	0	0	0	0	0	0.05	0	0	0
iso-22-JZORHO4QQ	0	0	0.0166667	0	0.02	0	0	0	0
iso-22-KDN9HW875	0	0	0	0	0	0.05	0	0	0
iso-22-KY7XS5Z63	0	0	0	0	0.04	0	0	0	0
iso-22-KY7XS5Z6J	0	0	0	0	0.04	0	0	0	0
iso-22-LQ5078U01	0	0	0	0.0233333	0	0.05	0	0	0
iso-22-M01BDS50L	0	0	0.0266667	0	0	0.11	0	0	0
iso-22-M2YH37S4O	0	0	0.0266667	0	0	0.05	0	0	0
iso-22-M4JS6KD05	0	0	0.00666667	0	0	0	0	0	0
iso-22-N8W0UDRML	0	0	0	0	0	0.05	0	0	0
iso-22-NSZM99O7Q	0.03	0	0	0	0	0	0	0	0
iso-22-NU55ZZ0DJ	0	0	0.0166667	0	0.04	0	0	0	0
iso-22-NVH4YZV73	0.0357143	0	0	0	0	0	0	0	0
iso-22-O37YRKE7Q	0	0.0575	0	0	0	0	0	0	0
iso-22-O4105RO2K	0	0	0.00666667	0	0	0	0	0	0
iso-22-O4ZM9ELKF	0	0	0.0266667	0	0.04	0	0	0	0
iso-22-O6VB0IBOH	0	0	0	0.153333	0	0	0	0	0
iso-22-O6VB0IBOI	0	0	0.00666667	0	0	0	0	0	0
iso-22-OB93H09YQ	0	0	0	0.0766667	0	0	0	0	0
iso-22-OEM01BISJ	0	0	0.0266667	0	0	0	0	0	0
iso-22-OEM01BISQ	0	0	0.0366667	0.22	0	0	0	0.08	0
iso-22-OMRI5QKQQ	0	0.0225	0	0	0	0	0	0	0
iso-22-PIE40NODP	0.0271429	0	0.04	0.0766667	0.0225	0.16	0.075	0.08	0
iso-22-PL9Q8Z4YN	0	0.03	0	0	0	0	0	0	0
iso-22-QWUK1WUHN	0	0	0	0	0	0.05	0	0	0
iso-22-S0MZ9B8BO	0.0357143	0	0	0	0	0	0	0	0
iso-22-S2DNW6NUL	0	0	0	0.333333	0	0.27	0	0	0
iso-22-S4MYI8FKH	0	0	0	0	0.02	0	0	0	0
iso-22-SOVEZN1WQ	0	0	0	0.0766667	0	0	0	0	0
iso-22-U26WJS76I	0	0	0.0333333	0	0	0	0	0	0
iso-22-U2EPBS214	0	0	0	0	0	0.05	0	0	0
iso-22-U3SFD6BPP	0.137143	0	0	0	0	0	0	0	0
iso-22-U9JY0DB1F	0	0	0	0	0	0.05	0	0	0
iso-22-U9LRH1HFO	2.34286	0.015	0.74	0	0.1	3.91	0	0	1.475
iso-22-UBW0Y609Q	0.0271429	0	0	0	0	0	0	0	0
iso-22-UDERUMJ7Q	0.03	0	0	0	0	0	0	0	0
iso-22-UF6QUUHO2	0	0	0	0	0	0	0.075	0	0
iso-22-UFN7UFQ72	0	0	0	0	0.04	0	0	0	0
iso-22-UFN7UFQ73	0.0271429	0	0	0	0	0	0	0	0
iso-22-UFN7UFQ7J	0	0	0	0.0766667	0	0	0	0	0
iso-22-UVIU797WQ	0.0628571	0	0	0	0	0	0	0	0
iso-22-V1D2XIX7Q	0.0628571	0	0	0	0	0	0	0	0
iso-22-VB0IBOFXQ	0.0857143	0	0.02	0.0766667	0	0	0	0	0
iso-22-VDL48DBFF	0.03	0	0	0	0	0	0	0	0
iso-22-VDL48DBFH	14.5971	0	0.26	0	0	0.86	0.095	0	0
iso-22-VDL48DBFI	0.03	0	0	0	0	0	0	0	0
iso-22-VQXXFDO4L	0.0442857	0	0	0	0	0	0	0	0
iso-22-VXWV5ZXK5	0.0357143	0	0	0	0	0	0	0	0
iso-22-VYUMJB8UF	0	0	0	0.0566667	0	0	0	0	0
iso-22-W0JZDRN65	0	0	0	0	0	0.05	0	0	0
iso-22-W4BDBH52N	0.182857	0	0.0366667	0	0	0.11	0	0	0
iso-22-W7B9YLIP5	0.0557143	0	0	0	0	0	0	0	0
iso-22-W7F7WWJ6J	0.304286	0.0225	0.136667	0	0	0	0	0	0.22
iso-22-WZ6QWWK15	0.03	0	0	0	0	0.05	0	0	0
iso-22-X3LN919MF	0.03	0	0	0	0	0	0	0	0
iso-22-X3OEM01BF	0	0	0	0.0233333	0	0	0	0	0
iso-22-X3X391JUI	0	0	0	0	0	0.05	0	0	0
iso-22-X47ZDB4YQ	0.0271429	0	0	0	0	0	0	0	0
iso-22-X5UWOQXB3	0	0	0.05	0	0	0	0	0	0
iso-22-X9WP3996Q	0	0.0375	0	0	0	0	0	0	0.34
iso-22-XESO9X2DQ	0.0271429	0	0	0	0	0	0	0	0
iso-22-XEX0XZONQ	0.0357143	0	0	0	0	0	0	0	0
iso-22-XJ2KIDZ14	0.0871429	0	0	0.0766667	0	0	0	0	0
iso-22-XQH910NZQ	0	0	0.02	0	0	0	0	0	0
iso-22-Y1B7YQM9J	1.44714	0	0.13	0.0466667	0	27.09	0	0	0.08
iso-22-Y4F3IQDM1	0.0271429	0	0	0	0	0	0	0	0
iso-22-Y59Z5ZSF3	0	0	0	0	0	0	0	0	0.08
iso-22-Y59Z5ZSFJ	0	0	0.0533333	0	0	0	0	0	0.38
iso-22-Y7N7SBNUF	0	0	0	0.0233333	0	0	0	0	0
iso-22-YBSOUL3YF	2.43286	0	0.06	0	0	0	0	0	0
iso-22-YKFBIKVON	0.03	0	0	0	0	0.11	0	0	0
iso-22-YM1LBEOK1	0.06	0	0	0	0	0	0	0	0
iso-22-YMKS9Z9RH	0.485714	0	0.02	0.0566667	0.04	1.23	0	0	0.745
iso-22-YN42EDU03	0	0	0	0.0766667	0	0	0	0	0
iso-22-YPH2D99MI	0.0528571	0	0	0	0	0	0	0	0.06
iso-22-YW977S0Z4	0	0	0.0966667	0	0	1.12	0	0	0.08
iso-22-YZ9EX06J5	0.03	0	0	0	0	0	0	0	0
iso-22-Z2ZBR04ZQ	0.288571	0.03	0.06	0	0	0.11	0	0	0.445
iso-22-Z67DY786O	0	0	0	0	0	0.16	0	0	0
iso-22-Z8388D5OI	0.132857	0	0	0	0	0	0	0	0
iso-22-Z9EWZEZLF	0	0	0	0.0766667	0	0	0	0	0
iso-22-Z9YXN7X5F	0	0	0	0	0	0	0	0	0.08
iso-22-Z9YXN7X5I	0.0442857	0	0	0	0	0	0	0	0
iso-22-ZB1U4FW3Q	0.432857	0.0125	0.13	0	0	0.43	0	0	0
iso-22-ZB1U4FWK4	1.94857	0.2925	1.09	0.166667	0.1625	2.41	0.125	0.075	3.105
iso-22-ZF4HXFZBQ	0.0857143	0	0	0	0	0	0	0	0
iso-22-ZP8IY5XQO	0.0271429	0	0.0533333	0	0	0.16	0	0	0
iso-22-ZPK7WV0YF	0	0	0	0	0	0.05	0	0	0
iso-22-ZQ47NNFD1	0	0	0	0	0	0	0	0	0.12
iso-22-ZQF1WB8LQ	0.03	0	0	0	0	0	0	0	0
iso-22-ZSIMVF71F	1.79286	0	0.02	0.0566667	0	1.23	0	0	1.11
iso-22-ZSIMVF71H	0	0	0	0	0	0	0	0	0.12
iso-22-ZSIMVF71I	0	0	0	0	0	0.11	0	0	0
iso-22-ZSZM99O7P	1.40857	0.015	0.07	0.1	0.0625	29.28	0.125	0.465	4.535
iso-22-ZWDKNN10K	0.0442857	0	0	0	0	0	0	0	0
iso-22-ZXRZ93YKQ	0	0	0	0	0	0	0	0	0.06
iso-22-ZY0QFB2XJ	0	0	0	0	0	0.11	0	0	0
iso-22-ZZ358VKL2	0.06	0.33	0	0.0766667	0.0625	0.27	0.05	0	3.025
iso-22-ZZ358VKL3	0.0871429	0.6475	0	0	0.1275	0.32	0.345	0.195	8.825
iso-22-ZZ358VKLJ	67.36	0.5125	4.77667	5.34	3.6675	118.89	0.695	0.31	63.685
iso-22-ZZ358VKLK	0	0.015	0	0	0	0.05	0	0	0
iso-22-ZZ78ZX4YQ	0	0	0	0.0766667	0	0	0	0	0
iso-23-01W949I7DQ	0	0.0125	0	0	0	0	0	0	0
iso-23-02DIO4NIV	0	0	0	0	0.04	0	0	0	0
iso-23-02FL502Z0Q	0	0	0.0566667	0	0	0	0	0	0
iso-23-06Z986B2D9	0.0271429	0	0	0	0	0	0	0	0
iso-23-0B9EZNZB0O	0	0	0	0.0233333	0	0	0	0	0
iso-23-0B9EZNZB0Q	0	0	0	0.0766667	0	0	0	0	0
iso-23-0D0BJZJDS	0	0	0	0.0766667	0	0	0	0	0
iso-23-0EKEPNXI6	0	0	0	0.0766667	0	0	0	0	0
iso-23-0IBOFXZ501	0	0	0	0.0766667	0	0	0	0	0
iso-23-0IWX0JWR0F	0	0	0.02	0.153333	0	0	0	0	0
iso-23-0JSDUFEW0Q	0	0	0.0566667	0	0	0	0	0	0
iso-23-0KJXLE2FZ	0	0	0	0	0	0	0	0.075	0
iso-23-0L27DRX30Q	0	0	0.02	0	0	0	0	0	0
iso-23-0MOU2PBBX	0	0	0	0.0766667	0	0	0	0	0
iso-23-0QHB2X0B03	0	0	0	0	0.02	0	0	0	0
iso-23-0X57SF0I0Q	0	0	0	0	0.02	0	0.05	0	0
iso-23-0XDE0BDU6	0	0	0	0.0766667	0	0	0	0	0
iso-23-0XEQZUO2Z	0	0	0.04	0	0	0	0	0	0
iso-23-0Z8M7RN70P	0	0	0	0.0233333	0	0	0	0	0
iso-23-105RO2LZ0L	0	0	0.223333	0.33	0.1	0.05	0	0	0
iso-23-109XE35MD7	0	0.0475	0	0.536667	0.0425	0	0.125	0	0
iso-23-10BERLU3DZ	0	0	0	0	0	0	0	0.04	0
iso-23-12DDX0V0DE	0	0	0.02	0	0	0	0	0	0
iso-23-1384RY1Y9	0	0.015	0	0	0	0	0.05	0.385	0
iso-23-1384RY1YX	0	0	0	0	0	0	0	0.04	0
iso-23-1384RY1YZ	0.131429	0.0425	0.02	3.69	0.32	0.64	0.7	1.275	0.22
iso-23-13DE4XZJY	0	0	0.02	0	0	0	0	0	0
iso-23-194YF5YQ04	0.101429	0	0	0	0	0	0	0	0
iso-23-1FS9N84N0Q	0	0	0.02	0	0	0	0	0	0
iso-23-1N7WWNZNDV	0	0	0.02	0	0	0	0	0	0
iso-23-1NUK7XR3S	0	0	0	0.0766667	0	0	0	0	0
iso-23-1P1EL310DY	0	0	0.00666667	0	0	0.05	0	0	0
iso-23-1ZW8HIVX0E	0	0.0225	0	0	0	0	0.05	0	0
iso-23-24JZOXIQDE	0	0	0.02	0	0	0	0	0	0
iso-23-24JZOXIQS	0	0	0	0.0766667	0	0	0	0	0
iso-23-26ZD504DDO	0	0	0.01	0.0233333	0	0.05	0	0	0
iso-23-294EKMWOD5	0	0	0	0.0566667	0.04	0	0	0	0
iso-23-294EKMWODP	0	0	0	0.11	0	0	0	0	0
iso-23-2B34H3QUDV	0	0	0	0	0	0.05	0	0	0
iso-23-2B9W2O8O0M	0	0	0	0.0766667	0	0	0	0	0
iso-23-2D2NORDOD5	0	0	0	0	0.04	0	0	0	0
iso-23-2M24JZOXDE	0	0	0	0.33	0.06	0	0	0	0
iso-23-2OMRB13ODR	0	0	0.00666667	0.0766667	0	0	0	0	0
iso-23-2WQM64LBD4	0	0	0	0.0233333	0	0	0	0	0
iso-23-2XBE7W0203	0	0	0	0	0	0	0.05	0	0
iso-23-39ZVDOLY0Q	0	0	0	0	0	0.7	0	0	0
iso-23-3OE9UDNBDJ	0	0	0	0	0	0.11	0	0	0
iso-23-3SO66ZJRDJ	0	0	0.01	0	0	0	0	0	0
iso-23-3XB6EEB8DP	0	0	0	0.0466667	0.04	0	0	0	0
iso-23-436PKNSB0F	0	0	0	0	0.04	0	0	0	0
iso-23-445RJOPZDD	0	0	0	0	0.04	0	0	0	0
iso-23-47DRH9UIDQ	0	0	0	0	0	0	0	0.04	0
iso-23-4Z46DPZP0E	0.0271429	0	0	0	0	0	0	0	0
iso-23-506EWM6U0Q	0.0357143	0.0875	0	0	0	0	0	0	0
iso-23-50SUSBNEDV	0	0	0	0	0.04	0	0	0	0
iso-23-526ML0EI0Q	0	0	0	0	0.02	0	0	0	0
iso-23-54BM626B05	0	0	0.0266667	0.166667	0.04	0	0	0	0
iso-23-54D8HUS20D	0	0.0475	0	0.89	0.3375	0.16	0.05	0	0
iso-23-56I8W0VEDU	0	0	0	0	0	0.11	0	0	0
iso-23-56I8W0VEDW	0	0.0225	0.116667	0.0466667	0	0.05	0	0.115	0
iso-23-5E6N109Z0Q	0	0	0	0.0233333	0	0	0	0	0
iso-23-5KD9S8LN0O	0	0	0	0.08	0	0	0	0	0
iso-23-5KD9S8LN0P	0	0	0	0	0.06	0	0	0	0
iso-23-6ISBBR04D4	0	0	0	0.0766667	0	0	0	0	0
iso-23-7693X3X30L	0	0	0	4.16667	0.08	0	0	0	0.32
iso-23-79V88BI402	0	0	0	0	0	0.05	0	0	0
iso-23-79Y9IQ3UD2	0	0	0	0	0.0225	0	0	0	0
iso-23-7B9EL3F3D3	0	0	0	0	0.12	0	0	0.075	0
iso-23-7D0NZDJO6	0	0	0	0.996667	0	0	0	0	0
iso-23-7D0NZDJP6	0	0	0	0.843333	0	0	0	0	0
iso-23-7JF6ZLDO0D	0	0	0	0.23	0	0	0	0	0
iso-23-7JF6ZLDO0E	0	0	0.0566667	0.153333	0.02	0	0.17	0	0
iso-23-7O3P86O97	0	0	0	0.0766667	0	0	0	0	0
iso-23-7P5HNND200	0	0	0	0	0.0225	0	0.095	0	0
iso-23-7P9Z44SO7	0	0	0.01	0.0766667	0	0	0	0	0
iso-23-7UFKEYOI0Q	0.194286	0	0	0	0	0	0	0	0
iso-23-7W4B294ED2	0	0	0	0.153333	0	0	0	0	0
iso-23-80Z6HO7B0Q	0.03	0	0	0	0	0	0	0	0
iso-23-81IUL2QOD3	0.0557143	0	0.273333	0.156667	0.06	1.07	0	0	0
iso-23-81IUL2QODK	0	0	0.0133333	0	0	0	0	0	0
iso-23-82VBI7R603	0.0571429	0	0	0	0	0	0	0	0
iso-23-86NFVBUZD6	0.03	0	0	0.21	0.1	0.05	0	0	0
iso-23-8BV722XLDZ	0	0	0	0.0766667	0	0	0	0	0
iso-23-8D4O8RZR0L	0	0	0	0	0	0.05	0	0	0
iso-23-8E9M5L5V05	0.0571429	0	0	0	0	0	0	0	0
iso-23-8FLV0I85D3	0	0	0	0.0466667	0.02	0	0	0	0
iso-23-8I7YIYU5DO	0.0271429	0	0	0	0	0	0.05	0	0
iso-23-8MHQJ68B6	1.53571	0	0	0	0	0	0	0	0
iso-23-8NX3JWMXZ	0	0.0125	0	0.0766667	0.02	0	0	0	0
iso-23-8RB4VDBJ6	0.0271429	0	0	0	0	0	0	0	0
iso-23-8RB4VDBJ7	0.248571	0	0.573333	0	0	0.11	0	0	0.325
iso-23-8XKEBZJI0E	0.03	0	0	0	0	0.05	0	0	0
iso-23-9EV27NVD7	0	0	0	0	0.08	0	0	0	0
iso-23-9EV27NVDR	0	0	0	0.766667	0	0	0	0	0
iso-23-9W2O8OXQ0P	0	0	0	0.0766667	0	0	0	0	0
iso-23-9Y75VOVUDE	0.0271429	0	0	0	0	0	0	0	0
iso-23-9Y7ZF7NZDY	0	0	0	0	0	0	0	0	0.06
iso-23-B00D0E620Q	0	0	0.02	0	0	0	0	0	0
iso-23-B017BD2F6	0	0	0	0.23	0	0	0	0	0
iso-23-B0BMHOO3DY	0	0	0.04	0.23	0	0	0	0	0
iso-23-B0HNI7F06	0	0	0.02	0	0	0	0	0	0
iso-23-B0HNI7F0DE	0	0	0.02	0	0	0	0	0	0
iso-23-B1ELSN47DQ	0	0	0	0	0	0	0	0	0.06
iso-23-B24OD9U1DO	0	0	0	0.0766667	0	0	0	0.075	0
iso-23-B26XB1BO6	0	0	0.04	0	0	0	0	0	0
iso-23-B2FXU1BO7	0	0	0.173333	0.253333	0.04	0	0	0	0
iso-23-B31EZ8YL6	0	0	0.02	0	0	0	0	0	0
iso-23-B3OXJSRN0Q	0	0	0.02	0	0	0	0	0	0
iso-23-B4H2W6H0DB	0	0	0.04	0.0233333	0	0	0	0.04	0
iso-23-B4W8Q6D904	0	0	0	0.166667	0.02	0	0	0	0
iso-23-B5YLKQZ7DJ	0.0271429	0.03	0.04	1.26667	0.2975	0.05	0.05	0	0
iso-23-B60BHNQXD6	0	0	0	0.306667	0	0	0	0	0
iso-23-B6211JVUV	0	0	0.0566667	0.713333	0.06	0	0	0	0
iso-23-BBO95BHBDB	0	0	0.04	0.383333	0	0	0	0	0
iso-23-BD01BDIFD0	0	0	0.04	0	0	0	0	0	0
iso-23-BDBFYBHX00	0	0	0	0.0766667	0	0	0	0	0
iso-23-BE7W02WO00	0	0	0	0.613333	0	0	0	0	0
iso-23-BE7ZUB4L0Q	0	0	0.02	0	0	0	0	0	0
iso-23-BF0HUDD6DF	0	0	0.02	0.0766667	0	0	0	0	0
iso-23-BF4DBMVXW	0	0	0.02	0.0766667	0	0	0	0	0
iso-23-BH7NIVX2Y	0	0.0475	0	0	0	0	0	0	0
iso-23-BJZUOMDB00	0	0	0	0.153333	0	0	0	0	0
iso-23-BJZUOMDBD6	0	0	0	0.0766667	0	0	0	0	0
iso-23-BLOFFL6QDQ	0	0	0	0.0766667	0	0	0	0	0
iso-23-BLXIF4NY0N	0	0	0	0.383333	0	0	0	0	0
iso-23-BM1WSN9XX	0	0	0	0.0766667	0	0	0	0	0
iso-23-BO0O29WSD3	0	0	0.01	0	0	0	0	0	0
iso-23-BSZE4YWEDQ	0	0	0	0.0233333	0	0	0	0	0
iso-23-BZH0YM7UD3	0	0	0.0166667	0.126667	0.02	0	0	0	0
iso-23-BZH0YM7UDJ	0	0	0.0433333	1.09667	0.4375	1.12	0	0	0
iso-23-D0OZ6DYU0I	0	0.03	0.03	0	0	0	0	0	0
iso-23-D0Y258IPS	0	0	0	0.46	0	0	0	0	0
iso-23-D3YUBI2103	0	0	0.08	0	0	0	0	0	0
iso-23-D4UUHOEQD6	0	0	0.04	0.46	0	0	0	0	0
iso-23-D55X85OFS	0	0	0.04	0	0	0	0	0	0
iso-23-D718J1IW6	0	0	0.116667	0.0766667	0	0	0	0	0
iso-23-D7QVYQ40DW	0	0	0.02	0	0	0	0	0	0
iso-23-D8DEQZRE0O	0	0.535	0	0	0	0	0	0	0.08
iso-23-D8DEQZRE0Q	0	0.015	0	0	0	0	0	0	0
iso-23-D8SL1W976	0	0	0.04	2.53	0	0	0	0	0
iso-23-D9P8LNZ00J	0	0	0	0	0.02	0	0	0	0
iso-23-DBHQ2218D7	0	0	0.0566667	0.246667	0	0	0	0	0
iso-23-DBKLJIXL0L	0	0	0.04	0.0766667	0	0	0	0	0
iso-23-DFSOVEZNZ	0	0	0.0566667	0	0	0	0	0	0
iso-23-DL2O2O2J0M	0	0	0	0.0766667	0	0	0	0	0
iso-23-DL2OJOYPU	0	0	0.02	0	0	0	0	0	0
iso-23-DL6NZ3VOZ	0	0	0.02	0	0	0	0	0	0
iso-23-DMHDUO5ZDE	0.0357143	0	0	0	0	0	0	0	0
iso-23-DPIYY3790I	0	0	0.02	0	0	0	0	0	0
iso-23-DRFE3BFBDL	0	0	0	0.0766667	0	0	0	0	0
iso-23-DU20ZZ7UDQ	0.0357143	0	0	0.0766667	0.02	0	0	0	0
iso-23-DVIYEOYLX	0.0357143	0.0125	0.426667	1.94	0	0	0	0	0
iso-23-DWRL9UZY6	0	0	0.02	0	0	0	0	0	0
iso-23-DWRL9UZYX	0	0	0.04	0.0766667	0	0	0	0	0
iso-23-DXSOIFZ20P	0.0271429	0	0.02	1.84	0	0	0	0.075	0
iso-23-DZWYUYQZ0D	0	0	0.02	0	0	0	0	0	0
iso-23-DZXNX2JLW	0	0	0	0	0.04	0	0	0	0
iso-23-E5DEYN8F6	0	0	0.116667	0	0	0	0	0	0
iso-23-E5H8R9LN0Q	0	0	0.02	0	0	0	0	0	0
iso-23-E77Z10BEDY	0	0	0	0.0766667	0	0	0	0	0
iso-23-E9FF15EOX	0	0	0.02	0	0	0	0	0	0
iso-23-EB2BBYI26	0	0	0	0.0766667	0	0	0	0	0
iso-23-EB8B44B002	0	0	0	0.0766667	0	0	0	0	0
iso-23-EJ7O97MZDD	0	0	0	0.0766667	0	0	0	0	0
iso-23-EJ7O97MZDE	0	0	0.02	0	0	0	0	0	0
iso-23-EM2DKXFKDN	0	0	0	0.0766667	0	0	0	0	0
iso-23-EXURIZ4R6	0	0	0.0533333	0.0766667	0	0	0	0	0
iso-23-F2YBIZ6O0I	0	0	0.02	0	0	0	0	0	0
iso-23-F389XJE9DE	0	0.175	0	0	0	0	0	0	0
iso-23-F45N02WL0E	0	0.0925	0	0	0	0	0	0	0
iso-23-F6LD8EFE03	0	0	0	0.0233333	0	0	0	0	0
iso-23-FBZKVO7N0D	0	0	0	0.383333	0	0	0	0	0
iso-23-FDO4OZZWDE	0	0	0.02	0.0233333	0	0	0	0	0
iso-23-FDO4OZZZ0Q	0	0.0125	0	0	0	0	0	0	0
iso-23-FF15F0U5R	0	0	0	0.0766667	0	0	0	0	0
iso-23-FFWDO5FB6	0	0	0	0.0766667	0	0	0	0	0
iso-23-FK7IPBSYDM	0	0	0.05	0.0566667	0	0	0	0.075	0
iso-23-FKH2JDI50B	0	0	0	0	0	0.05	0	0	0
iso-23-FLIBHUZPDY	0	0	0	0.0766667	0	0	0	0	0
iso-23-FM95B5ZX0O	0	0	0.04	0	0	0	0	0	0
iso-23-FM95B5ZX0P	0	0	0	0.23	0	0	0	0	0
iso-23-FMM686NQ0E	0	0	0.02	0	0	0	0	0	0
iso-23-FNE0BZ5QDF	0	0	0	0.0766667	0	0	0	0	0
iso-23-FNRN8UU70Q	0	0	0.02	0	0	0	0	0	0
iso-23-FNYFI4BKX	0	0	0.02	0	0	0	0	0	0
iso-23-FOIEFM8ES	0	0	0	0	0	0	0	0.04	0
iso-23-FRB99W389	0	0	0.0366667	0	0	0	0	0	0
iso-23-H0FXQE6NY	0	0.0125	0.04	0.383333	0	0	0	0	0
iso-23-H1ZBPBQSDN	0	0	0.02	0	0	0	0	0	0
iso-23-H21OJYZKD7	0	0	0.00666667	0	0	0	0	0	0
iso-23-H2HIXBFF0P	0	0	0	0.0766667	0	0	0	0	0
iso-23-H2UBBIPQ9	0	0.015	0	0	0	0	0	0	0
iso-23-H5JYE0FXV	0	0.0125	0.06	0.846667	0	0.05	0	0	0.08
iso-23-H6W7B9YL0Q	0	0	0	0.0766667	0	0	0	0	0
iso-23-H8BBVQZZ0Q	0	0	0.02	0	0	0	0	0	0
iso-23-H9UINQDX00	0	0	0	0.0766667	0	0	0	0	0
iso-23-H9UINQDX0D	0	0	0	0.46	0.06	0	0	0	0
iso-23-H9UINQDX0E	0	0	0	0.0766667	0	0	0	0	0
iso-23-HBO9BEWODJ	0	0	0	0.223333	0	0	0	0	0
iso-23-HENUBU0B6	0	0	0	0.0766667	0	0	0	0	0
iso-23-HEVNBKNYD7	0	0	0	0.23	0	0	0	0	0
iso-23-HLYEDW3ODX	0	0	0	0.0766667	0	0	0	0	0
iso-23-HNBNEPHB02	0	0	0.02	0	0	0	0	0	0
iso-23-HOBFBQUB0J	0	0	0	0.843333	0	0	0	0	0
iso-23-HPZ799796	0	0	0.02	0.0766667	0	0	0	0	0
iso-23-HSB2BUHO6	0	0	0.04	0	0	0	0	0	0
iso-23-HWXJH0BXD6	0	0	0	1.61	0	0	0	0	0
iso-23-I0F0ONFN0Q	0	0.065	0	0	0	0	0	0	0
iso-23-I3S69SBE0B	0	0	0.0266667	0	0	0	0	0	0
iso-23-I8O2B4ZO05	0	0.0125	0	0	0	0	0	0	0
iso-23-IBDU10F30B	0	0	0.233333	0.0766667	0	0	0	0	0
iso-23-IDB3ZYZD0P	0	0	0.156667	0	0.04	0	0	0	0
iso-23-IFZ2Z40F0Q	0.07	0.015	0.193333	3.91333	0	0	0.095	0	0
iso-23-IH2EQ2V6D0	0	0	0.0566667	0	0	0	0	0	0
iso-23-IH2EQ2V6DE	0	0	0.02	0	0	0	0	0	0
iso-23-IKVO7NSX7	0	0.0125	0.02	0	0	0	0	0	0
iso-23-IKVO7NSXR	0.0628571	0	0.426667	1.82	0	0	0	0.12	0
iso-23-IL9MO31F6	0	0	0	0.153333	0	0	0	0	0
iso-23-IM7Q5ZSUDX	0	0	0.02	0	0	0	0	0	0
iso-23-IP8BXQ9E0Q	0	0	0	0.0766667	0	0	0	0	0
iso-23-IP9NJDI9DE	0	0.0125	0	0	0	0	0	0	0
iso-23-IPR9IKZ004	0	0.03	0	0	0	0	0	0	0
iso-23-IPR9IKZ00Q	0	0.115	0.04	0	0	0	0	0	0
iso-23-IX49B0DIDE	0	0	0.02	0	0	0	0	0	0
iso-23-IY068D8N0L	0	0.015	0.313333	0.446667	0.2175	0	0	0	0
iso-23-IY7YYOFF0Q	0	0	0.02	0	0	0	0	0	0
iso-23-IYISU5Y30P	0	0	0	0.0766667	0	0	0	0	0
iso-23-IYISU5Y30Q	0	0	0.02	0	0	0	0	0	0
iso-23-IZJZVXZ302	0	0	0.02	0	0	0	0	0	0
iso-23-IZO6VB0I0Q	0	0.015	0	0	0	0	0	0	0
iso-23-IZO6VB0I6	0	0	0.02	0	0.02	0	0	0	0
iso-23-IZW9HLZZ0Q	0	0	0.02	0	0	0	0	0	0
iso-23-IZZNRZV10J	0	0	0	0	0	0	0	0.075	0
iso-23-IZZNRZV10Q	0	0.0125	0	0	0	0	0	0	0
iso-23-J5HF3O8YY	0	0	0.02	0	0	0	0	0	0
iso-23-J9D2N7I60E	0.258571	0	0.04	0	0	0	0	0	0
iso-23-J9D2N7I6D6	0	0	0	0.0766667	0	0	0	0	0
iso-23-JULNXBU1D6	0	0	0	0.0766667	0	0	0	0	0
iso-23-JZJSB5NZDY	0	0	0	0.0766667	0	0	0	0	0
iso-23-KB9P0BPEV	0	0	0.0266667	0.116667	0	0	0	0	0
iso-23-LMDVIUD4W	0.0271429	0	0	0	0	0	0	0	0
iso-23-LSQEZU7BDD	0	0	0	0.27	0.1	0.05	0	0	0
iso-23-M01BDS50D6	0	0	0	0	0.02	0	0	0	0
iso-23-M2YH37S401	0	0	0	0	0.0225	0	0	0	0
iso-23-M2YH37S40I	0	0	0	0.0466667	0	0	0.05	0	0
iso-23-NB7N9KOI0Q	0	0	0.0966667	0	0	0	0	0	0.06
iso-23-NBB21Q4YDF	0	0.0125	0	0	0	0	0	0	0
iso-23-NODFSOVE0P	0.0271429	0	0	0	0	0	0	0	0
iso-23-NWJZ5MIM0E	0	0	0	0.0566667	0	0	0	0	0
iso-23-NXIXHM60DQ	0	0	0	0	0	0.05	0	0	0
iso-23-NYPNNM27D3	0	0	0	0	0	0.05	0	0	0
iso-23-O05EUO7L6	0	0	0	0.0766667	0	0	0	0	0
iso-23-O30F0202DE	0	0	0.02	0	0	0	0	0	0
iso-23-O4105RO2D4	0	0	0	0	0.12	0	0	0	0
iso-23-O4105RO2DL	0	0	0	0	0	0.05	0	0	0
iso-23-O4105RO2DM	0	0	0	0.0233333	0	0	0	0	0
iso-23-O6VB0IBOR	0	0	0	0.153333	0.02	0	0	0	0
iso-23-O6VB0IBOV	0	0	0	0.0766667	0	0	0	0	0
iso-23-OB93H09Y03	0	0	0	0	0.02	0.05	0	0	0
iso-23-OB93H09Y0J	0	0	0	0.153333	0	0	0	0	0
iso-23-OEJ6F0920O	0	0	0	0	0	0.05	0	0	0
iso-23-OEM01BIS0P	0	0	0	0.0766667	0	0	0.05	0	0
iso-23-OMBO7OF66	0	0	0	0.0766667	0	0	0	0	0
iso-23-PIE40NOD0N	0	0	0.15	0.0233333	0	0	0	0	0
iso-23-PJ6YMLQ3D9	0	0	0.00666667	0	0.06	0	0	0	0
iso-23-PL9Q8Z4Y0E	0	0.015	0	0	0	0	0	0	0
iso-23-PN6N7D0N0P	0	0	0	0	0.06	0	0.05	0	0
iso-23-QVNUW0U2DY	0	0	0	0	0.02	0	0	0	0
iso-23-S0MZ9B8B0I	0	0	0	0.0766667	0	0	0	0	0
iso-23-S2DNW6NUD6	0	0	0.02	0.0933333	0.16	0	0	0	0
iso-23-S5OMW8DX00	0	0	0	0.0766667	0	0	0	0	0
iso-23-SOVEZN1W05	0	0	0	0.0766667	0	0	0	0	0
iso-23-U0I2O2UVS	0	0	0	0	0	0.11	0	0	0
iso-23-U0KBEIKYDF	0	0	0	0.0766667	0	0	0	0	0
iso-23-U3SFD6BP0L	0	0	0	0.0766667	0	0	0	0	0
iso-23-U9LRH1HF0F	0.03	0	0	0	0	0	0	0	0
iso-23-UBKPBMIQ6	0	0	0	0.0766667	0	0	0	0	0
iso-23-UDE9YMJ7DO	0	0	0	0	0	0.05	0	0	0
iso-23-UDODW7KZ03	0	0	0.0133333	0	0	0.11	0	0	0
iso-23-UEWBDZSRD6	0	0	0	0.0766667	0	0	0	0	0
iso-23-UF6QUUHODF	0	0	0.02	0	0	0	0	0	0
iso-23-UMJ74DWX0F	0.0357143	0	0	0.383333	0	0	0	0	0.12
iso-23-UZINHS5Z6	0	0	0	0	0.04	0	0	0	0
iso-23-V1D2XIX70Q	0.0271429	0	0	0	0	0	0	0	0
iso-23-V5KNY9KB9	0	0	0	0.0766667	0	0	0	0	0
iso-23-V5KNY9KBX	0	0	0	0.23	0	0	0	0	0
iso-23-V9Z05ZBS0L	0	0	0	0.0766667	0	0	0.05	0	0
iso-23-VB0IBOFX0P	0.0271429	0	0	0.0766667	0	0	0	0	0
iso-23-VB0IBOFX0Q	0.0357143	0	0.02	0	0	0	0	0	0
iso-23-VNZBZB7I0Q	0.0271429	0	0	0	0	0	0	0	0
iso-23-VOOOI2ZW0Q	0	0	0.15	0	0	0	0	0	0
iso-23-VPE6WJ8KV	0	0	0	0	0.02	0	0	0	0
iso-23-VQXXFDO4D6	0	0	0	0.0766667	0	0	0	0	0
iso-23-VQXXFDO4DR	0	0	0	1.07333	0	0	0	0	0.06
iso-23-VRW2KKN60J	0	0	0.186667	0.0566667	0	0.27	0	0	0
iso-23-VU5LYL16DO	0.138571	0	0.04	0.153333	0	0	0	0	0
iso-23-VXWV5ZXK02	0	0	0.00666667	0	0	0.05	0	0	0
iso-23-W7N9W74RDJ	0	0.015	0	0	0	0	0	0	0
iso-23-W91749ZR6	0.03	0	0	0	0	0	0	0	0
iso-23-WMNO0OLL8	0	0	0	0.153333	0	0	0	0	0
iso-23-WZ6QWWK10J	0.06	0	0	0	0	0.21	0	0	0
iso-23-X01DZ2EZ0Q	0.0828571	0	0	0	0	0	0	0	0
iso-23-X3SXB9W801	0	0	0.0133333	0	0	0	0	0	0
iso-23-X3X391JUDE	0	0	0	0.0766667	0	0	0	0	0
iso-23-XBW252D9DV	0	0	0	0	0.02	0	0	0	0
iso-23-XFJZX1H2R	0	0	0	0.0466667	0	0	0	0	0
iso-23-XQH910NZ0Q	0	0	0.02	0	0	0	0	0	0
iso-23-Y1B7YQM9DJ	0	0	0	0	0	0.05	0	0	0
iso-23-YBQR0Q5MDF	0.181429	0	0	0	0	0	0	0	0
iso-23-YBSOUL3Y6	0.03	0	0	0	0	0	0	0	0
iso-23-YDRUSUZ8D3	0	0	0.0333333	0.0566667	0.1	0.16	0	0	0
iso-23-YL7ZZKU98	0.03	0	0	0	0	0	0	0	0
iso-23-YM1LBEOKV	0	0	0	0	0.04	0.05	0	0	0
iso-23-YMKS9Z9RY	0	0	0	0	0	0	0	0	0.06
iso-23-YMKS9Z9RZ	0.0828571	0	0	0	0	0.05	0	0	0
iso-23-YN42EDU0DQ	0	0	0.0533333	0	0	0.11	0.05	0	0.14
iso-23-YPH2D99MDE	0.03	0	0	0	0	0	0	0	0
iso-23-YW977S0ZDZ	0	0	0	0.11	0	0	0	0	0
iso-23-YX17WQX405	0.211429	0	0	0	0	0	0	0	0
iso-23-YX1XZZ9Y0E	0	0	0	0.0766667	0	0	0	0	0
iso-23-YXOHEOFZX	0	0	0	0	0.04	0.05	0	0	0
iso-23-YYUDZBFWDQ	0	0	0	0	0	0	0	0	0.08
iso-23-Z0ZJK4DZ0L	0.03	0	0.0266667	0.51	0.12	0.05	0	0	0
iso-23-Z22O83I7D6	0	0	0.01	0.0233333	0	0	0	0	0
iso-23-Z2ZBR04Z0Q	0.0614286	0	0	0	0	0	0	0	0
iso-23-Z3ZP37Z8D6	0	0	0	0	0.0225	0	0	0	0
iso-23-Z3ZP37Z8DR	0	0	0	0	0.02	0	0	0	0
iso-23-Z3ZP37Z8DS	0	0	0	0.0466667	0	0	0	0	0
iso-23-Z5BRHQOO0Q	0	0	0	0.0766667	0	0	0	0	0
iso-23-Z6OOSF2F0F	0.0271429	0	0	0	0	0	0	0	0
iso-23-Z8388D5ODE	0.107143	0	0	0	0	0	0	0	0.12
iso-23-Z9YXN7X5DE	0.0271429	0	0	0	0	0.05	0	0	0
iso-23-ZB1U4FW30Q	0.485714	0	0.29	0	0.02	0.11	0	0	0
iso-23-ZB1U4FWKDY	0.0557143	0.0375	0	0	0	0	0	0	0.06
iso-23-ZBZB7IXE01	0.07	0	0.0166667	0.0766667	0	0	0	0	0
iso-23-ZF4HXFZB0Q	0.148571	0	0.22	0	0	0	0	0	0
iso-23-ZSIMVF716	0	0	0	0	0	0.05	0	0	0
iso-23-ZSIMVF71DE	0	0	0	0	0	0.11	0	0	0
iso-23-ZSZM99O704	0	0	0.103333	0.913333	0.14	0.86	0	0	0
iso-23-ZSZM99O70L	0	0	0	0	0	0.05	0	0	0
iso-23-ZSZM99O70M	0	0	0	0	0	0.27	0	0	0
iso-23-ZSZM99O70N	0	0	0	0	0	0.64	0	0	0.08
iso-23-ZUYW0IVN0P	0	0	0	0.34	0.02	0	0	0	0
iso-23-ZW9NYJ4Z0O	0	0	0	0	0	0	0	0	0.08
iso-23-ZX9MBE7MU	0	0	0	0.0766667	0	0	0	0	0
iso-23-ZXMHYES90E	0.0357143	0	0	0	0	0	0	0	0
iso-23-ZXRNZ2ZZZ	0.0357143	0	0	0.0766667	0	0	0	0	0
iso-23-ZZ1NP8IZV	0	0	0	0	0	0	0	0	0.08
iso-23-ZZ358VKLDJ	0.0971429	0	0	0	0.08	0.11	0	0	0.325
iso-24-00YBPOBVJJ	0	0	0.02	0	0	0	0	0	0
iso-24-02FL502ZKQ	0	0	0.02	0	0	0	0	0	0
iso-24-04Y8W6WPF9	0	0	0	0.0933333	0	0	0	0	0
iso-24-06Z986B2IW	0.0357143	0	0.04	0	0.08	0	0	0	0
iso-24-09YZJMW7HQ	0	0	0.02	0	0	0	0	0	0
iso-24-0B9EZNZBKQ	0	0	0	0.0233333	0.02	0	0	0	0
iso-24-0BFBD5HL10	0	0	0.02	0	0	0	0	0	0
iso-24-0D0BJZJD0Z	0	0	0.0566667	0.0233333	0	0	0	0	0
iso-24-0DKMIDDZJI	0	0	0.0566667	0	0	0	0	0	0
iso-24-0EFE8223E1	0	0	0	0.0233333	0	0	0	0	0
iso-24-0F02I6OO21	0	0	0.0266667	0.0466667	0.02	0.05	0	0	0
iso-24-0FZY0QFBFW	0.0357143	0	1.83	2.70333	0.9925	0	0	1.045	0.08
iso-24-0IBOFXZ52W	0	0	0.386667	0	0	0	0	0	0
iso-24-0IUQNL2X06	0.0628571	0	0	0	0	0	0	0	0
iso-24-0JSDUFEWKQ	0	0	0.33	0	0	0	0	0	0
iso-24-0KJXLE2FFE	0	0	0.02	0.0933333	0	0	0	0	0
iso-24-0L27DRX3KQ	0	0	0.02	0	0	0	0	0	0
iso-24-0NV7ZPDOJE	0	0	0.02	0	0	0	0	0	0
iso-24-0NZYW5IEFN	0	0	0.02	0	0	0	0	0	0
iso-24-0OZYI964FQ	0.03	0	0	0	0	0	0	0	0
iso-24-0QHB2X0BJQ	0	0	0.02	0	0	0	0	0	0
iso-24-0QHLWZFIKL	0	0	0	0.0233333	0	0	0	0	0
iso-24-0QXHFJU12R	0	0	1.13333	0.846667	0.2175	0	0	0.275	0.38
iso-24-105RO2LZJ6	0	0	0.0133333	0.0466667	0.04	0	0	0	0
iso-24-105RO2LZJ7	0	0	1.49667	4.68	1.845	0.32	0	0.12	0.18
iso-24-105RO2LZJS	0	0	0	0.0233333	0	0	0	0	0
iso-24-109XE35MIE	0.0271429	0	0.0466667	0.313333	0.08	0	0	0.115	0.34
iso-24-12DDX0V0FP	0	0	0	0	0	0	0	0	0.08
iso-24-1384RY1YFE	0.227143	0.1875	0.31	2.76333	1.17	0.05	0.465	0.195	1.025
iso-24-13YKRO5N2Y	0	0	0	0.11	0	0	0	0	0
iso-24-1FS9N84NKQ	0	0	0.04	0	0	0	0	0	0
iso-24-1FYHD600KF	0	0	0.136667	0	0	0	0	0	0
iso-24-1IPZ5S1OHY	0	0	0.363333	3.73333	0.9325	0	0	0	0
iso-24-1JIUX2HY0U	0	0	0.0566667	0.0466667	0	0	0	0	0
iso-24-1NOQDZZX19	0	0	0.01	0	0	0	0	0	0
iso-24-1OEKW0V0HV	0	0	0	0.0233333	0	0	0	0	0
iso-24-1P1RZZFRH5	0	0	0	0.0233333	0	0	0	0	0
iso-24-1QW6DJDLKE	0	0	0.02	0	0	0	0	0	0
iso-24-1UNRYRHEFV	0	0	0	0.416667	0.04	0	0	0	0
iso-24-1Z13YK7ZEZ	0	0	0.02	0	0	0	0	0	0
iso-24-211JVU0XEE	0	0	0	0.0466667	0	0	0	0	0
iso-24-2D2NORDOHK	0	0.0125	0	0	0	0	0	0	0
iso-24-2XMUJYBI23	0	0	0.0666667	0	0	0	0	0	0
iso-24-2YJPD5ZB0X	0	0	0.0633333	0.18	0.1	0	0.05	0	0
iso-24-39ZVDOLYKQ	0	0	0	0	0	0.11	0	0	0
iso-24-3LD4HV9OKQ	0	0	0	0.0233333	0	0	0	0	0
iso-24-3XB6EEB8HN	0	0	0.01	0.156667	0.02	0	0	0	0
iso-24-47DRH9UIHO	0	0	0.0266667	0.11	0.04	0	0	0	0.06
iso-24-47DRH9UIHQ	0	0	0	0.0233333	0	0	0	0	0
iso-24-480PQ9HR1J	0	0	0.00666667	0	0	0	0	0	0
iso-24-4ZNY5YDKEW	0	0	0.0166667	0	0	0	0	0	0
iso-24-506EWM6UKQ	0	0	0	0.643333	0.12	0	0	0	0
iso-24-50W9B1X31V	0	0	0	0.19	0.1	0.11	0	0	0
iso-24-54D8HUS22J	0.0271429	0	0.146667	4.70667	1.4475	0.27	0.095	0	0.16
iso-24-56I8W0VEIQ	0	0	0.0166667	0.07	0.06	0	0	0.075	0
iso-24-5DZX7WN1HW	0.0271429	0	0.133333	0.666667	0.2775	0	0	0	0
iso-24-5RO2LZXLI5	0	0	0	0.0233333	0	0	0	0	0
iso-24-7693X3X3J6	0	0	0	0	0.02	0	0.05	0	0
iso-24-7693X3X3JR	0.0357143	0	0.166667	0.313333	0.08	0	0	0	0.3
iso-24-7693X3X3JS	0.192857	0.0125	0.04	0.283333	0.12	0	0.05	0	1.94
iso-24-797WNNL126	0	0	0.02	0	0	0	0	0	0
iso-24-79V88BI4JI	0	0	0	0.0233333	0	0	0	0	0
iso-24-7JF6ZLDO2J	0	0	0	0.236667	0.04	0	0	0	0
iso-24-7O3P86O9ED	0	0	0.0966667	0	0	0	0	0	0
iso-24-7P5HNND224	0	0	0.0133333	0	0	0	0	0	0
iso-24-7P5HNND22N	0	0	0.11	0.07	0	0	0	0	0.06
iso-24-7QZZ78ZXI3	0	0	0.0733333	0.14	0.04	0	0	0	0
iso-24-7RWUPI8NIY	0	0	0.04	0	0	0	0	0	0
iso-24-7UFKEYOIKQ	0.204286	0	0	0	0	0	0	0	0
iso-24-7W02WO7LF6	0	0	0.02	0	0	0	0	0	0
iso-24-82VBI7R6JQ	0.0271429	0	0	0	0	0.05	0	0	0
iso-24-84JENB7L1K	0	0	0.0333333	0	0	0	0	0	0
iso-24-86NFVBUZH6	0.0357143	0	0.0866667	0	0	0	0	0	0
iso-24-8BV722XL2B	0	0	0.02	0	0	0	0	0	0
iso-24-8DBO7ZVO26	0	0	0.02	0	0	0	0	0	0
iso-24-8E9M5L5VK2	0	0	0	0.08	0	0.05	0	0	0.06
iso-24-8E9M5L5VK3	0.112857	0	0.0366667	0.27	0.06	0.54	0	0	0
iso-24-8MHQJ68B06	0.05	0	0	0	0	0	0	0	0
iso-24-8MSQJ68MF2	0.0557143	0	0	0	0	0	0	0	0
iso-24-8NX1J6E6KQ	0.0357143	0	0	0	0	0	0	0	0
iso-24-8NX3JWMXFD	0	0	0	0	0.02	0	0	0	0
iso-24-8NX3JWMXFE	0.0271429	0	0	0	0	0	0	0	0
iso-24-8NXBSNOLKE	0.0271429	0	0	0	0	0	0	0	0
iso-24-8RB4VDBJEE	0.147143	0	0.176667	0	0	0	0	0	0
iso-24-8W7LZ8EW06	0	0	0	0.0233333	0	0	0	0	0.06
iso-24-9L97BWNO0Z	0	0	0	0	0	0	0.05	0	0
iso-24-9ZQ9JIZWHJ	0	0	0	0	0	0	0	0	0.06
iso-24-B017BD2F06	0	0	0.02	0	0	0	0	0	0
iso-24-B0EQB9QO0W	0	0	0	0.0233333	0	0	0	0	0
iso-24-B0IXMQHXFX	0	0	0.233333	0	0	0	0	0	0
iso-24-B1BUUHQW2Y	0	0.0125	0.87	0.613333	0.1775	0.05	0	0.075	0.08
iso-24-B1ELSN47HQ	0	0	0.0666667	0	0.02	0	0	0	0
iso-24-B24OD9U1HF	0	0	0.136667	0	0	0	0	0	0
iso-24-B26XB1BO06	0	0	0.0766667	0	0	0	0	0	0
iso-24-B27WBF20HL	0	0	0.02	0	0	0	0	0	0
iso-24-B2NBS25Y2E	0	0	0.193333	0	0	0	0	0	0
iso-24-B3DF2MZW09	0	0	0.02	0	0	0	0	0	0
iso-24-B45Z7ZONJI	0	0	0.04	0.0233333	0	0	0	0	0
iso-24-B4H2W6H0FF	0	0	0.02	0	0	0	0	0	0
iso-24-B4JED0LL0S	0	0	0.02	0	0	0	0	0	0
iso-24-B4RRUDYX0V	0	0.0225	0.156667	0	0.04	0	0	0	0
iso-24-B4W8Q6D92Z	0	0	0.0266667	0.0566667	0.06	0	0	0	0
iso-24-B58XH6W70W	0	0.0425	0.586667	2.34667	0.515	0.11	0	0.35	0.06
iso-24-B5YLKQZ71J	0	0	0.02	0.116667	0.14	0	0	0	0
iso-24-B60BHNQXH6	0	0	0.02	0	0	0	0	0	0
iso-24-B60BHNQXH7	0	0	0.02	0	0	0	0	0	0
iso-24-B60BHNQXHS	0	0	0.446667	0.19	0	0	0	0	0
iso-24-B6211JVUE2	0	0	0.0166667	0.0466667	0.1	0	0	0	0
iso-24-B6211JVUE3	0	0	1.12	2.10667	0.8325	0	0	0	0
iso-24-B6211JVUEK	0	0	0.0133333	0	0.02	0	0	0	0
iso-24-B6UH8EN8HQ	0	0	0	0	0.02	0	0	0	0
iso-24-BBDLO2DW2I	0	0	0.02	0	0	0	0	0	0
iso-24-BBFHRNUBE5	0	0	0.0466667	0	0	0	0	0	0
iso-24-BBO95BHB06	0	0	0.02	0	0	0	0	0	0
iso-24-BBO95BHBFF	0	0	0.486667	0	0	0	0	0	0
iso-24-BBOOO0HEKH	0	0	0.273333	0	0	0	0	0	0
iso-24-BD5MYQ1O07	0	0	0.04	0	0	0	0	0	0
iso-24-BDBFYBHX24	0	0	0.04	0	0	0	0	0	0
iso-24-BDD02L2U1F	0.0271429	0	0	0	0	0	0	0	0
iso-24-BE7W02WO24	0	0	0.0133333	0	0	0	0	0	0
iso-24-BE7W02WO2N	0	0	0.686667	0.0233333	0.04	0	0	0.04	0
iso-24-BEYOVQBKFI	0	0	0.02	0	0	0	0	0	0
iso-24-BF4DBMVXEP	0	0	0.0166667	0.0233333	0.04	0	0	0	0
iso-24-BH7NIVX2EY	0	0	0.116667	0	0	0	0	0	0
iso-24-BJZUOMDB24	0	0	0	0	0.04	0	0	0	0
iso-24-BLDW0FQLFW	0	0	0.0766667	0	0	0	0	0	0
iso-24-BLO44NSE1H	0	0	0.0766667	0	0	0	0	0	0
iso-24-BLO44NSE1I	0	0	0.02	0	0	0	0	0	0
iso-24-BLXIF4NYK0	0	0	0.02	0	0	0	0	0.04	0
iso-24-BLXIF4NYKB	0	0	0.563333	0.07	0.02	0	0	0	0
iso-24-BM1WSN9XER	0	0	0.02	0	0	0	0	0	0
iso-24-BM5NKD4ZFR	0	0	0.0966667	0	0	0	0	0	0
iso-24-BM93EEZQFZ	0	0	0.02	0	0	0	0	0	0
iso-24-BNU3SHD60W	0.0271429	0	0.273333	0.0466667	0	0	0	0	0
iso-24-BO0NBE43IU	0	0	0.04	0	0	0	0	0	0
iso-24-BO0O29WS1F	0	0	0	0.0233333	0	0	0	0	0
iso-24-BO1O8M9ZJE	0	0	0.116667	0	0	0	0	0	0
iso-24-BODYHM350W	0	0	0.02	0	0	0	0	0	0
iso-24-BOFXZ5UZHF	0	0	0.0966667	0	0	0	0	0	0
iso-24-BOHXYDXZHF	0	0	0.02	0	0	0	0	0	0
iso-24-BOSZS3Z3FV	0	0	0.0333333	0.0466667	0	0	0	0	0
iso-24-BQX02FHY0X	0	0	0.02	0	0	0	0	0	0
iso-24-BSZE4YWEH3	0	0	0	0.11	0	0	0	0	0
iso-24-BWZZF3NYHR	0	0	0	0.0466667	0	0	0	0	0
iso-24-BZH0YM7U12	0	0	0	0.0233333	0.04	0	0	0	0
iso-24-BZH0YM7U13	0	0	0	0.0233333	0	0	0	0	0
iso-24-BZH0YM7U1J	0	0	0	0	0.02	0	0	0	0
iso-24-BZH0YM7U1K	0	0	1.26333	17.3133	5.9125	0.48	0.05	0	0.06
iso-24-D0OZ6DYUJE	0	0	0.02	0	0	0	0	0	0
iso-24-D0Y258IP0Z	0	0	0.316667	0.583333	0.3175	0	0.05	0	0
iso-24-D2QI19Y5E6	0	0	0.02	0	0	0	0	0	0
iso-24-D3YUBI21JQ	0	0	0.04	0	0	0	0	0	0
iso-24-D4FNNBBX1Q	0	0	0	0.0233333	0	0	0	0	0
iso-24-D4UUHOEQH6	0.0357143	0	0.893333	0.0233333	0	0	0	0	0
iso-24-D55X85OF0Z	0	0.015	0.04	0	0	0	0	0	0
iso-24-D680D46NF5	0	0	0.04	0.166667	0	0	0	0	0
iso-24-D69NUKZ7HQ	0	0.0125	0.04	0	0	0	0	0	0
iso-24-D6XPHYD42V	0	0	0	0	0	0	0	0.04	0
iso-24-D7QVYQ40IP	0	0	0.14	0.236667	0.12	0.05	0	0	0
iso-24-D8DEQZREKQ	0	0.0125	0	0	0	0	0	0	0
iso-24-D8SL1W9706	0	0	0.02	0	0	0	0	0	0
iso-24-D8SL1W9707	0	0	0.02	0	0	0	0	0	0
iso-24-D8SL1W970R	0.132857	0.0125	4.80333	0.35	0.1025	0	0	0.08	0.12
iso-24-DBHQ2218IE	0	0	0.273333	0.07	0.16	0	0	0	0
iso-24-DBKLJIXLJS	0	0	0.253333	0	0	0	0	0	0
iso-24-DBX2DE5IIE	0	0	0	0	0.08	0	0	0	0
iso-24-DF6YD0H1FK	0	0	0	0	0	0	0	0	0.08
iso-24-DFSOVEZNF0	0	0	0.0966667	0	0	0	0	0	0
iso-24-DH7VBSB62R	0	0	0.04	0	0	0	0	0	0
iso-24-DINE0OIEI6	0	0	0.04	0	0	0	0	0	0
iso-24-DJ22VO2BE7	0.0357143	0	0	0	0	0	0	0	0
iso-24-DKE8VUVQ0X	0	0	0.363333	0.14	0.08	0	0	0	0.22
iso-24-DL2OJOYPEF	0	0	0.02	0	0	0	0	0	0
iso-24-DL6NZ3VOFE	0	0	0.04	0	0	0	0	0	0
iso-24-DLU08MINKQ	0	0	0.02	0	0	0	0	0	0
iso-24-DLUEX7XHJP	0	0	0	0	0	0	0	0	0.06
iso-24-DNZQDODZFS	0	0	0.02	0	0	0	0	0	0
iso-24-DOXOHKO3H5	0	0	0.213333	0	0	0	0	0	0
iso-24-DOXOHKO3HQ	0	0	0.02	0	0	0	0	0	0
iso-24-DPIOHB221E	0	0	0.02	0	0	0	0	0	0
iso-24-DQVZ09HPJE	0	0	0.04	0	0	0	0	0	0
iso-24-DQZJZDWWFL	0	0	0.00666667	0	0	0	0	0	0
iso-24-DRBEMRZJKJ	0	0	0	0.0233333	0	0	0	0	0
iso-24-DRFE3BFB16	0	0	0	0.0566667	0	0	0	0	0
iso-24-DU20ZZ7UHQ	0	0	0.0266667	0	0	0	0	0	0
iso-24-DU5YF61EHW	0	0	0.04	0	0	0	0	0	0
iso-24-DVFLFJ5O0X	0	0	0.156667	0	0	0	0	0	0
iso-24-DVIYEOYLEY	0	0	0.0566667	0	0	0	0	0	0
iso-24-DW4WYM89KE	0.0357143	0	0.0566667	0	0	0	0	0	0
iso-24-DX79JZZEFZ	0	0	0.02	0	0	0	0	0	0
iso-24-DXBPFBZZJY	0	0	0.02	0	0	0	0	0	0
iso-24-DXSOIFZ2KN	0.125714	0	0.426667	0.793333	0.4375	0	0	0.43	0.14
iso-24-DYSMBJYXEE	0	0	0.02	0	0	0	0	0	0
iso-24-DYSUS2XZH5	0.0271429	0	0.213333	0.76	0.4375	0.16	0	0.275	0.08
iso-24-E57DIUBYJQ	0	0	0	0	0	0	0	0	0.18
iso-24-E5DEYN8F07	0	0	0.173333	0	0	0	0	0	0
iso-24-E9YDF98XEH	0	0	0.0966667	0	0.0225	0	0.075	0	0
iso-24-EJ7O97MZFQ	0	0	0.173333	0	0	0	0	0	0
iso-24-EK9U5N5HE0	0	0	0.0166667	0.313333	0.1775	0	0	0	0
iso-24-EK9U5N5HEE	0	0	0	0	0.02	0	0	0	0
iso-24-EOBKI2BO06	0	0	0.02	0	0	0	0	0	0
iso-24-EPFF2F2DFQ	0	0	0.02	0	0	0	0	0	0
iso-24-EWZEZL27E7	0	0	0.00666667	0.0466667	0	0	0	0.04	0.36
iso-24-EXURIZ4R06	0	0	0.04	0.0233333	0	0	0	0	0
iso-24-F0UFZNR206	0	0	0.02	0	0	0	0	0	0
iso-24-F1B9PL2LKF	0	0	0.02	0	0	0	0	0	0
iso-24-F2PID2XXJU	0	0	0.04	0	0	0	0	0	0
iso-24-F3Z3U25X07	0	0	0.0766667	0	0	0	0	0	0
iso-24-F94EH7U123	0	0	0	0.0233333	0	0	0	0	0
iso-24-FB8NHBNPF6	0	0	0.04	0	0	0	0	0	0
iso-24-FBZKVO7N2J	0.0357143	0	0	0.153333	0	0	0	0	0
iso-24-FDFE8JX6FB	0	0	0.04	0	0	0	0	0	0
iso-24-FFYDPWBBEE	0	0	0.233333	0	0	0	0	0	0
iso-24-FK7IPBSY18	0	0	0	0	0	0	0	0.04	0
iso-24-FK7IPBSY1U	0	0	0	0	0.04	0	0	0	0
iso-24-FK7IPBSY1V	0	0	0.2	0.526667	0.1	0.16	0	0	0
iso-24-FKHUSK1K1S	0	0	0.00666667	0	0.02	0.05	0	0	0
iso-24-FLIBHUZPIZ	0	0	0.02	0.11	0.04	0	0	0	0
iso-24-FM95B5ZXKQ	0	0	0.02	0	0	0	0	0	0
iso-24-FN51D2XIJV	0	0.1625	0	0	0	0	0	0	0
iso-24-FN7YBNKOEE	0	0	0.04	0	0	0	0	0	0
iso-24-FNE0BZ5QF6	0	0	0	0.0233333	0.02	0	0	0	0
iso-24-FNZRU9LRF1	0	0.035	0	0	0	0	0	0	0
iso-24-FV9X109XE4	0	0	0.0333333	0.126667	0.04	0	0	0	0
iso-24-FYK0U5BQEE	0	0	0.0566667	0	0	0	0	0	0
iso-24-H0FXQE6NEX	0	0	0.233333	0	0	0	0	0	0
iso-24-H21OJYZKH6	0	0	0.04	0.0233333	0	0	0	0	0
iso-24-H25XL2D2IM	0	0	0.02	0	0	0	0	0	0
iso-24-H3QUPUXJH3	0	0	0.02	0	0	0	0	0.075	0
iso-24-H3ZZRL45IU	0	0	0.04	0	0	0	0	0	0
iso-24-H4EPIIZ4JD	0	0.0725	0.603333	0.17	0.14	0	0	0	0.08
iso-24-H4F3N6B7KQ	0	0	0.02	0	0	0	0	0	0
iso-24-H5JYE0FXEJ	0	0.0125	0.01	0.0566667	0.02	0	0	0	0
iso-24-H6D98D0D0V	0	0	0	0.0233333	0	0	0	0	0
iso-24-H6IFZU4EJB	0	0	0.01	0	0	0	0	0	0
iso-24-H80MBLL2JE	0	0	0.04	0	0	0	0	0	0
iso-24-H8BBVQZZKQ	0	0	0.136667	0	0	0	0	0	0
iso-24-HBBLLNH616	0	0	0.0766667	0	0	0	0	0	0
iso-24-HBFB8MDBIY	0	0	0.02	0	0	0	0	0	0
iso-24-HBFNYESNJ6	0	0	0.02	0	0	0	0	0	0
iso-24-HBHD1ZYYIE	0	0	0.04	0	0	0	0	0	0
iso-24-HBO9BEWO13	0	0	0.513333	2.65667	0.9525	0.05	0.075	0	0
iso-24-HBZ1ZDSYHL	0	0	0	0	0.04	0	0	0	0
iso-24-HBZPEQ56KJ	0	0	0.02	0.07	0	0	0	0	0
iso-24-HD6YYKK4KQ	0	0	0.02	0	0	0	0	0	0
iso-24-HENUBU0B07	0	0	0.02	0	0	0	0	0	0
iso-24-HENUBU0B0R	0.03	0	0.116667	0	0	0	0	0	0
iso-24-HEPBVKDMK3	0	0	0.426667	0	0	0	0	0	0
iso-24-HEVNBKNYIE	0	0	0.136667	0.0233333	0	0	0.05	0.075	0
iso-24-HKRZH23SED	0.0628571	0	0.563333	0	0	0	0	0	0
iso-24-HKU9JY0D0R	0	0.0125	0.04	0.0233333	0	0	0	0	0
iso-24-HL6L5XS2FQ	0	0	0.02	0	0	0	0	0	0
iso-24-HNBNEPHBJI	0	0	0.0966667	0	0	0	0	0	0
iso-24-HNK4ZB0ZF2	0	0	0	0	0	0	0	0.04	0
iso-24-HPZ7997906	0	0	0.04	0	0	0	0	0	0
iso-24-HQ5BXOH7KQ	0	0	0.02	0	0	0	0	0	0
iso-24-HQRZD3Y9KQ	0	0	0.0966667	0	0	0	0	0	0
iso-24-HSB2BUHO06	0	0	0.04	0	0	0	0	0	0
iso-24-HWXJH0BXH6	0	0	0.02	0	0	0	0	0	0
iso-24-HWXJH0BXH7	0	0	0.02	0	0	0	0	0	0
iso-24-HWXJH0BXHR	0	0	0.29	0	0	0	0	0	0
iso-24-HYH75ZDPE5	0	0	0	0	0.02	0	0	0	0.06
iso-24-HYUO2ZYN21	0	0	0.02	0	0	0	0	0	0
iso-24-I0F0ONFNKQ	0	0.0125	0	0	0	0	0	0	0
iso-24-I2ZWZUI9F4	0	0	0.02	0	0	0	0	0	0
iso-24-I32B9W2OJ2	0.0357143	0	0.136667	0.0566667	0	0	0	0	0
iso-24-I61U8L50JD	0	0	0.02	0	0	0	0	0	0
iso-24-I70OZDZLHQ	0	0	0.0266667	0	0	0	0	0	0
iso-24-I7JSOBHLKQ	0	0	0.04	0	0	0	0	0	0
iso-24-I92D2W1QJ5	0	0	0	0.18	0	0	0	0	0
iso-24-I964HBFFE1	0	0	0	0.116667	0.02	0	0	0	0
iso-24-IDB3ZYZDKM	0	0	0.0566667	0	0	0	0	0	0
iso-24-IDB3ZYZDKN	0	0	0.24	0.133333	0	0	0	0	0
iso-24-IF57O3S11R	0	0	0.123333	0.0466667	0	0	0	0	0
iso-24-IFZ2Z40FKQ	0.0557143	0	2.02	0.0233333	0.04	0	0	0.04	0.18
iso-24-IFZU4EVOH9	0.0271429	0	0.173333	0	0	0	0	0.04	0
iso-24-IH2EQ2V6FQ	0	0	0.02	0	0	0	0	0	0
iso-24-IHVV5E5R26	0	0	0.02	0	0	0	0	0	0
iso-24-IL1WEN7LKQ	0	0	0.02	0	0	0	0	0	0
iso-24-INMM8MVFIQ	0	0	0	0.07	0.04	0	0	0	0
iso-24-IP8BXQ9EJY	0	0	0.0566667	0	0	0	0	0	0
iso-24-IP8E9Q9EK0	0	0	0.02	0	0	0	0	0	0
iso-24-IPR9IKZ0KQ	0	0	0.02	0	0	0	0	0	0
iso-24-IPYB6Z9EK0	0	0	0.0766667	0.103333	0	0	0.05	0	0.245
iso-24-IQKHBO1OJI	0	0	0.04	0	0	0	0	0	0
iso-24-IVZ3Y4ZZ2Z	0	0	0.02	0	0	0	0	0	0
iso-24-IXOXXMIRFL	0	0	0.233333	0	0	0	0	0	0
iso-24-IY068D8NJ6	0	0.015	0	0	0	0	0	0	0
iso-24-IY068D8NJ7	0	0	0.02	0	0	0	0	0	0
iso-24-IY068D8NJR	0.03	0	0	0	0	0	0	0	0
iso-24-IY068D8NJS	0.111429	0	0.733333	0.103333	0	0.05	0	0	0
iso-24-IY169SY02Y	0.188571	0.125	3.49333	0.736667	0.3775	0.11	0.125	0.155	1.295
iso-24-IYIYB3F2H2	0	0	0.04	0	0	0	0	0	0
iso-24-IZ54BM62I6	0.0628571	0	0.31	0.07	0.08	0	0	0.04	0
iso-24-IZM6FNZZKE	0	0	0.02	0	0	0	0	0	0
iso-24-IZO6VB0I06	0	0	0.04	0	0	0	0	0	0
iso-24-IZZNRZV1KQ	0	0	0.04	0	0	0	0	0	0
iso-24-J6K1B1N7H5	0	0	0	0	0.0225	0	0	0	0
iso-24-J87U7U7U2P	0	0.03	0	0.0566667	0.06	0	0	0	0
iso-24-J9D2N7I62Q	0.0357143	0	0	0	0.02	0	0	0	0.14
iso-24-JES0957W2I	0.0271429	0	0	0	0	0	0	0	0
iso-24-M2YH37S4J0	0	0	0.106667	1.31667	0.485	0.05	0.24	0	0
iso-24-M2YH37S4JE	0	0	0	0	0	0	0.05	0	0
iso-24-N2W0XE6MHZ	0	0	0	0	0	0.11	0	0	0
iso-24-N7R0BNRL2S	0.03	0	0	0	0	0	0	0	0
iso-24-NE6BBQ52HQ	0	0	0.02	0	0	0	0	0	0
iso-24-NQMXW7RWKE	0	0	0	0.0466667	0	0	0	0	0
iso-24-NU793XZ8II	0.0357143	0	0	0	0	0	0	0	0
iso-24-NY97II30J7	0	0	0.01	0	0	0	0.05	0	0.2
iso-24-O4105RO21V	0	0	0	0	0	0	0	0	0.14
iso-24-O6VB0IBO0W	0	0	0	0.316667	0.2775	0	0	0	0
iso-24-OB93H09YJO	0	0	0.13	0	0	0	0	0	0
iso-24-OBX0501WE6	0	0	0	0.156667	0.02	0	0	0	0
iso-24-OEJ6F092KI	0	0	0.0266667	0	0	0	0	0	0
iso-24-OEM01BISK4	0	0	0	0.07	0	0	0	0	0
iso-24-ONMSQEZU2L	0	0	0.0533333	0.15	0.14	0	0	0	0
iso-24-PN6N7D0NKF	0	0	0	0	0.02	0	0	0	0
iso-24-Q0HN1VR9ED	0	0	0	0.0233333	0	0	0	0	0
iso-24-RBYWMHIZHZ	0	0	0.0833333	0.466667	0.1	0	0.05	0	0
iso-24-RLFMWQ9FI6	0	0	0.506667	0.0233333	0	0	0	0	0
iso-24-S2DNW6NUH6	0	0	0.02	0.19	0.06	0	0	0	0
iso-24-S4SU1PPBF3	0	0	0.123333	0	0	0	0	0	0
iso-24-SOVEZN1WK3	0	0	0	0.0466667	0.12	0	0	0	0
iso-24-U0KBEIKYFR	0	0	0	0	0	0.05	0	0	0
iso-24-U27XRNVKKQ	0	0	0	0.22	0.02	0	0	0	0
iso-24-UBRXB2JU23	0	0	0.0533333	0	0	0	0	0	0
iso-24-UIBONNYW1Q	0.03	0	0	0	0	0	0	0	0
iso-24-ULIFDP60JQ	0	0	0	0	0.02	0	0	0	0
iso-24-UMJ74DWX27	0.115714	0	0.0333333	0.386667	0.16	0.05	0	0.04	0.36
iso-24-UMJ74DWX2R	0	0	0	0	0	0	0	0	0.12
iso-24-UOHO03OB2L	0.0357143	0	0	0	0	0	0	0	0
iso-24-VB0IBOFXK4	0	0	0.02	0	0	0	0	0	0
iso-24-VBLIBJY227	0	0	0	0	0	0	0	0	0.08
iso-24-VRW2KKN6JJ	0	0	0.676667	1.24333	0.3175	0	0	0	0.08
iso-24-VU5LYL16H1	0.0271429	0	0.0966667	0	0	0	0	0	0
iso-24-VU5LYL16HI	0.0557143	0	0.0133333	0	0	0	0	0	0
iso-24-VWIRY99NFR	0	0	0	0.0233333	0	0	0	0	0.08
iso-24-VXWV5ZXKJF	0	0	0.02	0	0	0	0	0	0
iso-24-VYNPDF4B29	0	0	0.02	0	0	0	0	0	0
iso-24-W0OKZUOEJ6	0	0	0.02	0.0933333	0	0	0	0	0
iso-24-W0UDX437J5	0	0	0	0	0	0.05	0	0	0
iso-24-W1BOEX0RHQ	0	0	0	0	0	0.05	0	0	0
iso-24-X3X391JUFQ	0	0.015	0	0	0	0	0	0	0.08
iso-24-XENRDMS7KE	0	0	0	0	0	0.05	0	0	0
iso-24-XM42X7DLJU	0	0	0	0.0233333	0	0	0	0	0
iso-24-Y1B7YQM91J	0	0	0	0	0	0.05	0	0	0
iso-24-YBQR0Q5MF6	0.03	0	0	0	0	0	0	0	0
iso-24-YDRUSUZ81Q	0.0557143	0	0	0	0	0	0	0	0
iso-24-YJDOVUYKE6	0	0	0.02	0	0	0	0	0	0
iso-24-YKFBIKVO24	0.0557143	0	0	0.0233333	27.3375	0	0	0	0
iso-24-YMKS9Z9REV	0	0	0	0	0	0	0	0	0.06
iso-24-YMKS9Z9RFE	0	0	0	0	0	0.05	0	0	0.14
iso-24-YW977S0Z2D	0	0	0.166667	1.68333	0.755	0.05	0	0	0
iso-24-YX1XZZ9Y2Q	0.03	0	0	0.07	0	0	0	0	0
iso-24-YXOHEOFZE7	0.07	0	0	0	0	0	0	0	0
iso-24-YZ7SZ6BNFL	0	0	0.02	0	0	0	0	0	0
iso-24-Z0ZJK4DZJ6	0	0	0.04	0.07	0.02	0	0	0	0
iso-24-Z2ZBR04ZKQ	0.0557143	0	0.0333333	0	0	0	0	0	0
iso-24-Z5BRHQOOKQ	0.0357143	0	0	0	0	0	0	0	0
iso-24-Z8J99R09H3	0	0	0.126667	0.76	0.04	0.37	0	0	0.06
iso-24-Z8J99R09H5	0	0	0	0	0	0.05	0	0	0
iso-24-ZB1U4FW3KQ	0.221429	0	0.0966667	0	0	0	0	0	0
iso-24-ZB1U4FWKIY	0.0557143	0	0.0266667	0	0	0	0	0	0
iso-24-ZB4230UOF6	0.0271429	0	0.0766667	0.0233333	0	0	0	0	0
iso-24-ZBZB7IXE2U	0.0271429	0	0	0.11	0	0	0	0	0
iso-24-ZF4HXFZBKQ	0	0	0	0.0233333	0	0	0	0	0
iso-24-ZKUM88MWKD	0	0.015	0	0	0	0	0	0	0
iso-24-ZO3OV1ZB1W	0	0	0	0	0	0	0	0	0.06
iso-24-ZP8IY5XQJE	0	0	0	0	0	0	0	0	0.06
iso-24-ZPK7WV0Y06	0	0	0	0	0	0.05	0	0	0
iso-24-ZSIMVF71FQ	0.0271429	0	0	0	0	0	0	0	0
iso-24-ZUKQ2IJZHZ	0.118571	0	0.23	0.733333	0.3575	0	0	0	0
iso-24-ZUYW0IVNKN	0	0	0	0.07	0	0	0	0	0
iso-24-ZUZ034KEF2	0.0271429	0	0	0	0	0.05	0	0	0
iso-24-ZW9NYJ4ZK4	0.0571429	0	0.02	0	0.02	0	0	0	0.12
iso-24-ZWSXX9L3ID	0.03	0	0	0.0566667	0	0.16	0	0	0.58
iso-24-ZX62B4RQ0Z	0.0557143	0.015	0.02	0.0233333	0.02	0	0	0	0
iso-24-ZXP9ZY6207	0.0271429	0	0	0	0	0	0	0	0
iso-24-ZXRNZ2ZZFE	0	0	0.02	0	0	0	0	0	0.06
iso-24-ZXRZ93YKKQ	0	0	0	0.0233333	0	0	0	0	0
iso-24-ZZ1NP8IZEJ	0	0.0125	0.0266667	0	0	0	0	0	0.08
iso-24-ZZNZNZNZKQ	0.0271429	0	0	0	0	0	0	0	0
iso-25-0DKMIDDZ8N	0	0	0.02	0	0	0	0	0	0
iso-25-0FZY0QFB29	0	0	0	0.0933333	0	0	0	0	0
iso-25-0FZY0QFB2Z	0	0	0.02	0.22	0.06	0	0	0	0
iso-25-0IUQNL2XBB	0	0	0.02	0	0	0	0	0	0
iso-25-0L27DRX3ZZ	0	0	0.02	0	0	0	0	0	0
iso-25-105RO2LZXN	0	0	0	0.336667	0.04	0	0	0	0
iso-25-109XE35M5Z	0	0	0.01	0	0	0	0	0	0
iso-25-1384RY1Y1Z	0.0357143	0	0	0	0	0	0	0	0.06
iso-25-1684ZZYQJN	0	0	0.04	0	0	0	0	0	0
iso-25-1XDJZ8IWO5	0.0357143	0	0	0	0	0	0	0	0
iso-25-2VPFNR07U6	0.0357143	0	0	0	0	0	0	0	0
iso-25-506EWM6UZZ	0	0	0	0.166667	0	0	0	0	0
iso-25-5DZX7WN1OZ	0.0357143	0	0	0	0	0	0	0	0
iso-25-8MHQJ68BBB	0.0557143	0	0	0	0	0	0	0	0
iso-25-8RB4VDBJDZ	0.0557143	0	0	0	0	0	0	0	0.06
iso-25-B0DLW7PB0U	0	0	0	0	0.04	0	0	0	0
iso-25-B1BUUHQWVJ	0	0	0	0	0.04	0	0	0	0
iso-25-B1I5Y2WZPK	0	0	0.02	0	0	0	0	0	0
iso-25-B4W8Q6D9VN	0	0	0.00666667	0	0	0	0	0	0
iso-25-B58XH6W7B9	0	0	0	0.0566667	0	0	0	0	0
iso-25-B58XH6W7BZ	0	0	0.02	0	0	0	0	0	0
iso-25-B6211JVU0Z	0	0	0	0.0233333	0	0	0	0	0
iso-25-BEOKF27LO0	0	0.06	0.04	0	0	0	0	0	0
iso-25-BM5NKD4Z2I	0	0	0.04	0	0	0	0	0	0
iso-25-BOFXZ5UZ40	0	0	0.02	0	0	0	0	0	0
iso-25-BZH0YM7UK8	0	0	0.02	0.0466667	0.04	0	0	0	0
iso-25-BZH0YM7UKW	0	0	0	0.0233333	0	0	0	0	0
iso-25-D0OZ6DYUVZ	0	0	0.02	0	0	0	0	0	0
iso-25-D4UUHOEQOB	0	0	0.04	0	0	0	0	0	0
iso-25-D680D46NI7	0	0	0.02	0	0	0	0	0	0
iso-25-D8SL1W97B1	0	0	0	0	0.04	0	0	0	0
iso-25-DBHQ22185Z	0	0	0.01	0	0	0	0	0	0
iso-25-DDN73RYQK7	0	0	0.01	0	0	0	0	0	0
iso-25-DINE0OIE6E	0	0	0.02	0	0	0	0	0	0
iso-25-DKE8VUVQDB	0	0	0	0.0566667	0	0	0	0	0
iso-25-DLU08MINZZ	0	0	0.02	0	0	0	0	0	0
iso-25-DSIZIQNHIZ	0	0	0.02	0	0	0	0	0	0
iso-25-DW976M52ZZ	0	0.0125	0	0	0	0	0	0	0
iso-25-DYSUS2XZN6	0	0	0.07	0.156667	0	0	0	0	0
iso-25-EWZEZL27FM	0	0	0	0	0	0	0.05	0	0
iso-25-F0U5BPBPD9	0	0	0.02	0	0	0	0	0	0
iso-25-FIF22O2O0N	0	0	0	0.0466667	0	0	0	0	0
iso-25-FNE0BZ5Q2N	0	0.035	0	0	0	0	0	0	0
iso-25-FNJPBII7J6	0	0	0	0	0	0	0	0.04	0
iso-25-FNZRU9LRH1	0	0	0	0.0566667	0	0	0	0	0
iso-25-FNZZZOYMBB	0	0	0.02	0	0	0	0	0	0
iso-25-H4EPIIZ4V6	0	0	0.04	0.0466667	0	0	0	0	0
iso-25-H6IFZU4EVQ	0	0	0.02	0	0	0	0	0	0
iso-25-HKRZH23SDZ	0	0	0.02	0	0	0	0	0	0
iso-25-HPZ79979DZ	0	0.0125	0	0	0	0	0	0	0
iso-25-HQRZD3Y9ZX	0	0	0.02	0	0	0	0	0	0
iso-25-I0F0ONFNZZ	0	0.0125	0	0	0	0	0	0	0
iso-25-IF57O3S1LF	0	0	0.0166667	0	0	0	0	0	0
iso-25-IK23D0BOD2	0	0	0.00666667	0	0	0	0	0	0
iso-25-IQIOJ7JZNZ	0	0	0.02	0	0	0	0	0	0
iso-25-ISWJ5ZX3OE	0	0	0.02	0	0	0	0	0	0.06
iso-25-IY169SY0V2	0	0	0.02	0	0	0	0	0	0
iso-25-IY169SY0V3	0	0	0.04	0	0	0	0	0	0
iso-25-IZO6VB0IBO	0	0	0.00666667	0.0233333	0.08	0	0	0	0
iso-25-J90HL5E92R	0	0	0	0.0766667	0	0	0	0	0
iso-25-J9D2N7I67Z	0.0971429	0	0.0666667	0	0	0	0	0	0
iso-25-M2YH37S4VU	0	0	0.00666667	0	0	0	0.05	0	0
iso-25-M2YH37S4VV	0	0.015	0	0.0233333	0	0	0.15	0	0
iso-25-M2YH37S4VW	0	0.0475	0.406667	0.313333	0.16	0	0.83	0	0
iso-25-RLFMWQ9F6B	0	0	0.196667	0	0	0	0	0	0
iso-25-RLFMWQ9F6E	0	0	0.136667	0	0	0	0	0	0
iso-25-S2U9BU4L6K	0	0	0.0266667	0	0	0	0	0	0
iso-25-VRW2KKN68R	0	0	0.21	0.103333	0.02	0	0	0	0
iso-25-YW977S0Z6R	0.0271429	0	0	0	0	0	0	0	0
iso-25-YW977S0ZRR	0	0	0	0.0466667	0	0	0	0	0
iso-25-Z8J99R0949	0	0	0.0366667	0	0	0.05	0	0.04	0
iso-25-ZB1U4FW3ZZ	0.181429	0	0	0	0	0	0	0	0
iso-25-ZB1U4FWKRK	0.0271429	0	0	0	0	0	0	0	0
iso-25-ZJI7S63RW7	0	0	0	0	0	0.05	0	0	0
iso-25-ZP8IY5XQVZ	0.0271429	0	0	0	0	0	0	0	0
iso-26-0L27DRX3ZZE	0	0	0.02	0	0	0	0	0	0
iso-26-1FS9N84NZZE	0	0	0.02	0	0	0	0	0	0
iso-26-25Y6KZ0Q4MD	0	0	0	0.0233333	0	0	0	0	0
iso-26-5ZZP7VMEZ5D	0	0	0	0	0	0	0.05	0	0
iso-26-8MHQJ68BBBB	0.0271429	0	0	0	0	0	0	0	0
iso-26-8RB4VDBJDZE	0	0	0.0666667	0	0	0	0	0	0
iso-26-BEOKF27LO0E	0	0.0825	0	0	0	0	0	0	0
iso-26-BU4BQX5OUBB	0	0	0	0.0233333	0	0	0	0	0
iso-26-FMO8Z0IDDJD	0	0.0125	0	0	0	0	0	0	0
iso-26-IFZB1U4FWK0	0.0271429	0	0	0	0	0	0	0	0
iso-26-M2YH37S4VWB	0	0	0	0.0566667	0	0	0	0	0
iso-26-M2YH37S4VWE	0	0.0125	0.11	0	0	0	0.145	0	0
iso-26-QF2ZK1N5J7B	0	0	0	0	0	0	0.05	0	0.08
iso-26-RLFMWQ9F6BB	0	0	0.0533333	0	0	0	0	0	0
iso-26-VRW2KKN68RD	0	0	0	0.166667	0	0	0	0	0
iso-26-XS5ZURIX4XB	0	0	0.00666667	0.0566667	0	0	0	0	0
iso-26-Z2ZBR04ZZZE	0.0271429	0	0	0	0	0	0	0	0
iso-26-Z8J99R094ZE	0	0	0	0	0	0.05	0	0	0
iso-26-ZB1U4FW3ZZE	0.188571	0	0.0133333	0	0	0	0	0	0
