# Supplementary material for: athisomiRDB: A comprehensive database of Arabidopsis isomiRs
Source: Database (Oxford). 2024 Nov 8;2024:baae115. doi: 10.1093/database/baae115 (PMC11544919; doi:10.1093/database/baae115)
Supplement: baae115_Supp [file baae115_supp.zip › baae115_Supp/Supplementary Table S11.xlsx]

## Sheet: Sheet1
Expression of isomiRs indicated in RPM
Coloring: Green if RPM >= 0 and Beige if RPM =0
ID	iso-18-L4WPJ4D2	iso-18-X4WPJ4D2	Genotype				ID	iso-22-ZSIMVF71F	iso-22-ZYIMVF71F	Genotype
			C|C	G|G	C|G					C|C	T|T	C|T
DRR014210	0	0	NO	NO	NO		DRR014210	0	0	NO	NO	NO
DRR014211	0	0	NO	NO	NO		DRR014211	0	0	NO	NO	NO
DRR031887	0	0	NO	NO	NO		DRR031887	0.04	0	YES	NO	NO
DRR031999	0	0	NO	NO	NO		DRR031999	0.05	0	YES	NO	NO
DRR032002	0	0	NO	NO	NO		DRR032002	0.15	0	YES	NO	NO
DRR060187	0	0	NO	NO	NO		DRR060187	0.03	0	YES	NO	NO
DRR060188	0	0	NO	NO	NO		DRR060188	0.16	0	YES	NO	NO
DRR060189	0	0	NO	NO	NO		DRR060189	0.04	0	YES	NO	NO
DRR060190	0	0	NO	NO	NO		DRR060190	0	0	NO	NO	NO
DRR060191	0	0	NO	NO	NO		DRR060191	0	0	NO	NO	NO
DRR060192	0	0	NO	NO	NO		DRR060192	0	0	NO	NO	NO
DRR060193	0	0	NO	NO	NO		DRR060193	0.04	0	YES	NO	NO
DRR060194	0.04	0	YES	NO	NO		DRR060194	0.08	0	YES	NO	NO
DRR060195	0	0	NO	NO	NO		DRR060195	0.07	0	YES	NO	NO
DRR060196	0	0	NO	NO	NO		DRR060196	0	0	NO	NO	NO
DRR194769	0	0	NO	NO	NO		DRR194769	0	0	NO	NO	NO
DRR194770	0	0	NO	NO	NO		DRR194770	0	0	NO	NO	NO
DRR194771	0	0	NO	NO	NO		DRR194771	0	0	NO	NO	NO
DRR222508	0	0	NO	NO	NO		DRR222508	0	0	NO	NO	NO
DRR222509	0	0	NO	NO	NO		DRR222509	0	0	NO	NO	NO
DRR222510	0	0	NO	NO	NO		DRR222510	0	0	NO	NO	NO
DRR222511	0	0	NO	NO	NO		DRR222511	0	0	NO	NO	NO
DRR222512	0	0	NO	NO	NO		DRR222512	0	0	NO	NO	NO
DRR222513	0	0	NO	NO	NO		DRR222513	0	0	NO	NO	NO
DRR222514	0	0	NO	NO	NO		DRR222514	0	0	NO	NO	NO
DRR222515	0	0	NO	NO	NO		DRR222515	0	0	NO	NO	NO
DRR400322	0	0	NO	NO	NO		DRR400322	0.12	0	YES	NO	NO
DRR400323	0	0	NO	NO	NO		DRR400323	0	0	NO	NO	NO
ERR1297303	0	0	NO	NO	NO		ERR1297303	0	0	NO	NO	NO
ERR1297304	0	0	NO	NO	NO		ERR1297304	0	0	NO	NO	NO
ERR1297305	0	0	NO	NO	NO		ERR1297305	0	0	NO	NO	NO
ERR1297306	0	0	NO	NO	NO		ERR1297306	0	0	NO	NO	NO
ERR1297307	0	0	NO	NO	NO		ERR1297307	0	0	NO	NO	NO
ERR1297308	0	0	NO	NO	NO		ERR1297308	0.14	0	YES	NO	NO
ERR1297309	0	0	NO	NO	NO		ERR1297309	0	0	NO	NO	NO
ERR1297310	0	0	NO	NO	NO		ERR1297310	0	0	NO	NO	NO
ERR1297311	0	0	NO	NO	NO		ERR1297311	0	0	NO	NO	NO
ERR1297312	0	0	NO	NO	NO		ERR1297312	0	0	NO	NO	NO
ERR1297313	0	0	NO	NO	NO		ERR1297313	0	0	NO	NO	NO
ERR1297314	0	0	NO	NO	NO		ERR1297314	0	0	NO	NO	NO
ERR1297315	0	0	NO	NO	NO		ERR1297315	0	0	NO	NO	NO
ERR1297316	0	0	NO	NO	NO		ERR1297316	0	0	NO	NO	NO
ERR1297317	0	0	NO	NO	NO		ERR1297317	0	0	NO	NO	NO
ERR1297318	0	0	NO	NO	NO		ERR1297318	0	0	NO	NO	NO
ERR1297319	0	0	NO	NO	NO		ERR1297319	0	0	NO	NO	NO
ERR1297320	0	0	NO	NO	NO		ERR1297320	0	0	NO	NO	NO
ERR1297321	0	0	NO	NO	NO		ERR1297321	0	0	NO	NO	NO
ERR1297322	0	0	NO	NO	NO		ERR1297322	0	0	NO	NO	NO
ERR1297323	0	0	NO	NO	NO		ERR1297323	0	0	NO	NO	NO
ERR1297324	0	0	NO	NO	NO		ERR1297324	0	0	NO	NO	NO
ERR1297325	0	0	NO	NO	NO		ERR1297325	0	0	NO	NO	NO
ERR1297326	0	0	NO	NO	NO		ERR1297326	0	0	NO	NO	NO
ERR1297327	0	0	NO	NO	NO		ERR1297327	0	0	NO	NO	NO
ERR1297328	0	0	NO	NO	NO		ERR1297328	0	0	NO	NO	NO
ERR1297329	0	0	NO	NO	NO		ERR1297329	0	0	NO	NO	NO
ERR1297330	0	0	NO	NO	NO		ERR1297330	0.13	0	YES	NO	NO
ERR1297331	0	0	NO	NO	NO		ERR1297331	0	0	NO	NO	NO
ERR1297332	0	0	NO	NO	NO		ERR1297332	0	0	NO	NO	NO
ERR1297333	0	0	NO	NO	NO		ERR1297333	0.13	0	YES	NO	NO
ERR1297334	0	0	NO	NO	NO		ERR1297334	0	0	NO	NO	NO
ERR1337924	0	0	NO	NO	NO		ERR1337924	0	0	NO	NO	NO
ERR1337925	0	0	NO	NO	NO		ERR1337925	0	0	NO	NO	NO
ERR1337926	0	0	NO	NO	NO		ERR1337926	0	0	NO	NO	NO
ERR1337927	0	0	NO	NO	NO		ERR1337927	0	0	NO	NO	NO
ERR1337928	0	0	NO	NO	NO		ERR1337928	0.89	0	YES	NO	NO
ERR1337929	0.24	0	YES	NO	NO		ERR1337929	1.18	0	YES	NO	NO
ERR1337930	0.28	0	YES	NO	NO		ERR1337930	1.27	0.14	NO	NO	YES
ERR1337931	0.7	0	YES	NO	NO		ERR1337931	1.96	0.14	NO	NO	YES
ERR1337935	0	0	NO	NO	NO		ERR1337935	0	0	NO	NO	NO
ERR1337946	0	0	NO	NO	NO		ERR1337946	0.2	0	YES	NO	NO
ERR1337957	0	0	NO	NO	NO		ERR1337957	0	0	NO	NO	NO
ERR1337967	0	0	NO	NO	NO		ERR1337967	0	0	NO	NO	NO
ERR1337968	0	0	NO	NO	NO		ERR1337968	0.08	0	YES	NO	NO
ERR1337969	0	0	NO	NO	NO		ERR1337969	0	0	NO	NO	NO
ERR1337970	0	0	NO	NO	NO		ERR1337970	0.09	0	YES	NO	NO
ERR1337971	0	0	NO	NO	NO		ERR1337971	0	0	NO	NO	NO
ERR1593763	0	0	NO	NO	NO		ERR1593763	0	0	NO	NO	NO
ERR1665209	0	0	NO	NO	NO		ERR1665209	0.98	0	YES	NO	NO
ERR1937938	0	0	NO	NO	NO		ERR1937938	0	0	NO	NO	NO
ERR1937939	0	0	NO	NO	NO		ERR1937939	0	0	NO	NO	NO
ERR1937940	0	0	NO	NO	NO		ERR1937940	0.11	0	YES	NO	NO
ERR1937941	0	0	NO	NO	NO		ERR1937941	0.16	0	YES	NO	NO
ERR1937942	0	0	NO	NO	NO		ERR1937942	0	0	NO	NO	NO
ERR1937943	0	0	NO	NO	NO		ERR1937943	0	0	NO	NO	NO
ERR1937944	0	0	NO	NO	NO		ERR1937944	0	0	NO	NO	NO
ERR1937945	0	0	NO	NO	NO		ERR1937945	0	0	NO	NO	NO
ERR3163023	0	0	NO	NO	NO		ERR3163023	0	0	NO	NO	NO
ERR3163024	0	0	NO	NO	NO		ERR3163024	0	0	NO	NO	NO
ERR3163025	0	0	NO	NO	NO		ERR3163025	0.11	0	YES	NO	NO
ERR3163026	0	0	NO	NO	NO		ERR3163026	0.16	0	YES	NO	NO
ERR3163027	0	0	NO	NO	NO		ERR3163027	0	0	NO	NO	NO
ERR3163028	0	0	NO	NO	NO		ERR3163028	0	0	NO	NO	NO
ERR3163029	0	0	NO	NO	NO		ERR3163029	0	0	NO	NO	NO
ERR3163030	0	0	NO	NO	NO		ERR3163030	0	0	NO	NO	NO
ERR3163038	0	0	NO	NO	NO		ERR3163038	0	0	NO	NO	NO
ERR3163039	0	0	NO	NO	NO		ERR3163039	0.05	0	YES	NO	NO
ERR3163040	0	0	NO	NO	NO		ERR3163040	0	0	NO	NO	NO
ERR3163041	0.07	0.01	NO	NO	YES		ERR3163041	0.29	0	YES	NO	NO
ERR3163042	0	0	NO	NO	NO		ERR3163042	0	0	NO	NO	NO
ERR3163043	0	0	NO	NO	NO		ERR3163043	0	0	NO	NO	NO
ERR3163044	0	0	NO	NO	NO		ERR3163044	0.07	0	YES	NO	NO
ERR3163045	0	0	NO	NO	NO		ERR3163045	0.04	0	YES	NO	NO
ERR3436538	0	0	NO	NO	NO		ERR3436538	0.07	0	YES	NO	NO
ERR3633512	0	0	NO	NO	NO		ERR3633512	1.34	0.67	NO	NO	YES
ERR3633513	0	0	NO	NO	NO		ERR3633513	0.67	0.67	NO	NO	YES
ERR3633514	0	0	NO	NO	NO		ERR3633514	1.33	0	YES	NO	NO
ERR3633515	0	0	NO	NO	NO		ERR3633515	1.32	0	YES	NO	NO
ERR3633516	0	0	NO	NO	NO		ERR3633516	1.29	0.43	NO	NO	YES
ERR3633517	0	0	NO	NO	NO		ERR3633517	0	0	NO	NO	NO
ERR3633518	0	0	NO	NO	NO		ERR3633518	1.71	0	YES	NO	NO
ERR3633519	0	0	NO	NO	NO		ERR3633519	0.42	0	YES	NO	NO
ERR3633520	0	0	NO	NO	NO		ERR3633520	0	0	NO	NO	NO
ERR3633521	0	0	NO	NO	NO		ERR3633521	0	0	NO	NO	NO
ERR3633522	0	0	NO	NO	NO		ERR3633522	0	0	NO	NO	NO
ERR3633523	0	0	NO	NO	NO		ERR3633523	0	0	NO	NO	NO
ERR3633524	0	0	NO	NO	NO		ERR3633524	0	0	NO	NO	NO
ERR3633525	0	0	NO	NO	NO		ERR3633525	0	0	NO	NO	NO
ERR3633526	0	0	NO	NO	NO		ERR3633526	0	0	NO	NO	NO
ERR3633527	0	0	NO	NO	NO		ERR3633527	0	0	NO	NO	NO
ERR3650066	0	0	NO	NO	NO		ERR3650066	0	0	NO	NO	NO
ERR3650067	0	0	NO	NO	NO		ERR3650067	0.03	0	YES	NO	NO
ERR4865329	0	0	NO	NO	NO		ERR4865329	0.02	0	YES	NO	NO
ERR4865330	0	0	NO	NO	NO		ERR4865330	0.04	0	YES	NO	NO
ERR4865331	0	0	NO	NO	NO		ERR4865331	0.02	0	YES	NO	NO
ERR4865332	0	0	NO	NO	NO		ERR4865332	0	0	NO	NO	NO
ERR562732	0	0	NO	NO	NO		ERR562732	0	0	NO	NO	NO
ERR562741	0	0	NO	NO	NO		ERR562741	0	0	NO	NO	NO
ERR562745	0	0	NO	NO	NO		ERR562745	0	0	NO	NO	NO
ERR562746	0	0	NO	NO	NO		ERR562746	0	0	NO	NO	NO
ERR6388521	0	0	NO	NO	NO		ERR6388521	0	0	NO	NO	NO
ERR6388522	0	0	NO	NO	NO		ERR6388522	0.06	0	YES	NO	NO
ERR654968	0	0	NO	NO	NO		ERR654968	0	0	NO	NO	NO
ERR654969	0	0	NO	NO	NO		ERR654969	0	0	NO	NO	NO
ERR654970	0	0	NO	NO	NO		ERR654970	0	0	NO	NO	NO
ERR654971	0	0	NO	NO	NO		ERR654971	0	0	NO	NO	NO
ERR654972	0	0	NO	NO	NO		ERR654972	0	0	NO	NO	NO
ERR654973	0	0	NO	NO	NO		ERR654973	0	0	NO	NO	NO
ERR654974	0	0	NO	NO	NO		ERR654974	0	0	NO	NO	NO
ERR654975	0	0	NO	NO	NO		ERR654975	0	0	NO	NO	NO
ERR958563	0.23	0	YES	NO	NO		ERR958563	0.47	0	YES	NO	NO
ERR958564	0	0	NO	NO	NO		ERR958564	0.54	0	YES	NO	NO
ERR958565	0	0	NO	NO	NO		ERR958565	0	0	NO	NO	NO
ERR958566	0.24	0	YES	NO	NO		ERR958566	0.98	0	YES	NO	NO
ERR958567	0.58	0	YES	NO	NO		ERR958567	0	0	NO	NO	NO
ERR958568	0	0	NO	NO	NO		ERR958568	1.08	0	YES	NO	NO
ERR958569	0	0	NO	NO	NO		ERR958569	0	0	NO	NO	NO
ERR958570	0	0	NO	NO	NO		ERR958570	0	0	NO	NO	NO
ERR958571	0	0	NO	NO	NO		ERR958571	0	0	NO	NO	NO
ERR958572	0	0	NO	NO	NO		ERR958572	0	0	NO	NO	NO
ERR958573	0	0	NO	NO	NO		ERR958573	0.21	0	YES	NO	NO
ERR958574	0	0	NO	NO	NO		ERR958574	0	0	NO	NO	NO
ERR958575	0	0	NO	NO	NO		ERR958575	0	0	NO	NO	NO
ERR958576	0	0	NO	NO	NO		ERR958576	0	0	NO	NO	NO
ERR958577	0	0	NO	NO	NO		ERR958577	0	0	NO	NO	NO
ERR966148	0.05	0	YES	NO	NO		ERR966148	0	0	NO	NO	NO
ERR973023	0	0	NO	NO	NO		ERR973023	0	0	NO	NO	NO
ERR973024	0	0	NO	NO	NO		ERR973024	0	0	NO	NO	NO
ERR973025	0	0	NO	NO	NO		ERR973025	0	0	NO	NO	NO
ERR973026	0	0	NO	NO	NO		ERR973026	0.23	0	YES	NO	NO
ERR973027	0	0	NO	NO	NO		ERR973027	0	0	NO	NO	NO
ERR973028	0	0	NO	NO	NO		ERR973028	0	0	NO	NO	NO
ERR973029	0	0	NO	NO	NO		ERR973029	0	0	NO	NO	NO
ERR973030	0	0	NO	NO	NO		ERR973030	0	0	NO	NO	NO
ERR9744590	0	0	NO	NO	NO		ERR9744590	0	0	NO	NO	NO
ERR9744591	0	0	NO	NO	NO		ERR9744591	0	0	NO	NO	NO
ERR9744592	0	0	NO	NO	NO		ERR9744592	0	0	NO	NO	NO
ERR995332	0	0	NO	NO	NO		ERR995332	0	0	NO	NO	NO
ERR995333	0	0	NO	NO	NO		ERR995333	0	0	NO	NO	NO
SRR013343	0	0	NO	NO	NO		SRR013343	0.14	0	YES	NO	NO
SRR013344	0	0	NO	NO	NO		SRR013344	0	0	NO	NO	NO
SRR013345	0	0	NO	NO	NO		SRR013345	0	0	NO	NO	NO
SRR013346	0	0	NO	NO	NO		SRR013346	1.61	0	YES	NO	NO
SRR013415	0	0	NO	NO	NO		SRR013415	0	0	NO	NO	NO
SRR014221	0	0	NO	NO	NO		SRR014221	0	0	NO	NO	NO
SRR014222	0	0	NO	NO	NO		SRR014222	0	0	NO	NO	NO
SRR014223	0	0	NO	NO	NO		SRR014223	0	0	NO	NO	NO
SRR014224	0	0	NO	NO	NO		SRR014224	0	0	NO	NO	NO
SRR014227	0	0	NO	NO	NO		SRR014227	0	0	NO	NO	NO
SRR014228	0	0	NO	NO	NO		SRR014228	0	0	NO	NO	NO
SRR015159	0	0	NO	NO	NO		SRR015159	0.59	0	YES	NO	NO
SRR015367	0	0	NO	NO	NO		SRR015367	0	0	NO	NO	NO
SRR015368	0	0	NO	NO	NO		SRR015368	0	0	NO	NO	NO
SRR015369	0	0	NO	NO	NO		SRR015369	0	0	NO	NO	NO
SRR018346	0	0	NO	NO	NO		SRR018346	0	0	NO	NO	NO
SRR019206	0	0	NO	NO	NO		SRR019206	0	0	NO	NO	NO
SRR019212	0	0	NO	NO	NO		SRR019212	0	0	NO	NO	NO
SRR019670	0	0	NO	NO	NO		SRR019670	0	0	NO	NO	NO
SRR019671	0	0	NO	NO	NO		SRR019671	0.28	0	YES	NO	NO
SRR019672	0	0	NO	NO	NO		SRR019672	0	0	NO	NO	NO
SRR019674	0	0	NO	NO	NO		SRR019674	0	0	NO	NO	NO
SRR019676	0.21	0	YES	NO	NO		SRR019676	0.21	0	YES	NO	NO
SRR029634	0	0	NO	NO	NO		SRR029634	0	0	NO	NO	NO
SRR029635	0	0	NO	NO	NO		SRR029635	0	0	NO	NO	NO
SRR032112	0	0	NO	NO	NO		SRR032112	6.14	0	YES	NO	NO
SRR032113	0	0	NO	NO	NO		SRR032113	6.16	0	YES	NO	NO
SRR032114	0	0	NO	NO	NO		SRR032114	2.42	0	YES	NO	NO
SRR032115	0	0	NO	NO	NO		SRR032115	3.29	0	YES	NO	NO
SRR035249	0	0	NO	NO	NO		SRR035249	0.39	0	YES	NO	NO
SRR035250	0	0	NO	NO	NO		SRR035250	0	0	NO	NO	NO
SRR036391	0	0	NO	NO	NO		SRR036391	0.17	0	YES	NO	NO
SRR036392	0	0	NO	NO	NO		SRR036392	0	0	NO	NO	NO
SRR036640	0	0	NO	NO	NO		SRR036640	2.53	0	YES	NO	NO
SRR036641	0	0	NO	NO	NO		SRR036641	2.46	0	YES	NO	NO
SRR051927	0	0	NO	NO	NO		SRR051927	0.2	0	YES	NO	NO
SRR058435	0	0	NO	NO	NO		SRR058435	0	0	NO	NO	NO
SRR058436	0	0	NO	NO	NO		SRR058436	0	0	NO	NO	NO
SRR058438	0	0	NO	NO	NO		SRR058438	0	0	NO	NO	NO
SRR062110	0	0	NO	NO	NO		SRR062110	1.46	0.37	NO	NO	YES
SRR062111	0	0	NO	NO	NO		SRR062111	0.34	0	YES	NO	NO
SRR062112	0	0	NO	NO	NO		SRR062112	5.22	0	YES	NO	NO
SRR062113	22.72	1.62	NO	NO	YES		SRR062113	8.11	0	YES	NO	NO
SRR062114	0.76	0	YES	NO	NO		SRR062114	0	0	NO	NO	NO
SRR062115	0	0	NO	NO	NO		SRR062115	12.59	0	YES	NO	NO
SRR062116	0	0	NO	NO	NO		SRR062116	0.67	0	YES	NO	NO
SRR062117	0	0	NO	NO	NO		SRR062117	0	0	NO	NO	NO
SRR062118	0	0	NO	NO	NO		SRR062118	7.24	1.81	NO	NO	YES
SRR062119	0	1.27	NO	YES	NO		SRR062119	0	0.64	NO	YES	NO
SRR062120	0	0	NO	NO	NO		SRR062120	0.59	0	YES	NO	NO
SRR062121	17.88	2.38	NO	NO	YES		SRR062121	28.61	0	YES	NO	NO
SRR062122	1.05	0.52	NO	NO	YES		SRR062122	4.19	0	YES	NO	NO
SRR062123	0	0	NO	NO	NO		SRR062123	0	0	NO	NO	NO
SRR062124	0	0	NO	NO	NO		SRR062124	0	0	NO	NO	NO
SRR064980	0	0	NO	NO	NO		SRR064980	0	0	NO	NO	NO
SRR064982	0	0	NO	NO	NO		SRR064982	0.07	0	YES	NO	NO
SRR064983	0	0	NO	NO	NO		SRR064983	0	0	NO	NO	NO
SRR072957	0	0	NO	NO	NO		SRR072957	0.99	0	YES	NO	NO
SRR072958	0	0	NO	NO	NO		SRR072958	0.55	0	YES	NO	NO
SRR072959	0	0	NO	NO	NO		SRR072959	0.16	0	YES	NO	NO
SRR072960	0	0	NO	NO	NO		SRR072960	0.97	0	YES	NO	NO
SRR072961	0	0	NO	NO	NO		SRR072961	2.15	0	YES	NO	NO
SRR072962	0	0	NO	NO	NO		SRR072962	1.88	0	YES	NO	NO
SRR072963	0	0	NO	NO	NO		SRR072963	2.11	0	YES	NO	NO
SRR072964	0	0	NO	NO	NO		SRR072964	2.3	0	YES	NO	NO
SRR074122	0	0	NO	NO	NO		SRR074122	0	0	NO	NO	NO
SRR074301	0	0	NO	NO	NO		SRR074301	0.36	0	YES	NO	NO
SRR074302	0	0	NO	NO	NO		SRR074302	1.48	0	YES	NO	NO
SRR074303	0	0	NO	NO	NO		SRR074303	0.53	0	YES	NO	NO
SRR074304	0	0	NO	NO	NO		SRR074304	1.97	0	YES	NO	NO
SRR074305	0.15	0	YES	NO	NO		SRR074305	0.29	0	YES	NO	NO
SRR089370	0	0	NO	NO	NO		SRR089370	0	0	NO	NO	NO
SRR089372	0	0	NO	NO	NO		SRR089372	0	0	NO	NO	NO
SRR089373	0	0	NO	NO	NO		SRR089373	0	0	NO	NO	NO
SRR089615	0	0	NO	NO	NO		SRR089615	0.33	0	YES	NO	NO
SRR089616	0	0	NO	NO	NO		SRR089616	0.39	0	YES	NO	NO
SRR089617	0	0	NO	NO	NO		SRR089617	0.83	0	YES	NO	NO
SRR089618	0	0	NO	NO	NO		SRR089618	0.15	0	YES	NO	NO
SRR096795	0	0	NO	NO	NO		SRR096795	0	0	NO	NO	NO
SRR096796	0	0	NO	NO	NO		SRR096796	0.2	0	YES	NO	NO
SRR096797	0	0	NO	NO	NO		SRR096797	0.17	0	YES	NO	NO
SRR096798	0	0	NO	NO	NO		SRR096798	0	0	NO	NO	NO
SRR096799	0	0	NO	NO	NO		SRR096799	0	0	NO	NO	NO
SRR10007829	0.02	0	YES	NO	NO		SRR10007829	0	0	NO	NO	NO
SRR10042786	0.09	0	YES	NO	NO		SRR10042786	0	0	NO	NO	NO
SRR10042787	0	0	NO	NO	NO		SRR10042787	0.16	0	YES	NO	NO
SRR10042824	0	0	NO	NO	NO		SRR10042824	0	0	NO	NO	NO
SRR10042825	0	0	NO	NO	NO		SRR10042825	0.08	0	YES	NO	NO
SRR10049355	0.09	0	YES	NO	NO		SRR10049355	0.09	0	YES	NO	NO
SRR10049356	0	0	NO	NO	NO		SRR10049356	0.18	0	YES	NO	NO
SRR10049357	0	0	NO	NO	NO		SRR10049357	0.09	0	YES	NO	NO
SRR10049358	0	0	NO	NO	NO		SRR10049358	0.18	0	YES	NO	NO
SRR10049359	0	0	NO	NO	NO		SRR10049359	0.05	0	YES	NO	NO
SRR10049360	0	0	NO	NO	NO		SRR10049360	0.04	0	YES	NO	NO
SRR10049361	0	0	NO	NO	NO		SRR10049361	0.09	0	YES	NO	NO
SRR10049362	0	0	NO	NO	NO		SRR10049362	0	0	NO	NO	NO
SRR10049363	0.05	0	YES	NO	NO		SRR10049363	0.86	0	YES	NO	NO
SRR10049364	0.05	0	YES	NO	NO		SRR10049364	0.76	0	YES	NO	NO
SRR10066370	0	0	NO	NO	NO		SRR10066370	0	0	NO	NO	NO
SRR10066371	0	0	NO	NO	NO		SRR10066371	0	0	NO	NO	NO
SRR10071139	0	0	NO	NO	NO		SRR10071139	0.43	0	YES	NO	NO
SRR10071140	0	0	NO	NO	NO		SRR10071140	0.61	0	YES	NO	NO
SRR10071141	0.04	0	YES	NO	NO		SRR10071141	0.34	0	YES	NO	NO
SRR10071142	0.2	0	YES	NO	NO		SRR10071142	1.36	0	YES	NO	NO
SRR10071143	0	0	NO	NO	NO		SRR10071143	0.58	0	YES	NO	NO
SRR10071144	0	0	NO	NO	NO		SRR10071144	0.09	0	YES	NO	NO
SRR10071145	0	0	NO	NO	NO		SRR10071145	0.32	0	YES	NO	NO
SRR10071146	0	0	NO	NO	NO		SRR10071146	0.45	0	YES	NO	NO
SRR10071147	0.04	0	YES	NO	NO		SRR10071147	0.41	0	YES	NO	NO
SRR10071148	0	0	NO	NO	NO		SRR10071148	0.35	0	YES	NO	NO
SRR10071149	0	0	NO	NO	NO		SRR10071149	0.04	0	YES	NO	NO
SRR10071150	0	0	NO	NO	NO		SRR10071150	0.13	0	YES	NO	NO
SRR1023821	0	0	NO	NO	NO		SRR1023821	0	0	NO	NO	NO
SRR1023822	0	0	NO	NO	NO		SRR1023822	0	0	NO	NO	NO
SRR1023823	0	0	NO	NO	NO		SRR1023823	0	0	NO	NO	NO
SRR1023824	0	0	NO	NO	NO		SRR1023824	0	0	NO	NO	NO
SRR10257121	0	0	NO	NO	NO		SRR10257121	0.17	0	YES	NO	NO
SRR10257122	0	0	NO	NO	NO		SRR10257122	0.05	0	YES	NO	NO
SRR1030245	0	0	NO	NO	NO		SRR1030245	0	0	NO	NO	NO
SRR1030246	0	0	NO	NO	NO		SRR1030246	0	0	NO	NO	NO
SRR1030247	0	0	NO	NO	NO		SRR1030247	0	0	NO	NO	NO
SRR1030248	0	0	NO	NO	NO		SRR1030248	0	0	NO	NO	NO
SRR1030249	0	0	NO	NO	NO		SRR1030249	0	0	NO	NO	NO
SRR10340345	0	0	NO	NO	NO		SRR10340345	0.44	0	YES	NO	NO
SRR10340346	0	0	NO	NO	NO		SRR10340346	0.52	0	YES	NO	NO
SRR10340347	0.54	0	YES	NO	NO		SRR10340347	0.54	0	YES	NO	NO
SRR10340348	0	0	NO	NO	NO		SRR10340348	0.46	0	YES	NO	NO
SRR1039524	0	0	NO	NO	NO		SRR1039524	0	0	NO	NO	NO
SRR1039931	0	0	NO	NO	NO		SRR1039931	0.4	0	YES	NO	NO
SRR1039932	0	0	NO	NO	NO		SRR1039932	0.06	0	YES	NO	NO
SRR1039933	0	0	NO	NO	NO		SRR1039933	0.12	0	YES	NO	NO
SRR1039934	0	0	NO	NO	NO		SRR1039934	0.81	0	YES	NO	NO
SRR1039935	0	0	NO	NO	NO		SRR1039935	1.46	0	YES	NO	NO
SRR1039936	0.03	0	YES	NO	NO		SRR1039936	1.71	0	YES	NO	NO
SRR1039937	0	0	NO	NO	NO		SRR1039937	0	0	NO	NO	NO
SRR1039938	0	0	NO	NO	NO		SRR1039938	0	0	NO	NO	NO
SRR1039939	0.03	0	YES	NO	NO		SRR1039939	0.03	0	YES	NO	NO
SRR1039940	0	0	NO	NO	NO		SRR1039940	0	0	NO	NO	NO
SRR1039941	0	0	NO	NO	NO		SRR1039941	1.41	0	YES	NO	NO
SRR10402713	0	0	NO	NO	NO		SRR10402713	0	0	NO	NO	NO
SRR10402714	0	0	NO	NO	NO		SRR10402714	0.05	0	YES	NO	NO
SRR10418135	0	0	NO	NO	NO		SRR10418135	0.11	0	YES	NO	NO
SRR10418136	0.12	0	YES	NO	NO		SRR10418136	0	0	NO	NO	NO
SRR10418137	0	0	NO	NO	NO		SRR10418137	0.18	0	YES	NO	NO
SRR10418138	0	0	NO	NO	NO		SRR10418138	0.13	0	YES	NO	NO
SRR10418139	0	0	NO	NO	NO		SRR10418139	0.17	0	YES	NO	NO
SRR10418140	0	0	NO	NO	NO		SRR10418140	0	0	NO	NO	NO
SRR1042171	0	0	NO	NO	NO		SRR1042171	0.07	0	YES	NO	NO
SRR1042172	0	0	NO	NO	NO		SRR1042172	0	0	NO	NO	NO
SRR1042173	0	0	NO	NO	NO		SRR1042173	0.07	0	YES	NO	NO
SRR1042174	0	0	NO	NO	NO		SRR1042174	0	0	NO	NO	NO
SRR1042175	0	0	NO	NO	NO		SRR1042175	0	0	NO	NO	NO
SRR1042176	0	0	NO	NO	NO		SRR1042176	0	0	NO	NO	NO
SRR1042177	0	0	NO	NO	NO		SRR1042177	0	0	NO	NO	NO
SRR1042178	0	0	NO	NO	NO		SRR1042178	0	0	NO	NO	NO
SRR10423076	0.11	0	YES	NO	NO		SRR10423076	0.22	0	YES	NO	NO
SRR10486318	0	0	NO	NO	NO		SRR10486318	0	0	NO	NO	NO
SRR10518267	0	0	NO	NO	NO		SRR10518267	0	0	NO	NO	NO
SRR10518268	0	0	NO	NO	NO		SRR10518268	0.04	0	YES	NO	NO
SRR10518269	0	0	NO	NO	NO		SRR10518269	0	0	NO	NO	NO
SRR10518270	0	0	NO	NO	NO		SRR10518270	0.1	0	YES	NO	NO
SRR10518271	0	0	NO	NO	NO		SRR10518271	0	0	NO	NO	NO
SRR10518272	0	0	NO	NO	NO		SRR10518272	0	0	NO	NO	NO
SRR10539023	0	0	NO	NO	NO		SRR10539023	0	0	NO	NO	NO
SRR10539024	0	0	NO	NO	NO		SRR10539024	0	0	NO	NO	NO
SRR10539025	0	0	NO	NO	NO		SRR10539025	0.19	0	YES	NO	NO
SRR10539026	0	0	NO	NO	NO		SRR10539026	0	0	NO	NO	NO
SRR10539027	0	0	NO	NO	NO		SRR10539027	0.24	0	YES	NO	NO
SRR10539028	0	0	NO	NO	NO		SRR10539028	0.12	0	YES	NO	NO
SRR10539029	0	0	NO	NO	NO		SRR10539029	0	0	NO	NO	NO
SRR10539034	0	0	NO	NO	NO		SRR10539034	0.14	0	YES	NO	NO
SRR10539037	0	0	NO	NO	NO		SRR10539037	0.42	0	YES	NO	NO
SRR10539038	0	0	NO	NO	NO		SRR10539038	0.1	0	YES	NO	NO
SRR10539039	0	0	NO	NO	NO		SRR10539039	0	0	NO	NO	NO
SRR10539040	0	0	NO	NO	NO		SRR10539040	0.12	0	YES	NO	NO
SRR10539041	0	0	NO	NO	NO		SRR10539041	0	0	NO	NO	NO
SRR10539042	0	0	NO	NO	NO		SRR10539042	0	0	NO	NO	NO
SRR10539043	0	0	NO	NO	NO		SRR10539043	0	0	NO	NO	NO
SRR10539044	0	0	NO	NO	NO		SRR10539044	0.1	0	YES	NO	NO
SRR10539045	0	0	NO	NO	NO		SRR10539045	0.14	0	YES	NO	NO
SRR10539046	0	0	NO	NO	NO		SRR10539046	0	0	NO	NO	NO
SRR1055106	0	0	NO	NO	NO		SRR1055106	0.05	0	YES	NO	NO
SRR1055107	0	0	NO	NO	NO		SRR1055107	0	0	NO	NO	NO
SRR10587320	0	0	NO	NO	NO		SRR10587320	0	0	NO	NO	NO
SRR10587329	0	0	NO	NO	NO		SRR10587329	0	0	NO	NO	NO
SRR10587330	0	0	NO	NO	NO		SRR10587330	0.12	0	YES	NO	NO
SRR10587331	0	0	NO	NO	NO		SRR10587331	0	0	NO	NO	NO
SRR1061592	0	0	NO	NO	NO		SRR1061592	2.57	0	YES	NO	NO
SRR1061593	0	0	NO	NO	NO		SRR1061593	2.01	0	YES	NO	NO
SRR1061594	0.05	0	YES	NO	NO		SRR1061594	1.73	0	YES	NO	NO
SRR1061595	0.05	0.05	NO	NO	YES		SRR1061595	1.56	0	YES	NO	NO
SRR10694979	0	0	NO	NO	NO		SRR10694979	0.78	0	YES	NO	NO
SRR10694980	0	0	NO	NO	NO		SRR10694980	0.34	0	YES	NO	NO
SRR10694981	0	0	NO	NO	NO		SRR10694981	0.82	0	YES	NO	NO
SRR10694982	0	0	NO	NO	NO		SRR10694982	0	0	NO	NO	NO
SRR10694983	0	0	NO	NO	NO		SRR10694983	0	0	NO	NO	NO
SRR10694984	0.19	0	YES	NO	NO		SRR10694984	0	0	NO	NO	NO
SRR10694986	0	0	NO	NO	NO		SRR10694986	0.31	0	YES	NO	NO
SRR10694987	0	0	NO	NO	NO		SRR10694987	0.27	0	YES	NO	NO
SRR10694988	0	0	NO	NO	NO		SRR10694988	1.18	0	YES	NO	NO
SRR10694989	0	0	NO	NO	NO		SRR10694989	0	0	NO	NO	NO
SRR10694990	0	0	NO	NO	NO		SRR10694990	0	0	NO	NO	NO
SRR10694991	0	0	NO	NO	NO		SRR10694991	0	0	NO	NO	NO
SRR10694992	0	0	NO	NO	NO		SRR10694992	0.38	0	YES	NO	NO
SRR10694993	0.17	0	YES	NO	NO		SRR10694993	0.17	0	YES	NO	NO
SRR10694994	0.17	0	YES	NO	NO		SRR10694994	0.17	0	YES	NO	NO
SRR10694995	0	0	NO	NO	NO		SRR10694995	0.29	0	YES	NO	NO
SRR10694997	0	0	NO	NO	NO		SRR10694997	0.18	0	YES	NO	NO
SRR10694998	0	0	NO	NO	NO		SRR10694998	0	0	NO	NO	NO
SRR10759112	0	0	NO	NO	NO		SRR10759112	0	0	NO	NO	NO
SRR10759113	0	0	NO	NO	NO		SRR10759113	0	0	NO	NO	NO
SRR10759114	0	0	NO	NO	NO		SRR10759114	0	0	NO	NO	NO
SRR10759115	0	0	NO	NO	NO		SRR10759115	0	0	NO	NO	NO
SRR10759116	0	0	NO	NO	NO		SRR10759116	0	0	NO	NO	NO
SRR10761067	0	0	NO	NO	NO		SRR10761067	0	0	NO	NO	NO
SRR10761068	0	0	NO	NO	NO		SRR10761068	0.05	0	YES	NO	NO
SRR10761069	0	0	NO	NO	NO		SRR10761069	0.1	0	YES	NO	NO
SRR10856483	0	0	NO	NO	NO		SRR10856483	0	0	NO	NO	NO
SRR10856484	0	0	NO	NO	NO		SRR10856484	0	0	NO	NO	NO
SRR10856485	0	0	NO	NO	NO		SRR10856485	0	0	NO	NO	NO
SRR10856486	0	0	NO	NO	NO		SRR10856486	0	0	NO	NO	NO
SRR10899901	0	0	NO	NO	NO		SRR10899901	0	0	NO	NO	NO
SRR10899902	0	0	NO	NO	NO		SRR10899902	0	0	NO	NO	NO
SRR10899903	0	0	NO	NO	NO		SRR10899903	0	0	NO	NO	NO
SRR10899904	0	0	NO	NO	NO		SRR10899904	0.1	0	YES	NO	NO
SRR10899905	0	0	NO	NO	NO		SRR10899905	0.13	0	YES	NO	NO
SRR10899906	0	0	NO	NO	NO		SRR10899906	0	0	NO	NO	NO
SRR10899907	0	0	NO	NO	NO		SRR10899907	0	0	NO	NO	NO
SRR10899908	0	0	NO	NO	NO		SRR10899908	0	0	NO	NO	NO
SRR10899909	0	0	NO	NO	NO		SRR10899909	0	0	NO	NO	NO
SRR10899910	0	0	NO	NO	NO		SRR10899910	0	0	NO	NO	NO
SRR10899911	0	0	NO	NO	NO		SRR10899911	0.01	0	YES	NO	NO
SRR10899912	0	0	NO	NO	NO		SRR10899912	0	0	NO	NO	NO
SRR10899913	0	0	NO	NO	NO		SRR10899913	0	0	NO	NO	NO
SRR10899914	0	0	NO	NO	NO		SRR10899914	0	0	NO	NO	NO
SRR10899915	0	0	NO	NO	NO		SRR10899915	0	0	NO	NO	NO
SRR10899916	0	0	NO	NO	NO		SRR10899916	0	0	NO	NO	NO
SRR10899917	0	0	NO	NO	NO		SRR10899917	0	0	NO	NO	NO
SRR10899918	0	0	NO	NO	NO		SRR10899918	0.05	0	YES	NO	NO
SRR10984833	0	0	NO	NO	NO		SRR10984833	0	0	NO	NO	NO
SRR10984834	0	0	NO	NO	NO		SRR10984834	0.05	0	YES	NO	NO
SRR11117983	0	0	NO	NO	NO		SRR11117983	0	0	NO	NO	NO
SRR11117984	0	0	NO	NO	NO		SRR11117984	0	0	NO	NO	NO
SRR11117985	0	0	NO	NO	NO		SRR11117985	0	0	NO	NO	NO
SRR11117986	0	0	NO	NO	NO		SRR11117986	0	0	NO	NO	NO
SRR11128435	0.07	0	YES	NO	NO		SRR11128435	0.13	0	YES	NO	NO
SRR11128436	0	0	NO	NO	NO		SRR11128436	0.08	0	YES	NO	NO
SRR11128437	0	0	NO	NO	NO		SRR11128437	0.08	0	YES	NO	NO
SRR11128438	0	0	NO	NO	NO		SRR11128438	0.13	0	YES	NO	NO
SRR11128439	0	0	NO	NO	NO		SRR11128439	0.35	0	YES	NO	NO
SRR11128440	0	0	NO	NO	NO		SRR11128440	0	0	NO	NO	NO
SRR11128441	0.22	0	YES	NO	NO		SRR11128441	0.15	0	YES	NO	NO
SRR11128442	0	0	NO	NO	NO		SRR11128442	0.07	0	YES	NO	NO
SRR11128443	0	0	NO	NO	NO		SRR11128443	0	0	NO	NO	NO
SRR11128444	0	0	NO	NO	NO		SRR11128444	0	0	NO	NO	NO
SRR11128445	0	0	NO	NO	NO		SRR11128445	0	0	NO	NO	NO
SRR11128446	0	0	NO	NO	NO		SRR11128446	0.08	0	YES	NO	NO
SRR11128447	0	0	NO	NO	NO		SRR11128447	0.26	0	YES	NO	NO
SRR11128448	0	0	NO	NO	NO		SRR11128448	0.18	0	YES	NO	NO
SRR11128449	0	0	NO	NO	NO		SRR11128449	0.93	0	YES	NO	NO
SRR11296937	0	0	NO	NO	NO		SRR11296937	0	0	NO	NO	NO
SRR11296938	0	0	NO	NO	NO		SRR11296938	0	0	NO	NO	NO
SRR11296939	0	0	NO	NO	NO		SRR11296939	0	0	NO	NO	NO
SRR11347201	0	0	NO	NO	NO		SRR11347201	0.21	0	YES	NO	NO
SRR11347209	0	0	NO	NO	NO		SRR11347209	0.33	0	YES	NO	NO
SRR11347210	0.19	0	YES	NO	NO		SRR11347210	0	0	NO	NO	NO
SRR11347211	0	0	NO	NO	NO		SRR11347211	0	0	NO	NO	NO
SRR11347212	0	0	NO	NO	NO		SRR11347212	0.38	0	YES	NO	NO
SRR11347213	0	0	NO	NO	NO		SRR11347213	0.57	0	YES	NO	NO
SRR11539083	0	0	NO	NO	NO		SRR11539083	0	0	NO	NO	NO
SRR11539084	0	0	NO	NO	NO		SRR11539084	0	0	NO	NO	NO
SRR11539085	0	0	NO	NO	NO		SRR11539085	0	0	NO	NO	NO
SRR11539092	0	0	NO	NO	NO		SRR11539092	0	0	NO	NO	NO
SRR11539093	0	0	NO	NO	NO		SRR11539093	0	0	NO	NO	NO
SRR11539094	0	0	NO	NO	NO		SRR11539094	0	0	NO	NO	NO
SRR11611349	0	0	NO	NO	NO		SRR11611349	0	0	NO	NO	NO
SRR11611350	0	0	NO	NO	NO		SRR11611350	0	0	NO	NO	NO
SRR11611351	0	0	NO	NO	NO		SRR11611351	0	0	NO	NO	NO
SRR11611352	0	0	NO	NO	NO		SRR11611352	0	0	NO	NO	NO
SRR11611353	0	0	NO	NO	NO		SRR11611353	0	0	NO	NO	NO
SRR11611354	0	0	NO	NO	NO		SRR11611354	0	0	NO	NO	NO
SRR1163504	0	0	NO	NO	NO		SRR1163504	0.08	0	YES	NO	NO
SRR1163718	0	0	NO	NO	NO		SRR1163718	0.12	0	YES	NO	NO
SRR1163720	0	0	NO	NO	NO		SRR1163720	0.06	0	YES	NO	NO
SRR1164378	0	0	NO	NO	NO		SRR1164378	0.28	0	YES	NO	NO
SRR1164382	0	0	NO	NO	NO		SRR1164382	0.52	0	YES	NO	NO
SRR1164433	0	0	NO	NO	NO		SRR1164433	0.23	0	YES	NO	NO
SRR1164434	0	0	NO	NO	NO		SRR1164434	0.26	0	YES	NO	NO
SRR1171794	0	0	NO	NO	NO		SRR1171794	0.36	0	YES	NO	NO
SRR1171795	0	0	NO	NO	NO		SRR1171795	0.03	0	YES	NO	NO
SRR1171796	0	0	NO	NO	NO		SRR1171796	0.52	0	YES	NO	NO
SRR1171797	0	0	NO	NO	NO		SRR1171797	0	0	NO	NO	NO
SRR1171798	0	0	NO	NO	NO		SRR1171798	0	0	NO	NO	NO
SRR1171799	0	0	NO	NO	NO		SRR1171799	0	0	NO	NO	NO
SRR1171800	0.04	0	YES	NO	NO		SRR1171800	0	0	NO	NO	NO
SRR1171801	0	0	NO	NO	NO		SRR1171801	0.01	0	YES	NO	NO
SRR1171802	0	0	NO	NO	NO		SRR1171802	0	0	NO	NO	NO
SRR1171803	0	0	NO	NO	NO		SRR1171803	0	0	NO	NO	NO
SRR1171804	0	0	NO	NO	NO		SRR1171804	0	0	NO	NO	NO
SRR1171805	0	0	NO	NO	NO		SRR1171805	0	0	NO	NO	NO
SRR1171806	0	0	NO	NO	NO		SRR1171806	0	0	NO	NO	NO
SRR1171807	0	0	NO	NO	NO		SRR1171807	0	0	NO	NO	NO
SRR11783484	0	0	NO	NO	NO		SRR11783484	0.15	0	YES	NO	NO
SRR11783485	0	0	NO	NO	NO		SRR11783485	0.09	0	YES	NO	NO
SRR11829907	0	0	NO	NO	NO		SRR11829907	0	0	NO	NO	NO
SRR11829908	0	0	NO	NO	NO		SRR11829908	0	0	NO	NO	NO
SRR11829909	0	0	NO	NO	NO		SRR11829909	0.06	0	YES	NO	NO
SRR12043116	0	0	NO	NO	NO		SRR12043116	0	0	NO	NO	NO
SRR12060860	0	0	NO	NO	NO		SRR12060860	0.11	0	YES	NO	NO
SRR12060861	0	0	NO	NO	NO		SRR12060861	0	0	NO	NO	NO
SRR12060862	0	0	NO	NO	NO		SRR12060862	0	0	NO	NO	NO
SRR12060866	0	0	NO	NO	NO		SRR12060866	0.47	0	YES	NO	NO
SRR12060867	0.05	0	YES	NO	NO		SRR12060867	0.82	0	YES	NO	NO
SRR12060868	0.16	0	YES	NO	NO		SRR12060868	0.32	0	YES	NO	NO
SRR12067230	0	0	NO	NO	NO		SRR12067230	0	0	NO	NO	NO
SRR12067231	0	0	NO	NO	NO		SRR12067231	0.02	0	YES	NO	NO
SRR12067232	0	0	NO	NO	NO		SRR12067232	0.21	0	YES	NO	NO
SRR12067243	0	0	NO	NO	NO		SRR12067243	0	0	NO	NO	NO
SRR12067244	0	0	NO	NO	NO		SRR12067244	0	0	NO	NO	NO
SRR12067245	0	0	NO	NO	NO		SRR12067245	0	0	NO	NO	NO
SRR12207890	0	0	NO	NO	NO		SRR12207890	0	0	NO	NO	NO
SRR12207891	0	0	NO	NO	NO		SRR12207891	0.09	0	YES	NO	NO
SRR12207892	0	0	NO	NO	NO		SRR12207892	0	0	NO	NO	NO
SRR12207893	0	0	NO	NO	NO		SRR12207893	0	0	NO	NO	NO
SRR12228119	0	0	NO	NO	NO		SRR12228119	0	0	NO	NO	NO
SRR12228120	0	0	NO	NO	NO		SRR12228120	0	0	NO	NO	NO
SRR12228121	0	0	NO	NO	NO		SRR12228121	0	0	NO	NO	NO
SRR12228125	0	0	NO	NO	NO		SRR12228125	0.05	0	YES	NO	NO
SRR12228126	0	0	NO	NO	NO		SRR12228126	0.05	0	YES	NO	NO
SRR12228127	0	0	NO	NO	NO		SRR12228127	0.23	0	YES	NO	NO
SRR12377944	0	0	NO	NO	NO		SRR12377944	0	0	NO	NO	NO
SRR12377945	0	0	NO	NO	NO		SRR12377945	0	0	NO	NO	NO
SRR12377946	0	0	NO	NO	NO		SRR12377946	0	0	NO	NO	NO
SRR12377947	0	0	NO	NO	NO		SRR12377947	0	0	NO	NO	NO
SRR12377948	0	0	NO	NO	NO		SRR12377948	0	0	NO	NO	NO
SRR12377949	0	0	NO	NO	NO		SRR12377949	0.26	0	YES	NO	NO
SRR12377950	0	0	NO	NO	NO		SRR12377950	0.17	0	YES	NO	NO
SRR12377951	0	0	NO	NO	NO		SRR12377951	0.17	0	YES	NO	NO
SRR12377952	0	0	NO	NO	NO		SRR12377952	0	0	NO	NO	NO
SRR12381496	0	0	NO	NO	NO		SRR12381496	0	0	NO	NO	NO
SRR12381497	0	0	NO	NO	NO		SRR12381497	0.12	0	YES	NO	NO
SRR12381498	0	0	NO	NO	NO		SRR12381498	0	0	NO	NO	NO
SRR12381499	0	0	NO	NO	NO		SRR12381499	0	0	NO	NO	NO
SRR12381500	0	0	NO	NO	NO		SRR12381500	0.37	0	YES	NO	NO
SRR12381501	0	0	NO	NO	NO		SRR12381501	0.37	0	YES	NO	NO
SRR12381502	0	0	NO	NO	NO		SRR12381502	0	0	NO	NO	NO
SRR12381505	0	0	NO	NO	NO		SRR12381505	0.35	0	YES	NO	NO
SRR12381506	0	0	NO	NO	NO		SRR12381506	0.15	0	YES	NO	NO
SRR12419564	0	0	NO	NO	NO		SRR12419564	0.77	0	YES	NO	NO
SRR1262389	0	0	NO	NO	NO		SRR1262389	0.41	0	YES	NO	NO
SRR1262545	0	0	NO	NO	NO		SRR1262545	0.46	0	YES	NO	NO
SRR1262546	0	0	NO	NO	NO		SRR1262546	1.04	0	YES	NO	NO
SRR1262601	0	0	NO	NO	NO		SRR1262601	1.5	0	YES	NO	NO
SRR1265987	0	0	NO	NO	NO		SRR1265987	0	0	NO	NO	NO
SRR1265989	0	0	NO	NO	NO		SRR1265989	0	0	NO	NO	NO
SRR1265994	0	0	NO	NO	NO		SRR1265994	0.44	0	YES	NO	NO
SRR1265998	0	0	NO	NO	NO		SRR1265998	0	0	NO	NO	NO
SRR1265999	0	0	NO	NO	NO		SRR1265999	0	0	NO	NO	NO
SRR1266000	0	0	NO	NO	NO		SRR1266000	0	0	NO	NO	NO
SRR1266001	0	0	NO	NO	NO		SRR1266001	0	0	NO	NO	NO
SRR1266003	0	0	NO	NO	NO		SRR1266003	0.17	0	YES	NO	NO
SRR1266004	0	0	NO	NO	NO		SRR1266004	0.23	0	YES	NO	NO
SRR1266005	0	0	NO	NO	NO		SRR1266005	0	0	NO	NO	NO
SRR1266006	0	0	NO	NO	NO		SRR1266006	0	0	NO	NO	NO
SRR1266007	0	0	NO	NO	NO		SRR1266007	0.12	0	YES	NO	NO
SRR1266008	0	0	NO	NO	NO		SRR1266008	0.26	0	YES	NO	NO
SRR1266009	0	0	NO	NO	NO		SRR1266009	0.48	0	YES	NO	NO
SRR1266010	0	0	NO	NO	NO		SRR1266010	0.21	0	YES	NO	NO
SRR1266011	0	0	NO	NO	NO		SRR1266011	0.15	0	YES	NO	NO
SRR1266012	0	0	NO	NO	NO		SRR1266012	0	0	NO	NO	NO
SRR1266013	0.05	0	YES	NO	NO		SRR1266013	0.71	0	YES	NO	NO
SRR1266014	0	0	NO	NO	NO		SRR1266014	1.23	0	YES	NO	NO
SRR1266015	0	0	NO	NO	NO		SRR1266015	1.09	0	YES	NO	NO
SRR1266016	0	0	NO	NO	NO		SRR1266016	0.56	0	YES	NO	NO
SRR1266017	0.22	0	YES	NO	NO		SRR1266017	0.22	0	YES	NO	NO
SRR1266836	0	0	NO	NO	NO		SRR1266836	0	0	NO	NO	NO
SRR1266837	0	0	NO	NO	NO		SRR1266837	0	0	NO	NO	NO
SRR1266838	0	0	NO	NO	NO		SRR1266838	0	0	NO	NO	NO
SRR1266839	0	0	NO	NO	NO		SRR1266839	0	0	NO	NO	NO
SRR1266840	0	0	NO	NO	NO		SRR1266840	0	0	NO	NO	NO
SRR1266841	0	0	NO	NO	NO		SRR1266841	0	0	NO	NO	NO
SRR1266859	0	0	NO	NO	NO		SRR1266859	0.07	0	YES	NO	NO
SRR1266860	0	0	NO	NO	NO		SRR1266860	0	0	NO	NO	NO
SRR1266861	0	0	NO	NO	NO		SRR1266861	0.09	0	YES	NO	NO
SRR1266862	0	0	NO	NO	NO		SRR1266862	0.09	0	YES	NO	NO
SRR1266863	0	0	NO	NO	NO		SRR1266863	0	0	NO	NO	NO
SRR1266864	0	0	NO	NO	NO		SRR1266864	0	0	NO	NO	NO
SRR1266865	0	0	NO	NO	NO		SRR1266865	0.08	0	YES	NO	NO
SRR1266866	0	0	NO	NO	NO		SRR1266866	0	0	NO	NO	NO
SRR1266867	0	0	NO	NO	NO		SRR1266867	0.1	0	YES	NO	NO
SRR1266868	0	0	NO	NO	NO		SRR1266868	0	0	NO	NO	NO
SRR1266869	0	0	NO	NO	NO		SRR1266869	0.19	0	YES	NO	NO
SRR1266870	0	0	NO	NO	NO		SRR1266870	0	0	NO	NO	NO
SRR1266871	0	0	NO	NO	NO		SRR1266871	0.09	0	YES	NO	NO
SRR12808119	0	0	NO	NO	NO		SRR12808119	0.07	0	YES	NO	NO
SRR12808120	0	0	NO	NO	NO		SRR12808120	0.07	0	YES	NO	NO
SRR12808121	0	0	NO	NO	NO		SRR12808121	0.16	0	YES	NO	NO
SRR12808122	0	0	NO	NO	NO		SRR12808122	0	0	NO	NO	NO
SRR12808124	0	0	NO	NO	NO		SRR12808124	0	0	NO	NO	NO
SRR12808125	0	0	NO	NO	NO		SRR12808125	0.07	0	YES	NO	NO
SRR12808126	0	0	NO	NO	NO		SRR12808126	0	0	NO	NO	NO
SRR12808127	0	0	NO	NO	NO		SRR12808127	0	0	NO	NO	NO
SRR12808128	0	0	NO	NO	NO		SRR12808128	0.22	0	YES	NO	NO
SRR12808129	0	0	NO	NO	NO		SRR12808129	0.12	0	YES	NO	NO
SRR12808130	0	0	NO	NO	NO		SRR12808130	0	0	NO	NO	NO
SRR12808131	0	0	NO	NO	NO		SRR12808131	0.06	0	YES	NO	NO
SRR1297338	0	0	NO	NO	NO		SRR1297338	0	0	NO	NO	NO
SRR1297339	0	0	NO	NO	NO		SRR1297339	0	0	NO	NO	NO
SRR1297340	0	0	NO	NO	NO		SRR1297340	0	0	NO	NO	NO
SRR1297341	0	0	NO	NO	NO		SRR1297341	0	0	NO	NO	NO
SRR1297342	0	0	NO	NO	NO		SRR1297342	0	0	NO	NO	NO
SRR1297343	0	0	NO	NO	NO		SRR1297343	0	0	NO	NO	NO
SRR1297344	0	0	NO	NO	NO		SRR1297344	0	0	NO	NO	NO
SRR1297345	0	0	NO	NO	NO		SRR1297345	0	0	NO	NO	NO
SRR1297346	0	0	NO	NO	NO		SRR1297346	0	0	NO	NO	NO
SRR1297347	0	0	NO	NO	NO		SRR1297347	0	0	NO	NO	NO
SRR1297348	0	0	NO	NO	NO		SRR1297348	0	0	NO	NO	NO
SRR1297349	0	0	NO	NO	NO		SRR1297349	0	0	NO	NO	NO
SRR1297350	0	0	NO	NO	NO		SRR1297350	0	0	NO	NO	NO
SRR1297351	0	0	NO	NO	NO		SRR1297351	0	0	NO	NO	NO
SRR1297352	0	0	NO	NO	NO		SRR1297352	0	0	NO	NO	NO
SRR1297353	0	0	NO	NO	NO		SRR1297353	0	0	NO	NO	NO
SRR1297354	0	0	NO	NO	NO		SRR1297354	0.08	0.08	NO	NO	YES
SRR1297355	0	0	NO	NO	NO		SRR1297355	0	0	NO	NO	NO
SRR1297356	0	0	NO	NO	NO		SRR1297356	0	0	NO	NO	NO
SRR1297357	0	0	NO	NO	NO		SRR1297357	0	0	NO	NO	NO
SRR1297358	0	0	NO	NO	NO		SRR1297358	0	0	NO	NO	NO
SRR1297359	0	0	NO	NO	NO		SRR1297359	0.07	0	YES	NO	NO
SRR1297360	0	0	NO	NO	NO		SRR1297360	0	0	NO	NO	NO
SRR1297361	0	0	NO	NO	NO		SRR1297361	0.07	0	YES	NO	NO
SRR12990667	0	0	NO	NO	NO		SRR12990667	0.03	0	YES	NO	NO
SRR12990668	0	0	NO	NO	NO		SRR12990668	0.03	0	YES	NO	NO
SRR12990673	0	0	NO	NO	NO		SRR12990673	0.07	0	YES	NO	NO
SRR1312887	0	0	NO	NO	NO		SRR1312887	0.21	0	YES	NO	NO
SRR1312888	0	0	NO	NO	NO		SRR1312888	0	0	NO	NO	NO
SRR1312889	0.03	0	YES	NO	NO		SRR1312889	0.21	0	YES	NO	NO
SRR1312890	0	0	NO	NO	NO		SRR1312890	0.09	0	YES	NO	NO
SRR1312891	0	0	NO	NO	NO		SRR1312891	0	0	NO	NO	NO
SRR1312892	0.08	0	YES	NO	NO		SRR1312892	0.04	0	YES	NO	NO
SRR1312893	0	0	NO	NO	NO		SRR1312893	0	0	NO	NO	NO
SRR1312894	0.15	0	YES	NO	NO		SRR1312894	5.17	0	YES	NO	NO
SRR1312895	0.16	0	YES	NO	NO		SRR1312895	0.11	0	YES	NO	NO
SRR1312896	0	0	NO	NO	NO		SRR1312896	0	0	NO	NO	NO
SRR1312897	0	0	NO	NO	NO		SRR1312897	0	0	NO	NO	NO
SRR1312898	0	0	NO	NO	NO		SRR1312898	0	0	NO	NO	NO
SRR1312899	0	0	NO	NO	NO		SRR1312899	0	0	NO	NO	NO
SRR1312900	0	0	NO	NO	NO		SRR1312900	0	0	NO	NO	NO
SRR1312901	0	0	NO	NO	NO		SRR1312901	0	0	NO	NO	NO
SRR1312902	0	0	NO	NO	NO		SRR1312902	0	0	NO	NO	NO
SRR1312903	0	0	NO	NO	NO		SRR1312903	0	0	NO	NO	NO
SRR1312904	0	0	NO	NO	NO		SRR1312904	0	0	NO	NO	NO
SRR1312905	0	0	NO	NO	NO		SRR1312905	0.06	0	YES	NO	NO
SRR13267719	0	0	NO	NO	NO		SRR13267719	0	0	NO	NO	NO
SRR13267724	0	0	NO	NO	NO		SRR13267724	0	0	NO	NO	NO
SRR13267760	0	0	NO	NO	NO		SRR13267760	0.05	0	YES	NO	NO
SRR13404391	0	0	NO	NO	NO		SRR13404391	0	0	NO	NO	NO
SRR13404392	0	0	NO	NO	NO		SRR13404392	0.07	0	YES	NO	NO
SRR13404393	0	0	NO	NO	NO		SRR13404393	0	0	NO	NO	NO
SRR13404403	0	0	NO	NO	NO		SRR13404403	0	0	NO	NO	NO
SRR13404404	0	0	NO	NO	NO		SRR13404404	0	0	NO	NO	NO
SRR13404405	0	0	NO	NO	NO		SRR13404405	0	0	NO	NO	NO
SRR13404415	0	0	NO	NO	NO		SRR13404415	0.08	0	YES	NO	NO
SRR13404416	0	0	NO	NO	NO		SRR13404416	0	0	NO	NO	NO
SRR13404417	0	0	NO	NO	NO		SRR13404417	0.09	0	YES	NO	NO
SRR13562671	0	0	NO	NO	NO		SRR13562671	0	0	NO	NO	NO
SRR13562672	0	0	NO	NO	NO		SRR13562672	0	0	NO	NO	NO
SRR13562673	0.32	0	YES	NO	NO		SRR13562673	0	0	NO	NO	NO
SRR13562674	0	0	NO	NO	NO		SRR13562674	0	0	NO	NO	NO
SRR13562675	0	0	NO	NO	NO		SRR13562675	0	0	NO	NO	NO
SRR13562676	0	0	NO	NO	NO		SRR13562676	0	0	NO	NO	NO
SRR13638397	0	0	NO	NO	NO		SRR13638397	0	0	NO	NO	NO
SRR13666770	0	0	NO	NO	NO		SRR13666770	0	0	NO	NO	NO
SRR13666771	0	0	NO	NO	NO		SRR13666771	0	0	NO	NO	NO
SRR13952839	0	0	NO	NO	NO		SRR13952839	0.13	0	YES	NO	NO
SRR13952840	0.04	0	YES	NO	NO		SRR13952840	0.08	0	YES	NO	NO
SRR13952841	0	0	NO	NO	NO		SRR13952841	0.04	0	YES	NO	NO
SRR13952842	0	0	NO	NO	NO		SRR13952842	0.05	0	YES	NO	NO
SRR13999462	0	0	NO	NO	NO		SRR13999462	0	0	NO	NO	NO
SRR13999481	0	0	NO	NO	NO		SRR13999481	0.6	0	YES	NO	NO
SRR13999482	0	0	NO	NO	NO		SRR13999482	0.3	0	YES	NO	NO
SRR13999483	0	0	NO	NO	NO		SRR13999483	0.3	0	YES	NO	NO
SRR13999484	0	0	NO	NO	NO		SRR13999484	0	0	NO	NO	NO
SRR13999485	0	0	NO	NO	NO		SRR13999485	0	0	NO	NO	NO
SRR13999486	0	0	NO	NO	NO		SRR13999486	0	0	NO	NO	NO
SRR13999499	0	0	NO	NO	NO		SRR13999499	0	0	NO	NO	NO
SRR13999500	0	0	NO	NO	NO		SRR13999500	0	0	NO	NO	NO
SRR14022110	0	0	NO	NO	NO		SRR14022110	0	0	NO	NO	NO
SRR14022111	0	0	NO	NO	NO		SRR14022111	0	0	NO	NO	NO
SRR14022142	0	0	NO	NO	NO		SRR14022142	0	0	NO	NO	NO
SRR14022146	0	0	NO	NO	NO		SRR14022146	0	0	NO	NO	NO
SRR14022147	0	0	NO	NO	NO		SRR14022147	0	0	NO	NO	NO
SRR14032944	0	0	NO	NO	NO		SRR14032944	0	0	NO	NO	NO
SRR14032950	0	0	NO	NO	NO		SRR14032950	0.09	0	YES	NO	NO
SRR14032956	0	0	NO	NO	NO		SRR14032956	0	0	NO	NO	NO
SRR14032962	0.13	0	YES	NO	NO		SRR14032962	0.72	0	YES	NO	NO
SRR14032968	0.18	0	YES	NO	NO		SRR14032968	0.35	0	YES	NO	NO
SRR14032974	0	0	NO	NO	NO		SRR14032974	0.23	0	YES	NO	NO
SRR14044855	0	0	NO	NO	NO		SRR14044855	0	0	NO	NO	NO
SRR14044861	0	0	NO	NO	NO		SRR14044861	0	0	NO	NO	NO
SRR14044867	0	0	NO	NO	NO		SRR14044867	0	0	NO	NO	NO
SRR14073796	0	0	NO	NO	NO		SRR14073796	0	0	NO	NO	NO
SRR14073797	0	0	NO	NO	NO		SRR14073797	0	0	NO	NO	NO
SRR14073798	0.14	0	YES	NO	NO		SRR14073798	0	0	NO	NO	NO
SRR14073799	0	0	NO	NO	NO		SRR14073799	0.18	0	YES	NO	NO
SRR14113941	0	0	NO	NO	NO		SRR14113941	0.52	0	YES	NO	NO
SRR14113942	0.1	0	YES	NO	NO		SRR14113942	0.49	0	YES	NO	NO
SRR14200569	0	0	NO	NO	NO		SRR14200569	0	0	NO	NO	NO
SRR14209175	0.06	0.06	NO	NO	YES		SRR14209175	0.37	0	YES	NO	NO
SRR14209176	0.14	0	YES	NO	NO		SRR14209176	0.29	0	YES	NO	NO
SRR14214682	0	0	NO	NO	NO		SRR14214682	0	0	NO	NO	NO
SRR14214683	0	0	NO	NO	NO		SRR14214683	0	0	NO	NO	NO
SRR14214684	0	0	NO	NO	NO		SRR14214684	0	0	NO	NO	NO
SRR14214691	0	0	NO	NO	NO		SRR14214691	0	0	NO	NO	NO
SRR14214692	0	0	NO	NO	NO		SRR14214692	0	0	NO	NO	NO
SRR14214693	0	0	NO	NO	NO		SRR14214693	0	0	NO	NO	NO
SRR1425301	0	0	NO	NO	NO		SRR1425301	0	0	NO	NO	NO
SRR14333506	0	0	NO	NO	NO		SRR14333506	0.1	0	YES	NO	NO
SRR14333507	0	0	NO	NO	NO		SRR14333507	0	0	NO	NO	NO
SRR14333508	0	0	NO	NO	NO		SRR14333508	0.06	0	YES	NO	NO
SRR14333525	0	0	NO	NO	NO		SRR14333525	0	0	NO	NO	NO
SRR14333526	0	0	NO	NO	NO		SRR14333526	0	0	NO	NO	NO
SRR14333527	0	0	NO	NO	NO		SRR14333527	0	0	NO	NO	NO
SRR14760596	0	0	NO	NO	NO		SRR14760596	0.06	0	YES	NO	NO
SRR14760597	0	0	NO	NO	NO		SRR14760597	0	0	NO	NO	NO
SRR14760598	0	0	NO	NO	NO		SRR14760598	0	0	NO	NO	NO
SRR14760599	0	0	NO	NO	NO		SRR14760599	0.04	0	YES	NO	NO
SRR14760600	0	0	NO	NO	NO		SRR14760600	0.12	0	YES	NO	NO
SRR14760601	0	0	NO	NO	NO		SRR14760601	0.06	0	YES	NO	NO
SRR14760602	0	0	NO	NO	NO		SRR14760602	0	0	NO	NO	NO
SRR14760603	0	0	NO	NO	NO		SRR14760603	0.06	0	YES	NO	NO
SRR14760604	0	0	NO	NO	NO		SRR14760604	0.06	0	YES	NO	NO
SRR14760605	0	0	NO	NO	NO		SRR14760605	0	0	NO	NO	NO
SRR14760606	0	0	NO	NO	NO		SRR14760606	0	0	NO	NO	NO
SRR14760607	0	0	NO	NO	NO		SRR14760607	0	0	NO	NO	NO
SRR14760608	0	0	NO	NO	NO		SRR14760608	0	0	NO	NO	NO
SRR14760609	0	0	NO	NO	NO		SRR14760609	0.05	0	YES	NO	NO
SRR14760610	0	0	NO	NO	NO		SRR14760610	0	0	NO	NO	NO
SRR14760611	0	0	NO	NO	NO		SRR14760611	0	0	NO	NO	NO
SRR14760612	0	0	NO	NO	NO		SRR14760612	0.08	0	YES	NO	NO
SRR14760613	0	0	NO	NO	NO		SRR14760613	0.16	0	YES	NO	NO
SRR14760614	0	0	NO	NO	NO		SRR14760614	0.23	0	YES	NO	NO
SRR14760615	0	0	NO	NO	NO		SRR14760615	0.08	0	YES	NO	NO
SRR14760616	0	0	NO	NO	NO		SRR14760616	0.33	0	YES	NO	NO
SRR14760617	0.07	0	YES	NO	NO		SRR14760617	0.13	0	YES	NO	NO
SRR14760618	0	0	NO	NO	NO		SRR14760618	0.31	0.16	NO	NO	YES
SRR14760619	0.08	0	YES	NO	NO		SRR14760619	0.24	0	YES	NO	NO
SRR14760620	0	0	NO	NO	NO		SRR14760620	0.24	0	YES	NO	NO
SRR14760621	0	0	NO	NO	NO		SRR14760621	0.24	0	YES	NO	NO
SRR14760622	0	0	NO	NO	NO		SRR14760622	0.07	0	YES	NO	NO
SRR14760623	0.07	0	YES	NO	NO		SRR14760623	0.07	0	YES	NO	NO
SRR14760624	0	0	NO	NO	NO		SRR14760624	0.07	0	YES	NO	NO
SRR14760625	0	0	NO	NO	NO		SRR14760625	0.07	0	YES	NO	NO
SRR14760626	0	0	NO	NO	NO		SRR14760626	0	0	NO	NO	NO
SRR14760627	0	0	NO	NO	NO		SRR14760627	0	0	NO	NO	NO
SRR15082669	0	0	NO	NO	NO		SRR15082669	0.04	0	YES	NO	NO
SRR15082670	0	0	NO	NO	NO		SRR15082670	0.08	0	YES	NO	NO
SRR15082671	0	0	NO	NO	NO		SRR15082671	0.05	0	YES	NO	NO
SRR15082674	0	0	NO	NO	NO		SRR15082674	0	0	NO	NO	NO
SRR15082675	0	0	NO	NO	NO		SRR15082675	0	0	NO	NO	NO
SRR15082676	0	0	NO	NO	NO		SRR15082676	0	0	NO	NO	NO
SRR15175111	0	0	NO	NO	NO		SRR15175111	0	0	NO	NO	NO
SRR15175112	0	0	NO	NO	NO		SRR15175112	0.17	0	YES	NO	NO
SRR15175113	0	0	NO	NO	NO		SRR15175113	0	0	NO	NO	NO
SRR15311783	0	0	NO	NO	NO		SRR15311783	0.07	0	YES	NO	NO
SRR15311784	0	0	NO	NO	NO		SRR15311784	0.18	0	YES	NO	NO
SRR15311785	0	0	NO	NO	NO		SRR15311785	0.26	0	YES	NO	NO
SRR15311786	0	0	NO	NO	NO		SRR15311786	0.05	0	YES	NO	NO
SRR15311787	0	0	NO	NO	NO		SRR15311787	0.26	0	YES	NO	NO
SRR15311788	0	0	NO	NO	NO		SRR15311788	0.18	0	YES	NO	NO
SRR15524864	0	0	NO	NO	NO		SRR15524864	0.18	0	YES	NO	NO
SRR15524865	0	0	NO	NO	NO		SRR15524865	0	0	NO	NO	NO
SRR1560118	0	0	NO	NO	NO		SRR1560118	0.05	0	YES	NO	NO
SRR1560119	0	0	NO	NO	NO		SRR1560119	0.4	0	YES	NO	NO
SRR1560120	0	0	NO	NO	NO		SRR1560120	0.09	0	YES	NO	NO
SRR1560121	0	0	NO	NO	NO		SRR1560121	0.1	0	YES	NO	NO
SRR1560122	0	0	NO	NO	NO		SRR1560122	0.05	0	YES	NO	NO
SRR1560123	0	0	NO	NO	NO		SRR1560123	0	0	NO	NO	NO
SRR1560124	0	0	NO	NO	NO		SRR1560124	0.05	0	YES	NO	NO
SRR1560125	0.05	0	YES	NO	NO		SRR1560125	0.11	0	YES	NO	NO
SRR1560126	0	0	NO	NO	NO		SRR1560126	0.27	0	YES	NO	NO
SRR1560127	0.05	0	YES	NO	NO		SRR1560127	0.27	0	YES	NO	NO
SRR1560128	0	0	NO	NO	NO		SRR1560128	0.29	0	YES	NO	NO
SRR1560129	0	0	NO	NO	NO		SRR1560129	0.05	0	YES	NO	NO
SRR1561605	0	0	NO	NO	NO		SRR1561605	0	0	NO	NO	NO
SRR1561607	0.07	0	YES	NO	NO		SRR1561607	0.2	0	YES	NO	NO
SRR1561608	0	0	NO	NO	NO		SRR1561608	0.06	0	YES	NO	NO
SRR1561609	0	0	NO	NO	NO		SRR1561609	0.29	0	YES	NO	NO
SRR1567670	0	0	NO	NO	NO		SRR1567670	1.55	0	YES	NO	NO
SRR1567671	0	0.19	NO	YES	NO		SRR1567671	5.06	0	YES	NO	NO
SRR1567672	0	0	NO	NO	NO		SRR1567672	2.25	0	YES	NO	NO
SRR1567673	0	0	NO	NO	NO		SRR1567673	0.92	0	YES	NO	NO
SRR1569248	0	0	NO	NO	NO		SRR1569248	0.06	0	YES	NO	NO
SRR1569249	0	0	NO	NO	NO		SRR1569249	0	0	NO	NO	NO
SRR1569250	0.08	0	YES	NO	NO		SRR1569250	0	0	NO	NO	NO
SRR1569251	0	0	NO	NO	NO		SRR1569251	0.1	0	YES	NO	NO
SRR1573887	0	0	NO	NO	NO		SRR1573887	0	0	NO	NO	NO
SRR1573888	0	0	NO	NO	NO		SRR1573888	0	0	NO	NO	NO
SRR1573889	0	0	NO	NO	NO		SRR1573889	0	0	NO	NO	NO
SRR1573890	0	0	NO	NO	NO		SRR1573890	0.08	0	YES	NO	NO
SRR1573891	0	0	NO	NO	NO		SRR1573891	0.12	0	YES	NO	NO
SRR1573892	0	0	NO	NO	NO		SRR1573892	0.12	0	YES	NO	NO
SRR1573893	0	0	NO	NO	NO		SRR1573893	0	0	NO	NO	NO
SRR1573894	0	0	NO	NO	NO		SRR1573894	0.04	0	YES	NO	NO
SRR1573895	0	0	NO	NO	NO		SRR1573895	0.06	0	YES	NO	NO
SRR1573896	0	0	NO	NO	NO		SRR1573896	0	0	NO	NO	NO
SRR1573897	0	0	NO	NO	NO		SRR1573897	0	0	NO	NO	NO
SRR1573898	0	0	NO	NO	NO		SRR1573898	0	0	NO	NO	NO
SRR15742963	0	0	NO	NO	NO		SRR15742963	0	0	NO	NO	NO
SRR15742964	0	0	NO	NO	NO		SRR15742964	0	0	NO	NO	NO
SRR15742965	0	0	NO	NO	NO		SRR15742965	0	0	NO	NO	NO
SRR15742966	0	0	NO	NO	NO		SRR15742966	0	0	NO	NO	NO
SRR15742967	0	0	NO	NO	NO		SRR15742967	0	0	NO	NO	NO
SRR15857971	0	0	NO	NO	NO		SRR15857971	0	0	NO	NO	NO
SRR15857972	0	0	NO	NO	NO		SRR15857972	0	0	NO	NO	NO
SRR15857973	0	0	NO	NO	NO		SRR15857973	0	0	NO	NO	NO
SRR15857974	0	0	NO	NO	NO		SRR15857974	0	0	NO	NO	NO
SRR15857975	0	0	NO	NO	NO		SRR15857975	0	0	NO	NO	NO
SRR15857976	0	0	NO	NO	NO		SRR15857976	0	0	NO	NO	NO
SRR15857978	0	0	NO	NO	NO		SRR15857978	0	0	NO	NO	NO
SRR15857979	0	0	NO	NO	NO		SRR15857979	0	0	NO	NO	NO
SRR15990554	0	0	NO	NO	NO		SRR15990554	0	0	NO	NO	NO
SRR16018870	0	0	NO	NO	NO		SRR16018870	0	0	NO	NO	NO
SRR16018871	1.48	0	YES	NO	NO		SRR16018871	0.15	0	YES	NO	NO
SRR16018872	0.9	0	YES	NO	NO		SRR16018872	0	0	NO	NO	NO
SRR16018873	1.93	0	YES	NO	NO		SRR16018873	0	0	NO	NO	NO
SRR16018874	4.01	0	YES	NO	NO		SRR16018874	0.27	0	YES	NO	NO
SRR16018876	0.68	0	YES	NO	NO		SRR16018876	0	0	NO	NO	NO
SRR16018877	1.08	0	YES	NO	NO		SRR16018877	0	0	NO	NO	NO
SRR16018878	1.2	0	YES	NO	NO		SRR16018878	0	0	NO	NO	NO
SRR16018880	1.08	0	YES	NO	NO		SRR16018880	0	0	NO	NO	NO
SRR16018884	2.58	0	YES	NO	NO		SRR16018884	0	0	NO	NO	NO
SRR16018885	1.05	0	YES	NO	NO		SRR16018885	0.3	0	YES	NO	NO
SRR16018886	0.33	0	YES	NO	NO		SRR16018886	0	0	NO	NO	NO
SRR16018888	1.37	0	YES	NO	NO		SRR16018888	0.11	0	YES	NO	NO
SRR16018889	0.13	0	YES	NO	NO		SRR16018889	0	0	NO	NO	NO
SRR16018891	1.23	0	YES	NO	NO		SRR16018891	0.1	0	YES	NO	NO
SRR16018892	0.84	0	YES	NO	NO		SRR16018892	0.1	0	YES	NO	NO
SRR16018893	0.89	0	YES	NO	NO		SRR16018893	0	0	NO	NO	NO
SRR16018894	1.48	0	YES	NO	NO		SRR16018894	0	0	NO	NO	NO
SRR16018895	1.27	0	YES	NO	NO		SRR16018895	0.35	0	YES	NO	NO
SRR16018896	0.71	0	YES	NO	NO		SRR16018896	0.12	0	YES	NO	NO
SRR16018897	0.48	0	YES	NO	NO		SRR16018897	0.1	0	YES	NO	NO
SRR16018898	0.29	0	YES	NO	NO		SRR16018898	0.1	0	YES	NO	NO
SRR16018899	0.84	0	YES	NO	NO		SRR16018899	0.09	0	YES	NO	NO
SRR16018900	0.74	0	YES	NO	NO		SRR16018900	0	0	NO	NO	NO
SRR16018902	1.42	0	YES	NO	NO		SRR16018902	0	0	NO	NO	NO
SRR16018904	0.82	0	YES	NO	NO		SRR16018904	0.24	0	YES	NO	NO
SRR16018906	0.09	0	YES	NO	NO		SRR16018906	0.09	0	YES	NO	NO
SRR16018907	0.35	0	YES	NO	NO		SRR16018907	0.12	0	YES	NO	NO
SRR16018908	0.44	0	YES	NO	NO		SRR16018908	0	0	NO	NO	NO
SRR16018910	0.47	0	YES	NO	NO		SRR16018910	0	0	NO	NO	NO
SRR16018914	0.47	0	YES	NO	NO		SRR16018914	0	0	NO	NO	NO
SRR16018915	0.81	0	YES	NO	NO		SRR16018915	0.07	0	YES	NO	NO
SRR16018916	0	0	NO	NO	NO		SRR16018916	0.15	0	YES	NO	NO
SRR16018917	0.73	0	YES	NO	NO		SRR16018917	0	0	NO	NO	NO
SRR16018919	0.29	0	YES	NO	NO		SRR16018919	0	0	NO	NO	NO
SRR1618839	0	0	NO	NO	NO		SRR1618839	0	0	NO	NO	NO
SRR1618841	0	0	NO	NO	NO		SRR1618841	0	0	NO	NO	NO
SRR1618842	0	0	NO	NO	NO		SRR1618842	0	0	NO	NO	NO
SRR1618844	0	0	NO	NO	NO		SRR1618844	0	0	NO	NO	NO
SRR1618846	0	0	NO	NO	NO		SRR1618846	0	0	NO	NO	NO
SRR1618847	0	0	NO	NO	NO		SRR1618847	0	0	NO	NO	NO
SRR1634280	0	0	NO	NO	NO		SRR1634280	0.21	0	YES	NO	NO
SRR1634281	0	0	NO	NO	NO		SRR1634281	0.05	0	YES	NO	NO
SRR1634282	0	0	NO	NO	NO		SRR1634282	0	0	NO	NO	NO
SRR1634283	0	0	NO	NO	NO		SRR1634283	0.06	0	YES	NO	NO
SRR1634284	0	0	NO	NO	NO		SRR1634284	0	0	NO	NO	NO
SRR1634285	0	0	NO	NO	NO		SRR1634285	0.06	0	YES	NO	NO
SRR1634286	0	0	NO	NO	NO		SRR1634286	0.06	0	YES	NO	NO
SRR1634287	0	0	NO	NO	NO		SRR1634287	0.18	0	YES	NO	NO
SRR1634288	0	0	NO	NO	NO		SRR1634288	0.07	0	YES	NO	NO
SRR1634289	0	0	NO	NO	NO		SRR1634289	0.24	0	YES	NO	NO
SRR1634290	0	0	NO	NO	NO		SRR1634290	0.18	0	YES	NO	NO
SRR1634291	0	0	NO	NO	NO		SRR1634291	0.09	0	YES	NO	NO
SRR1634292	0	0	NO	NO	NO		SRR1634292	0.04	0	YES	NO	NO
SRR1634293	0	0	NO	NO	NO		SRR1634293	0.23	0	YES	NO	NO
SRR1634294	0	0	NO	NO	NO		SRR1634294	0.19	0	YES	NO	NO
SRR1634295	0	0	NO	NO	NO		SRR1634295	0.08	0	YES	NO	NO
SRR1634296	0	0	NO	NO	NO		SRR1634296	0	0	NO	NO	NO
SRR1634297	0	0	NO	NO	NO		SRR1634297	0.1	0	YES	NO	NO
SRR16464972	0	0	NO	NO	NO		SRR16464972	0	0	NO	NO	NO
SRR16643611	0.02	0	YES	NO	NO		SRR16643611	0.11	0	YES	NO	NO
SRR16643612	0	0	NO	NO	NO		SRR16643612	0.07	0	YES	NO	NO
SRR16643613	0	0	NO	NO	NO		SRR16643613	0.12	0	YES	NO	NO
SRR167709	0	0	NO	NO	NO		SRR167709	0.2	0	YES	NO	NO
SRR167710	0	0	NO	NO	NO		SRR167710	0	0	NO	NO	NO
SRR167711	0	0	NO	NO	NO		SRR167711	0.27	0	YES	NO	NO
SRR1693713	0	0	NO	NO	NO		SRR1693713	0	0	NO	NO	NO
SRR1693714	0.18	0	YES	NO	NO		SRR1693714	0	0	NO	NO	NO
SRR1693715	0	0	NO	NO	NO		SRR1693715	0.15	0	YES	NO	NO
SRR1693716	0	0	NO	NO	NO		SRR1693716	0	0	NO	NO	NO
SRR1693717	0	0	NO	NO	NO		SRR1693717	0	0	NO	NO	NO
SRR1693718	0	0	NO	NO	NO		SRR1693718	0	0	NO	NO	NO
SRR1693719	0	0	NO	NO	NO		SRR1693719	0.11	0	YES	NO	NO
SRR1693720	0	0	NO	NO	NO		SRR1693720	0.14	0	YES	NO	NO
SRR17134459	0	0	NO	NO	NO		SRR17134459	0.05	0	YES	NO	NO
SRR17134469	0	0	NO	NO	NO		SRR17134469	0	0	NO	NO	NO
SRR17134470	0	0	NO	NO	NO		SRR17134470	0	0	NO	NO	NO
SRR17134471	0	0	NO	NO	NO		SRR17134471	0	0	NO	NO	NO
SRR17134476	0	0	NO	NO	NO		SRR17134476	0	0	NO	NO	NO
SRR17134477	0	0	NO	NO	NO		SRR17134477	0	0	NO	NO	NO
SRR17134478	0	0	NO	NO	NO		SRR17134478	0	0	NO	NO	NO
SRR17134487	0	0	NO	NO	NO		SRR17134487	0.06	0	YES	NO	NO
SRR17134488	0	0	NO	NO	NO		SRR17134488	0	0	NO	NO	NO
SRR17134489	0	0	NO	NO	NO		SRR17134489	0	0	NO	NO	NO
SRR17168766	0	0	NO	NO	NO		SRR17168766	0	0	NO	NO	NO
SRR17168767	0	0	NO	NO	NO		SRR17168767	0	0	NO	NO	NO
SRR17227515	0	0	NO	NO	NO		SRR17227515	0	0	NO	NO	NO
SRR17227516	0	0	NO	NO	NO		SRR17227516	0	0	NO	NO	NO
SRR17227517	0	0	NO	NO	NO		SRR17227517	0	0	NO	NO	NO
SRR17227518	0	0	NO	NO	NO		SRR17227518	0.05	0	YES	NO	NO
SRR17227519	0	0	NO	NO	NO		SRR17227519	0	0	NO	NO	NO
SRR17227520	0	0	NO	NO	NO		SRR17227520	0	0	NO	NO	NO
SRR17227522	0	0	NO	NO	NO		SRR17227522	0	0	NO	NO	NO
SRR17227523	0	0	NO	NO	NO		SRR17227523	0	0	NO	NO	NO
SRR17227524	0	0	NO	NO	NO		SRR17227524	0	0	NO	NO	NO
SRR17227525	0.07	0	YES	NO	NO		SRR17227525	0	0	NO	NO	NO
SRR17227526	0.09	0	YES	NO	NO		SRR17227526	0	0	NO	NO	NO
SRR17227527	0	0	NO	NO	NO		SRR17227527	0	0	NO	NO	NO
SRR17227533	0	0	NO	NO	NO		SRR17227533	0	0	NO	NO	NO
SRR17227534	0.13	0	YES	NO	NO		SRR17227534	0	0	NO	NO	NO
SRR17227535	0.15	0	YES	NO	NO		SRR17227535	0	0	NO	NO	NO
SRR17227536	0.06	0	YES	NO	NO		SRR17227536	0	0	NO	NO	NO
SRR17227537	0	0	NO	NO	NO		SRR17227537	0.27	0	YES	NO	NO
SRR17227538	0	0	NO	NO	NO		SRR17227538	0	0	NO	NO	NO
SRR17227539	0	0	NO	NO	NO		SRR17227539	0	0	NO	NO	NO
SRR17227543	0	0	NO	NO	NO		SRR17227543	0	0	NO	NO	NO
SRR17227544	0	0	NO	NO	NO		SRR17227544	0.1	0	YES	NO	NO
SRR17227545	0	0	NO	NO	NO		SRR17227545	0.18	0	YES	NO	NO
SRR17227546	0	0	NO	NO	NO		SRR17227546	0	0	NO	NO	NO
SRR17227551	0	0	NO	NO	NO		SRR17227551	0	0	NO	NO	NO
SRR17231451	0	0	NO	NO	NO		SRR17231451	0.21	0	YES	NO	NO
SRR17231452	0	0	NO	NO	NO		SRR17231452	0.57	0	YES	NO	NO
SRR17231453	0	0	NO	NO	NO		SRR17231453	0.38	0	YES	NO	NO
SRR1732735	0	0	NO	NO	NO		SRR1732735	0	0	NO	NO	NO
SRR1754021	0	0	NO	NO	NO		SRR1754021	0.04	0	YES	NO	NO
SRR1754022	0	0	NO	NO	NO		SRR1754022	0.22	0	YES	NO	NO
SRR1754023	0	0	NO	NO	NO		SRR1754023	0.07	0	YES	NO	NO
SRR1754024	0	0	NO	NO	NO		SRR1754024	0.3	0	YES	NO	NO
SRR1754025	0	0	NO	NO	NO		SRR1754025	2.49	0	YES	NO	NO
SRR1754026	0	0	NO	NO	NO		SRR1754026	2.01	0	YES	NO	NO
SRR1754027	0	0	NO	NO	NO		SRR1754027	1.48	0	YES	NO	NO
SRR1754028	0	0	NO	NO	NO		SRR1754028	0.99	0	YES	NO	NO
SRR1754029	0	0	NO	NO	NO		SRR1754029	0.09	0	YES	NO	NO
SRR1754030	0	0	NO	NO	NO		SRR1754030	0	0	NO	NO	NO
SRR1754031	0	0	NO	NO	NO		SRR1754031	0	0	NO	NO	NO
SRR1754032	0	0	NO	NO	NO		SRR1754032	0.08	0	YES	NO	NO
SRR1754033	0	0	NO	NO	NO		SRR1754033	0	0	NO	NO	NO
SRR1754034	0	0	NO	NO	NO		SRR1754034	0.07	0	YES	NO	NO
SRR1754035	0	0	NO	NO	NO		SRR1754035	0	0	NO	NO	NO
SRR1754036	0	0	NO	NO	NO		SRR1754036	0	0	NO	NO	NO
SRR1754037	0	0	NO	NO	NO		SRR1754037	0.32	0	YES	NO	NO
SRR1754038	0	0	NO	NO	NO		SRR1754038	0	0	NO	NO	NO
SRR1754039	0	0	NO	NO	NO		SRR1754039	0	0	NO	NO	NO
SRR1754040	0	0	NO	NO	NO		SRR1754040	0	0	NO	NO	NO
SRR1754041	0	0	NO	NO	NO		SRR1754041	0.15	0	YES	NO	NO
SRR1754042	0	0	NO	NO	NO		SRR1754042	0.22	0	YES	NO	NO
SRR1754043	0	0	NO	NO	NO		SRR1754043	0	0	NO	NO	NO
SRR1754044	0	0	NO	NO	NO		SRR1754044	0	0	NO	NO	NO
SRR1754045	0	0	NO	NO	NO		SRR1754045	0.15	0	YES	NO	NO
SRR1754046	0.07	0	YES	NO	NO		SRR1754046	0.58	0	YES	NO	NO
SRR1754049	0	0	NO	NO	NO		SRR1754049	0.12	0	YES	NO	NO
SRR1754050	0.09	0	YES	NO	NO		SRR1754050	0.13	0.04	NO	NO	YES
SRR1754051	0	0	NO	NO	NO		SRR1754051	0.04	0	YES	NO	NO
SRR1754052	0.04	0	YES	NO	NO		SRR1754052	0.16	0	YES	NO	NO
SRR1754053	0	0	NO	NO	NO		SRR1754053	0.17	0	YES	NO	NO
SRR1754054	0	0	NO	NO	NO		SRR1754054	0.43	0	YES	NO	NO
SRR1754056	0	0	NO	NO	NO		SRR1754056	1.05	0	YES	NO	NO
SRR1754057	0	0	NO	NO	NO		SRR1754057	0.04	0	YES	NO	NO
SRR1754058	0	0	NO	NO	NO		SRR1754058	0.19	0	YES	NO	NO
SRR1754059	0	0	NO	NO	NO		SRR1754059	0	0	NO	NO	NO
SRR1754060	0	0	NO	NO	NO		SRR1754060	0	0	NO	NO	NO
SRR1754061	0	0	NO	NO	NO		SRR1754061	0.08	0.04	NO	NO	YES
SRR1754062	0	0	NO	NO	NO		SRR1754062	0	0	NO	NO	NO
SRR1754063	0	0	NO	NO	NO		SRR1754063	0.11	0	YES	NO	NO
SRR1754064	0	0	NO	NO	NO		SRR1754064	0.11	0	YES	NO	NO
SRR1754065	0	0	NO	NO	NO		SRR1754065	0	0	NO	NO	NO
SRR1754066	0	0	NO	NO	NO		SRR1754066	0.1	0	YES	NO	NO
SRR1754067	0	0	NO	NO	NO		SRR1754067	0	0	NO	NO	NO
SRR1754068	0	0	NO	NO	NO		SRR1754068	0.37	0	YES	NO	NO
SRR1754069	0	0	NO	NO	NO		SRR1754069	0.14	0	YES	NO	NO
SRR1754070	0	0	NO	NO	NO		SRR1754070	0.5	0	YES	NO	NO
SRR1754071	0	0	NO	NO	NO		SRR1754071	0	0	NO	NO	NO
SRR1754072	0	0	NO	NO	NO		SRR1754072	0.06	0	YES	NO	NO
SRR1754073	0	0	NO	NO	NO		SRR1754073	0.16	0	YES	NO	NO
SRR1754074	0	0	NO	NO	NO		SRR1754074	0.11	0	YES	NO	NO
SRR1754075	0	0	NO	NO	NO		SRR1754075	0.54	0	YES	NO	NO
SRR1754076	0	0	NO	NO	NO		SRR1754076	0.7	0	YES	NO	NO
SRR1754077	0	0	NO	NO	NO		SRR1754077	0.23	0	YES	NO	NO
SRR1754078	0	0	NO	NO	NO		SRR1754078	0.15	0	YES	NO	NO
SRR1754079	0	0	NO	NO	NO		SRR1754079	2.2	0	YES	NO	NO
SRR1754080	0	0	NO	NO	NO		SRR1754080	3.69	0	YES	NO	NO
SRR1754081	0	0	NO	NO	NO		SRR1754081	0.19	0	YES	NO	NO
SRR1754082	0	0	NO	NO	NO		SRR1754082	0.32	0	YES	NO	NO
SRR1754083	0	0	NO	NO	NO		SRR1754083	1.56	0	YES	NO	NO
SRR1754084	0	0	NO	NO	NO		SRR1754084	1.47	0	YES	NO	NO
SRR1754085	0	0	NO	NO	NO		SRR1754085	0.22	0	YES	NO	NO
SRR1754086	0	0	NO	NO	NO		SRR1754086	0	0	NO	NO	NO
SRR1754087	0	0	NO	NO	NO		SRR1754087	0.61	0	YES	NO	NO
SRR1754088	0	0	NO	NO	NO		SRR1754088	0.45	0	YES	NO	NO
SRR1754089	0	0	NO	NO	NO		SRR1754089	0.16	0	YES	NO	NO
SRR1754090	0	0	NO	NO	NO		SRR1754090	0	0	NO	NO	NO
SRR1754091	0	0	NO	NO	NO		SRR1754091	1.5	0	YES	NO	NO
SRR1754092	0	0	NO	NO	NO		SRR1754092	0.95	0	YES	NO	NO
SRR1754093	0	0	NO	NO	NO		SRR1754093	0	0	NO	NO	NO
SRR1754094	0	0	NO	NO	NO		SRR1754094	0	0	NO	NO	NO
SRR1754095	0	0	NO	NO	NO		SRR1754095	0	0	NO	NO	NO
SRR1754096	0	0	NO	NO	NO		SRR1754096	0	0	NO	NO	NO
SRR1754097	0	0	NO	NO	NO		SRR1754097	0.26	0	YES	NO	NO
SRR1754098	0	0	NO	NO	NO		SRR1754098	0.06	0	YES	NO	NO
SRR1754099	0	0	NO	NO	NO		SRR1754099	0.09	0	YES	NO	NO
SRR1754100	0	0	NO	NO	NO		SRR1754100	0.54	0	YES	NO	NO
SRR1754101	0	0	NO	NO	NO		SRR1754101	0	0	NO	NO	NO
SRR1754102	0	0	NO	NO	NO		SRR1754102	0.08	0	YES	NO	NO
SRR1754103	0	0	NO	NO	NO		SRR1754103	0	0	NO	NO	NO
SRR1754104	0	0	NO	NO	NO		SRR1754104	0.46	0	YES	NO	NO
SRR1754105	0	0	NO	NO	NO		SRR1754105	0	0	NO	NO	NO
SRR1754106	0	0	NO	NO	NO		SRR1754106	0.13	0	YES	NO	NO
SRR1754107	0	0	NO	NO	NO		SRR1754107	0	0	NO	NO	NO
SRR1754108	0	0	NO	NO	NO		SRR1754108	0	0	NO	NO	NO
SRR1754109	0	0	NO	NO	NO		SRR1754109	0.06	0	YES	NO	NO
SRR1754110	0	0	NO	NO	NO		SRR1754110	0	0	NO	NO	NO
SRR1754111	0	0	NO	NO	NO		SRR1754111	0	0	NO	NO	NO
SRR1754112	0	0	NO	NO	NO		SRR1754112	0.25	0	YES	NO	NO
SRR1754113	0	0	NO	NO	NO		SRR1754113	0	0	NO	NO	NO
SRR1754114	0	0	NO	NO	NO		SRR1754114	0.44	0	YES	NO	NO
SRR1754115	0	0	NO	NO	NO		SRR1754115	0	0	NO	NO	NO
SRR1754116	0	0	NO	NO	NO		SRR1754116	0	0	NO	NO	NO
SRR1764563	0	0	NO	NO	NO		SRR1764563	0	0	NO	NO	NO
SRR1764564	0	0	NO	NO	NO		SRR1764564	0	0	NO	NO	NO
SRR1764565	0	0	NO	NO	NO		SRR1764565	0	0	NO	NO	NO
SRR1764566	0	0	NO	NO	NO		SRR1764566	0	0	NO	NO	NO
SRR1764567	0	0	NO	NO	NO		SRR1764567	0	0	NO	NO	NO
SRR1764568	0	0	NO	NO	NO		SRR1764568	0.06	0	YES	NO	NO
SRR1764569	0	0	NO	NO	NO		SRR1764569	0	0	NO	NO	NO
SRR1764570	0	0	NO	NO	NO		SRR1764570	0	0	NO	NO	NO
SRR1764571	0	0	NO	NO	NO		SRR1764571	0	0	NO	NO	NO
SRR1764572	0	0	NO	NO	NO		SRR1764572	0	0	NO	NO	NO
SRR1796626	0	0	NO	NO	NO		SRR1796626	0.37	0	YES	NO	NO
SRR1796627	0	0	NO	NO	NO		SRR1796627	0.35	0	YES	NO	NO
SRR1796628	0	0	NO	NO	NO		SRR1796628	0.11	0	YES	NO	NO
SRR1796629	0	0	NO	NO	NO		SRR1796629	0.2	0	YES	NO	NO
SRR1796630	0	0	NO	NO	NO		SRR1796630	0.26	0	YES	NO	NO
SRR1796631	0	0	NO	NO	NO		SRR1796631	0.18	0	YES	NO	NO
SRR1796632	0	0	NO	NO	NO		SRR1796632	0	0	NO	NO	NO
SRR1796633	0	0	NO	NO	NO		SRR1796633	0.1	0	YES	NO	NO
SRR1814036	0	0	NO	NO	NO		SRR1814036	0.19	0	YES	NO	NO
SRR1814037	0.05	0	YES	NO	NO		SRR1814037	0.09	0	YES	NO	NO
SRR1822367	0	0	NO	NO	NO		SRR1822367	0	0	NO	NO	NO
SRR1822370	0	0	NO	NO	NO		SRR1822370	0	0	NO	NO	NO
SRR1822372	0	0	NO	NO	NO		SRR1822372	0.08	0	YES	NO	NO
SRR18250422	0.08	0	YES	NO	NO		SRR18250422	0	0	NO	NO	NO
SRR18250423	0	0	NO	NO	NO		SRR18250423	0.05	0	YES	NO	NO
SRR18250424	0	0	NO	NO	NO		SRR18250424	0.26	0	YES	NO	NO
SRR18250428	0	0	NO	NO	NO		SRR18250428	0.06	0	YES	NO	NO
SRR18250431	0	0	NO	NO	NO		SRR18250431	0.06	0	YES	NO	NO
SRR18250432	0	0	NO	NO	NO		SRR18250432	0.06	0	YES	NO	NO
SRR1842772	0	0	NO	NO	NO		SRR1842772	0.16	0	YES	NO	NO
SRR1842774	0	0	NO	NO	NO		SRR1842774	0.57	0	YES	NO	NO
SRR1842775	0	0	NO	NO	NO		SRR1842775	0.35	0	YES	NO	NO
SRR1848791	0	0	NO	NO	NO		SRR1848791	2.48	0	YES	NO	NO
SRR1848792	0	0	NO	NO	NO		SRR1848792	1.85	0	YES	NO	NO
SRR1848793	0	0	NO	NO	NO		SRR1848793	3.92	0	YES	NO	NO
SRR1848794	0	0	NO	NO	NO		SRR1848794	2.25	0	YES	NO	NO
SRR1848795	0.11	0	YES	NO	NO		SRR1848795	1.91	0	YES	NO	NO
SRR1848796	0	0	NO	NO	NO		SRR1848796	2.81	0	YES	NO	NO
SRR1848797	0	0	NO	NO	NO		SRR1848797	1.07	0	YES	NO	NO
SRR1848798	0	0	NO	NO	NO		SRR1848798	1.2	0	YES	NO	NO
SRR1848799	0	0	NO	NO	NO		SRR1848799	1.41	0	YES	NO	NO
SRR1848800	0	0	NO	NO	NO		SRR1848800	3.2	0	YES	NO	NO
SRR1848801	0.1	0	YES	NO	NO		SRR1848801	2.2	0	YES	NO	NO
SRR1848802	0	0	NO	NO	NO		SRR1848802	2.3	0	YES	NO	NO
SRR1848803	0	0	NO	NO	NO		SRR1848803	2.05	0	YES	NO	NO
SRR1848804	0	0	NO	NO	NO		SRR1848804	0.52	0	YES	NO	NO
SRR1848805	0	0	NO	NO	NO		SRR1848805	1.6	0	YES	NO	NO
SRR1848806	0	0	NO	NO	NO		SRR1848806	1.13	0	YES	NO	NO
SRR1848807	0	0	NO	NO	NO		SRR1848807	0	0	NO	NO	NO
SRR1848808	0	0	NO	NO	NO		SRR1848808	0.14	0	YES	NO	NO
SRR1848809	0	0	NO	NO	NO		SRR1848809	1.05	0	YES	NO	NO
SRR1848810	0	0	NO	NO	NO		SRR1848810	0.14	0	YES	NO	NO
SRR1848811	0	0	NO	NO	NO		SRR1848811	2.67	0	YES	NO	NO
SRR1848812	0.13	0	YES	NO	NO		SRR1848812	1.79	0	YES	NO	NO
SRR1848813	0	0	NO	NO	NO		SRR1848813	3.19	0	YES	NO	NO
SRR1848814	0	0.13	NO	YES	NO		SRR1848814	1.28	0	YES	NO	NO
SRR1848815	0	0	NO	NO	NO		SRR1848815	1.79	0	YES	NO	NO
SRR1848816	0	0	NO	NO	NO		SRR1848816	0.75	0	YES	NO	NO
SRR1848817	0.1	0	YES	NO	NO		SRR1848817	0.76	0	YES	NO	NO
SRR1848818	0	0	NO	NO	NO		SRR1848818	1.77	0.13	NO	NO	YES
SRR1848819	0	0	NO	NO	NO		SRR1848819	1.47	0	YES	NO	NO
SRR1848820	0.13	0	YES	NO	NO		SRR1848820	1.73	0	YES	NO	NO
SRR1848821	0.13	0	YES	NO	NO		SRR1848821	1.4	0	YES	NO	NO
SRR1848822	0	0	NO	NO	NO		SRR1848822	2.5	0	YES	NO	NO
SRR1848823	0	0	NO	NO	NO		SRR1848823	1.29	0	YES	NO	NO
SRR1848824	0	0	NO	NO	NO		SRR1848824	1.82	0	YES	NO	NO
SRR1848825	0	0	NO	NO	NO		SRR1848825	1.99	0	YES	NO	NO
SRR1848826	0	0	NO	NO	NO		SRR1848826	1.8	0	YES	NO	NO
SRR1848827	0	0	NO	NO	NO		SRR1848827	2.15	0	YES	NO	NO
SRR1848828	0	0	NO	NO	NO		SRR1848828	2.09	0	YES	NO	NO
SRR1848829	0	0	NO	NO	NO		SRR1848829	1.93	0	YES	NO	NO
SRR185818	0	0.22	NO	YES	NO		SRR185818	2.37	0	YES	NO	NO
SRR18831566	0	0	NO	NO	NO		SRR18831566	0.01	0	YES	NO	NO
SRR18850097	0	0	NO	NO	NO		SRR18850097	0	0	NO	NO	NO
SRR18850098	0	0	NO	NO	NO		SRR18850098	0	0	NO	NO	NO
SRR18850099	0	0	NO	NO	NO		SRR18850099	0.07	0	YES	NO	NO
SRR18850100	0	0	NO	NO	NO		SRR18850100	0	0	NO	NO	NO
SRR18969436	0	0	NO	NO	NO		SRR18969436	0.13	0	YES	NO	NO
SRR18969437	0	0	NO	NO	NO		SRR18969437	0.39	0	YES	NO	NO
SRR18969438	0	0	NO	NO	NO		SRR18969438	0	0	NO	NO	NO
SRR189800	0.17	0	YES	NO	NO		SRR189800	0.17	0	YES	NO	NO
SRR189801	0	0	NO	NO	NO		SRR189801	0	0	NO	NO	NO
SRR189802	0	0	NO	NO	NO		SRR189802	0.2	0	YES	NO	NO
SRR189803	0	0	NO	NO	NO		SRR189803	0.17	0	YES	NO	NO
SRR189804	0	0	NO	NO	NO		SRR189804	2.12	0	YES	NO	NO
SRR189805	0	0	NO	NO	NO		SRR189805	0	0	NO	NO	NO
SRR189806	0.25	0	YES	NO	NO		SRR189806	0.98	0	YES	NO	NO
SRR189807	0.39	0	YES	NO	NO		SRR189807	4.46	0	YES	NO	NO
SRR189808	0	0	NO	NO	NO		SRR189808	0	0	NO	NO	NO
SRR189809	0	0	NO	NO	NO		SRR189809	0	0	NO	NO	NO
SRR189810	0	0	NO	NO	NO		SRR189810	0	0	NO	NO	NO
SRR189811	0	0	NO	NO	NO		SRR189811	0	0	NO	NO	NO
SRR189812	0	0	NO	NO	NO		SRR189812	1.87	0	YES	NO	NO
SRR189813	0.53	0	YES	NO	NO		SRR189813	4.22	0	YES	NO	NO
SRR19019323	0	0	NO	NO	NO		SRR19019323	0.11	0	YES	NO	NO
SRR19019324	0	0	NO	NO	NO		SRR19019324	0	0	NO	NO	NO
SRR19019325	0	0	NO	NO	NO		SRR19019325	0	0	NO	NO	NO
SRR19019326	0	0	NO	NO	NO		SRR19019326	0	0	NO	NO	NO
SRR19277031	0	0	NO	NO	NO		SRR19277031	0.06	0	YES	NO	NO
SRR19277032	0.07	0	YES	NO	NO		SRR19277032	0.07	0	YES	NO	NO
SRR19277037	0	0	NO	NO	NO		SRR19277037	0.02	0	YES	NO	NO
SRR19277038	0	0	NO	NO	NO		SRR19277038	0	0	NO	NO	NO
SRR19546288	0.04	0	YES	NO	NO		SRR19546288	0	0	NO	NO	NO
SRR19546289	0	0	NO	NO	NO		SRR19546289	0	0	NO	NO	NO
SRR1986037	0	0	NO	NO	NO		SRR1986037	0	0	NO	NO	NO
SRR1986038	0	0	NO	NO	NO		SRR1986038	0	0	NO	NO	NO
SRR1986039	0	0	NO	NO	NO		SRR1986039	0	0	NO	NO	NO
SRR1986040	0.17	0	YES	NO	NO		SRR1986040	0.17	0	YES	NO	NO
SRR2000576	0	0	NO	NO	NO		SRR2000576	0	0	NO	NO	NO
SRR2000578	0	0	NO	NO	NO		SRR2000578	0	0	NO	NO	NO
SRR2000584	0	0	NO	NO	NO		SRR2000584	0	0	NO	NO	NO
SRR2000590	0	0	NO	NO	NO		SRR2000590	0.14	0	YES	NO	NO
SRR2000591	0	0.07	NO	YES	NO		SRR2000591	0.22	0	YES	NO	NO
SRR2000592	0	0	NO	NO	NO		SRR2000592	0.03	0	YES	NO	NO
SRR2000593	0	0	NO	NO	NO		SRR2000593	0.07	0	YES	NO	NO
SRR2000594	0	0	NO	NO	NO		SRR2000594	0	0	NO	NO	NO
SRR2000595	0	0	NO	NO	NO		SRR2000595	0.59	0	YES	NO	NO
SRR2000596	0	0	NO	NO	NO		SRR2000596	0	0	NO	NO	NO
SRR2000597	0	0	NO	NO	NO		SRR2000597	0	0	NO	NO	NO
SRR2000598	0	0	NO	NO	NO		SRR2000598	0.2	0	YES	NO	NO
SRR2000599	0.08	0	YES	NO	NO		SRR2000599	0	0	NO	NO	NO
SRR2000600	0.03	0	YES	NO	NO		SRR2000600	0.03	0	YES	NO	NO
SRR2000601	0	0	NO	NO	NO		SRR2000601	0.06	0	YES	NO	NO
SRR2000602	0	0	NO	NO	NO		SRR2000602	0	0	NO	NO	NO
SRR2000603	0	0	NO	NO	NO		SRR2000603	0.08	0	YES	NO	NO
SRR2016838	0	0	NO	NO	NO		SRR2016838	0.94	0	YES	NO	NO
SRR2016843	0	0	NO	NO	NO		SRR2016843	0	0	NO	NO	NO
SRR2016846	0	0	NO	NO	NO		SRR2016846	0	0	NO	NO	NO
SRR2016853	0	0	NO	NO	NO		SRR2016853	3.71	0	YES	NO	NO
SRR2016855	0	0	NO	NO	NO		SRR2016855	0	0	NO	NO	NO
SRR2016859	0	0	NO	NO	NO		SRR2016859	0	0	NO	NO	NO
SRR2016861	0	0	NO	NO	NO		SRR2016861	0	0	NO	NO	NO
SRR2016862	0	0	NO	NO	NO		SRR2016862	2.33	0	YES	NO	NO
SRR2016864	0	0	NO	NO	NO		SRR2016864	0	0	NO	NO	NO
SRR2016890	0	0	NO	NO	NO		SRR2016890	0	0	NO	NO	NO
SRR2016892	0	0	NO	NO	NO		SRR2016892	0	0	NO	NO	NO
SRR2016894	0	0	NO	NO	NO		SRR2016894	0	0	NO	NO	NO
SRR2016895	0	0	NO	NO	NO		SRR2016895	0	0	NO	NO	NO
SRR2016897	0	0	NO	NO	NO		SRR2016897	0	0	NO	NO	NO
SRR2016899	0	0	NO	NO	NO		SRR2016899	0	0	NO	NO	NO
SRR2016901	0	0	NO	NO	NO		SRR2016901	0	0	NO	NO	NO
SRR2027871	0	0	NO	NO	NO		SRR2027871	0.62	0	YES	NO	NO
SRR2027872	0	0	NO	NO	NO		SRR2027872	1.02	0	YES	NO	NO
SRR2027873	0	0	NO	NO	NO		SRR2027873	0	0	NO	NO	NO
SRR2042895	0	0	NO	NO	NO		SRR2042895	0	0	NO	NO	NO
SRR2042896	0	0	NO	NO	NO		SRR2042896	0	0	NO	NO	NO
SRR2042898	0	0	NO	NO	NO		SRR2042898	0	0	NO	NO	NO
SRR2042899	0	0	NO	NO	NO		SRR2042899	0	0	NO	NO	NO
SRR2042900	0	0	NO	NO	NO		SRR2042900	0.12	0	YES	NO	NO
SRR2042901	0	0	NO	NO	NO		SRR2042901	0.26	0	YES	NO	NO
SRR2042902	0	0	NO	NO	NO		SRR2042902	0	0	NO	NO	NO
SRR2042903	0	0	NO	NO	NO		SRR2042903	0.27	0	YES	NO	NO
SRR2042904	0	0	NO	NO	NO		SRR2042904	0.13	0	YES	NO	NO
SRR2042905	0	0	NO	NO	NO		SRR2042905	0	0	NO	NO	NO
SRR2042906	0	0	NO	NO	NO		SRR2042906	0	0	NO	NO	NO
SRR2042907	0	0	NO	NO	NO		SRR2042907	0	0	NO	NO	NO
SRR2042908	0	0	NO	NO	NO		SRR2042908	0.13	0	YES	NO	NO
SRR2042913	0	0	NO	NO	NO		SRR2042913	0	0	NO	NO	NO
SRR2042914	0	0	NO	NO	NO		SRR2042914	0.19	0	YES	NO	NO
SRR2042915	0	0	NO	NO	NO		SRR2042915	0.19	0	YES	NO	NO
SRR20438772	0	0	NO	NO	NO		SRR20438772	0.14	0	YES	NO	NO
SRR20438773	0	0	NO	NO	NO		SRR20438773	0.17	0	YES	NO	NO
SRR20438774	0	0	NO	NO	NO		SRR20438774	0	0	NO	NO	NO
SRR20438775	0	0	NO	NO	NO		SRR20438775	0	0	NO	NO	NO
SRR20438776	0	0	NO	NO	NO		SRR20438776	0.08	0	YES	NO	NO
SRR20438777	0	0	NO	NO	NO		SRR20438777	0	0	NO	NO	NO
SRR20438778	0	0	NO	NO	NO		SRR20438778	0.1	0	YES	NO	NO
SRR20438779	0	0	NO	NO	NO		SRR20438779	0	0	NO	NO	NO
SRR20438780	0	0	NO	NO	NO		SRR20438780	0	0	NO	NO	NO
SRR2049174	0	0	NO	NO	NO		SRR2049174	0	0	NO	NO	NO
SRR2049175	0	0	NO	NO	NO		SRR2049175	0	0	NO	NO	NO
SRR2049176	0	0	NO	NO	NO		SRR2049176	0	0	NO	NO	NO
SRR2049177	0	0	NO	NO	NO		SRR2049177	0	0	NO	NO	NO
SRR2060715	0	0	NO	NO	NO		SRR2060715	0	0	NO	NO	NO
SRR2060716	0	0	NO	NO	NO		SRR2060716	0	0	NO	NO	NO
SRR2060717	0	0	NO	NO	NO		SRR2060717	0	0	NO	NO	NO
SRR2060718	0	0	NO	NO	NO		SRR2060718	0	0	NO	NO	NO
SRR2060719	0	0	NO	NO	NO		SRR2060719	0	0	NO	NO	NO
SRR2060720	0	0	NO	NO	NO		SRR2060720	0	0	NO	NO	NO
SRR2075815	0	0	NO	NO	NO		SRR2075815	0.06	0	YES	NO	NO
SRR2075816	0.05	0	YES	NO	NO		SRR2075816	0.05	0	YES	NO	NO
SRR2075819	0	0	NO	NO	NO		SRR2075819	0.23	0	YES	NO	NO
SRR2075821	0	0	NO	NO	NO		SRR2075821	0.04	0	YES	NO	NO
SRR20791123	0	0	NO	NO	NO		SRR20791123	0.12	0	YES	NO	NO
SRR20791124	0.06	0	YES	NO	NO		SRR20791124	0.06	0	YES	NO	NO
SRR20791125	0.06	0	YES	NO	NO		SRR20791125	0.17	0	YES	NO	NO
SRR2079799	0	0	NO	NO	NO		SRR2079799	0.09	0	YES	NO	NO
SRR2079800	0	0	NO	NO	NO		SRR2079800	0.18	0	YES	NO	NO
SRR2079801	0	0	NO	NO	NO		SRR2079801	0.11	0	YES	NO	NO
SRR2079802	0	0	NO	NO	NO		SRR2079802	0.07	0	YES	NO	NO
SRR2079803	0	0	NO	NO	NO		SRR2079803	0.23	0	YES	NO	NO
SRR2079804	0	0	NO	NO	NO		SRR2079804	0.09	0	YES	NO	NO
SRR2079805	0	0	NO	NO	NO		SRR2079805	0	0	NO	NO	NO
SRR2079806	0	0	NO	NO	NO		SRR2079806	0	0	NO	NO	NO
SRR2079807	0	0	NO	NO	NO		SRR2079807	0.08	0	YES	NO	NO
SRR2079808	0	0	NO	NO	NO		SRR2079808	0	0	NO	NO	NO
SRR2079809	0	0	NO	NO	NO		SRR2079809	0.08	0	YES	NO	NO
SRR2079810	0	0	NO	NO	NO		SRR2079810	0	0	NO	NO	NO
SRR2079811	0	0	NO	NO	NO		SRR2079811	0.09	0	YES	NO	NO
SRR2079812	0	0	NO	NO	NO		SRR2079812	0	0	NO	NO	NO
SRR20810974	0	0	NO	NO	NO		SRR20810974	0	0	NO	NO	NO
SRR20810975	0	0	NO	NO	NO		SRR20810975	0.04	0	YES	NO	NO
SRR20810976	0	0	NO	NO	NO		SRR20810976	0	0	NO	NO	NO
SRR20810977	0	0	NO	NO	NO		SRR20810977	0	0	NO	NO	NO
SRR20810978	0	0	NO	NO	NO		SRR20810978	0	0	NO	NO	NO
SRR20810979	0	0	NO	NO	NO		SRR20810979	0	0	NO	NO	NO
SRR20810980	0	0	NO	NO	NO		SRR20810980	0	0	NO	NO	NO
SRR20810981	0	0	NO	NO	NO		SRR20810981	0	0	NO	NO	NO
SRR20810982	0	0	NO	NO	NO		SRR20810982	0	0	NO	NO	NO
SRR20810983	0	0	NO	NO	NO		SRR20810983	0.03	0	YES	NO	NO
SRR20810984	0	0	NO	NO	NO		SRR20810984	0	0	NO	NO	NO
SRR20810985	0	0	NO	NO	NO		SRR20810985	0	0	NO	NO	NO
SRR20810986	0	0	NO	NO	NO		SRR20810986	0.11	0	YES	NO	NO
SRR20810987	0	0	NO	NO	NO		SRR20810987	0.1	0	YES	NO	NO
SRR20810988	0	0	NO	NO	NO		SRR20810988	0.17	0	YES	NO	NO
SRR20810989	0	0	NO	NO	NO		SRR20810989	0	0	NO	NO	NO
SRR20810990	0	0	NO	NO	NO		SRR20810990	0	0	NO	NO	NO
SRR20810991	0	0	NO	NO	NO		SRR20810991	0.05	0	YES	NO	NO
SRR2087891	0	0	NO	NO	NO		SRR2087891	0	0	NO	NO	NO
SRR2087892	0	0	NO	NO	NO		SRR2087892	0	0	NO	NO	NO
SRR2135656	0	0	NO	NO	NO		SRR2135656	0.19	0	YES	NO	NO
SRR2135657	0.1	0	YES	NO	NO		SRR2135657	0.5	0	YES	NO	NO
SRR2135658	0	0	NO	NO	NO		SRR2135658	0.6	0	YES	NO	NO
SRR2135659	0	0	NO	NO	NO		SRR2135659	0.11	0	YES	NO	NO
SRR2135660	0	0	NO	NO	NO		SRR2135660	0.31	0	YES	NO	NO
SRR2135661	0	0	NO	NO	NO		SRR2135661	1.09	0	YES	NO	NO
SRR2145249	0	0	NO	NO	NO		SRR2145249	0.13	0	YES	NO	NO
SRR2145250	0	0	NO	NO	NO		SRR2145250	0.25	0	YES	NO	NO
SRR2145251	0	0	NO	NO	NO		SRR2145251	0.12	0	YES	NO	NO
SRR2147186	0	0	NO	NO	NO		SRR2147186	0.13	0	YES	NO	NO
SRR2147187	0	0	NO	NO	NO		SRR2147187	0	0	NO	NO	NO
SRR2147188	0	0	NO	NO	NO		SRR2147188	0.21	0	YES	NO	NO
SRR2147189	0.07	0	YES	NO	NO		SRR2147189	0.07	0	YES	NO	NO
SRR2147190	0	0	NO	NO	NO		SRR2147190	0.18	0	YES	NO	NO
SRR2147191	0	0	NO	NO	NO		SRR2147191	0.2	0	YES	NO	NO
SRR2147192	0	0	NO	NO	NO		SRR2147192	0.07	0	YES	NO	NO
SRR2147193	0	0	NO	NO	NO		SRR2147193	0	0	NO	NO	NO
SRR2147194	0	0	NO	NO	NO		SRR2147194	0.06	0	YES	NO	NO
SRR2147195	0	0	NO	NO	NO		SRR2147195	0	0	NO	NO	NO
SRR2147196	0	0	NO	NO	NO		SRR2147196	0.12	0	YES	NO	NO
SRR2147197	0.07	0	YES	NO	NO		SRR2147197	0.4	0	YES	NO	NO
SRR2147198	0	0	NO	NO	NO		SRR2147198	0.13	0	YES	NO	NO
SRR2147199	0	0	NO	NO	NO		SRR2147199	0.41	0	YES	NO	NO
SRR2147200	0	0	NO	NO	NO		SRR2147200	0.84	0	YES	NO	NO
SRR2147201	0	0	NO	NO	NO		SRR2147201	0.15	0	YES	NO	NO
SRR2147202	0	0	NO	NO	NO		SRR2147202	0.2	0.07	NO	NO	YES
SRR2147203	0	0	NO	NO	NO		SRR2147203	0.36	0.07	NO	NO	YES
SRR21484223	0	0	NO	NO	NO		SRR21484223	0	0	NO	NO	NO
SRR2155687	0	0	NO	NO	NO		SRR2155687	0.17	0	YES	NO	NO
SRR2155688	0	0	NO	NO	NO		SRR2155688	0.03	0	YES	NO	NO
SRR2155689	0	0	NO	NO	NO		SRR2155689	0.09	0	YES	NO	NO
SRR2155690	0	0	NO	NO	NO		SRR2155690	0	0	NO	NO	NO
SRR2155691	0	0	NO	NO	NO		SRR2155691	0	0	NO	NO	NO
SRR2155692	0	0	NO	NO	NO		SRR2155692	0	0	NO	NO	NO
SRR218085	0.04	0.11	NO	NO	YES		SRR218085	1.83	0.04	NO	NO	YES
SRR218086	0.08	0.12	NO	NO	YES		SRR218086	1.71	0	YES	NO	NO
SRR218087	0.04	0	YES	NO	NO		SRR218087	0.61	0	YES	NO	NO
SRR218088	0.04	0.21	NO	NO	YES		SRR218088	1.06	0.08	NO	NO	YES
SRR218089	0	0	NO	NO	NO		SRR218089	0.11	0	YES	NO	NO
SRR218090	0	0	NO	NO	NO		SRR218090	0.36	0	YES	NO	NO
SRR218096	0	0	NO	NO	NO		SRR218096	0	0	NO	NO	NO
SRR218097	0	0	NO	NO	NO		SRR218097	0.1	0	YES	NO	NO
SRR218100	0	0	NO	NO	NO		SRR218100	1.11	0	YES	NO	NO
SRR218101	0	0	NO	NO	NO		SRR218101	0	0	NO	NO	NO
SRR218102	0	0	NO	NO	NO		SRR218102	0.34	0	YES	NO	NO
SRR2187571	0	0	NO	NO	NO		SRR2187571	0	0	NO	NO	NO
SRR2187572	0	0	NO	NO	NO		SRR2187572	0	0	NO	NO	NO
SRR2187573	0	0	NO	NO	NO		SRR2187573	0	0	NO	NO	NO
SRR2187574	0	0	NO	NO	NO		SRR2187574	0	0	NO	NO	NO
SRR22309484	0	0	NO	NO	NO		SRR22309484	0.3	0	YES	NO	NO
SRR22309485	0	0	NO	NO	NO		SRR22309485	0.28	0	YES	NO	NO
SRR22309486	0	0	NO	NO	NO		SRR22309486	0.31	0	YES	NO	NO
SRR22309487	0.06	0	YES	NO	NO		SRR22309487	0.06	0	YES	NO	NO
SRR22309512	0.05	0.09	NO	NO	YES		SRR22309512	1.09	0	YES	NO	NO
SRR22309513	0.13	0.09	NO	NO	YES		SRR22309513	1.12	0.04	NO	NO	YES
SRR22309514	0.14	0	YES	NO	NO		SRR22309514	1.56	0	YES	NO	NO
SRR22309516	0	0	NO	NO	NO		SRR22309516	0.75	0	YES	NO	NO
SRR22309517	0	0	NO	NO	NO		SRR22309517	0.64	0.16	NO	NO	YES
SRR22439144	0	0	NO	NO	NO		SRR22439144	0	0	NO	NO	NO
SRR23335260	0	0	NO	NO	NO		SRR23335260	0	0	NO	NO	NO
SRR23335261	0	0	NO	NO	NO		SRR23335261	0.06	0	YES	NO	NO
SRR23335262	0	0	NO	NO	NO		SRR23335262	0	0	NO	NO	NO
SRR23622372	0	0	NO	NO	NO		SRR23622372	0	0	NO	NO	NO
SRR23622383	0	0	NO	NO	NO		SRR23622383	0	0	NO	NO	NO
SRR23622384	0	0	NO	NO	NO		SRR23622384	0	0	NO	NO	NO
SRR2391658	0	0	NO	NO	NO		SRR2391658	0.04	0	YES	NO	NO
SRR2391659	0	0	NO	NO	NO		SRR2391659	0.02	0	YES	NO	NO
SRR2391660	0	0	NO	NO	NO		SRR2391660	0.05	0	YES	NO	NO
SRR2391661	0	0	NO	NO	NO		SRR2391661	0	0	NO	NO	NO
SRR2391662	0	0	NO	NO	NO		SRR2391662	0	0	NO	NO	NO
SRR2391663	0	0	NO	NO	NO		SRR2391663	0	0	NO	NO	NO
SRR2391664	0	0	NO	NO	NO		SRR2391664	0.04	0	YES	NO	NO
SRR2391665	0	0	NO	NO	NO		SRR2391665	0.03	0	YES	NO	NO
SRR2392666	0	0	NO	NO	NO		SRR2392666	0.41	0	YES	NO	NO
SRR2392667	0	0	NO	NO	NO		SRR2392667	0.64	0	YES	NO	NO
SRR2392668	0	0	NO	NO	NO		SRR2392668	0.55	0	YES	NO	NO
SRR2392669	0	0	NO	NO	NO		SRR2392669	0.22	0	YES	NO	NO
SRR2392670	0	0	NO	NO	NO		SRR2392670	2.72	0	YES	NO	NO
SRR2392671	0	0	NO	NO	NO		SRR2392671	1.35	0	YES	NO	NO
SRR2392672	0	0	NO	NO	NO		SRR2392672	1.24	0	YES	NO	NO
SRR2392673	0	0	NO	NO	NO		SRR2392673	1.5	0	YES	NO	NO
SRR24008169	0.1	0	YES	NO	NO		SRR24008169	0.39	0	YES	NO	NO
SRR24008170	0.09	0	YES	NO	NO		SRR24008170	0.44	0	YES	NO	NO
SRR24436029	0	0	NO	NO	NO		SRR24436029	0	0	NO	NO	NO
SRR24436030	0	0	NO	NO	NO		SRR24436030	1.07	0	YES	NO	NO
SRR24436031	0	0	NO	NO	NO		SRR24436031	0.96	0	YES	NO	NO
SRR24436032	0	0	NO	NO	NO		SRR24436032	0.22	0	YES	NO	NO
SRR24436033	0	0	NO	NO	NO		SRR24436033	2.75	0	YES	NO	NO
SRR24436034	0.15	0	YES	NO	NO		SRR24436034	1.62	0	YES	NO	NO
SRR24436035	0	0	NO	NO	NO		SRR24436035	0.3	0	YES	NO	NO
SRR24436037	0.07	0	YES	NO	NO		SRR24436037	0.47	0	YES	NO	NO
SRR24436038	0.07	0	YES	NO	NO		SRR24436038	1.52	0	YES	NO	NO
SRR24436039	0	0	NO	NO	NO		SRR24436039	0.2	0	YES	NO	NO
SRR24436040	0.11	0	YES	NO	NO		SRR24436040	0.64	0	YES	NO	NO
SRR2505369	0	0	NO	NO	NO		SRR2505369	0.07	0	YES	NO	NO
SRR2505408	0	0	NO	NO	NO		SRR2505408	0	0	NO	NO	NO
SRR2505433	0	0	NO	NO	NO		SRR2505433	0.13	0	YES	NO	NO
SRR2505479	0	0	NO	NO	NO		SRR2505479	0.07	0	YES	NO	NO
SRR2566786	0	0	NO	NO	NO		SRR2566786	0.07	0	YES	NO	NO
SRR2566787	0	0	NO	NO	NO		SRR2566787	0.04	0	YES	NO	NO
SRR2566788	0	0	NO	NO	NO		SRR2566788	0	0	NO	NO	NO
SRR2566789	0	0	NO	NO	NO		SRR2566789	0.02	0	YES	NO	NO
SRR2566790	0	0	NO	NO	NO		SRR2566790	0	0	NO	NO	NO
SRR2566791	0	0	NO	NO	NO		SRR2566791	0.05	0	YES	NO	NO
SRR2566792	0	0	NO	NO	NO		SRR2566792	0	0	NO	NO	NO
SRR2566793	0	0	NO	NO	NO		SRR2566793	0	0	NO	NO	NO
SRR2721744	0	0	NO	NO	NO		SRR2721744	0.55	0	YES	NO	NO
SRR2721745	0	0	NO	NO	NO		SRR2721745	2.83	0	YES	NO	NO
SRR2721746	0	0	NO	NO	NO		SRR2721746	1.46	0	YES	NO	NO
SRR2721747	0	0	NO	NO	NO		SRR2721747	0	0	NO	NO	NO
SRR2831352	0	0	NO	NO	NO		SRR2831352	0	0	NO	NO	NO
SRR2831361	0	0	NO	NO	NO		SRR2831361	0	0	NO	NO	NO
SRR2831367	0	0	NO	NO	NO		SRR2831367	0	0	NO	NO	NO
SRR2831368	0	0	NO	NO	NO		SRR2831368	0	0	NO	NO	NO
SRR2831370	0	0	NO	NO	NO		SRR2831370	0	0	NO	NO	NO
SRR2831371	0	0	NO	NO	NO		SRR2831371	0	0	NO	NO	NO
SRR2831373	0	0	NO	NO	NO		SRR2831373	0	0	NO	NO	NO
SRR2831374	0	0	NO	NO	NO		SRR2831374	0	0	NO	NO	NO
SRR2831375	0	0	NO	NO	NO		SRR2831375	0	0	NO	NO	NO
SRR2831383	0	0	NO	NO	NO		SRR2831383	0	0	NO	NO	NO
SRR2831394	0	0	NO	NO	NO		SRR2831394	0	0	NO	NO	NO
SRR2831395	0	0	NO	NO	NO		SRR2831395	0	0	NO	NO	NO
SRR2831398	0	0	NO	NO	NO		SRR2831398	0	0	NO	NO	NO
SRR2831404	0	0	NO	NO	NO		SRR2831404	0	0	NO	NO	NO
SRR2831405	0	0	NO	NO	NO		SRR2831405	0	0	NO	NO	NO
SRR2831407	0	0	NO	NO	NO		SRR2831407	0	0	NO	NO	NO
SRR2831412	0	0	NO	NO	NO		SRR2831412	0	0	NO	NO	NO
SRR2921867	0	0	NO	NO	NO		SRR2921867	0	0	NO	NO	NO
SRR2921868	0	0	NO	NO	NO		SRR2921868	0	0	NO	NO	NO
SRR2927678	0	0	NO	NO	NO		SRR2927678	0	0	NO	NO	NO
SRR2927680	0	0	NO	NO	NO		SRR2927680	0.02	0	YES	NO	NO
SRR2927776	0	0	NO	NO	NO		SRR2927776	0	0	NO	NO	NO
SRR2927777	0	0	NO	NO	NO		SRR2927777	0	0	NO	NO	NO
SRR2927778	0	0	NO	NO	NO		SRR2927778	0.03	0	YES	NO	NO
SRR2927779	0	0	NO	NO	NO		SRR2927779	0	0	NO	NO	NO
SRR3048747	0	0	NO	NO	NO		SRR3048747	0	0	NO	NO	NO
SRR3048748	0	0	NO	NO	NO		SRR3048748	0.08	0	YES	NO	NO
SRR3048749	0	0	NO	NO	NO		SRR3048749	0	0	NO	NO	NO
SRR3091432	0	0	NO	NO	NO		SRR3091432	0.17	0	YES	NO	NO
SRR3116232	0	0	NO	NO	NO		SRR3116232	0	0	NO	NO	NO
SRR3116233	0	0	NO	NO	NO		SRR3116233	0	0	NO	NO	NO
SRR3116234	0	0	NO	NO	NO		SRR3116234	0	0	NO	NO	NO
SRR3116235	0	0	NO	NO	NO		SRR3116235	0	0	NO	NO	NO
SRR3116236	0	0	NO	NO	NO		SRR3116236	0	0	NO	NO	NO
SRR3116237	0	0	NO	NO	NO		SRR3116237	0	0	NO	NO	NO
SRR3116238	0	0	NO	NO	NO		SRR3116238	0	0	NO	NO	NO
SRR3116239	0	0	NO	NO	NO		SRR3116239	0	0	NO	NO	NO
SRR3116240	0	0	NO	NO	NO		SRR3116240	0.07	0	YES	NO	NO
SRR3116241	0	0	NO	NO	NO		SRR3116241	0	0	NO	NO	NO
SRR3116242	0	0	NO	NO	NO		SRR3116242	0	0	NO	NO	NO
SRR3116243	0	0	NO	NO	NO		SRR3116243	0	0	NO	NO	NO
SRR3116244	0	0	NO	NO	NO		SRR3116244	0	0	NO	NO	NO
SRR3116245	0	0	NO	NO	NO		SRR3116245	0.03	0	YES	NO	NO
SRR3116246	0	0	NO	NO	NO		SRR3116246	0	0	NO	NO	NO
SRR3116247	0	0	NO	NO	NO		SRR3116247	0.08	0	YES	NO	NO
SRR3116248	0	0	NO	NO	NO		SRR3116248	0.03	0	YES	NO	NO
SRR3116249	0	0	NO	NO	NO		SRR3116249	0	0	NO	NO	NO
SRR3116250	0	0	NO	NO	NO		SRR3116250	0	0	NO	NO	NO
SRR3116251	0	0	NO	NO	NO		SRR3116251	0.02	0	YES	NO	NO
SRR3116252	0	0	NO	NO	NO		SRR3116252	0	0	NO	NO	NO
SRR3143654	0	0	NO	NO	NO		SRR3143654	0	0	NO	NO	NO
SRR3143655	0	0	NO	NO	NO		SRR3143655	0	0	NO	NO	NO
SRR3144591	0	0	NO	NO	NO		SRR3144591	0.13	0	YES	NO	NO
SRR3144592	0	0	NO	NO	NO		SRR3144592	0.1	0	YES	NO	NO
SRR3178439	0	0	NO	NO	NO		SRR3178439	0.63	0	YES	NO	NO
SRR3178440	0	0	NO	NO	NO		SRR3178440	0	0	NO	NO	NO
SRR3178441	0	0	NO	NO	NO		SRR3178441	0.06	0	YES	NO	NO
SRR3178442	0	0	NO	NO	NO		SRR3178442	0.28	0	YES	NO	NO
SRR3178443	0	0	NO	NO	NO		SRR3178443	0.34	0	YES	NO	NO
SRR3178444	0	0	NO	NO	NO		SRR3178444	0	0	NO	NO	NO
SRR3178445	0	0	NO	NO	NO		SRR3178445	0.16	0	YES	NO	NO
SRR3214216	0	0	NO	NO	NO		SRR3214216	0	0	NO	NO	NO
SRR3214217	0	0	NO	NO	NO		SRR3214217	0.04	0	YES	NO	NO
SRR3214218	0	0	NO	NO	NO		SRR3214218	0	0	NO	NO	NO
SRR3214219	0	0	NO	NO	NO		SRR3214219	0	0	NO	NO	NO
SRR3214220	0	0	NO	NO	NO		SRR3214220	0	0	NO	NO	NO
SRR3214221	0	0	NO	NO	NO		SRR3214221	0	0	NO	NO	NO
SRR3214222	0	0	NO	NO	NO		SRR3214222	0	0	NO	NO	NO
SRR3214223	0	0	NO	NO	NO		SRR3214223	0.04	0	YES	NO	NO
SRR3214224	0	0	NO	NO	NO		SRR3214224	0	0	NO	NO	NO
SRR3214225	0	0	NO	NO	NO		SRR3214225	0.11	0	YES	NO	NO
SRR3214226	0	0	NO	NO	NO		SRR3214226	0	0	NO	NO	NO
SRR3214227	0	0	NO	NO	NO		SRR3214227	0	0	NO	NO	NO
SRR3214228	0	0	NO	NO	NO		SRR3214228	0	0	NO	NO	NO
SRR3214229	0	0	NO	NO	NO		SRR3214229	0	0	NO	NO	NO
SRR3214230	0	0	NO	NO	NO		SRR3214230	0	0	NO	NO	NO
SRR3214231	0	0	NO	NO	NO		SRR3214231	0	0	NO	NO	NO
SRR3214232	0	0	NO	NO	NO		SRR3214232	0	0	NO	NO	NO
SRR3222443	0	0	NO	NO	NO		SRR3222443	0	0	NO	NO	NO
SRR3222444	0.13	0	YES	NO	NO		SRR3222444	0	0	NO	NO	NO
SRR3222445	0	0	NO	NO	NO		SRR3222445	0	0	NO	NO	NO
SRR3269248	0	0	NO	NO	NO		SRR3269248	0.78	0	YES	NO	NO
SRR3269249	0	0	NO	NO	NO		SRR3269249	0.91	0	YES	NO	NO
SRR3269250	0	0	NO	NO	NO		SRR3269250	1.64	0.18	NO	NO	YES
SRR3269251	0	0	NO	NO	NO		SRR3269251	0.89	0	YES	NO	NO
SRR3269252	0	0	NO	NO	NO		SRR3269252	0	0	NO	NO	NO
SRR3269253	0	0	NO	NO	NO		SRR3269253	2.01	0	YES	NO	NO
SRR3269254	0	0	NO	NO	NO		SRR3269254	1.75	0	YES	NO	NO
SRR3269255	0	0	NO	NO	NO		SRR3269255	2.93	0	YES	NO	NO
SRR3269256	0	0	NO	NO	NO		SRR3269256	0.98	0	YES	NO	NO
SRR3269257	0.28	0	YES	NO	NO		SRR3269257	2.7	0	YES	NO	NO
SRR3269258	0	0	NO	NO	NO		SRR3269258	0.51	0	YES	NO	NO
SRR3269259	0	0	NO	NO	NO		SRR3269259	0.64	0.16	NO	NO	YES
SRR3269260	0	0	NO	NO	NO		SRR3269260	0.46	0	YES	NO	NO
SRR3269261	0	0	NO	NO	NO		SRR3269261	0.28	0	YES	NO	NO
SRR3269262	0	0	NO	NO	NO		SRR3269262	0.26	0	YES	NO	NO
SRR3269263	0.12	0	YES	NO	NO		SRR3269263	0.5	0	YES	NO	NO
SRR3269264	0	0	NO	NO	NO		SRR3269264	0.5	0	YES	NO	NO
SRR3269265	0	0	NO	NO	NO		SRR3269265	0.14	0	YES	NO	NO
SRR3269266	0	0	NO	NO	NO		SRR3269266	0.68	0	YES	NO	NO
SRR3269267	0	0	NO	NO	NO		SRR3269267	0.69	0	YES	NO	NO
SRR3269268	0	0	NO	NO	NO		SRR3269268	0.24	0	YES	NO	NO
SRR3269269	0	0	NO	NO	NO		SRR3269269	1.35	0	YES	NO	NO
SRR3269270	0	0	NO	NO	NO		SRR3269270	1.46	0	YES	NO	NO
SRR3269271	0	0	NO	NO	NO		SRR3269271	0.58	0	YES	NO	NO
SRR3269272	0	0	NO	NO	NO		SRR3269272	0.15	0	YES	NO	NO
SRR3269273	0	0	NO	NO	NO		SRR3269273	0.12	0	YES	NO	NO
SRR3269274	0	0	NO	NO	NO		SRR3269274	0.48	0	YES	NO	NO
SRR3269275	0	0	NO	NO	NO		SRR3269275	0.23	0	YES	NO	NO
SRR3269276	0	0	NO	NO	NO		SRR3269276	0.59	0	YES	NO	NO
SRR3269277	0	0	NO	NO	NO		SRR3269277	0.87	0	YES	NO	NO
SRR3269278	0.15	0	YES	NO	NO		SRR3269278	2.79	0.15	NO	NO	YES
SRR3269279	0	0	NO	NO	NO		SRR3269279	0.17	0	YES	NO	NO
SRR3285967	0	0	NO	NO	NO		SRR3285967	0.28	0	YES	NO	NO
SRR3285968	0	0	NO	NO	NO		SRR3285968	0.26	0	YES	NO	NO
SRR3285969	0	0	NO	NO	NO		SRR3285969	0	0	NO	NO	NO
SRR3285970	0	0	NO	NO	NO		SRR3285970	0.25	0	YES	NO	NO
SRR3285971	0	0	NO	NO	NO		SRR3285971	0.34	0	YES	NO	NO
SRR3285972	0	0	NO	NO	NO		SRR3285972	0.39	0	YES	NO	NO
SRR3285973	0	0	NO	NO	NO		SRR3285973	0.5	0	YES	NO	NO
SRR3285974	0	0	NO	NO	NO		SRR3285974	0.29	0	YES	NO	NO
SRR3285975	0	0	NO	NO	NO		SRR3285975	0.87	0	YES	NO	NO
SRR3285976	0	0	NO	NO	NO		SRR3285976	0.31	0	YES	NO	NO
SRR3285977	0	0	NO	NO	NO		SRR3285977	0.62	0	YES	NO	NO
SRR3285978	0	0	NO	NO	NO		SRR3285978	0.61	0	YES	NO	NO
SRR3285979	0	0	NO	NO	NO		SRR3285979	0.09	0	YES	NO	NO
SRR3285980	0	0	NO	NO	NO		SRR3285980	0.13	0	YES	NO	NO
SRR3285981	0	0	NO	NO	NO		SRR3285981	0	0	NO	NO	NO
SRR3285982	0	0	NO	NO	NO		SRR3285982	0.34	0	YES	NO	NO
SRR3285983	0	0	NO	NO	NO		SRR3285983	0.15	0	YES	NO	NO
SRR3285984	0	0	NO	NO	NO		SRR3285984	0.74	0	YES	NO	NO
SRR3285985	0	0	NO	NO	NO		SRR3285985	0.09	0	YES	NO	NO
SRR3285986	0	0	NO	NO	NO		SRR3285986	0.07	0	YES	NO	NO
SRR3317015	0	0	NO	NO	NO		SRR3317015	0.11	0	YES	NO	NO
SRR3317016	0	0	NO	NO	NO		SRR3317016	0	0	NO	NO	NO
SRR3317017	0	0	NO	NO	NO		SRR3317017	0.14	0	YES	NO	NO
SRR3317018	0	0	NO	NO	NO		SRR3317018	0.41	0	YES	NO	NO
SRR3317019	0	0	NO	NO	NO		SRR3317019	0	0	NO	NO	NO
SRR3317020	0	0	NO	NO	NO		SRR3317020	0.22	0	YES	NO	NO
SRR3317021	0	0	NO	NO	NO		SRR3317021	0.17	0	YES	NO	NO
SRR3317022	0	0	NO	NO	NO		SRR3317022	0	0	NO	NO	NO
SRR3317394	0.18	0	YES	NO	NO		SRR3317394	0	0	NO	NO	NO
SRR3317395	0	0	NO	NO	NO		SRR3317395	0	0	NO	NO	NO
SRR3317396	0	0	NO	NO	NO		SRR3317396	0	0	NO	NO	NO
SRR3317397	0	0	NO	NO	NO		SRR3317397	0	0	NO	NO	NO
SRR3317398	0	0	NO	NO	NO		SRR3317398	0	0	NO	NO	NO
SRR3317399	0	0	NO	NO	NO		SRR3317399	0.44	0	YES	NO	NO
SRR3317400	0	0	NO	NO	NO		SRR3317400	0	0	NO	NO	NO
SRR3317401	0	0	NO	NO	NO		SRR3317401	0	0	NO	NO	NO
SRR3317402	0	0	NO	NO	NO		SRR3317402	0	0	NO	NO	NO
SRR3317403	0	0	NO	NO	NO		SRR3317403	0.17	0	YES	NO	NO
SRR3317404	0	0	NO	NO	NO		SRR3317404	0.23	0	YES	NO	NO
SRR332436	0	0	NO	NO	NO		SRR332436	1.62	0	YES	NO	NO
SRR332437	0	0	NO	NO	NO		SRR332437	0	0	NO	NO	NO
SRR332438	0	0	NO	NO	NO		SRR332438	0.41	0	YES	NO	NO
SRR332439	0	0	NO	NO	NO		SRR332439	1.57	0	YES	NO	NO
SRR332440	0	0	NO	NO	NO		SRR332440	0	0	NO	NO	NO
SRR332443	0	0	NO	NO	NO		SRR332443	0	0	NO	NO	NO
SRR332444	0	0	NO	NO	NO		SRR332444	0.41	0	YES	NO	NO
SRR332445	0	0	NO	NO	NO		SRR332445	0	0	NO	NO	NO
SRR332446	0	0	NO	NO	NO		SRR332446	0	0	NO	NO	NO
SRR332447	0	0	NO	NO	NO		SRR332447	0	0	NO	NO	NO
SRR332448	0.37	0	YES	NO	NO		SRR332448	0	0	NO	NO	NO
SRR3388131	0	0.15	NO	YES	NO		SRR3388131	1.28	0	YES	NO	NO
SRR3388132	0	0	NO	NO	NO		SRR3388132	0.48	0	YES	NO	NO
SRR3388133	0	0	NO	NO	NO		SRR3388133	1.57	0	YES	NO	NO
SRR3388134	0.24	0	YES	NO	NO		SRR3388134	1.7	0	YES	NO	NO
SRR3388135	0	0	NO	NO	NO		SRR3388135	0.52	0	YES	NO	NO
SRR3388136	0	0	NO	NO	NO		SRR3388136	1.22	0	YES	NO	NO
SRR3388137	0.11	0.23	NO	NO	YES		SRR3388137	2.71	0.11	NO	NO	YES
SRR3388138	0.07	0	YES	NO	NO		SRR3388138	0.84	0	YES	NO	NO
SRR343154	0	0	NO	NO	NO		SRR343154	0.08	0	YES	NO	NO
SRR349699	0	0	NO	NO	NO		SRR349699	0.12	0	YES	NO	NO
SRR349700	0	0	NO	NO	NO		SRR349700	0.16	0	YES	NO	NO
SRR3499593	0	0	NO	NO	NO		SRR3499593	0.07	0	YES	NO	NO
SRR3499594	0	0	NO	NO	NO		SRR3499594	0.08	0	YES	NO	NO
SRR3499595	0	0	NO	NO	NO		SRR3499595	0.08	0	YES	NO	NO
SRR3499596	0	0	NO	NO	NO		SRR3499596	0.07	0	YES	NO	NO
SRR3499597	0	0	NO	NO	NO		SRR3499597	0	0	NO	NO	NO
SRR3499598	0	0	NO	NO	NO		SRR3499598	0	0	NO	NO	NO
SRR352324	0	0	NO	NO	NO		SRR352324	2.56	0	YES	NO	NO
SRR352325	0	0	NO	NO	NO		SRR352325	2.19	0	YES	NO	NO
SRR352326	0.14	0	YES	NO	NO		SRR352326	1.28	0	YES	NO	NO
SRR3606094	0	0	NO	NO	NO		SRR3606094	0	0	NO	NO	NO
SRR3606095	0	0	NO	NO	NO		SRR3606095	0.08	0	YES	NO	NO
SRR3606096	0	0	NO	NO	NO		SRR3606096	0	0	NO	NO	NO
SRR3606097	0	0	NO	NO	NO		SRR3606097	0.13	0	YES	NO	NO
SRR3606098	0	0	NO	NO	NO		SRR3606098	0	0	NO	NO	NO
SRR3606099	0	0	NO	NO	NO		SRR3606099	0	0	NO	NO	NO
SRR3606100	0	0	NO	NO	NO		SRR3606100	0	0	NO	NO	NO
SRR3606101	0	0	NO	NO	NO		SRR3606101	0.1	0	YES	NO	NO
SRR3606102	0	0	NO	NO	NO		SRR3606102	0	0	NO	NO	NO
SRR3606103	0	0	NO	NO	NO		SRR3606103	0	0	NO	NO	NO
SRR3606104	0	0	NO	NO	NO		SRR3606104	0	0	NO	NO	NO
SRR3606105	0	0	NO	NO	NO		SRR3606105	0	0	NO	NO	NO
SRR3606106	0	0	NO	NO	NO		SRR3606106	0.08	0	YES	NO	NO
SRR3606107	0	0	NO	NO	NO		SRR3606107	0.08	0	YES	NO	NO
SRR3606108	0	0	NO	NO	NO		SRR3606108	0	0	NO	NO	NO
SRR3606109	0	0	NO	NO	NO		SRR3606109	0	0	NO	NO	NO
SRR3606110	0	0	NO	NO	NO		SRR3606110	0	0	NO	NO	NO
SRR3606111	0	0	NO	NO	NO		SRR3606111	0.27	0	YES	NO	NO
SRR3606112	0	0	NO	NO	NO		SRR3606112	0	0	NO	NO	NO
SRR3606113	0	0	NO	NO	NO		SRR3606113	0.17	0	YES	NO	NO
SRR3606114	0	0	NO	NO	NO		SRR3606114	0	0	NO	NO	NO
SRR3680800	0	0	NO	NO	NO		SRR3680800	0.02	0	YES	NO	NO
SRR3680801	0	0	NO	NO	NO		SRR3680801	0.02	0	YES	NO	NO
SRR3680802	0	0	NO	NO	NO		SRR3680802	0	0	NO	NO	NO
SRR3680803	0	0	NO	NO	NO		SRR3680803	0	0	NO	NO	NO
SRR3680804	0.09	0	YES	NO	NO		SRR3680804	0	0	NO	NO	NO
SRR3680805	0	0	NO	NO	NO		SRR3680805	0	0	NO	NO	NO
SRR3680806	0	0	NO	NO	NO		SRR3680806	0	0	NO	NO	NO
SRR3680807	0	0	NO	NO	NO		SRR3680807	0	0	NO	NO	NO
SRR3680808	0	0	NO	NO	NO		SRR3680808	0	0	NO	NO	NO
SRR3680809	0	0	NO	NO	NO		SRR3680809	0	0	NO	NO	NO
SRR3680810	0	0	NO	NO	NO		SRR3680810	0.1	0	YES	NO	NO
SRR3680811	0	0	NO	NO	NO		SRR3680811	0.05	0	YES	NO	NO
SRR3680812	0	0	NO	NO	NO		SRR3680812	0.05	0	YES	NO	NO
SRR3680813	0	0	NO	NO	NO		SRR3680813	0	0	NO	NO	NO
SRR3680814	0	0	NO	NO	NO		SRR3680814	0	0	NO	NO	NO
SRR3680815	0	0	NO	NO	NO		SRR3680815	0	0	NO	NO	NO
SRR3680816	0	0	NO	NO	NO		SRR3680816	0.16	0	YES	NO	NO
SRR3680817	0	0	NO	NO	NO		SRR3680817	0.2	0	YES	NO	NO
SRR3680818	0	0	NO	NO	NO		SRR3680818	0	0	NO	NO	NO
SRR3680819	0	0	NO	NO	NO		SRR3680819	0	0	NO	NO	NO
SRR3680820	0	0	NO	NO	NO		SRR3680820	0.05	0	YES	NO	NO
SRR3680821	0	0	NO	NO	NO		SRR3680821	0.14	0	YES	NO	NO
SRR3680822	0	0	NO	NO	NO		SRR3680822	0.13	0	YES	NO	NO
SRR3680823	0	0	NO	NO	NO		SRR3680823	0.38	0	YES	NO	NO
SRR3680824	0	0	NO	NO	NO		SRR3680824	0.06	0	YES	NO	NO
SRR3680825	0	0	NO	NO	NO		SRR3680825	0.28	0	YES	NO	NO
SRR3680826	0	0	NO	NO	NO		SRR3680826	0.06	0	YES	NO	NO
SRR3680827	0	0	NO	NO	NO		SRR3680827	0.17	0	YES	NO	NO
SRR3680828	0	0	NO	NO	NO		SRR3680828	0.07	0	YES	NO	NO
SRR3680829	0	0	NO	NO	NO		SRR3680829	0.14	0	YES	NO	NO
SRR3680830	0	0	NO	NO	NO		SRR3680830	0.15	0	YES	NO	NO
SRR3680831	0	0	NO	NO	NO		SRR3680831	0	0	NO	NO	NO
SRR3680832	0	0	NO	NO	NO		SRR3680832	0	0	NO	NO	NO
SRR3680833	0	0	NO	NO	NO		SRR3680833	0	0	NO	NO	NO
SRR3680834	0	0	NO	NO	NO		SRR3680834	0	0	NO	NO	NO
SRR3680835	0	0	NO	NO	NO		SRR3680835	0	0	NO	NO	NO
SRR3707785	0	0	NO	NO	NO		SRR3707785	0.06	0	YES	NO	NO
SRR3707786	0	0	NO	NO	NO		SRR3707786	0	0	NO	NO	NO
SRR3707787	0	0	NO	NO	NO		SRR3707787	0	0	NO	NO	NO
SRR3707788	0	0	NO	NO	NO		SRR3707788	0.03	0	YES	NO	NO
SRR3707789	0	0	NO	NO	NO		SRR3707789	0.05	0	YES	NO	NO
SRR3707790	0	0	NO	NO	NO		SRR3707790	0	0	NO	NO	NO
SRR3707791	0	0	NO	NO	NO		SRR3707791	0	0	NO	NO	NO
SRR3707792	0	0	NO	NO	NO		SRR3707792	0	0	NO	NO	NO
SRR3707793	0	0	NO	NO	NO		SRR3707793	0	0	NO	NO	NO
SRR3707794	0	0	NO	NO	NO		SRR3707794	0.07	0	YES	NO	NO
SRR3707795	0	0	NO	NO	NO		SRR3707795	0.05	0	YES	NO	NO
SRR3707796	0.02	0	YES	NO	NO		SRR3707796	0	0	NO	NO	NO
SRR3707797	0	0	NO	NO	NO		SRR3707797	0	0	NO	NO	NO
SRR3707798	0	0	NO	NO	NO		SRR3707798	0.02	0	YES	NO	NO
SRR3707799	0	0	NO	NO	NO		SRR3707799	0	0	NO	NO	NO
SRR3707800	0	0	NO	NO	NO		SRR3707800	0	0	NO	NO	NO
SRR3713521	0	0	NO	NO	NO		SRR3713521	0	0	NO	NO	NO
SRR3713522	0	0	NO	NO	NO		SRR3713522	0.07	0	YES	NO	NO
SRR3713523	0	0	NO	NO	NO		SRR3713523	0	0	NO	NO	NO
SRR3713524	0	0	NO	NO	NO		SRR3713524	0.07	0	YES	NO	NO
SRR3713525	0	0	NO	NO	NO		SRR3713525	0	0	NO	NO	NO
SRR3713526	0	0	NO	NO	NO		SRR3713526	0	0	NO	NO	NO
SRR3713527	0	0	NO	NO	NO		SRR3713527	0	0	NO	NO	NO
SRR3713528	0	0	NO	NO	NO		SRR3713528	0	0	NO	NO	NO
SRR3713529	0	0	NO	NO	NO		SRR3713529	0	0	NO	NO	NO
SRR3713530	0	0	NO	NO	NO		SRR3713530	0.07	0	YES	NO	NO
SRR3713531	0	0	NO	NO	NO		SRR3713531	0	0	NO	NO	NO
SRR3713532	0	0	NO	NO	NO		SRR3713532	0	0	NO	NO	NO
SRR3713533	0	0	NO	NO	NO		SRR3713533	0.32	0	YES	NO	NO
SRR3713534	0	0	NO	NO	NO		SRR3713534	0.74	0	YES	NO	NO
SRR3713535	0	0	NO	NO	NO		SRR3713535	0.32	0	YES	NO	NO
SRR3713536	0	0	NO	NO	NO		SRR3713536	0.34	0	YES	NO	NO
SRR3713537	0	0	NO	NO	NO		SRR3713537	0.65	0	YES	NO	NO
SRR3713538	0	0	NO	NO	NO		SRR3713538	0.35	0	YES	NO	NO
SRR3713539	0	0	NO	NO	NO		SRR3713539	0	0	NO	NO	NO
SRR3713540	0	0	NO	NO	NO		SRR3713540	0	0	NO	NO	NO
SRR3724580	0.08	0	YES	NO	NO		SRR3724580	0.08	0	YES	NO	NO
SRR3724581	0	0	NO	NO	NO		SRR3724581	0	0	NO	NO	NO
SRR3724582	0	0	NO	NO	NO		SRR3724582	0	0	NO	NO	NO
SRR3724583	0	0	NO	NO	NO		SRR3724583	0	0	NO	NO	NO
SRR3724584	0	0	NO	NO	NO		SRR3724584	0	0	NO	NO	NO
SRR3724585	0	0	NO	NO	NO		SRR3724585	0	0	NO	NO	NO
SRR3724586	0	0	NO	NO	NO		SRR3724586	0	0	NO	NO	NO
SRR3724587	0	0	NO	NO	NO		SRR3724587	0	0	NO	NO	NO
SRR3724588	0	0	NO	NO	NO		SRR3724588	0	0	NO	NO	NO
SRR3724589	0	0	NO	NO	NO		SRR3724589	0.08	0	YES	NO	NO
SRR3724590	0	0	NO	NO	NO		SRR3724590	0.08	0	YES	NO	NO
SRR3724591	0	0	NO	NO	NO		SRR3724591	0	0	NO	NO	NO
SRR3724592	0	0	NO	NO	NO		SRR3724592	0	0	NO	NO	NO
SRR3724593	0	0	NO	NO	NO		SRR3724593	0	0	NO	NO	NO
SRR3724594	0	0	NO	NO	NO		SRR3724594	0.07	0	YES	NO	NO
SRR3724595	0	0	NO	NO	NO		SRR3724595	0.07	0	YES	NO	NO
SRR372699	0	0	NO	NO	NO		SRR372699	1.5	0	YES	NO	NO
SRR372700	0	0	NO	NO	NO		SRR372700	0	0	NO	NO	NO
SRR372701	0	0.04	NO	YES	NO		SRR372701	0.08	0	YES	NO	NO
SRR387835	0	0	NO	NO	NO		SRR387835	0	0	NO	NO	NO
SRR387836	0	0	NO	NO	NO		SRR387836	0	0	NO	NO	NO
SRR387837	0	0	NO	NO	NO		SRR387837	0	0	NO	NO	NO
SRR388208	0	0	NO	NO	NO		SRR388208	0	0	NO	NO	NO
SRR388209	0	0	NO	NO	NO		SRR388209	0.12	0	YES	NO	NO
SRR388210	0	0	NO	NO	NO		SRR388210	0	0	NO	NO	NO
SRR390740	0	0	NO	NO	NO		SRR390740	7.31	0.23	NO	NO	YES
SRR390741	0	0	NO	NO	NO		SRR390741	3.22	0	YES	NO	NO
SRR392134	0.12	0	YES	NO	NO		SRR392134	4.74	0	YES	NO	NO
SRR392135	0	0	NO	NO	NO		SRR392135	5.23	0	YES	NO	NO
SRR392136	0	0	NO	NO	NO		SRR392136	4.29	0	YES	NO	NO
SRR392137	0	0	NO	NO	NO		SRR392137	1.6	0	YES	NO	NO
SRR392138	0	0	NO	NO	NO		SRR392138	2.98	0.14	NO	NO	YES
SRR392139	0	0	NO	NO	NO		SRR392139	2.73	0	YES	NO	NO
SRR392140	0	0	NO	NO	NO		SRR392140	3.05	0	YES	NO	NO
SRR392141	0	0	NO	NO	NO		SRR392141	2.04	0	YES	NO	NO
SRR392142	0	0	NO	NO	NO		SRR392142	2.61	0	YES	NO	NO
SRR392143	0	0	NO	NO	NO		SRR392143	5.72	0	YES	NO	NO
SRR392144	0	0	NO	NO	NO		SRR392144	2.99	0	YES	NO	NO
SRR392145	0	0	NO	NO	NO		SRR392145	5.06	0	YES	NO	NO
SRR3932117	0	0	NO	NO	NO		SRR3932117	0	0	NO	NO	NO
SRR3954849	0	0	NO	NO	NO		SRR3954849	0.33	0	YES	NO	NO
SRR3956083	0	0	NO	NO	NO		SRR3956083	0	0	NO	NO	NO
SRR3956086	0	0	NO	NO	NO		SRR3956086	0	0	NO	NO	NO
SRR3977126	0	0	NO	NO	NO		SRR3977126	0	0	NO	NO	NO
SRR3977127	0	0	NO	NO	NO		SRR3977127	0	0	NO	NO	NO
SRR3992484	0	0	NO	NO	NO		SRR3992484	0	0	NO	NO	NO
SRR3992485	0	0	NO	NO	NO		SRR3992485	0.22	0	YES	NO	NO
SRR3992486	0	0	NO	NO	NO		SRR3992486	0.1	0	YES	NO	NO
SRR3992487	0	0	NO	NO	NO		SRR3992487	0	0	NO	NO	NO
SRR3992488	0	0	NO	NO	NO		SRR3992488	0	0	NO	NO	NO
SRR3992489	0	0	NO	NO	NO		SRR3992489	0	0	NO	NO	NO
SRR3992491	0	0	NO	NO	NO		SRR3992491	0	0	NO	NO	NO
SRR3992492	0	0	NO	NO	NO		SRR3992492	0	0	NO	NO	NO
SRR3992495	0	0	NO	NO	NO		SRR3992495	0	0	NO	NO	NO
SRR402370	0	0	NO	NO	NO		SRR402370	0	0	NO	NO	NO
SRR402371	0	0	NO	NO	NO		SRR402371	0	0	NO	NO	NO
SRR4026067	0	0	NO	NO	NO		SRR4026067	0.03	0	YES	NO	NO
SRR4026068	0	0	NO	NO	NO		SRR4026068	0.08	0	YES	NO	NO
SRR4026069	0	0	NO	NO	NO		SRR4026069	0.37	0	YES	NO	NO
SRR4026070	0	0	NO	NO	NO		SRR4026070	0.09	0	YES	NO	NO
SRR4026071	0	0	NO	NO	NO		SRR4026071	0.16	0	YES	NO	NO
SRR4026072	0	0	NO	NO	NO		SRR4026072	0.08	0	YES	NO	NO
SRR4026073	0	0	NO	NO	NO		SRR4026073	0.07	0	YES	NO	NO
SRR4026074	0.07	0	YES	NO	NO		SRR4026074	0	0	NO	NO	NO
SRR4026075	0	0	NO	NO	NO		SRR4026075	0.16	0	YES	NO	NO
SRR4026076	0	0	NO	NO	NO		SRR4026076	0	0	NO	NO	NO
SRR4026077	0	0	NO	NO	NO		SRR4026077	0	0	NO	NO	NO
SRR4026078	0	0	NO	NO	NO		SRR4026078	0	0	NO	NO	NO
SRR4026079	0	0	NO	NO	NO		SRR4026079	0.09	0	YES	NO	NO
SRR4026080	0	0	NO	NO	NO		SRR4026080	0	0	NO	NO	NO
SRR4026081	0	0	NO	NO	NO		SRR4026081	0.08	0	YES	NO	NO
SRR4026082	0	0	NO	NO	NO		SRR4026082	0	0	NO	NO	NO
SRR4034845	0	0	NO	NO	NO		SRR4034845	0	0	NO	NO	NO
SRR4034846	0	0	NO	NO	NO		SRR4034846	0.05	0	YES	NO	NO
SRR4034847	0	0	NO	NO	NO		SRR4034847	0	0	NO	NO	NO
SRR4034848	0	0	NO	NO	NO		SRR4034848	0.05	0	YES	NO	NO
SRR403903	0	0	NO	NO	NO		SRR403903	0.08	0	YES	NO	NO
SRR403904	0	0	NO	NO	NO		SRR403904	0.05	0	YES	NO	NO
SRR403905	0	0	NO	NO	NO		SRR403905	0	0	NO	NO	NO
SRR403906	0	0	NO	NO	NO		SRR403906	0	0	NO	NO	NO
SRR403907	0	0	NO	NO	NO		SRR403907	0	0	NO	NO	NO
SRR403908	0	0	NO	NO	NO		SRR403908	0.03	0	YES	NO	NO
SRR403909	0	0	NO	NO	NO		SRR403909	0	0	NO	NO	NO
SRR403910	0	0	NO	NO	NO		SRR403910	0	0	NO	NO	NO
SRR404274	0	0	NO	NO	NO		SRR404274	0.12	0	YES	NO	NO
SRR404275	0	0	NO	NO	NO		SRR404275	1.27	0	YES	NO	NO
SRR404276	0	0	NO	NO	NO		SRR404276	0.14	0	YES	NO	NO
SRR404277	0	0	NO	NO	NO		SRR404277	0	0	NO	NO	NO
SRR4051141	0	0	NO	NO	NO		SRR4051141	0.11	0	YES	NO	NO
SRR4115240	0.02	0	YES	NO	NO		SRR4115240	0.44	0	YES	NO	NO
SRR4115241	0	0	NO	NO	NO		SRR4115241	0.28	0	YES	NO	NO
SRR4115242	0	0	NO	NO	NO		SRR4115242	0.03	0	YES	NO	NO
SRR4115243	0.05	0	YES	NO	NO		SRR4115243	0.3	0.03	NO	NO	YES
SRR4115244	0	0	NO	NO	NO		SRR4115244	0.39	0	YES	NO	NO
SRR4115245	0	0	NO	NO	NO		SRR4115245	0.13	0	YES	NO	NO
SRR4115246	0	0	NO	NO	NO		SRR4115246	0.45	0	YES	NO	NO
SRR4115247	0	0	NO	NO	NO		SRR4115247	0.11	0	YES	NO	NO
SRR4115248	0	0	NO	NO	NO		SRR4115248	0.04	0	YES	NO	NO
SRR4115249	0	0	NO	NO	NO		SRR4115249	0.13	0	YES	NO	NO
SRR4115250	0	0	NO	NO	NO		SRR4115250	0.18	0	YES	NO	NO
SRR4115251	0.05	0	YES	NO	NO		SRR4115251	0.32	0	YES	NO	NO
SRR4124889	0	0	NO	NO	NO		SRR4124889	0	0	NO	NO	NO
SRR4124891	0	0	NO	NO	NO		SRR4124891	0	0	NO	NO	NO
SRR4124892	0	0	NO	NO	NO		SRR4124892	0	0	NO	NO	NO
SRR4124894	0	0	NO	NO	NO		SRR4124894	0	0	NO	NO	NO
SRR4124967	0	0	NO	NO	NO		SRR4124967	0.08	0	YES	NO	NO
SRR4124968	0	0	NO	NO	NO		SRR4124968	0	0	NO	NO	NO
SRR4124969	0	0	NO	NO	NO		SRR4124969	0.13	0	YES	NO	NO
SRR4124970	0	0	NO	NO	NO		SRR4124970	0	0	NO	NO	NO
SRR4124971	0	0	NO	NO	NO		SRR4124971	0.07	0	YES	NO	NO
SRR4124972	0	0	NO	NO	NO		SRR4124972	0.16	0	YES	NO	NO
SRR4124973	0	0	NO	NO	NO		SRR4124973	0.17	0	YES	NO	NO
SRR4124974	0	0	NO	NO	NO		SRR4124974	0	0	NO	NO	NO
SRR4124975	0	0	NO	NO	NO		SRR4124975	0.07	0	YES	NO	NO
SRR4124976	0.06	0	YES	NO	NO		SRR4124976	0.13	0	YES	NO	NO
SRR4124977	0	0	NO	NO	NO		SRR4124977	0	0	NO	NO	NO
SRR4124978	0	0.05	NO	YES	NO		SRR4124978	0.2	0	YES	NO	NO
SRR4124979	0	0	NO	NO	NO		SRR4124979	0.12	0	YES	NO	NO
SRR4124980	0	0	NO	NO	NO		SRR4124980	0.1	0	YES	NO	NO
SRR4124981	0	0	NO	NO	NO		SRR4124981	0.18	0	YES	NO	NO
SRR4124982	0	0	NO	NO	NO		SRR4124982	0.05	0	YES	NO	NO
SRR4228558	0	0	NO	NO	NO		SRR4228558	0	0	NO	NO	NO
SRR4228559	0	0	NO	NO	NO		SRR4228559	0	0	NO	NO	NO
SRR4228560	0	0	NO	NO	NO		SRR4228560	0	0	NO	NO	NO
SRR4228561	0	0	NO	NO	NO		SRR4228561	0.44	0	YES	NO	NO
SRR4228562	0	0	NO	NO	NO		SRR4228562	0	0	NO	NO	NO
SRR4295721	0	0	NO	NO	NO		SRR4295721	0	0	NO	NO	NO
SRR4295722	0	0	NO	NO	NO		SRR4295722	0	0	NO	NO	NO
SRR4295723	0	0	NO	NO	NO		SRR4295723	0	0	NO	NO	NO
SRR4295724	0	0	NO	NO	NO		SRR4295724	0	0	NO	NO	NO
SRR4295725	0	0	NO	NO	NO		SRR4295725	0	0	NO	NO	NO
SRR4295726	0	0	NO	NO	NO		SRR4295726	0	0	NO	NO	NO
SRR4295727	0	0	NO	NO	NO		SRR4295727	0	0	NO	NO	NO
SRR4295728	0	0	NO	NO	NO		SRR4295728	0	0	NO	NO	NO
SRR4295729	0	0	NO	NO	NO		SRR4295729	0	0	NO	NO	NO
SRR4295730	0	0	NO	NO	NO		SRR4295730	0	0	NO	NO	NO
SRR4295731	0	0	NO	NO	NO		SRR4295731	0	0	NO	NO	NO
SRR4295732	0	0	NO	NO	NO		SRR4295732	0	0	NO	NO	NO
SRR4295733	0	0	NO	NO	NO		SRR4295733	0	0	NO	NO	NO
SRR4295734	0	0	NO	NO	NO		SRR4295734	0	0	NO	NO	NO
SRR4295735	0	0	NO	NO	NO		SRR4295735	0	0	NO	NO	NO
SRR4295736	0	0	NO	NO	NO		SRR4295736	0	0	NO	NO	NO
SRR4295737	0	0	NO	NO	NO		SRR4295737	0	0	NO	NO	NO
SRR4295738	0	0	NO	NO	NO		SRR4295738	0	0	NO	NO	NO
SRR4295739	0.07	0	YES	NO	NO		SRR4295739	0	0	NO	NO	NO
SRR4295740	0	0	NO	NO	NO		SRR4295740	0	0	NO	NO	NO
SRR4295741	0	0	NO	NO	NO		SRR4295741	0	0	NO	NO	NO
SRR4296249	0	0	NO	NO	NO		SRR4296249	0	0	NO	NO	NO
SRR4296250	0	0	NO	NO	NO		SRR4296250	0	0	NO	NO	NO
SRR4296251	0	0	NO	NO	NO		SRR4296251	0	0	NO	NO	NO
SRR4296252	0	0	NO	NO	NO		SRR4296252	0.03	0	YES	NO	NO
SRR4296253	0	0	NO	NO	NO		SRR4296253	0.03	0	YES	NO	NO
SRR4296254	0	0	NO	NO	NO		SRR4296254	0.28	0	YES	NO	NO
SRR4296255	0	0	NO	NO	NO		SRR4296255	0.25	0	YES	NO	NO
SRR4296256	0	0	NO	NO	NO		SRR4296256	0.82	0	YES	NO	NO
SRR4296257	0	0	NO	NO	NO		SRR4296257	0.55	0	YES	NO	NO
SRR4296260	0	0	NO	NO	NO		SRR4296260	0.04	0	YES	NO	NO
SRR4296261	0	0	NO	NO	NO		SRR4296261	0.03	0	YES	NO	NO
SRR4296262	0	0	NO	NO	NO		SRR4296262	0	0	NO	NO	NO
SRR4296263	0	0	NO	NO	NO		SRR4296263	0	0	NO	NO	NO
SRR4296264	0	0	NO	NO	NO		SRR4296264	0	0	NO	NO	NO
SRR4296265	0	0	NO	NO	NO		SRR4296265	0	0	NO	NO	NO
SRR4296266	0	0	NO	NO	NO		SRR4296266	0	0	NO	NO	NO
SRR4296267	0	0	NO	NO	NO		SRR4296267	0	0	NO	NO	NO
SRR441525	0	0	NO	NO	NO		SRR441525	0	0	NO	NO	NO
SRR441526	0	0	NO	NO	NO		SRR441526	0	0	NO	NO	NO
SRR441529	0	0	NO	NO	NO		SRR441529	0	0	NO	NO	NO
SRR441531	0	0	NO	NO	NO		SRR441531	0	0	NO	NO	NO
SRR441533	0	0	NO	NO	NO		SRR441533	0	0	NO	NO	NO
SRR441535	0	0	NO	NO	NO		SRR441535	0	0	NO	NO	NO
SRR441537	0	0	NO	NO	NO		SRR441537	0	0	NO	NO	NO
SRR441539	0	0	NO	NO	NO		SRR441539	0	0	NO	NO	NO
SRR441545	0	0	NO	NO	NO		SRR441545	0	0	NO	NO	NO
SRR441549	0	0	NO	NO	NO		SRR441549	0	0	NO	NO	NO
SRR441556	0	0	NO	NO	NO		SRR441556	0	0	NO	NO	NO
SRR441558	0	0	NO	NO	NO		SRR441558	0.46	0	YES	NO	NO
SRR441559	0	0	NO	NO	NO		SRR441559	0.82	0	YES	NO	NO
SRR443163	0	0	NO	NO	NO		SRR443163	0	0	NO	NO	NO
SRR443164	0	0	NO	NO	NO		SRR443164	0.04	0	YES	NO	NO
SRR443165	0	0	NO	NO	NO		SRR443165	0	0	NO	NO	NO
SRR443166	0	0	NO	NO	NO		SRR443166	0	0	NO	NO	NO
SRR443167	0	0	NO	NO	NO		SRR443167	0.04	0	YES	NO	NO
SRR443168	0	0	NO	NO	NO		SRR443168	0	0	NO	NO	NO
SRR443169	0	0	NO	NO	NO		SRR443169	0	0	NO	NO	NO
SRR443170	0	0	NO	NO	NO		SRR443170	0.17	0	YES	NO	NO
SRR443171	0	0	NO	NO	NO		SRR443171	0	0	NO	NO	NO
SRR443172	0	0	NO	NO	NO		SRR443172	0	0	NO	NO	NO
SRR443173	0	0	NO	NO	NO		SRR443173	0	0	NO	NO	NO
SRR443174	0	0	NO	NO	NO		SRR443174	0.13	0	YES	NO	NO
SRR443175	0	0	NO	NO	NO		SRR443175	0	0	NO	NO	NO
SRR4433960	0	0	NO	NO	NO		SRR4433960	0.27	0	YES	NO	NO
SRR4433961	0	0	NO	NO	NO		SRR4433961	0	0	NO	NO	NO
SRR4446498	0	0	NO	NO	NO		SRR4446498	0	0	NO	NO	NO
SRR4446499	0	0	NO	NO	NO		SRR4446499	0	0	NO	NO	NO
SRR4446500	0	0	NO	NO	NO		SRR4446500	0	0	NO	NO	NO
SRR445204	0	0	NO	NO	NO		SRR445204	0.36	0	YES	NO	NO
SRR445209	0	0	NO	NO	NO		SRR445209	0.61	0	YES	NO	NO
SRR445214	0	0	NO	NO	NO		SRR445214	0.55	0	YES	NO	NO
SRR445735	0.05	0	YES	NO	NO		SRR445735	0.42	0	YES	NO	NO
SRR445736	0	0	NO	NO	NO		SRR445736	0.62	0	YES	NO	NO
SRR445737	0	0	NO	NO	NO		SRR445737	0.32	0	YES	NO	NO
SRR445738	0	0	NO	NO	NO		SRR445738	0.09	0	YES	NO	NO
SRR452274	0	0	NO	NO	NO		SRR452274	0.58	0	YES	NO	NO
SRR452275	0	0	NO	NO	NO		SRR452275	0.76	0	YES	NO	NO
SRR452276	0	0	NO	NO	NO		SRR452276	0.05	0	YES	NO	NO
SRR452277	0	0	NO	NO	NO		SRR452277	0.15	0	YES	NO	NO
SRR452278	0	0	NO	NO	NO		SRR452278	2.09	0	YES	NO	NO
SRR452279	0	0	NO	NO	NO		SRR452279	1.19	0	YES	NO	NO
SRR4831941	0	0	NO	NO	NO		SRR4831941	0	0	NO	NO	NO
SRR4831942	0	0	NO	NO	NO		SRR4831942	0	0	NO	NO	NO
SRR4831943	0	0	NO	NO	NO		SRR4831943	0	0	NO	NO	NO
SRR493033	0	0	NO	NO	NO		SRR493033	0.04	0	YES	NO	NO
SRR493034	0	0	NO	NO	NO		SRR493034	0.01	0	YES	NO	NO
SRR493035	0	0	NO	NO	NO		SRR493035	0	0	NO	NO	NO
SRR493082	0	0	NO	NO	NO		SRR493082	0	0	NO	NO	NO
SRR493083	0	0	NO	NO	NO		SRR493083	0	0	NO	NO	NO
SRR493084	0	0	NO	NO	NO		SRR493084	0.21	0	YES	NO	NO
SRR493085	0	0	NO	NO	NO		SRR493085	0	0	NO	NO	NO
SRR493086	0	0	NO	NO	NO		SRR493086	0	0	NO	NO	NO
SRR493087	0	0	NO	NO	NO		SRR493087	0	0	NO	NO	NO
SRR493088	0	0	NO	NO	NO		SRR493088	0	0	NO	NO	NO
SRR493089	0	0	NO	NO	NO		SRR493089	0	0	NO	NO	NO
SRR493090	0	0	NO	NO	NO		SRR493090	0	0	NO	NO	NO
SRR493091	0.16	0	YES	NO	NO		SRR493091	0	0	NO	NO	NO
SRR493235	0	0	NO	NO	NO		SRR493235	0.2	0	YES	NO	NO
SRR493236	0	0	NO	NO	NO		SRR493236	0.15	0	YES	NO	NO
SRR5031488	0	0	NO	NO	NO		SRR5031488	0.03	0	YES	NO	NO
SRR5031522	0	0	NO	NO	NO		SRR5031522	0.03	0	YES	NO	NO
SRR5031523	0	0	NO	NO	NO		SRR5031523	0.03	0	YES	NO	NO
SRR5031530	0	0	NO	NO	NO		SRR5031530	0.03	0	YES	NO	NO
SRR505135	0	0	NO	NO	NO		SRR505135	0	0	NO	NO	NO
SRR505136	0	0	NO	NO	NO		SRR505136	0	0	NO	NO	NO
SRR505137	0	0	NO	NO	NO		SRR505137	0	0	NO	NO	NO
SRR505138	0	0	NO	NO	NO		SRR505138	0	0	NO	NO	NO
SRR5085886	0	0	NO	NO	NO		SRR5085886	0	0	NO	NO	NO
SRR5085887	0	0	NO	NO	NO		SRR5085887	0	0	NO	NO	NO
SRR5085888	0	0	NO	NO	NO		SRR5085888	0	0	NO	NO	NO
SRR5085889	0	0	NO	NO	NO		SRR5085889	0	0	NO	NO	NO
SRR5100580	0	0	NO	NO	NO		SRR5100580	0	0	NO	NO	NO
SRR5100581	0	0	NO	NO	NO		SRR5100581	0.04	0	YES	NO	NO
SRR5100582	0	0	NO	NO	NO		SRR5100582	0	0	NO	NO	NO
SRR5100583	0	0	NO	NO	NO		SRR5100583	0.05	0	YES	NO	NO
SRR5133950	0	0	NO	NO	NO		SRR5133950	0.73	0	YES	NO	NO
SRR5133951	0	0	NO	NO	NO		SRR5133951	0.34	0	YES	NO	NO
SRR5133952	0	0	NO	NO	NO		SRR5133952	0.61	0	YES	NO	NO
SRR5133953	0	0	NO	NO	NO		SRR5133953	1.61	0	YES	NO	NO
SRR5151108	0	0	NO	NO	NO		SRR5151108	0	0	NO	NO	NO
SRR5151109	0	0	NO	NO	NO		SRR5151109	0	0	NO	NO	NO
SRR5151110	0	0	NO	NO	NO		SRR5151110	0	0	NO	NO	NO
SRR5151111	0	0	NO	NO	NO		SRR5151111	0	0	NO	NO	NO
SRR5151112	0	0	NO	NO	NO		SRR5151112	0	0	NO	NO	NO
SRR5151113	0	0	NO	NO	NO		SRR5151113	0	0	NO	NO	NO
SRR5151114	0	0	NO	NO	NO		SRR5151114	0	0	NO	NO	NO
SRR5151115	0	0	NO	NO	NO		SRR5151115	0	0	NO	NO	NO
SRR5151116	0	0	NO	NO	NO		SRR5151116	0	0	NO	NO	NO
SRR5151117	0	0	NO	NO	NO		SRR5151117	0	0	NO	NO	NO
SRR5151118	0	0	NO	NO	NO		SRR5151118	0	0	NO	NO	NO
SRR5151119	0	0	NO	NO	NO		SRR5151119	0	0	NO	NO	NO
SRR5151388	0	0	NO	NO	NO		SRR5151388	0.34	0	YES	NO	NO
SRR5151389	0	0	NO	NO	NO		SRR5151389	0.56	0	YES	NO	NO
SRR5151390	0	0	NO	NO	NO		SRR5151390	0.31	0	YES	NO	NO
SRR5151391	0	0	NO	NO	NO		SRR5151391	0.36	0	YES	NO	NO
SRR5151392	0	0	NO	NO	NO		SRR5151392	0.11	0	YES	NO	NO
SRR515915	0	0	NO	NO	NO		SRR515915	0	0	NO	NO	NO
SRR515916	0	0	NO	NO	NO		SRR515916	0	0	NO	NO	NO
SRR515917	0	0	NO	NO	NO		SRR515917	0	0	NO	NO	NO
SRR515918	0	0	NO	NO	NO		SRR515918	0	0	NO	NO	NO
SRR515919	0	0	NO	NO	NO		SRR515919	0	0	NO	NO	NO
SRR515920	0	0	NO	NO	NO		SRR515920	0	0	NO	NO	NO
SRR515921	0	0	NO	NO	NO		SRR515921	0	0	NO	NO	NO
SRR516082	0	0	NO	NO	NO		SRR516082	0.34	0	YES	NO	NO
SRR5163664	0	0	NO	NO	NO		SRR5163664	0.11	0	YES	NO	NO
SRR5195008	0	0	NO	NO	NO		SRR5195008	0	0	NO	NO	NO
SRR5195009	0	0	NO	NO	NO		SRR5195009	0	0	NO	NO	NO
SRR5195010	0	0	NO	NO	NO		SRR5195010	0	0	NO	NO	NO
SRR5195011	0	0	NO	NO	NO		SRR5195011	0	0	NO	NO	NO
SRR5195012	0	0	NO	NO	NO		SRR5195012	0	0	NO	NO	NO
SRR5195013	0.07	0	YES	NO	NO		SRR5195013	0.07	0	YES	NO	NO
SRR5195014	0	0	NO	NO	NO		SRR5195014	0	0	NO	NO	NO
SRR5195015	0	0	NO	NO	NO		SRR5195015	0.06	0	YES	NO	NO
SRR5195016	0	0	NO	NO	NO		SRR5195016	0	0	NO	NO	NO
SRR5195017	0	0	NO	NO	NO		SRR5195017	0	0	NO	NO	NO
SRR5195018	0	0	NO	NO	NO		SRR5195018	0	0	NO	NO	NO
SRR5195019	0	0	NO	NO	NO		SRR5195019	0	0	NO	NO	NO
SRR520363	0	0	NO	NO	NO		SRR520363	0	0	NO	NO	NO
SRR520364	0	0	NO	NO	NO		SRR520364	0	0	NO	NO	NO
SRR520365	0	0	NO	NO	NO		SRR520365	0	0	NO	NO	NO
SRR520366	0	0	NO	NO	NO		SRR520366	0	0	NO	NO	NO
SRR5209214	0.07	0	YES	NO	NO		SRR5209214	0.07	0	YES	NO	NO
SRR5209215	0	0	NO	NO	NO		SRR5209215	0	0	NO	NO	NO
SRR5209216	0	0	NO	NO	NO		SRR5209216	0	0	NO	NO	NO
SRR5209217	0	0	NO	NO	NO		SRR5209217	0	0	NO	NO	NO
SRR5209218	0	0	NO	NO	NO		SRR5209218	0	0	NO	NO	NO
SRR5209219	0	0	NO	NO	NO		SRR5209219	0	0	NO	NO	NO
SRR5227418	0	0	NO	NO	NO		SRR5227418	0	0	NO	NO	NO
SRR5227419	0	0	NO	NO	NO		SRR5227419	0.06	0	YES	NO	NO
SRR5227420	0	0	NO	NO	NO		SRR5227420	0	0	NO	NO	NO
SRR5227421	0	0	NO	NO	NO		SRR5227421	0.06	0	YES	NO	NO
SRR5227422	0	0	NO	NO	NO		SRR5227422	0	0	NO	NO	NO
SRR5227423	0	0	NO	NO	NO		SRR5227423	0.02	0	YES	NO	NO
SRR5227424	0	0	NO	NO	NO		SRR5227424	0	0	NO	NO	NO
SRR5227425	0	0	NO	NO	NO		SRR5227425	0	0	NO	NO	NO
SRR5227426	0	0	NO	NO	NO		SRR5227426	0	0	NO	NO	NO
SRR5227427	0	0	NO	NO	NO		SRR5227427	0	0	NO	NO	NO
SRR5227428	0	0	NO	NO	NO		SRR5227428	0	0	NO	NO	NO
SRR5227429	0	0	NO	NO	NO		SRR5227429	0	0	NO	NO	NO
SRR5227430	0	0	NO	NO	NO		SRR5227430	0	0	NO	NO	NO
SRR5227431	0	0	NO	NO	NO		SRR5227431	0	0	NO	NO	NO
SRR5227432	0	0	NO	NO	NO		SRR5227432	0	0	NO	NO	NO
SRR5227433	0	0	NO	NO	NO		SRR5227433	0	0	NO	NO	NO
SRR5227434	0	0	NO	NO	NO		SRR5227434	0	0	NO	NO	NO
SRR5227435	0	0	NO	NO	NO		SRR5227435	0	0	NO	NO	NO
SRR5227436	0	0	NO	NO	NO		SRR5227436	0	0	NO	NO	NO
SRR5227437	0	0	NO	NO	NO		SRR5227437	0.04	0	YES	NO	NO
SRR5227438	0	0	NO	NO	NO		SRR5227438	0.1	0	YES	NO	NO
SRR5227439	0	0	NO	NO	NO		SRR5227439	0	0	NO	NO	NO
SRR5227440	0	0	NO	NO	NO		SRR5227440	0	0	NO	NO	NO
SRR5227441	0	0	NO	NO	NO		SRR5227441	0.07	0	YES	NO	NO
SRR5227442	0	0	NO	NO	NO		SRR5227442	0	0	NO	NO	NO
SRR5227443	0	0	NO	NO	NO		SRR5227443	0	0	NO	NO	NO
SRR5227444	0	0	NO	NO	NO		SRR5227444	0	0	NO	NO	NO
SRR5227445	0	0	NO	NO	NO		SRR5227445	0.04	0	YES	NO	NO
SRR5227446	0	0	NO	NO	NO		SRR5227446	0	0	NO	NO	NO
SRR5227447	0	0	NO	NO	NO		SRR5227447	0	0	NO	NO	NO
SRR522916	0	0	NO	NO	NO		SRR522916	0	0	NO	NO	NO
SRR5240051	0	0	NO	NO	NO		SRR5240051	0	0	NO	NO	NO
SRR5240052	0	0	NO	NO	NO		SRR5240052	0.08	0	YES	NO	NO
SRR524728	0	0	NO	NO	NO		SRR524728	0	0	NO	NO	NO
SRR525217	0	0	NO	NO	NO		SRR525217	0.43	0	YES	NO	NO
SRR525218	0	0	NO	NO	NO		SRR525218	0	0.57	NO	YES	NO
SRR525219	0	0	NO	NO	NO		SRR525219	0	0	NO	NO	NO
SRR525220	0	0	NO	NO	NO		SRR525220	0	0	NO	NO	NO
SRR525221	0	0	NO	NO	NO		SRR525221	0	0	NO	NO	NO
SRR525222	0	0	NO	NO	NO		SRR525222	0	0	NO	NO	NO
SRR525223	0	0	NO	NO	NO		SRR525223	0	0	NO	NO	NO
SRR525224	0	0	NO	NO	NO		SRR525224	0.25	0	YES	NO	NO
SRR525225	0	0	NO	NO	NO		SRR525225	0	0	NO	NO	NO
SRR525226	0	0	NO	NO	NO		SRR525226	0.53	0	YES	NO	NO
SRR525227	0	0	NO	NO	NO		SRR525227	1.28	0	YES	NO	NO
SRR525228	0	0	NO	NO	NO		SRR525228	0	0	NO	NO	NO
SRR528555	0	0	NO	NO	NO		SRR528555	0	0	NO	NO	NO
SRR528556	0	0	NO	NO	NO		SRR528556	0	0	NO	NO	NO
SRR5295846	0	0	NO	NO	NO		SRR5295846	0.98	0	YES	NO	NO
SRR5295847	0	0	NO	NO	NO		SRR5295847	0.5	0	YES	NO	NO
SRR5295848	0	0	NO	NO	NO		SRR5295848	0.33	0	YES	NO	NO
SRR5295849	0	0	NO	NO	NO		SRR5295849	0.82	0	YES	NO	NO
SRR5295850	0	0	NO	NO	NO		SRR5295850	0.78	0	YES	NO	NO
SRR5295851	0	0	NO	NO	NO		SRR5295851	0.61	0	YES	NO	NO
SRR5313814	0	0	NO	NO	NO		SRR5313814	0.1	0	YES	NO	NO
SRR5313815	0	0	NO	NO	NO		SRR5313815	0.14	0	YES	NO	NO
SRR5313816	0	0	NO	NO	NO		SRR5313816	0.15	0	YES	NO	NO
SRR5313818	0	0	NO	NO	NO		SRR5313818	0.07	0	YES	NO	NO
SRR5320838	0	0	NO	NO	NO		SRR5320838	0	0	NO	NO	NO
SRR5320839	0	0	NO	NO	NO		SRR5320839	0	0	NO	NO	NO
SRR5320840	0	0	NO	NO	NO		SRR5320840	0	0	NO	NO	NO
SRR5320841	0	0	NO	NO	NO		SRR5320841	0.08	0	YES	NO	NO
SRR5320842	0	0	NO	NO	NO		SRR5320842	0.08	0	YES	NO	NO
SRR5320843	0	0	NO	NO	NO		SRR5320843	0	0	NO	NO	NO
SRR5320844	0	0	NO	NO	NO		SRR5320844	0.03	0	YES	NO	NO
SRR5320845	0	0	NO	NO	NO		SRR5320845	0.05	0	YES	NO	NO
SRR5367825	0.33	0	YES	NO	NO		SRR5367825	0.65	0	YES	NO	NO
SRR5367826	0.4	0	YES	NO	NO		SRR5367826	0.3	0	YES	NO	NO
SRR5367827	0.24	0	YES	NO	NO		SRR5367827	0.47	0	YES	NO	NO
SRR5367828	0.45	0	YES	NO	NO		SRR5367828	0.45	0	YES	NO	NO
SRR5367829	0	0	NO	NO	NO		SRR5367829	0.27	0	YES	NO	NO
SRR5367830	0	0	NO	NO	NO		SRR5367830	0.52	0	YES	NO	NO
SRR536975	0	0	NO	NO	NO		SRR536975	0.08	0	YES	NO	NO
SRR536976	0	0	NO	NO	NO		SRR536976	0	0	NO	NO	NO
SRR5454076	0	0	NO	NO	NO		SRR5454076	0	0	NO	NO	NO
SRR5454077	0.07	0	YES	NO	NO		SRR5454077	1.98	0	YES	NO	NO
SRR5454078	0.04	0	YES	NO	NO		SRR5454078	0.15	0	YES	NO	NO
SRR546141	0	0	NO	NO	NO		SRR546141	0.12	0	YES	NO	NO
SRR546142	0	0	NO	NO	NO		SRR546142	0.48	0	YES	NO	NO
SRR546143	0	0	NO	NO	NO		SRR546143	0.74	0	YES	NO	NO
SRR5483630	0	0	NO	NO	NO		SRR5483630	0	0	NO	NO	NO
SRR5483631	0	0	NO	NO	NO		SRR5483631	0	0	NO	NO	NO
SRR5483632	0	0	NO	NO	NO		SRR5483632	0.07	0	YES	NO	NO
SRR5483633	0	0	NO	NO	NO		SRR5483633	0	0	NO	NO	NO
SRR5483634	0	0	NO	NO	NO		SRR5483634	0	0	NO	NO	NO
SRR5483635	0	0	NO	NO	NO		SRR5483635	0	0	NO	NO	NO
SRR5483636	0	0	NO	NO	NO		SRR5483636	0	0	NO	NO	NO
SRR5483637	0.06	0	YES	NO	NO		SRR5483637	0	0	NO	NO	NO
SRR5483638	0	0	NO	NO	NO		SRR5483638	0	0	NO	NO	NO
SRR5483639	0	0	NO	NO	NO		SRR5483639	0	0	NO	NO	NO
SRR5483640	0	0	NO	NO	NO		SRR5483640	0	0	NO	NO	NO
SRR5483641	0	0	NO	NO	NO		SRR5483641	0.06	0	YES	NO	NO
SRR5488372	0.07	0	YES	NO	NO		SRR5488372	0	0	NO	NO	NO
SRR5488373	0	0	NO	NO	NO		SRR5488373	0	0	NO	NO	NO
SRR5508380	0	0	NO	NO	NO		SRR5508380	0.04	0	YES	NO	NO
SRR5508381	0	0	NO	NO	NO		SRR5508381	0	0	NO	NO	NO
SRR5508382	0	0	NO	NO	NO		SRR5508382	0	0	NO	NO	NO
SRR5508383	0	0	NO	NO	NO		SRR5508383	0	0	NO	NO	NO
SRR5508384	0	0	NO	NO	NO		SRR5508384	0.06	0	YES	NO	NO
SRR5508385	0	0	NO	NO	NO		SRR5508385	0.03	0	YES	NO	NO
[truncated: 761 more rows]
