# Supplementary material for: athisomiRDB: A comprehensive database of Arabidopsis isomiRs
Source: Database (Oxford). 2024 Nov 8;2024:baae115. doi: 10.1093/database/baae115 (PMC11544919; doi:10.1093/database/baae115)
Supplement: baae115_Supp [file baae115_supp.zip › baae115_Supp/Supplementary Table S12.xlsx]

## Sheet: Supplementary Table S13
SiteID	Query	Transcript	TStart	TStop	TSlice	MFEperfect	AllenScore	DegradomeCategory
AT1G01620.1:639	iso-18-L4WPJ4D2_wildtype	AT1G01620.1	631	650	639	-34.2	9.5	2
AT1G01620.2:369	iso-18-L4WPJ4D2_wildtype	AT1G01620.2	361	380	369	-34.2	9.5	2
AT1G04340.1:521	iso-18-L4WPJ4D2_wildtype	AT1G04340.1	513	533	521	-34.2	11.5	2
AT2G27510.1:360	iso-18-L4WPJ4D2_wildtype	AT2G27510.1	352	370	360	-34.2	6	2
AT5G02500.2:1646	iso-18-L4WPJ4D2_wildtype	AT5G02500.2	1638	1660	1646	-34.2	13.5	2
AT5G06320.1:541	iso-22-ZSIMVF71F_wildtype	AT5G06320.1	529	550	541	-39	8	2
AT5G07020.1:606	ath-MIR775_MIMAT0003934	AT5G07020.1	596	616	606	-37.1	8.5	2
AT5G07420.1:252	iso-18-L4WPJ4D2_wildtype	AT5G07420.1	245	261	252	-34.2	7	0
AT5G41520.2:631	iso-18-X4WPJ4D2_ENSVATH05166383	AT5G41520.2	623	643	631	-33.4	10	2
AT1G01620.1:639	iso-18-L4WPJ4D2_wildtype	AT1G01620.1	631	650	639	-34.2	9.5	2
AT1G01620.2:369	iso-18-L4WPJ4D2_wildtype	AT1G01620.2	361	380	369	-34.2	9.5	2
AT1G04340.1:523	ath-MIR775_MIMAT0003934	AT1G04340.1	513	535	523	-37.1	12.5	2
AT1G05200.1:2295	iso-18-X4WPJ4D2_ENSVATH05166383	AT1G05200.1	2287	2304	2295	-33.4	5	2
AT1G05200.2:2212	iso-18-X4WPJ4D2_ENSVATH05166383	AT1G05200.2	2204	2221	2212	-33.4	5	2
AT1G05200.5:2176	iso-18-X4WPJ4D2_ENSVATH05166383	AT1G05200.5	2168	2185	2176	-33.4	5	2
AT1G05200.6:2318	iso-18-X4WPJ4D2_ENSVATH05166383	AT1G05200.6	2310	2327	2318	-33.4	5	2
AT1G05200.7:2215	iso-18-X4WPJ4D2_ENSVATH05166383	AT1G05200.7	2207	2224	2215	-33.4	5	2
AT1G05940.2:236	iso-18-L4WPJ4D2_wildtype	AT1G05940.2	228	245	236	-34.2	7.5	2
AT1G12240.1:1493	iso-18-L4WPJ4D2_wildtype	AT1G12240.1	1482	1502	1493	-34.2	7	2
AT1G12240.1:1495	ath-MIR775_MIMAT0003934	AT1G12240.1	1482	1504	1495	-37.1	5	2
AT1G14150.2:208	iso-18-X4WPJ4D2_ENSVATH05166383	AT1G14150.2	200	218	208	-33.4	6.5	2
AT1G16180.1:1650	iso-18-L4WPJ4D2_wildtype	AT1G16180.1	1640	1659	1650	-34.2	8	2
AT1G16180.2:1276	iso-18-L4WPJ4D2_wildtype	AT1G16180.2	1266	1285	1276	-34.2	8	2
AT1G16400.1:1590	iso-18-L4WPJ4D2_wildtype	AT1G16400.1	1582	1599	1590	-34.2	7	2
AT1G16780.1:961	iso-18-X4WPJ4D2_ENSVATH05166383	AT1G16780.1	953	971	961	-33.4	6	2
AT1G16780.2:959	iso-18-X4WPJ4D2_ENSVATH05166383	AT1G16780.2	951	969	959	-33.4	6	2
AT1G16780.3:932	iso-18-X4WPJ4D2_ENSVATH05166383	AT1G16780.3	924	942	932	-33.4	6	2
AT1G17210.1:2770	iso-18-X4WPJ4D2_ENSVATH05166383	AT1G17210.1	2761	2779	2770	-33.4	7.5	2
AT1G21760.2:650	iso-22-ZSIMVF71F_wildtype	AT1G21760.2	636	661	650	-39	9	2
AT1G23390.1:806	iso-18-L4WPJ4D2_wildtype	AT1G23390.1	798	815	806	-34.2	4.5	2
AT1G23390.1:808	ath-MIR775_MIMAT0003934	AT1G23390.1	798	817	808	-37.1	4.5	2
AT1G23390.1:809	iso-22-ZSIMVF71F_wildtype	AT1G23390.1	797	818	809	-39	6	2
AT1G27770.1:2160	iso-18-X4WPJ4D2_ENSVATH05166383	AT1G27770.1	2152	2168	2160	-33.4	6	2
AT1G27770.3:2190	iso-18-X4WPJ4D2_ENSVATH05166383	AT1G27770.3	2182	2198	2190	-33.4	6	2
AT1G27770.4:2129	iso-18-X4WPJ4D2_ENSVATH05166383	AT1G27770.4	2121	2137	2129	-33.4	6	2
AT1G30440.1:1055	iso-18-L4WPJ4D2_wildtype	AT1G30440.1	1047	1064	1055	-34.2	7.5	2
AT1G34270.1:941	iso-18-L4WPJ4D2_wildtype	AT1G34270.1	931	951	941	-34.2	9.5	2
AT1G36280.1:1627	iso-18-L4WPJ4D2_wildtype	AT1G36280.1	1619	1637	1627	-34.2	7.5	2
AT1G52700.5:684	iso-18-L4WPJ4D2_wildtype	AT1G52700.5	676	693	684	-34.2	6.5	2
AT1G53160.1:571	iso-18-X4WPJ4D2_ENSVATH05166383	AT1G53160.1	561	579	571	-33.4	8.5	2
AT1G53160.2:468	iso-18-X4WPJ4D2_ENSVATH05166383	AT1G53160.2	458	476	468	-33.4	8.5	2
AT1G53160.3:468	iso-18-X4WPJ4D2_ENSVATH05166383	AT1G53160.3	458	476	468	-33.4	8.5	2
AT1G53290.1:708	ath-MIR775_MIMAT0003934	AT1G53290.1	698	717	708	-37.1	3.5	2
AT1G54360.1:500	iso-18-X4WPJ4D2_ENSVATH05166383	AT1G54360.1	489	509	500	-33.4	8.5	2
AT1G54360.4:524	iso-18-X4WPJ4D2_ENSVATH05166383	AT1G54360.4	513	533	524	-33.4	8.5	2
AT1G54360.5:372	iso-18-X4WPJ4D2_ENSVATH05166383	AT1G54360.5	361	381	372	-33.4	8.5	2
AT1G54360.6:568	iso-18-X4WPJ4D2_ENSVATH05166383	AT1G54360.6	557	577	568	-33.4	8.5	2
AT1G64710.1:629	iso-22-ZYIMVF71F_ENSVATH05166383	AT1G64710.1	617	638	629	-37.2	15	2
AT1G66670.1:786	iso-18-X4WPJ4D2_ENSVATH05166383	AT1G66670.1	778	794	786	-33.4	6.5	2
AT1G69840.2:1011	iso-18-L4WPJ4D2_wildtype	AT1G69840.2	1003	1022	1011	-34.2	8.5	2
AT1G69840.3:1303	ath-MIR775_MIMAT0003934	AT1G69840.3	1291	1312	1303	-37.1	11.5	2
AT1G69840.6:857	iso-18-L4WPJ4D2_wildtype	AT1G69840.6	849	868	857	-34.2	8.5	2
AT1G73960.2:2792	ath-MIR775_MIMAT0003934	AT1G73960.2	2782	2801	2792	-37.1	4.5	2
AT1G74260.1:3155	iso-18-L4WPJ4D2_wildtype	AT1G74260.1	3146	3163	3155	-34.2	4.5	2
AT1G75945.1:271	iso-22-ZSIMVF71F_wildtype	AT1G75945.1	259	280	271	-39	10	2
AT2G06000.1:2403	iso-18-X4WPJ4D2_ENSVATH05166383	AT2G06000.1	2395	2412	2403	-33.4	7	2
AT2G06000.2:2244	iso-18-X4WPJ4D2_ENSVATH05166383	AT2G06000.2	2236	2253	2244	-33.4	7	2
AT2G07687.1:335	iso-18-L4WPJ4D2_wildtype	AT2G07687.1	326	346	335	-34.2	7	2
AT2G14170.1:1160	iso-18-L4WPJ4D2_wildtype	AT2G14170.1	1152	1169	1160	-34.2	8	2
AT2G14170.2:960	iso-18-L4WPJ4D2_wildtype	AT2G14170.2	952	969	960	-34.2	8	2
AT2G15090.1:1542	iso-18-X4WPJ4D2_ENSVATH05166383	AT2G15090.1	1534	1551	1542	-33.4	5	2
AT2G17130.1:944	iso-18-X4WPJ4D2_ENSVATH05166383	AT2G17130.1	936	953	944	-33.4	8	2
AT2G17130.2:932	iso-18-X4WPJ4D2_ENSVATH05166383	AT2G17130.2	924	941	932	-33.4	8	2
AT2G19110.1:2068	iso-18-X4WPJ4D2_ENSVATH05166383	AT2G19110.1	2059	2077	2068	-33.4	5.5	2
AT2G20140.1:870	iso-18-L4WPJ4D2_wildtype	AT2G20140.1	862	880	870	-34.2	8	2
AT2G21960.1:779	iso-18-L4WPJ4D2_wildtype	AT2G21960.1	770	788	779	-34.2	4.5	2
AT2G23820.1:886	ath-MIR775_MIMAT0003934	AT2G23820.1	875	895	886	-37.1	9	2
AT2G23820.2:946	ath-MIR775_MIMAT0003934	AT2G23820.2	935	955	946	-37.1	9	2
AT2G27190.1:1456	iso-22-ZYIMVF71F_ENSVATH05166383	AT2G27190.1	1440	1465	1456	-37.2	9	2
AT2G27510.1:360	iso-18-L4WPJ4D2_wildtype	AT2G27510.1	352	370	360	-34.2	6	2
AT2G27580.2:313	iso-18-X4WPJ4D2_ENSVATH05166383	AT2G27580.2	305	320	313	-33.4	7.5	2
AT2G28305.1:550	ath-MIR775_MIMAT0003934	AT2G28305.1	540	559	550	-37.1	8	2
AT2G28305.2:460	ath-MIR775_MIMAT0003934	AT2G28305.2	450	469	460	-37.1	8	2
AT2G28305.3:458	iso-18-X4WPJ4D2_ENSVATH05166383	AT2G28305.3	450	467	458	-33.4	5	2
AT2G28305.3:460	ath-MIR775_MIMAT0003934	AT2G28305.3	450	469	460	-37.1	8	2
AT2G29290.2:610	iso-18-L4WPJ4D2_wildtype	AT2G29290.2	602	618	610	-34.2	7	2
AT2G32250.1:2738	iso-18-L4WPJ4D2_wildtype	AT2G32250.1	2732	2748	2738	-34.2	4	2
AT2G32250.1:2740	ath-MIR775_MIMAT0003934	AT2G32250.1	2732	2750	2740	-37.1	4	2
AT2G32250.2:2734	ath-MIR775_MIMAT0003934	AT2G32250.2	2726	2744	2734	-37.1	4	2
AT2G32250.3:2629	ath-MIR775_MIMAT0003934	AT2G32250.3	2621	2639	2629	-37.1	4	2
AT2G32250.4:2745	ath-MIR775_MIMAT0003934	AT2G32250.4	2737	2755	2745	-37.1	4	2
AT2G32250.5:2863	ath-MIR775_MIMAT0003934	AT2G32250.5	2855	2873	2863	-37.1	4	2
AT2G32250.6:2740	ath-MIR775_MIMAT0003934	AT2G32250.6	2732	2750	2740	-37.1	4	2
AT2G32250.7:2426	ath-MIR775_MIMAT0003934	AT2G32250.7	2418	2436	2426	-37.1	4	2
AT2G32250.8:2420	ath-MIR775_MIMAT0003934	AT2G32250.8	2412	2430	2420	-37.1	4	2
AT2G40100.1:713	iso-18-X4WPJ4D2_ENSVATH05166383	AT2G40100.1	706	722	713	-33.4	6	2
AT2G44490.1:1577	iso-18-L4WPJ4D2_wildtype	AT2G44490.1	1568	1589	1577	-34.2	8.5	2
AT2G44490.1:1579	ath-MIR775_MIMAT0003934	AT2G44490.1	1568	1591	1579	-37.1	9	2
AT3G09035.1:1183	iso-18-X4WPJ4D2_ENSVATH05166383	AT3G09035.1	1175	1196	1183	-33.4	13	2
AT3G09850.1:2509	iso-18-L4WPJ4D2_wildtype	AT3G09850.1	2500	2518	2509	-34.2	6.5	2
AT3G10610.1:527	iso-18-X4WPJ4D2_ENSVATH05166383	AT3G10610.1	518	542	527	-33.4	16	2
AT3G12210.2:325	iso-18-L4WPJ4D2_wildtype	AT3G12210.2	310	334	325	-34.2	10.5	2
AT3G14720.1:2274	iso-18-L4WPJ4D2_wildtype	AT3G14720.1	2266	2283	2274	-34.2	6.5	2
AT3G14720.3:2360	iso-18-L4WPJ4D2_wildtype	AT3G14720.3	2352	2369	2360	-34.2	6.5	2
AT3G15750.3:89	iso-18-L4WPJ4D2_wildtype	AT3G15750.3	81	98	89	-34.2	6.5	2
AT3G17770.1:949	iso-22-ZSIMVF71F_wildtype	AT3G17770.1	932	958	949	-39	16	2
AT3G19490.1:1801	iso-18-L4WPJ4D2_wildtype	AT3G19490.1	1790	1809	1801	-34.2	7.5	2
AT3G20390.1:226	iso-18-L4WPJ4D2_wildtype	AT3G20390.1	217	234	226	-34.2	6.5	2
AT3G20390.2:323	iso-18-L4WPJ4D2_wildtype	AT3G20390.2	314	331	323	-34.2	6.5	2
AT3G22880.1:1213	ath-MIR775_MIMAT0003934	AT3G22880.1	1203	1220	1213	-37.1	6.5	2
AT3G44160.1:977	iso-18-L4WPJ4D2_wildtype	AT3G44160.1	969	989	977	-34.2	12	2
AT3G45970.1:470	iso-18-L4WPJ4D2_wildtype	AT3G45970.1	462	478	470	-34.2	6.5	2
AT3G45970.2:546	iso-18-L4WPJ4D2_wildtype	AT3G45970.2	538	554	546	-34.2	6.5	2
AT3G46590.1:987	iso-22-ZSIMVF71F_wildtype	AT3G46590.1	977	996	987	-39	4.5	2
AT3G46590.4:1079	iso-18-L4WPJ4D2_wildtype	AT3G46590.4	1073	1088	1079	-34.2	5.5	2
AT3G46590.5:600	iso-18-L4WPJ4D2_wildtype	AT3G46590.5	594	609	600	-34.2	5.5	2
AT3G46740.1:2316	iso-18-L4WPJ4D2_wildtype	AT3G46740.1	2308	2327	2316	-34.2	7	2
AT3G49580.1:399	iso-18-L4WPJ4D2_wildtype	AT3G49580.1	391	408	399	-34.2	7.5	2
AT3G49580.1:402	iso-22-ZSIMVF71F_wildtype	AT3G49580.1	390	411	402	-39	9.5	2
AT3G49580.2:189	iso-22-ZSIMVF71F_wildtype	AT3G49580.2	177	198	189	-39	9.5	2
AT3G49580.3:246	iso-22-ZSIMVF71F_wildtype	AT3G49580.3	234	255	246	-39	9.5	2
AT3G51820.1:784	iso-18-X4WPJ4D2_ENSVATH05166383	AT3G51820.1	776	794	784	-33.4	6	2
AT3G52280.1:799	iso-18-X4WPJ4D2_ENSVATH05166383	AT3G52280.1	791	816	799	-33.4	19.5	2
AT3G52280.2:811	ath-MIR775_MIMAT0003934	AT3G52280.2	801	828	811	-37.1	23.5	2
AT3G53110.1:1611	iso-18-X4WPJ4D2_ENSVATH05166383	AT3G53110.1	1604	1620	1611	-33.4	9	2
AT3G54010.1:2166	iso-18-X4WPJ4D2_ENSVATH05166383	AT3G54010.1	2158	2173	2166	-33.4	5	2
AT3G54010.2:2196	iso-18-X4WPJ4D2_ENSVATH05166383	AT3G54010.2	2188	2203	2196	-33.4	5	2
AT3G54100.1:1413	iso-18-X4WPJ4D2_ENSVATH05166383	AT3G54100.1	1405	1421	1413	-33.4	5	2
AT3G54850.1:1574	iso-18-L4WPJ4D2_wildtype	AT3G54850.1	1566	1585	1574	-34.2	9	2
AT3G60600.1:981	iso-18-X4WPJ4D2_ENSVATH05166383	AT3G60600.1	969	990	981	-33.4	11	2
AT3G60600.3:716	iso-18-X4WPJ4D2_ENSVATH05166383	AT3G60600.3	704	725	716	-33.4	11	2
AT4G01370.1:1296	iso-18-X4WPJ4D2_ENSVATH05166383	AT4G01370.1	1288	1308	1296	-33.4	10.5	2
AT4G03000.4:1737	iso-18-X4WPJ4D2_ENSVATH05166383	AT4G03000.4	1728	1746	1737	-33.4	6	2
AT4G09650.1:264	iso-18-L4WPJ4D2_wildtype	AT4G09650.1	255	272	264	-34.2	5.5	2
AT4G14070.1:1702	iso-18-X4WPJ4D2_ENSVATH05166383	AT4G14070.1	1694	1711	1702	-33.4	6	2
AT4G14300.1:1004	iso-18-L4WPJ4D2_wildtype	AT4G14300.1	993	1013	1004	-34.2	7.5	2
AT4G14300.1:977	iso-18-X4WPJ4D2_ENSVATH05166383	AT4G14300.1	969	986	977	-33.4	6.5	2
AT4G14300.2:1004	iso-18-L4WPJ4D2_wildtype	AT4G14300.2	993	1013	1004	-34.2	7.5	2
AT4G14300.2:977	iso-18-X4WPJ4D2_ENSVATH05166383	AT4G14300.2	969	986	977	-33.4	6.5	2
AT4G15450.1:1242	iso-18-X4WPJ4D2_ENSVATH05166383	AT4G15450.1	1234	1253	1242	-33.4	8	2
AT4G15450.2:1093	iso-18-X4WPJ4D2_ENSVATH05166383	AT4G15450.2	1085	1104	1093	-33.4	8	2
AT4G15475.1:1351	ath-MIR775_MIMAT0003934	AT4G15475.1	1342	1360	1351	-37.1	7.5	2
AT4G16480.1:1687	iso-18-X4WPJ4D2_ENSVATH05166383	AT4G16480.1	1679	1701	1687	-33.4	14	2
AT4G16480.2:1602	iso-18-X4WPJ4D2_ENSVATH05166383	AT4G16480.2	1594	1616	1602	-33.4	14	2
AT4G18440.1:1711	iso-18-L4WPJ4D2_wildtype	AT4G18440.1	1703	1721	1711	-34.2	8	2
AT4G28600.2:2654	ath-MIR775_MIMAT0003934	AT4G28600.2	2638	2663	2654	-37.1	13	2
AT4G30530.1:529	iso-18-X4WPJ4D2_ENSVATH05166383	AT4G30530.1	520	540	529	-33.4	8	2
AT4G34220.1:1882	iso-18-L4WPJ4D2_wildtype	AT4G34220.1	1874	1891	1882	-34.2	7.5	2
AT5G01990.1:814	iso-18-X4WPJ4D2_ENSVATH05166383	AT5G01990.1	806	822	814	-33.4	6	2
AT5G02500.1:2217	iso-18-L4WPJ4D2_wildtype	AT5G02500.1	2209	2231	2217	-34.2	13.5	2
AT5G02500.1:2220	iso-22-ZSIMVF71F_wildtype	AT5G02500.1	2208	2234	2220	-39	16.5	2
AT5G02500.2:1646	iso-18-L4WPJ4D2_wildtype	AT5G02500.2	1638	1660	1646	-34.2	13.5	2
AT5G02500.2:1649	iso-22-ZSIMVF71F_wildtype	AT5G02500.2	1637	1663	1649	-39	16.5	2
AT5G03740.1:890	iso-18-L4WPJ4D2_wildtype	AT5G03740.1	882	900	890	-34.2	8	2
AT5G03740.1:893	ath-MIR775_MIMAT0003934	AT5G03740.1	882	902	893	-37.1	8	2
AT5G03740.1:894	iso-22-ZSIMVF71F_wildtype	AT5G03740.1	881	903	894	-39	8.5	2
AT5G06265.10:1414	iso-18-X4WPJ4D2_ENSVATH05166383	AT5G06265.10	1402	1422	1414	-33.4	11	2
AT5G06265.1:741	iso-18-X4WPJ4D2_ENSVATH05166383	AT5G06265.1	729	749	741	-33.4	11	2
AT5G06265.2:1526	iso-18-X4WPJ4D2_ENSVATH05166383	AT5G06265.2	1514	1534	1526	-33.4	11	2
AT5G06265.3:1387	iso-18-X4WPJ4D2_ENSVATH05166383	AT5G06265.3	1375	1395	1387	-33.4	11	2
AT5G06265.4:944	iso-18-X4WPJ4D2_ENSVATH05166383	AT5G06265.4	932	952	944	-33.4	11	2
AT5G06265.5:740	iso-18-X4WPJ4D2_ENSVATH05166383	AT5G06265.5	728	748	740	-33.4	11	2
AT5G06265.6:1783	iso-18-X4WPJ4D2_ENSVATH05166383	AT5G06265.6	1771	1791	1783	-33.4	11	2
AT5G06265.7:1132	iso-18-X4WPJ4D2_ENSVATH05166383	AT5G06265.7	1120	1140	1132	-33.4	11	2
AT5G06265.8:1345	iso-18-X4WPJ4D2_ENSVATH05166383	AT5G06265.8	1333	1353	1345	-33.4	11	2
AT5G06265.9:1167	iso-18-X4WPJ4D2_ENSVATH05166383	AT5G06265.9	1155	1175	1167	-33.4	11	2
AT5G06320.1:538	iso-18-L4WPJ4D2_wildtype	AT5G06320.1	530	547	538	-34.2	6	2
AT5G06320.1:540	ath-MIR775_MIMAT0003934	AT5G06320.1	530	549	540	-37.1	7	2
AT5G06320.1:541	iso-22-ZSIMVF71F_wildtype	AT5G06320.1	529	550	541	-39	8	2
AT5G07020.1:604	iso-18-L4WPJ4D2_wildtype	AT5G07020.1	596	614	604	-34.2	6.5	2
AT5G07020.1:606	ath-MIR775_MIMAT0003934	AT5G07020.1	596	616	606	-37.1	8.5	2
AT5G09660.1:484	iso-18-X4WPJ4D2_ENSVATH05166383	AT5G09660.1	473	492	484	-33.4	6	2
AT5G12040.1:939	iso-18-X4WPJ4D2_ENSVATH05166383	AT5G12040.1	930	949	939	-33.4	6	2
AT5G13110.1:1293	iso-22-ZSIMVF71F_wildtype	AT5G13110.1	1281	1302	1293	-39	10.5	2
AT5G16150.1:1289	iso-18-L4WPJ4D2_wildtype	AT5G16150.1	1281	1302	1289	-34.2	13	2
AT5G16150.2:1374	iso-18-L4WPJ4D2_wildtype	AT5G16150.2	1366	1387	1374	-34.2	13	2
AT5G16150.3:1461	iso-18-L4WPJ4D2_wildtype	AT5G16150.3	1453	1474	1461	-34.2	13	2
AT5G20010.1:479	iso-18-X4WPJ4D2_ENSVATH05166383	AT5G20010.1	470	488	479	-33.4	8	2
AT5G22480.1:1113	iso-18-L4WPJ4D2_wildtype	AT5G22480.1	1104	1122	1113	-34.2	6	2
AT5G22800.2:1812	iso-18-L4WPJ4D2_wildtype	AT5G22800.2	1804	1821	1812	-34.2	8.5	2
AT5G24160.2:198	iso-18-X4WPJ4D2_ENSVATH05166383	AT5G24160.2	190	206	198	-33.4	5	2
AT5G24300.1:2062	iso-18-X4WPJ4D2_ENSVATH05166383	AT5G24300.1	2054	2070	2062	-33.4	7	2
AT5G24300.1:2065	iso-22-ZYIMVF71F_ENSVATH05166383	AT5G24300.1	2053	2073	2065	-37.2	9	2
AT5G24300.2:1841	iso-22-ZYIMVF71F_ENSVATH05166383	AT5G24300.2	1829	1849	1841	-37.2	9	2
AT5G25350.1:1710	iso-18-X4WPJ4D2_ENSVATH05166383	AT5G25350.1	1699	1719	1710	-33.4	6	2
AT5G26200.1:367	ath-MIR775_MIMAT0003934	AT5G26200.1	356	375	367	-37.1	4.5	2
AT5G27290.1:357	iso-18-X4WPJ4D2_ENSVATH05166383	AT5G27290.1	349	366	357	-33.4	8.5	2
AT5G41520.1:633	iso-18-X4WPJ4D2_ENSVATH05166383	AT5G41520.1	625	645	633	-33.4	10	2
AT5G41520.2:631	iso-18-X4WPJ4D2_ENSVATH05166383	AT5G41520.2	623	643	631	-33.4	10	2
AT5G43940.1:692	iso-18-X4WPJ4D2_ENSVATH05166383	AT5G43940.1	684	701	692	-33.4	9	2
AT5G43940.1:695	iso-22-ZYIMVF71F_ENSVATH05166383	AT5G43940.1	683	704	695	-37.2	14.5	2
AT5G43940.2:762	iso-18-X4WPJ4D2_ENSVATH05166383	AT5G43940.2	754	771	762	-33.4	9	2
AT5G43940.2:765	iso-22-ZYIMVF71F_ENSVATH05166383	AT5G43940.2	753	774	765	-37.2	14.5	2
AT5G48150.4:931	iso-18-L4WPJ4D2_wildtype	AT5G48150.4	923	942	931	-34.2	9.5	2
AT5G64350.1:421	iso-18-X4WPJ4D2_ENSVATH05166383	AT5G64350.1	413	430	421	-33.4	7.5	2
AT5G67360.1:1947	iso-18-X4WPJ4D2_ENSVATH05166383	AT5G67360.1	1939	1956	1947	-33.4	10	2
AT1G01620.1:639	iso-18-L4WPJ4D2_wildtype	AT1G01620.1	631	650	639	-34.2	9.5	2
AT1G01620.2:369	iso-18-L4WPJ4D2_wildtype	AT1G01620.2	361	380	369	-34.2	9.5	2
AT1G04340.1:521	iso-18-L4WPJ4D2_wildtype	AT1G04340.1	513	533	521	-34.2	11.5	2
AT1G05200.2:2212	iso-18-X4WPJ4D2_ENSVATH05166383	AT1G05200.2	2204	2221	2212	-33.4	5	2
AT1G05200.5:2176	iso-18-X4WPJ4D2_ENSVATH05166383	AT1G05200.5	2168	2185	2176	-33.4	5	2
AT1G05200.6:2318	iso-18-X4WPJ4D2_ENSVATH05166383	AT1G05200.6	2310	2327	2318	-33.4	5	2
AT1G05200.7:2215	iso-18-X4WPJ4D2_ENSVATH05166383	AT1G05200.7	2207	2224	2215	-33.4	5	2
AT1G05940.1:236	iso-18-L4WPJ4D2_wildtype	AT1G05940.1	228	245	236	-34.2	7.5	2
AT1G12240.1:1493	iso-18-L4WPJ4D2_wildtype	AT1G12240.1	1482	1502	1493	-34.2	7	2
AT1G12240.1:1495	ath-MIR775_MIMAT0003934	AT1G12240.1	1482	1504	1495	-37.1	5	2
AT1G14150.1:260	iso-18-X4WPJ4D2_ENSVATH05166383	AT1G14150.1	252	270	260	-33.4	6.5	2
AT1G14150.2:208	iso-18-X4WPJ4D2_ENSVATH05166383	AT1G14150.2	200	218	208	-33.4	6.5	2
AT1G16030.1:2121	ath-MIR775_MIMAT0003934	AT1G16030.1	2111	2130	2121	-37.1	11	2
AT1G16180.1:1650	iso-18-L4WPJ4D2_wildtype	AT1G16180.1	1640	1659	1650	-34.2	8	2
AT1G16180.2:1276	iso-18-L4WPJ4D2_wildtype	AT1G16180.2	1266	1285	1276	-34.2	8	2
AT1G16400.1:1590	iso-18-L4WPJ4D2_wildtype	AT1G16400.1	1582	1599	1590	-34.2	7	2
AT1G16500.1:308	iso-18-X4WPJ4D2_ENSVATH05166383	AT1G16500.1	297	316	308	-33.4	7	2
AT1G21080.3:694	iso-18-X4WPJ4D2_ENSVATH05166383	AT1G21080.3	684	704	694	-33.4	6.5	2
AT1G21760.1:462	iso-22-ZSIMVF71F_wildtype	AT1G21760.1	448	473	462	-39	9	2
AT1G21760.2:647	iso-18-L4WPJ4D2_wildtype	AT1G21760.2	637	658	647	-34.2	9	2
AT1G23390.1:806	iso-18-L4WPJ4D2_wildtype	AT1G23390.1	798	815	806	-34.2	4.5	2
AT1G23390.1:808	ath-MIR775_MIMAT0003934	AT1G23390.1	798	817	808	-37.1	4.5	2
AT1G23390.1:809	iso-22-ZSIMVF71F_wildtype	AT1G23390.1	797	818	809	-39	6	2
AT1G27770.1:2160	iso-18-X4WPJ4D2_ENSVATH05166383	AT1G27770.1	2152	2168	2160	-33.4	6	2
AT1G27770.4:2129	iso-18-X4WPJ4D2_ENSVATH05166383	AT1G27770.4	2121	2137	2129	-33.4	6	2
AT1G33270.1:867	iso-18-X4WPJ4D2_ENSVATH05166383	AT1G33270.1	859	876	867	-33.4	8	2
AT1G34270.1:941	iso-18-L4WPJ4D2_wildtype	AT1G34270.1	931	951	941	-34.2	9.5	2
AT1G45332.2:2177	iso-18-X4WPJ4D2_ENSVATH05166383	AT1G45332.2	2169	2191	2177	-33.4	13	2
AT1G49230.1:660	iso-22-ZSIMVF71F_wildtype	AT1G49230.1	642	670	660	-39	19	2
AT1G53290.1:708	ath-MIR775_MIMAT0003934	AT1G53290.1	698	717	708	-37.1	3.5	2
AT1G54360.1:500	iso-18-X4WPJ4D2_ENSVATH05166383	AT1G54360.1	489	509	500	-33.4	8.5	2
AT1G54360.4:524	iso-18-X4WPJ4D2_ENSVATH05166383	AT1G54360.4	513	533	524	-33.4	8.5	2
AT1G54360.5:372	iso-18-X4WPJ4D2_ENSVATH05166383	AT1G54360.5	361	381	372	-33.4	8.5	2
AT1G54360.6:568	iso-18-X4WPJ4D2_ENSVATH05166383	AT1G54360.6	557	577	568	-33.4	8.5	2
AT1G62180.2:1122	iso-18-X4WPJ4D2_ENSVATH05166383	AT1G62180.2	1114	1129	1122	-33.4	5	2
AT1G69840.2:1011	iso-18-L4WPJ4D2_wildtype	AT1G69840.2	1003	1022	1011	-34.2	8.5	2
AT1G69840.3:1299	iso-18-L4WPJ4D2_wildtype	AT1G69840.3	1291	1310	1299	-34.2	8.5	2
AT1G69840.4:1142	iso-18-L4WPJ4D2_wildtype	AT1G69840.4	1134	1153	1142	-34.2	8.5	2
AT1G69840.5:916	iso-18-L4WPJ4D2_wildtype	AT1G69840.5	908	927	916	-34.2	8.5	2
AT1G69840.7:976	iso-18-L4WPJ4D2_wildtype	AT1G69840.7	968	987	976	-34.2	8.5	2
AT1G75945.1:268	iso-18-L4WPJ4D2_wildtype	AT1G75945.1	260	277	268	-34.2	4	2
AT1G75945.1:270	ath-MIR775_MIMAT0003934	AT1G75945.1	260	279	270	-37.1	7	2
AT1G75945.1:271	iso-22-ZSIMVF71F_wildtype	AT1G75945.1	259	280	271	-39	10	2
AT1G76390.2:1923	ath-MIR775_MIMAT0003934	AT1G76390.2	1913	1934	1923	-37.1	9	2
AT1G77800.2:4588	iso-18-L4WPJ4D2_wildtype	AT1G77800.2	4579	4597	4588	-34.2	5.5	2
AT1G78140.1:935	iso-18-L4WPJ4D2_wildtype	AT1G78140.1	927	944	935	-34.2	7	2
AT2G06000.1:2403	iso-18-X4WPJ4D2_ENSVATH05166383	AT2G06000.1	2395	2412	2403	-33.4	7	2
AT2G06000.2:2244	iso-18-X4WPJ4D2_ENSVATH05166383	AT2G06000.2	2236	2253	2244	-33.4	7	2
AT2G07687.1:335	iso-18-L4WPJ4D2_wildtype	AT2G07687.1	326	346	335	-34.2	7	2
AT2G14170.1:1160	iso-18-L4WPJ4D2_wildtype	AT2G14170.1	1152	1169	1160	-34.2	8	2
AT2G14170.2:960	iso-18-L4WPJ4D2_wildtype	AT2G14170.2	952	969	960	-34.2	8	2
AT2G17130.1:944	iso-18-X4WPJ4D2_ENSVATH05166383	AT2G17130.1	936	953	944	-33.4	8	2
AT2G17130.2:932	iso-18-X4WPJ4D2_ENSVATH05166383	AT2G17130.2	924	941	932	-33.4	8	2
AT2G19110.1:2068	iso-18-X4WPJ4D2_ENSVATH05166383	AT2G19110.1	2059	2077	2068	-33.4	5.5	2
AT2G20140.1:870	iso-18-L4WPJ4D2_wildtype	AT2G20140.1	862	880	870	-34.2	8	2
AT2G21960.1:779	iso-18-L4WPJ4D2_wildtype	AT2G21960.1	770	788	779	-34.2	4.5	2
AT2G22360.1:628	iso-18-L4WPJ4D2_wildtype	AT2G22360.1	620	636	628	-34.2	6.5	2
AT2G22360.1:631	iso-22-ZYIMVF71F_ENSVATH05166383	AT2G22360.1	619	642	631	-37.2	15.5	2
AT2G22480.1:1968	iso-18-X4WPJ4D2_ENSVATH05166383	AT2G22480.1	1957	1977	1968	-33.4	8.5	2
AT2G23820.2:943	iso-18-L4WPJ4D2_wildtype	AT2G23820.2	935	953	943	-34.2	9	2
AT2G26240.1:556	iso-18-L4WPJ4D2_wildtype	AT2G26240.1	547	569	556	-34.2	14.5	2
AT2G27190.1:1453	iso-18-X4WPJ4D2_ENSVATH05166383	AT2G27190.1	1441	1462	1453	-33.4	12	2
AT2G27190.1:1456	iso-22-ZYIMVF71F_ENSVATH05166383	AT2G27190.1	1440	1465	1456	-37.2	9	2
AT2G27510.1:360	iso-18-L4WPJ4D2_wildtype	AT2G27510.1	352	370	360	-34.2	6	2
AT2G27580.1:484	iso-18-X4WPJ4D2_ENSVATH05166383	AT2G27580.1	476	491	484	-33.4	7.5	2
AT2G27580.1:486	iso-22-ZYIMVF71F_ENSVATH05166383	AT2G27580.1	475	494	486	-37.2	13.5	2
AT2G27580.2:313	iso-18-X4WPJ4D2_ENSVATH05166383	AT2G27580.2	305	320	313	-33.4	7.5	2
AT2G27580.2:315	iso-22-ZYIMVF71F_ENSVATH05166383	AT2G27580.2	304	323	315	-37.2	13.5	2
AT2G28305.1:550	ath-MIR775_MIMAT0003934	AT2G28305.1	540	559	550	-37.1	8	2
AT2G28305.2:458	iso-18-L4WPJ4D2_wildtype	AT2G28305.2	450	467	458	-34.2	5	2
AT2G28305.2:460	ath-MIR775_MIMAT0003934	AT2G28305.2	450	469	460	-37.1	8	2
AT2G28305.3:458	iso-18-L4WPJ4D2_wildtype	AT2G28305.3	450	467	458	-34.2	5	2
AT2G28305.3:460	ath-MIR775_MIMAT0003934	AT2G28305.3	450	469	460	-37.1	8	2
AT2G29290.2:610	iso-18-L4WPJ4D2_wildtype	AT2G29290.2	602	618	610	-34.2	7	2
AT2G31110.1:265	ath-MIR775_MIMAT0003934	AT2G31110.1	255	273	265	-37.1	10	2
AT2G31110.1:266	iso-22-ZYIMVF71F_ENSVATH05166383	AT2G31110.1	254	274	266	-37.2	10	2
AT2G31110.2:806	iso-22-ZYIMVF71F_ENSVATH05166383	AT2G31110.2	794	814	806	-37.2	10	2
AT2G32250.1:2738	iso-18-L4WPJ4D2_wildtype	AT2G32250.1	2732	2748	2738	-34.2	4	2
AT2G32250.1:2740	ath-MIR775_MIMAT0003934	AT2G32250.1	2732	2750	2740	-37.1	4	2
AT2G32250.2:2734	ath-MIR775_MIMAT0003934	AT2G32250.2	2726	2744	2734	-37.1	4	2
AT2G32250.3:2627	iso-18-L4WPJ4D2_wildtype	AT2G32250.3	2621	2637	2627	-34.2	4	2
AT2G32250.3:2629	ath-MIR775_MIMAT0003934	AT2G32250.3	2621	2639	2629	-37.1	4	2
AT2G32250.4:2745	ath-MIR775_MIMAT0003934	AT2G32250.4	2737	2755	2745	-37.1	4	2
AT2G32250.5:2863	ath-MIR775_MIMAT0003934	AT2G32250.5	2855	2873	2863	-37.1	4	2
AT2G32250.6:2740	ath-MIR775_MIMAT0003934	AT2G32250.6	2732	2750	2740	-37.1	4	2
AT2G32250.7:2426	ath-MIR775_MIMAT0003934	AT2G32250.7	2418	2436	2426	-37.1	4	2
AT2G32250.8:2420	ath-MIR775_MIMAT0003934	AT2G32250.8	2412	2430	2420	-37.1	4	2
AT2G44490.1:1577	iso-18-L4WPJ4D2_wildtype	AT2G44490.1	1568	1589	1577	-34.2	8.5	2
AT2G44490.1:1579	ath-MIR775_MIMAT0003934	AT2G44490.1	1568	1591	1579	-37.1	9	2
AT3G07570.1:1017	iso-18-L4WPJ4D2_wildtype	AT3G07570.1	1009	1024	1017	-34.2	4.5	2
AT3G09035.1:1183	iso-18-X4WPJ4D2_ENSVATH05166383	AT3G09035.1	1175	1196	1183	-33.4	13	1
AT3G10610.1:527	iso-18-L4WPJ4D2_wildtype	AT3G10610.1	518	542	527	-34.2	16	2
AT3G11730.1:414	iso-18-L4WPJ4D2_wildtype	AT3G11730.1	405	423	414	-34.2	8.5	2
AT3G12210.1:300	iso-18-L4WPJ4D2_wildtype	AT3G12210.1	285	309	300	-34.2	10.5	2
AT3G14350.1:1830	iso-18-L4WPJ4D2_wildtype	AT3G14350.1	1822	1840	1830	-34.2	10	2
AT3G14720.3:2360	iso-18-L4WPJ4D2_wildtype	AT3G14720.3	2352	2369	2360	-34.2	6.5	2
AT3G15020.1:612	ath-MIR775_MIMAT0003934	AT3G15020.1	599	620	612	-37.1	9.5	2
AT3G15020.2:283	iso-18-L4WPJ4D2_wildtype	AT3G15020.2	272	291	283	-34.2	7.5	2
AT3G15020.2:285	ath-MIR775_MIMAT0003934	AT3G15020.2	272	293	285	-37.1	9.5	2
AT3G15750.3:89	iso-18-L4WPJ4D2_wildtype	AT3G15750.3	81	98	89	-34.2	6.5	2
AT3G17040.1:901	iso-18-L4WPJ4D2_wildtype	AT3G17040.1	893	911	901	-34.2	8	2
AT3G17770.1:941	iso-18-L4WPJ4D2_wildtype	AT3G17770.1	933	955	941	-34.2	14	2
AT3G17770.1:949	iso-22-ZSIMVF71F_wildtype	AT3G17770.1	932	958	949	-39	16	2
AT3G19490.1:1801	iso-18-L4WPJ4D2_wildtype	AT3G19490.1	1790	1809	1801	-34.2	7.5	2
AT3G20390.1:226	iso-18-L4WPJ4D2_wildtype	AT3G20390.1	217	234	226	-34.2	6.5	2
AT3G20390.2:323	iso-18-L4WPJ4D2_wildtype	AT3G20390.2	314	331	323	-34.2	6.5	2
AT3G24420.1:1146	iso-18-X4WPJ4D2_ENSVATH05166383	AT3G24420.1	1138	1155	1146	-33.4	5.5	2
AT3G26100.6:1402	iso-18-X4WPJ4D2_ENSVATH05166383	AT3G26100.6	1394	1412	1402	-33.4	9	2
AT3G44160.1:977	iso-18-L4WPJ4D2_wildtype	AT3G44160.1	969	989	977	-34.2	12	2
AT3G46590.1:984	iso-18-L4WPJ4D2_wildtype	AT3G46590.1	978	993	984	-34.2	5.5	2
AT3G46590.2:1302	iso-18-L4WPJ4D2_wildtype	AT3G46590.2	1296	1311	1302	-34.2	5.5	2
AT3G46590.2:1305	iso-22-ZSIMVF71F_wildtype	AT3G46590.2	1295	1314	1305	-39	4.5	2
AT3G46590.4:1079	iso-18-L4WPJ4D2_wildtype	AT3G46590.4	1073	1088	1079	-34.2	5.5	2
AT3G46590.4:1082	iso-22-ZSIMVF71F_wildtype	AT3G46590.4	1072	1091	1082	-39	4.5	2
AT3G51370.3:1253	iso-18-L4WPJ4D2_wildtype	AT3G51370.3	1245	1261	1253	-34.2	7	2
AT3G53110.1:1611	iso-18-X4WPJ4D2_ENSVATH05166383	AT3G53110.1	1604	1620	1611	-33.4	9	2
AT3G54010.1:2166	iso-18-X4WPJ4D2_ENSVATH05166383	AT3G54010.1	2158	2173	2166	-33.4	5	2
AT3G54010.2:2196	iso-18-X4WPJ4D2_ENSVATH05166383	AT3G54010.2	2188	2203	2196	-33.4	5	2
AT3G54480.4:913	iso-18-X4WPJ4D2_ENSVATH05166383	AT3G54480.4	904	922	913	-33.4	6	2
AT3G54480.4:924	iso-22-ZSIMVF71F_wildtype	AT3G54480.4	903	933	924	-39	19	2
AT3G54480.5:740	iso-18-X4WPJ4D2_ENSVATH05166383	AT3G54480.5	731	749	740	-33.4	6	2
AT3G54480.6:652	iso-22-ZSIMVF71F_wildtype	AT3G54480.6	631	661	652	-39	19	2
AT3G60600.1:981	iso-18-X4WPJ4D2_ENSVATH05166383	AT3G60600.1	969	990	981	-33.4	11	2
AT3G60600.2:696	iso-18-X4WPJ4D2_ENSVATH05166383	AT3G60600.2	684	705	696	-33.4	11	2
AT3G60600.3:716	iso-18-X4WPJ4D2_ENSVATH05166383	AT3G60600.3	704	725	716	-33.4	11	2
AT4G01985.2:843	iso-18-L4WPJ4D2_wildtype	AT4G01985.2	835	851	843	-34.2	9.5	2
AT4G03000.6:1959	iso-18-X4WPJ4D2_ENSVATH05166383	AT4G03000.6	1950	1968	1959	-33.4	6	2
AT4G05497.1:839	iso-22-ZYIMVF71F_ENSVATH05166383	AT4G05497.1	827	847	839	-37.2	9.5	2
AT4G09650.1:264	iso-18-L4WPJ4D2_wildtype	AT4G09650.1	255	272	264	-34.2	5.5	2
AT4G14070.1:1702	iso-18-L4WPJ4D2_wildtype	AT4G14070.1	1694	1711	1702	-34.2	6	2
AT4G14300.1:1004	iso-18-L4WPJ4D2_wildtype	AT4G14300.1	993	1013	1004	-34.2	7.5	2
AT4G14300.1:1007	iso-22-ZSIMVF71F_wildtype	AT4G14300.1	992	1016	1007	-39	10.5	2
AT4G14300.1:977	iso-18-X4WPJ4D2_ENSVATH05166383	AT4G14300.1	969	986	977	-33.4	6.5	2
AT4G14300.2:1004	iso-18-L4WPJ4D2_wildtype	AT4G14300.2	993	1013	1004	-34.2	7.5	2
AT4G14300.2:977	iso-18-X4WPJ4D2_ENSVATH05166383	AT4G14300.2	969	986	977	-33.4	6.5	2
AT4G15450.1:1242	iso-18-X4WPJ4D2_ENSVATH05166383	AT4G15450.1	1234	1253	1242	-33.4	8	2
AT4G16340.1:5710	iso-18-X4WPJ4D2_ENSVATH05166383	AT4G16340.1	5702	5719	5710	-33.4	7	2
AT4G16480.2:1602	iso-18-X4WPJ4D2_ENSVATH05166383	AT4G16480.2	1594	1616	1602	-33.4	14	2
AT4G17620.2:1011	iso-18-L4WPJ4D2_wildtype	AT4G17620.2	1003	1020	1011	-34.2	9.5	2
AT4G18440.1:1711	iso-18-L4WPJ4D2_wildtype	AT4G18440.1	1703	1721	1711	-34.2	8	2
AT4G24550.1:1203	iso-18-L4WPJ4D2_wildtype	AT4G24550.1	1195	1212	1203	-34.2	7	2
AT4G24550.2:1229	iso-18-L4WPJ4D2_wildtype	AT4G24550.2	1221	1238	1229	-34.2	7	2
AT4G24900.2:1047	iso-18-X4WPJ4D2_ENSVATH05166383	AT4G24900.2	1039	1057	1047	-33.4	11.5	2
AT4G25960.1:3273	iso-18-L4WPJ4D2_wildtype	AT4G25960.1	3264	3282	3273	-34.2	8.5	2
AT4G28600.1:2450	ath-MIR775_MIMAT0003934	AT4G28600.1	2434	2459	2450	-37.1	13	2
AT4G28600.3:2465	ath-MIR775_MIMAT0003934	AT4G28600.3	2449	2474	2465	-37.1	13	2
AT4G30110.1:2155	iso-18-L4WPJ4D2_wildtype	AT4G30110.1	2146	2164	2155	-34.2	5.5	2
AT4G30530.1:529	iso-18-X4WPJ4D2_ENSVATH05166383	AT4G30530.1	520	540	529	-33.4	8	2
AT4G30530.1:534	iso-22-ZYIMVF71F_ENSVATH05166383	AT4G30530.1	519	543	534	-37.2	10	2
AT4G31330.1:197	iso-18-L4WPJ4D2_wildtype	AT4G31330.1	186	206	197	-34.2	11	2
AT5G02500.1:2217	iso-18-L4WPJ4D2_wildtype	AT5G02500.1	2209	2231	2217	-34.2	13.5	2
AT5G02500.2:1646	iso-18-L4WPJ4D2_wildtype	AT5G02500.2	1638	1660	1646	-34.2	13.5	2
AT5G02500.2:1649	iso-22-ZSIMVF71F_wildtype	AT5G02500.2	1637	1663	1649	-39	16.5	2
AT5G03740.1:894	iso-22-ZSIMVF71F_wildtype	AT5G03740.1	881	903	894	-39	8.5	2
AT5G06265.10:1414	iso-18-X4WPJ4D2_ENSVATH05166383	AT5G06265.10	1402	1422	1414	-33.4	11	2
AT5G06265.1:741	iso-18-X4WPJ4D2_ENSVATH05166383	AT5G06265.1	729	749	741	-33.4	11	2
AT5G06265.2:1526	iso-18-X4WPJ4D2_ENSVATH05166383	AT5G06265.2	1514	1534	1526	-33.4	11	2
AT5G06265.3:1387	iso-18-X4WPJ4D2_ENSVATH05166383	AT5G06265.3	1375	1395	1387	-33.4	11	2
AT5G06265.4:944	iso-18-X4WPJ4D2_ENSVATH05166383	AT5G06265.4	932	952	944	-33.4	11	2
AT5G06265.5:740	iso-18-X4WPJ4D2_ENSVATH05166383	AT5G06265.5	728	748	740	-33.4	11	2
AT5G06265.6:1783	iso-18-X4WPJ4D2_ENSVATH05166383	AT5G06265.6	1771	1791	1783	-33.4	11	2
AT5G06265.7:1132	iso-18-X4WPJ4D2_ENSVATH05166383	AT5G06265.7	1120	1140	1132	-33.4	11	2
AT5G06265.8:1345	iso-18-X4WPJ4D2_ENSVATH05166383	AT5G06265.8	1333	1353	1345	-33.4	11	2
AT5G06265.9:1167	iso-18-X4WPJ4D2_ENSVATH05166383	AT5G06265.9	1155	1175	1167	-33.4	11	2
AT5G06320.1:538	iso-18-L4WPJ4D2_wildtype	AT5G06320.1	530	547	538	-34.2	6	2
AT5G06320.1:540	ath-MIR775_MIMAT0003934	AT5G06320.1	530	549	540	-37.1	7	2
AT5G06320.1:541	iso-22-ZSIMVF71F_wildtype	AT5G06320.1	529	550	541	-39	8	2
AT5G07020.1:604	iso-18-L4WPJ4D2_wildtype	AT5G07020.1	596	614	604	-34.2	6.5	2
AT5G07020.1:606	ath-MIR775_MIMAT0003934	AT5G07020.1	596	616	606	-37.1	8.5	2
AT5G09660.1:484	iso-18-X4WPJ4D2_ENSVATH05166383	AT5G09660.1	473	492	484	-33.4	6	2
AT5G09660.2:326	iso-18-X4WPJ4D2_ENSVATH05166383	AT5G09660.2	315	334	326	-33.4	6	2
AT5G09660.3:531	iso-18-X4WPJ4D2_ENSVATH05166383	AT5G09660.3	520	539	531	-33.4	6	2
AT5G09660.4:375	iso-18-X4WPJ4D2_ENSVATH05166383	AT5G09660.4	364	383	375	-33.4	6	2
AT5G09660.5:375	iso-18-X4WPJ4D2_ENSVATH05166383	AT5G09660.5	364	383	375	-33.4	6	2
AT5G10690.2:1523	ath-MIR775_MIMAT0003934	AT5G10690.2	1512	1533	1523	-37.1	10	2
AT5G11960.1:782	iso-18-X4WPJ4D2_ENSVATH05166383	AT5G11960.1	774	792	782	-33.4	6.5	2
AT5G13490.2:838	iso-18-X4WPJ4D2_ENSVATH05166383	AT5G13490.2	830	847	838	-33.4	5	2
AT5G16150.1:1289	iso-18-L4WPJ4D2_wildtype	AT5G16150.1	1281	1302	1289	-34.2	13	2
AT5G16150.2:1374	iso-18-L4WPJ4D2_wildtype	AT5G16150.2	1366	1387	1374	-34.2	13	2
AT5G16150.3:1461	iso-18-L4WPJ4D2_wildtype	AT5G16150.3	1453	1474	1461	-34.2	13	2
AT5G20020.1:457	iso-18-L4WPJ4D2_wildtype	AT5G20020.1	448	466	457	-34.2	8.5	2
AT5G22480.1:1113	iso-18-L4WPJ4D2_wildtype	AT5G22480.1	1104	1122	1113	-34.2	6	2
AT5G22800.2:1812	iso-18-L4WPJ4D2_wildtype	AT5G22800.2	1804	1821	1812	-34.2	8.5	2
AT5G24300.1:2062	iso-18-X4WPJ4D2_ENSVATH05166383	AT5G24300.1	2054	2070	2062	-33.4	7	2
AT5G24300.1:2065	iso-22-ZYIMVF71F_ENSVATH05166383	AT5G24300.1	2053	2073	2065	-37.2	9	2
AT5G24300.2:1838	iso-18-X4WPJ4D2_ENSVATH05166383	AT5G24300.2	1830	1846	1838	-33.4	7	2
AT5G24300.2:1841	iso-22-ZYIMVF71F_ENSVATH05166383	AT5G24300.2	1829	1849	1841	-37.2	9	2
AT5G24620.1:475	ath-MIR775_MIMAT0003934	AT5G24620.1	465	488	475	-37.1	15.5	2
AT5G25350.1:1710	iso-18-X4WPJ4D2_ENSVATH05166383	AT5G25350.1	1699	1719	1710	-33.4	6	2
AT5G37710.1:1617	iso-18-L4WPJ4D2_wildtype	AT5G37710.1	1609	1625	1617	-34.2	5.5	2
AT5G40930.2:485	iso-22-ZYIMVF71F_ENSVATH05166383	AT5G40930.2	473	495	485	-37.2	11	2
AT5G41520.1:633	iso-18-X4WPJ4D2_ENSVATH05166383	AT5G41520.1	625	645	633	-33.4	10	2
AT5G41520.2:631	iso-18-X4WPJ4D2_ENSVATH05166383	AT5G41520.2	623	643	631	-33.4	10	2
AT5G43940.1:692	iso-18-X4WPJ4D2_ENSVATH05166383	AT5G43940.1	684	701	692	-33.4	9	2
AT5G43940.1:695	iso-22-ZYIMVF71F_ENSVATH05166383	AT5G43940.1	683	704	695	-37.2	14.5	2
AT5G43940.2:762	iso-18-X4WPJ4D2_ENSVATH05166383	AT5G43940.2	754	771	762	-33.4	9	2
AT5G43940.2:765	iso-22-ZYIMVF71F_ENSVATH05166383	AT5G43940.2	753	774	765	-37.2	14.5	2
AT5G48150.1:827	iso-18-L4WPJ4D2_wildtype	AT5G48150.1	819	838	827	-34.2	9.5	2
AT5G48150.2:907	iso-18-L4WPJ4D2_wildtype	AT5G48150.2	899	918	907	-34.2	9.5	2
AT5G48150.4:931	iso-18-L4WPJ4D2_wildtype	AT5G48150.4	923	942	931	-34.2	9.5	2
AT5G52580.3:2067	iso-18-X4WPJ4D2_ENSVATH05166383	AT5G52580.3	2059	2075	2067	-33.4	5	2
AT5G57460.1:1125	iso-18-L4WPJ4D2_wildtype	AT5G57460.1	1116	1133	1125	-34.2	6.5	2
AT5G59820.1:591	iso-18-L4WPJ4D2_wildtype	AT5G59820.1	583	604	591	-34.2	13.5	2
AT5G60160.1:1183	iso-18-L4WPJ4D2_wildtype	AT5G60160.1	1174	1192	1183	-34.2	7	2
AT5G61540.1:854	iso-18-L4WPJ4D2_wildtype	AT5G61540.1	841	864	854	-34.2	10.5	2
AT5G64350.1:421	iso-18-X4WPJ4D2_ENSVATH05166383	AT5G64350.1	413	430	421	-33.4	7.5	2
AT5G67360.1:1947	iso-18-X4WPJ4D2_ENSVATH05166383	AT5G67360.1	1939	1956	1947	-33.4	10	2
AT5G67360.1:1949	ath-MIR775_MIMAT0003934	AT5G67360.1	1939	1960	1949	-37.1	12	2
AT1G01620.1:639	iso-18-L4WPJ4D2_wildtype	AT1G01620.1	631	650	639	-34.2	9.5	2
AT1G01620.2:369	iso-18-L4WPJ4D2_wildtype	AT1G01620.2	361	380	369	-34.2	9.5	2
AT1G04340.1:523	ath-MIR775_MIMAT0003934	AT1G04340.1	513	535	523	-37.1	12.5	2
AT1G05200.1:2295	iso-18-X4WPJ4D2_ENSVATH05166383	AT1G05200.1	2287	2304	2295	-33.4	5	2
AT1G12240.1:1495	ath-MIR775_MIMAT0003934	AT1G12240.1	1482	1504	1495	-37.1	5	2
AT1G16180.2:1276	iso-18-L4WPJ4D2_wildtype	AT1G16180.2	1266	1285	1276	-34.2	8	2
AT1G23390.1:808	ath-MIR775_MIMAT0003934	AT1G23390.1	798	817	808	-37.1	4.5	2
AT1G23390.1:809	iso-22-ZSIMVF71F_wildtype	AT1G23390.1	797	818	809	-39	6	2
AT1G30440.1:1055	iso-18-L4WPJ4D2_wildtype	AT1G30440.1	1047	1064	1055	-34.2	7.5	2
AT1G52710.1:151	iso-18-L4WPJ4D2_wildtype	AT1G52710.1	142	160	151	-34.2	5.5	2
AT1G53290.1:708	ath-MIR775_MIMAT0003934	AT1G53290.1	698	717	708	-37.1	3.5	2
AT1G53290.1:709	iso-22-ZSIMVF71F_wildtype	AT1G53290.1	697	718	709	-39	5.5	2
AT1G54360.4:524	iso-18-X4WPJ4D2_ENSVATH05166383	AT1G54360.4	513	533	524	-33.4	8.5	2
AT1G62180.2:1122	iso-18-X4WPJ4D2_ENSVATH05166383	AT1G62180.2	1114	1129	1122	-33.4	5	2
AT1G66670.1:786	iso-18-X4WPJ4D2_ENSVATH05166383	AT1G66670.1	778	794	786	-33.4	6.5	2
AT1G69840.5:916	iso-18-L4WPJ4D2_wildtype	AT1G69840.5	908	927	916	-34.2	8.5	2
AT1G69840.6:857	iso-18-L4WPJ4D2_wildtype	AT1G69840.6	849	868	857	-34.2	8.5	2
AT1G71500.1:713	iso-18-L4WPJ4D2_wildtype	AT1G71500.1	704	721	713	-34.2	6	2
AT1G72040.1:1787	iso-22-ZYIMVF71F_ENSVATH05166383	AT1G72040.1	1775	1797	1787	-37.2	7.5	2
AT2G06990.1:1652	iso-18-L4WPJ4D2_wildtype	AT2G06990.1	1644	1661	1652	-34.2	6	2
AT2G07360.2:2237	iso-18-L4WPJ4D2_wildtype	AT2G07360.2	2229	2245	2237	-34.2	5.5	2
AT2G15090.1:1542	iso-18-X4WPJ4D2_ENSVATH05166383	AT2G15090.1	1534	1551	1542	-33.4	5	2
AT2G17130.2:932	iso-18-X4WPJ4D2_ENSVATH05166383	AT2G17130.2	924	941	932	-33.4	8	2
AT2G17787.1:1219	iso-18-X4WPJ4D2_ENSVATH05166383	AT2G17787.1	1209	1228	1219	-33.4	6	2
AT2G23820.2:947	iso-22-ZSIMVF71F_wildtype	AT2G23820.2	934	956	947	-39	11	2
AT2G26240.1:556	iso-18-L4WPJ4D2_wildtype	AT2G26240.1	547	569	556	-34.2	14.5	2
AT2G27580.2:315	iso-22-ZYIMVF71F_ENSVATH05166383	AT2G27580.2	304	323	315	-37.2	13.5	2
AT2G28305.1:550	ath-MIR775_MIMAT0003934	AT2G28305.1	540	559	550	-37.1	8	2
AT2G28305.3:460	ath-MIR775_MIMAT0003934	AT2G28305.3	450	469	460	-37.1	8	2
AT2G29290.2:610	iso-18-L4WPJ4D2_wildtype	AT2G29290.2	602	618	610	-34.2	7	2
AT2G32250.1:2740	ath-MIR775_MIMAT0003934	AT2G32250.1	2732	2750	2740	-37.1	4	2
AT2G32250.3:2629	ath-MIR775_MIMAT0003934	AT2G32250.3	2621	2639	2629	-37.1	4	2
AT2G32250.5:2863	ath-MIR775_MIMAT0003934	AT2G32250.5	2855	2873	2863	-37.1	4	2
AT2G32250.6:2740	ath-MIR775_MIMAT0003934	AT2G32250.6	2732	2750	2740	-37.1	4	2
AT2G32250.7:2426	ath-MIR775_MIMAT0003934	AT2G32250.7	2418	2436	2426	-37.1	4	2
AT2G32250.8:2420	ath-MIR775_MIMAT0003934	AT2G32250.8	2412	2430	2420	-37.1	4	2
AT2G34510.1:1207	iso-18-X4WPJ4D2_ENSVATH05166383	AT2G34510.1	1198	1216	1207	-33.4	5.5	2
AT2G34510.1:1210	iso-22-ZYIMVF71F_ENSVATH05166383	AT2G34510.1	1197	1219	1210	-37.2	8.5	2
AT2G34510.2:2414	iso-18-X4WPJ4D2_ENSVATH05166383	AT2G34510.2	2405	2423	2414	-33.4	5.5	2
AT2G34510.2:2417	iso-22-ZYIMVF71F_ENSVATH05166383	AT2G34510.2	2404	2426	2417	-37.2	8.5	2
AT2G36570.1:1425	iso-18-L4WPJ4D2_wildtype	AT2G36570.1	1417	1434	1425	-34.2	6.5	2
AT2G37410.1:567	iso-18-X4WPJ4D2_ENSVATH05166383	AT2G37410.1	559	577	567	-33.4	7	2
AT2G37410.2:443	iso-18-X4WPJ4D2_ENSVATH05166383	AT2G37410.2	435	453	443	-33.4	7	2
AT2G38610.1:912	iso-18-L4WPJ4D2_wildtype	AT2G38610.1	904	920	912	-34.2	4.5	2
AT2G38610.2:1056	iso-18-L4WPJ4D2_wildtype	AT2G38610.2	1048	1064	1056	-34.2	4.5	2
AT2G44490.1:1577	iso-18-L4WPJ4D2_wildtype	AT2G44490.1	1568	1589	1577	-34.2	8.5	2
AT2G44490.1:1579	ath-MIR775_MIMAT0003934	AT2G44490.1	1568	1591	1579	-37.1	9	2
AT3G01400.1:1243	ath-MIR775_MIMAT0003934	AT3G01400.1	1233	1253	1243	-37.1	7	2
AT3G03710.1:2180	iso-18-L4WPJ4D2_wildtype	AT3G03710.1	2171	2189	2180	-34.2	9	2
AT3G07570.1:1017	iso-18-L4WPJ4D2_wildtype	AT3G07570.1	1009	1024	1017	-34.2	4.5	2
AT3G09035.1:1183	iso-18-X4WPJ4D2_ENSVATH05166383	AT3G09035.1	1175	1196	1183	-33.4	13	2
AT3G12210.2:325	iso-18-L4WPJ4D2_wildtype	AT3G12210.2	310	334	325	-34.2	10.5	2
AT3G14720.2:2503	iso-18-L4WPJ4D2_wildtype	AT3G14720.2	2495	2512	2503	-34.2	6.5	2
AT3G17420.1:1156	iso-18-L4WPJ4D2_wildtype	AT3G17420.1	1148	1166	1156	-34.2	8	2
AT3G17770.1:941	iso-18-L4WPJ4D2_wildtype	AT3G17770.1	933	955	941	-34.2	14	2
AT3G19490.1:1801	iso-18-L4WPJ4D2_wildtype	AT3G19490.1	1790	1809	1801	-34.2	7.5	2
AT3G22880.1:1211	iso-18-L4WPJ4D2_wildtype	AT3G22880.1	1203	1218	1211	-34.2	6.5	2
AT3G45970.1:470	iso-18-L4WPJ4D2_wildtype	AT3G45970.1	462	478	470	-34.2	6.5	2
AT3G45970.1:472	ath-MIR775_MIMAT0003934	AT3G45970.1	462	480	472	-37.1	6.5	2
AT3G45970.2:546	iso-18-L4WPJ4D2_wildtype	AT3G45970.2	538	554	546	-34.2	6.5	2
AT3G45970.2:548	ath-MIR775_MIMAT0003934	AT3G45970.2	538	556	548	-37.1	6.5	2
AT3G46740.1:2316	iso-18-L4WPJ4D2_wildtype	AT3G46740.1	2308	2327	2316	-34.2	7	2
AT3G51370.1:1642	iso-18-L4WPJ4D2_wildtype	AT3G51370.1	1634	1650	1642	-34.2	7	2
AT3G51370.2:1263	iso-18-L4WPJ4D2_wildtype	AT3G51370.2	1255	1271	1263	-34.2	7	2
AT3G51820.1:784	iso-18-X4WPJ4D2_ENSVATH05166383	AT3G51820.1	776	794	784	-33.4	6	2
AT3G53110.1:1611	iso-18-X4WPJ4D2_ENSVATH05166383	AT3G53110.1	1604	1620	1611	-33.4	9	2
AT3G54010.1:2166	iso-18-X4WPJ4D2_ENSVATH05166383	AT3G54010.1	2158	2173	2166	-33.4	5	2
AT3G54010.2:2196	iso-18-X4WPJ4D2_ENSVATH05166383	AT3G54010.2	2188	2203	2196	-33.4	5	2
AT3G54480.4:923	ath-MIR775_MIMAT0003934	AT3G54480.4	904	932	923	-37.1	18	2
AT3G60600.1:984	iso-22-ZYIMVF71F_ENSVATH05166383	AT3G60600.1	968	993	984	-37.2	9	2
AT4G01370.1:1296	iso-18-X4WPJ4D2_ENSVATH05166383	AT4G01370.1	1288	1308	1296	-33.4	10.5	2
AT4G09650.1:264	iso-18-L4WPJ4D2_wildtype	AT4G09650.1	255	272	264	-34.2	5.5	2
AT4G14300.1:1007	iso-22-ZSIMVF71F_wildtype	AT4G14300.1	992	1016	1007	-39	10.5	2
AT4G14300.2:977	iso-18-X4WPJ4D2_ENSVATH05166383	AT4G14300.2	969	986	977	-33.4	6.5	2
AT4G15450.1:1245	ath-MIR775_MIMAT0003934	AT4G15450.1	1234	1255	1245	-37.1	12	2
AT4G17900.2:1164	iso-22-ZYIMVF71F_ENSVATH05166383	AT4G17900.2	1146	1174	1164	-37.2	10.5	2
AT4G18440.1:1711	iso-18-L4WPJ4D2_wildtype	AT4G18440.1	1703	1721	1711	-34.2	8	2
AT4G24550.1:1203	iso-18-L4WPJ4D2_wildtype	AT4G24550.1	1195	1212	1203	-34.2	7	2
AT4G24550.3:1203	iso-18-L4WPJ4D2_wildtype	AT4G24550.3	1195	1212	1203	-34.2	7	2
AT4G25960.1:3273	iso-18-L4WPJ4D2_wildtype	AT4G25960.1	3264	3282	3273	-34.2	8.5	2
AT4G28600.1:2450	ath-MIR775_MIMAT0003934	AT4G28600.1	2434	2459	2450	-37.1	13	2
AT4G28600.2:2654	ath-MIR775_MIMAT0003934	AT4G28600.2	2638	2663	2654	-37.1	13	2
AT4G28600.3:2465	ath-MIR775_MIMAT0003934	AT4G28600.3	2449	2474	2465	-37.1	13	2
AT4G31620.2:1566	iso-18-L4WPJ4D2_wildtype	AT4G31620.2	1558	1575	1566	-34.2	5.5	2
AT4G37550.3:619	ath-MIR775_MIMAT0003934	AT4G37550.3	609	626	619	-37.1	8	2
AT4G39570.1:922	iso-18-X4WPJ4D2_ENSVATH05166383	AT4G39570.1	912	931	922	-33.4	7	2
AT5G02500.1:2217	iso-18-L4WPJ4D2_wildtype	AT5G02500.1	2209	2231	2217	-34.2	13.5	2
AT5G02500.1:2220	iso-22-ZSIMVF71F_wildtype	AT5G02500.1	2208	2234	2220	-39	16.5	2
AT5G02500.2:1646	iso-18-L4WPJ4D2_wildtype	AT5G02500.2	1638	1660	1646	-34.2	13.5	2
AT5G02500.2:1649	iso-22-ZSIMVF71F_wildtype	AT5G02500.2	1637	1663	1649	-39	16.5	2
AT5G03740.1:890	iso-18-L4WPJ4D2_wildtype	AT5G03740.1	882	900	890	-34.2	8	2
AT5G03740.1:893	ath-MIR775_MIMAT0003934	AT5G03740.1	882	902	893	-37.1	8	2
AT5G03740.1:894	iso-22-ZSIMVF71F_wildtype	AT5G03740.1	881	903	894	-39	8.5	2
AT5G06265.10:1414	iso-18-X4WPJ4D2_ENSVATH05166383	AT5G06265.10	1402	1422	1414	-33.4	11	2
AT5G06265.1:741	iso-18-X4WPJ4D2_ENSVATH05166383	AT5G06265.1	729	749	741	-33.4	11	2
AT5G06265.3:1387	iso-18-X4WPJ4D2_ENSVATH05166383	AT5G06265.3	1375	1395	1387	-33.4	11	2
AT5G06265.5:740	iso-18-X4WPJ4D2_ENSVATH05166383	AT5G06265.5	728	748	740	-33.4	11	2
AT5G06265.6:1783	iso-18-X4WPJ4D2_ENSVATH05166383	AT5G06265.6	1771	1791	1783	-33.4	11	2
AT5G06265.8:1345	iso-18-X4WPJ4D2_ENSVATH05166383	AT5G06265.8	1333	1353	1345	-33.4	11	1
AT5G06320.1:538	iso-18-L4WPJ4D2_wildtype	AT5G06320.1	530	547	538	-34.2	6	2
AT5G06320.1:540	ath-MIR775_MIMAT0003934	AT5G06320.1	530	549	540	-37.1	7	2
AT5G06320.1:541	iso-22-ZSIMVF71F_wildtype	AT5G06320.1	529	550	541	-39	8	2
AT5G07020.1:604	iso-18-L4WPJ4D2_wildtype	AT5G07020.1	596	614	604	-34.2	6.5	2
AT5G09660.4:375	iso-18-X4WPJ4D2_ENSVATH05166383	AT5G09660.4	364	383	375	-33.4	6	2
AT5G16150.1:1289	iso-18-L4WPJ4D2_wildtype	AT5G16150.1	1281	1302	1289	-34.2	13	2
AT5G16150.2:1374	iso-18-L4WPJ4D2_wildtype	AT5G16150.2	1366	1387	1374	-34.2	13	2
AT5G16150.3:1461	iso-18-L4WPJ4D2_wildtype	AT5G16150.3	1453	1474	1461	-34.2	13	2
AT5G22850.1:1468	iso-18-L4WPJ4D2_wildtype	AT5G22850.1	1460	1482	1468	-34.2	13.5	2
AT5G23120.1:1072	iso-18-L4WPJ4D2_wildtype	AT5G23120.1	1058	1081	1072	-34.2	15.5	2
AT5G23120.2:1150	iso-18-L4WPJ4D2_wildtype	AT5G23120.2	1136	1159	1150	-34.2	15.5	2
AT5G24300.1:2062	iso-18-X4WPJ4D2_ENSVATH05166383	AT5G24300.1	2054	2070	2062	-33.4	7	2
AT5G24300.1:2065	iso-22-ZYIMVF71F_ENSVATH05166383	AT5G24300.1	2053	2073	2065	-37.2	9	2
AT5G24300.2:1841	iso-22-ZYIMVF71F_ENSVATH05166383	AT5G24300.2	1829	1849	1841	-37.2	9	2
AT5G25350.1:1710	iso-18-X4WPJ4D2_ENSVATH05166383	AT5G25350.1	1699	1719	1710	-33.4	6	2
AT5G25350.1:1713	iso-22-ZYIMVF71F_ENSVATH05166383	AT5G25350.1	1698	1722	1713	-37.2	9	2
AT5G26860.1:1073	iso-18-X4WPJ4D2_ENSVATH05166383	AT5G26860.1	1065	1082	1073	-33.4	7.5	2
AT5G27330.1:1600	iso-22-ZSIMVF71F_wildtype	AT5G27330.1	1588	1609	1600	-39	7.5	2
AT5G40930.2:485	iso-22-ZYIMVF71F_ENSVATH05166383	AT5G40930.2	473	495	485	-37.2	11	2
AT5G41520.1:633	iso-18-X4WPJ4D2_ENSVATH05166383	AT5G41520.1	625	645	633	-33.4	10	2
AT5G41520.2:631	iso-18-X4WPJ4D2_ENSVATH05166383	AT5G41520.2	623	643	631	-33.4	10	2
AT5G43940.1:692	iso-18-X4WPJ4D2_ENSVATH05166383	AT5G43940.1	684	701	692	-33.4	9	2
AT5G43940.1:695	iso-22-ZYIMVF71F_ENSVATH05166383	AT5G43940.1	683	704	695	-37.2	14.5	2
AT5G43940.2:762	iso-18-X4WPJ4D2_ENSVATH05166383	AT5G43940.2	754	771	762	-33.4	9	2
AT5G43940.2:765	iso-22-ZYIMVF71F_ENSVATH05166383	AT5G43940.2	753	774	765	-37.2	14.5	2
AT5G44560.4:538	ath-MIR775_MIMAT0003934	AT5G44560.4	528	549	538	-37.1	7	2
AT5G48150.4:931	iso-18-L4WPJ4D2_wildtype	AT5G48150.4	923	942	931	-34.2	9.5	2
AT5G60160.1:1183	iso-18-L4WPJ4D2_wildtype	AT5G60160.1	1174	1192	1183	-34.2	7	2
AT5G64350.1:421	iso-18-X4WPJ4D2_ENSVATH05166383	AT5G64350.1	413	430	421	-33.4	7.5	2
AT1G01620.2:369	iso-18-L4WPJ4D2_wildtype	AT1G01620.2	361	380	369	-34.2	9.5	2
AT1G04340.1:521	iso-18-L4WPJ4D2_wildtype	AT1G04340.1	513	533	521	-34.2	11.5	2
AT1G08680.4:2001	iso-18-X4WPJ4D2_ENSVATH05166383	AT1G08680.4	1993	2010	2001	-33.4	7	2
AT1G12240.1:1493	iso-18-L4WPJ4D2_wildtype	AT1G12240.1	1482	1502	1493	-34.2	7	2
AT1G12240.1:1495	ath-MIR775_MIMAT0003934	AT1G12240.1	1482	1504	1495	-37.1	5	2
AT1G16030.1:2119	iso-18-X4WPJ4D2_ENSVATH05166383	AT1G16030.1	2111	2128	2119	-33.4	7	2
AT1G16180.1:1650	iso-18-L4WPJ4D2_wildtype	AT1G16180.1	1640	1659	1650	-34.2	8	2
AT1G16180.2:1276	iso-18-L4WPJ4D2_wildtype	AT1G16180.2	1266	1285	1276	-34.2	8	2
AT1G23390.1:808	ath-MIR775_MIMAT0003934	AT1G23390.1	798	817	808	-37.1	4.5	2
AT1G23390.1:809	iso-22-ZSIMVF71F_wildtype	AT1G23390.1	797	818	809	-39	6	2
AT1G45332.2:2177	iso-18-X4WPJ4D2_ENSVATH05166383	AT1G45332.2	2169	2191	2177	-33.4	13	2
AT1G53160.2:468	iso-18-X4WPJ4D2_ENSVATH05166383	AT1G53160.2	458	476	468	-33.4	8.5	2
AT1G53160.3:468	iso-18-X4WPJ4D2_ENSVATH05166383	AT1G53160.3	458	476	468	-33.4	8.5	2
AT1G53290.1:708	ath-MIR775_MIMAT0003934	AT1G53290.1	698	717	708	-37.1	3.5	2
AT1G60170.1:860	iso-18-X4WPJ4D2_ENSVATH05166383	AT1G60170.1	852	869	860	-33.4	8	2
AT1G66670.1:786	iso-18-X4WPJ4D2_ENSVATH05166383	AT1G66670.1	778	794	786	-33.4	6.5	2
AT1G66670.1:789	iso-22-ZYIMVF71F_ENSVATH05166383	AT1G66670.1	777	797	789	-37.2	7	2
AT1G69840.6:857	iso-18-L4WPJ4D2_wildtype	AT1G69840.6	849	868	857	-34.2	8.5	2
AT1G72040.1:1787	iso-22-ZYIMVF71F_ENSVATH05166383	AT1G72040.1	1775	1797	1787	-37.2	7.5	2
AT1G72830.2:1053	iso-22-ZYIMVF71F_ENSVATH05166383	AT1G72830.2	1040	1062	1053	-37.2	8.5	2
AT1G75945.1:268	iso-18-L4WPJ4D2_wildtype	AT1G75945.1	260	277	268	-34.2	4	2
AT1G75945.1:271	iso-22-ZSIMVF71F_wildtype	AT1G75945.1	259	280	271	-39	10	2
AT2G06000.1:2403	iso-18-X4WPJ4D2_ENSVATH05166383	AT2G06000.1	2395	2412	2403	-33.4	7	2
AT2G06040.1:1938	iso-22-ZYIMVF71F_ENSVATH05166383	AT2G06040.1	1926	1947	1938	-37.2	6.5	2
AT2G27510.1:360	iso-18-L4WPJ4D2_wildtype	AT2G27510.1	352	370	360	-34.2	6	2
AT2G28305.2:461	iso-22-ZYIMVF71F_ENSVATH05166383	AT2G28305.2	449	470	461	-37.2	11	2
AT2G28305.3:460	ath-MIR775_MIMAT0003934	AT2G28305.3	450	469	460	-37.1	8	2
AT2G32250.8:2420	ath-MIR775_MIMAT0003934	AT2G32250.8	2412	2430	2420	-37.1	4	2
AT2G33730.1:1754	iso-18-X4WPJ4D2_ENSVATH05166383	AT2G33730.1	1746	1763	1754	-33.4	10.5	2
AT2G34510.1:1207	iso-18-X4WPJ4D2_ENSVATH05166383	AT2G34510.1	1198	1216	1207	-33.4	5.5	2
AT2G34510.1:1210	iso-22-ZYIMVF71F_ENSVATH05166383	AT2G34510.1	1197	1219	1210	-37.2	8.5	2
AT2G37410.2:443	iso-18-X4WPJ4D2_ENSVATH05166383	AT2G37410.2	435	453	443	-33.4	7	2
AT2G40100.1:713	iso-18-X4WPJ4D2_ENSVATH05166383	AT2G40100.1	706	722	713	-33.4	6	2
AT2G44490.1:1579	ath-MIR775_MIMAT0003934	AT2G44490.1	1568	1591	1579	-37.1	9	2
AT2G47630.2:1086	iso-22-ZYIMVF71F_ENSVATH05166383	AT2G47630.2	1074	1095	1086	-37.2	10	2
AT3G01400.1:1243	ath-MIR775_MIMAT0003934	AT3G01400.1	1233	1253	1243	-37.1	7	2
AT3G02550.1:619	iso-18-X4WPJ4D2_ENSVATH05166383	AT3G02550.1	611	627	619	-33.4	5	2
AT3G09850.1:2509	iso-18-X4WPJ4D2_ENSVATH05166383	AT3G09850.1	2500	2518	2509	-33.4	6.5	2
AT3G09900.1:428	iso-22-ZSIMVF71F_wildtype	AT3G09900.1	415	436	428	-39	9	2
AT3G14720.2:2503	iso-18-L4WPJ4D2_wildtype	AT3G14720.2	2495	2512	2503	-34.2	6.5	2
AT3G14720.3:2360	iso-18-L4WPJ4D2_wildtype	AT3G14720.3	2352	2369	2360	-34.2	6.5	2
AT3G15020.2:283	iso-18-L4WPJ4D2_wildtype	AT3G15020.2	272	291	283	-34.2	7.5	2
AT3G17040.3:841	iso-18-X4WPJ4D2_ENSVATH05166383	AT3G17040.3	833	851	841	-33.4	8	2
AT3G17770.1:941	iso-18-L4WPJ4D2_wildtype	AT3G17770.1	933	955	941	-34.2	14	2
AT3G17770.1:943	ath-MIR775_MIMAT0003934	AT3G17770.1	933	957	943	-37.1	14	2
AT3G19300.1:1728	iso-18-X4WPJ4D2_ENSVATH05166383	AT3G19300.1	1720	1737	1728	-33.4	3.5	2
AT3G19490.1:1801	iso-18-L4WPJ4D2_wildtype	AT3G19490.1	1790	1809	1801	-34.2	7.5	2
AT3G20390.2:323	iso-18-L4WPJ4D2_wildtype	AT3G20390.2	314	331	323	-34.2	6.5	2
AT3G28780.1:2005	iso-18-X4WPJ4D2_ENSVATH05166383	AT3G28780.1	1997	2014	2005	-33.4	5	2
AT3G45970.1:470	iso-18-L4WPJ4D2_wildtype	AT3G45970.1	462	478	470	-34.2	6.5	2
AT3G45970.2:546	iso-18-L4WPJ4D2_wildtype	AT3G45970.2	538	554	546	-34.2	6.5	2
AT3G46740.1:2316	iso-18-L4WPJ4D2_wildtype	AT3G46740.1	2308	2327	2316	-34.2	7	2
AT3G52280.2:809	iso-18-X4WPJ4D2_ENSVATH05166383	AT3G52280.2	801	826	809	-33.4	19.5	2
AT3G54010.1:2166	iso-18-X4WPJ4D2_ENSVATH05166383	AT3G54010.1	2158	2173	2166	-33.4	5	2
AT3G54010.2:2196	iso-18-X4WPJ4D2_ENSVATH05166383	AT3G54010.2	2188	2203	2196	-33.4	5	2
AT3G54480.1:803	iso-18-X4WPJ4D2_ENSVATH05166383	AT3G54480.1	794	812	803	-33.4	6	2
AT3G54480.5:743	iso-22-ZYIMVF71F_ENSVATH05166383	AT3G54480.5	730	752	743	-37.2	8	2
AT3G54480.6:644	iso-22-ZYIMVF71F_ENSVATH05166383	AT3G54480.6	631	653	644	-37.2	8	2
AT3G59845.2:644	iso-18-L4WPJ4D2_wildtype	AT3G59845.2	636	655	644	-34.2	8.5	2
AT3G60600.2:696	iso-18-X4WPJ4D2_ENSVATH05166383	AT3G60600.2	684	705	696	-33.4	11	2
AT4G01370.1:1296	iso-18-X4WPJ4D2_ENSVATH05166383	AT4G01370.1	1288	1308	1296	-33.4	10.5	2
AT4G02480.1:2921	iso-18-L4WPJ4D2_wildtype	AT4G02480.1	2914	2929	2921	-34.2	5	2
AT4G09650.1:264	iso-18-L4WPJ4D2_wildtype	AT4G09650.1	255	272	264	-34.2	5.5	2
AT4G17900.2:1164	iso-22-ZYIMVF71F_ENSVATH05166383	AT4G17900.2	1146	1174	1164	-37.2	10.5	2
AT4G24140.1:1183	iso-18-L4WPJ4D2_wildtype	AT4G24140.1	1165	1192	1183	-34.2	22.5	2
AT4G24550.2:1229	iso-18-L4WPJ4D2_wildtype	AT4G24550.2	1221	1238	1229	-34.2	7	2
AT4G24550.3:1203	iso-18-L4WPJ4D2_wildtype	AT4G24550.3	1195	1212	1203	-34.2	7	2
AT4G25960.1:3273	iso-18-L4WPJ4D2_wildtype	AT4G25960.1	3264	3282	3273	-34.2	8.5	2
AT4G28600.2:2654	ath-MIR775_MIMAT0003934	AT4G28600.2	2638	2663	2654	-37.1	13	2
AT4G34220.1:1882	iso-18-L4WPJ4D2_wildtype	AT4G34220.1	1874	1891	1882	-34.2	7.5	2
AT5G02500.1:2217	iso-18-L4WPJ4D2_wildtype	AT5G02500.1	2209	2231	2217	-34.2	13.5	2
AT5G02500.1:2220	iso-22-ZSIMVF71F_wildtype	AT5G02500.1	2208	2234	2220	-39	16.5	2
AT5G02500.2:1646	iso-18-L4WPJ4D2_wildtype	AT5G02500.2	1638	1660	1646	-34.2	13.5	2
AT5G02500.2:1649	iso-22-ZSIMVF71F_wildtype	AT5G02500.2	1637	1663	1649	-39	16.5	2
AT5G03740.1:890	iso-18-L4WPJ4D2_wildtype	AT5G03740.1	882	900	890	-34.2	8	2
AT5G03740.1:893	ath-MIR775_MIMAT0003934	AT5G03740.1	882	902	893	-37.1	8	2
AT5G03740.1:894	iso-22-ZSIMVF71F_wildtype	AT5G03740.1	881	903	894	-39	8.5	2
AT5G06265.4:944	iso-18-X4WPJ4D2_ENSVATH05166383	AT5G06265.4	932	952	944	-33.4	11	1
AT5G06265.5:740	iso-18-X4WPJ4D2_ENSVATH05166383	AT5G06265.5	728	748	740	-33.4	11	0
AT5G06265.6:1783	iso-18-X4WPJ4D2_ENSVATH05166383	AT5G06265.6	1771	1791	1783	-33.4	11	2
AT5G06265.8:1345	iso-18-X4WPJ4D2_ENSVATH05166383	AT5G06265.8	1333	1353	1345	-33.4	11	2
AT5G06320.1:538	iso-18-L4WPJ4D2_wildtype	AT5G06320.1	530	547	538	-34.2	6	2
AT5G06320.1:540	ath-MIR775_MIMAT0003934	AT5G06320.1	530	549	540	-37.1	7	2
AT5G06320.1:541	iso-22-ZSIMVF71F_wildtype	AT5G06320.1	529	550	541	-39	8	2
AT5G07020.1:604	iso-18-L4WPJ4D2_wildtype	AT5G07020.1	596	614	604	-34.2	6.5	2
AT5G07420.1:252	iso-18-L4WPJ4D2_wildtype	AT5G07420.1	245	261	252	-34.2	7	0
AT5G09660.2:326	iso-18-X4WPJ4D2_ENSVATH05166383	AT5G09660.2	315	334	326	-33.4	6	2
AT5G09660.5:375	iso-18-X4WPJ4D2_ENSVATH05166383	AT5G09660.5	364	383	375	-33.4	6	2
AT5G13490.1:1053	iso-18-X4WPJ4D2_ENSVATH05166383	AT5G13490.1	1045	1062	1053	-33.4	5	2
AT5G14970.1:1121	iso-18-X4WPJ4D2_ENSVATH05166383	AT5G14970.1	1112	1134	1121	-33.4	12	2
AT5G16150.2:1374	iso-18-L4WPJ4D2_wildtype	AT5G16150.2	1366	1387	1374	-34.2	13	2
AT5G16150.3:1461	iso-18-L4WPJ4D2_wildtype	AT5G16150.3	1453	1474	1461	-34.2	13	2
AT5G19690.2:2286	iso-18-X4WPJ4D2_ENSVATH05166383	AT5G19690.2	2278	2296	2286	-33.4	9	2
AT5G20010.1:479	iso-18-X4WPJ4D2_ENSVATH05166383	AT5G20010.1	470	488	479	-33.4	8	2
AT5G20020.1:457	iso-18-X4WPJ4D2_ENSVATH05166383	AT5G20020.1	448	466	457	-33.4	8.5	2
AT5G24300.1:2062	iso-18-X4WPJ4D2_ENSVATH05166383	AT5G24300.1	2054	2070	2062	-33.4	7	2
AT5G24300.2:1841	iso-22-ZYIMVF71F_ENSVATH05166383	AT5G24300.2	1829	1849	1841	-37.2	9	2
AT5G37710.1:1619	iso-22-ZSIMVF71F_wildtype	AT5G37710.1	1608	1628	1619	-39	7.5	2
AT5G40930.2:485	iso-22-ZYIMVF71F_ENSVATH05166383	AT5G40930.2	473	495	485	-37.2	11	2
AT5G41520.1:633	iso-18-X4WPJ4D2_ENSVATH05166383	AT5G41520.1	625	645	633	-33.4	10	2
AT5G41520.2:631	iso-18-X4WPJ4D2_ENSVATH05166383	AT5G41520.2	623	643	631	-33.4	10	2
AT5G43940.1:692	iso-18-X4WPJ4D2_ENSVATH05166383	AT5G43940.1	684	701	692	-33.4	9	2
AT5G43940.2:762	iso-18-X4WPJ4D2_ENSVATH05166383	AT5G43940.2	754	771	762	-33.4	9	2
AT5G43940.2:765	iso-22-ZYIMVF71F_ENSVATH05166383	AT5G43940.2	753	774	765	-37.2	14.5	2
AT5G46570.1:1779	iso-22-ZYIMVF71F_ENSVATH05166383	AT5G46570.1	1767	1789	1779	-37.2	9	2
AT5G49930.1:2821	iso-18-L4WPJ4D2_wildtype	AT5G49930.1	2813	2829	2821	-34.2	4.5	2
AT5G62090.3:1906	ath-MIR775_MIMAT0003934	AT5G62090.3	1892	1915	1906	-37.1	12	2
AT5G64350.1:421	iso-18-X4WPJ4D2_ENSVATH05166383	AT5G64350.1	413	430	421	-33.4	7.5	2
AT5G64960.1:1307	iso-18-X4WPJ4D2_ENSVATH05166383	AT5G64960.1	1300	1316	1307	-33.4	9	2
AT1G01620.1:639	iso-18-L4WPJ4D2_wildtype	AT1G01620.1	631	650	639	-34.2	9.5	2
AT1G04340.1:523	ath-MIR775_MIMAT0003934	AT1G04340.1	513	535	523	-37.1	12.5	2
AT1G05200.1:2295	iso-18-X4WPJ4D2_ENSVATH05166383	AT1G05200.1	2287	2304	2295	-33.4	5	2
AT1G05200.5:2176	iso-18-X4WPJ4D2_ENSVATH05166383	AT1G05200.5	2168	2185	2176	-33.4	5	1
AT1G09460.1:1323	iso-18-L4WPJ4D2_wildtype	AT1G09460.1	1315	1333	1323	-34.2	7	2
AT1G09460.1:1326	ath-MIR775_MIMAT0003934	AT1G09460.1	1315	1335	1326	-37.1	8	2
AT1G10510.1:1250	iso-18-L4WPJ4D2_wildtype	AT1G10510.1	1242	1259	1250	-34.2	4.5	2
AT1G12240.1:1495	ath-MIR775_MIMAT0003934	AT1G12240.1	1482	1504	1495	-37.1	5	2
AT1G14870.1:446	iso-18-X4WPJ4D2_ENSVATH05166383	AT1G14870.1	438	455	446	-33.4	6.5	2
AT1G16180.2:1276	iso-18-L4WPJ4D2_wildtype	AT1G16180.2	1266	1285	1276	-34.2	8	2
AT1G16400.1:1590	iso-18-L4WPJ4D2_wildtype	AT1G16400.1	1582	1599	1590	-34.2	7	2
AT1G17210.1:2770	iso-18-X4WPJ4D2_ENSVATH05166383	AT1G17210.1	2761	2779	2770	-33.4	7.5	2
AT1G21760.1:462	iso-22-ZSIMVF71F_wildtype	AT1G21760.1	448	473	462	-39	9	2
AT1G23390.1:808	ath-MIR775_MIMAT0003934	AT1G23390.1	798	817	808	-37.1	4.5	2
AT1G23390.1:809	iso-22-ZSIMVF71F_wildtype	AT1G23390.1	797	818	809	-39	6	2
AT1G31430.1:956	iso-18-X4WPJ4D2_ENSVATH05166383	AT1G31430.1	948	970	956	-33.4	13.5	1
AT1G32070.2:595	ath-MIR775_MIMAT0003934	AT1G32070.2	585	603	595	-37.1	7	2
AT1G45332.2:2177	iso-18-X4WPJ4D2_ENSVATH05166383	AT1G45332.2	2169	2191	2177	-33.4	13	2
AT1G53290.1:708	ath-MIR775_MIMAT0003934	AT1G53290.1	698	717	708	-37.1	3.5	2
AT1G66670.1:786	iso-18-X4WPJ4D2_ENSVATH05166383	AT1G66670.1	778	794	786	-33.4	6.5	2
AT1G69840.1:1014	iso-18-L4WPJ4D2_wildtype	AT1G69840.1	1006	1025	1014	-34.2	8.5	2
AT1G71500.1:713	iso-18-L4WPJ4D2_wildtype	AT1G71500.1	704	721	713	-34.2	6	2
AT1G72040.1:1787	iso-22-ZYIMVF71F_ENSVATH05166383	AT1G72040.1	1775	1797	1787	-37.2	7.5	2
AT2G15090.1:1542	iso-18-X4WPJ4D2_ENSVATH05166383	AT2G15090.1	1534	1551	1542	-33.4	5	2
AT2G18465.1:270	iso-18-X4WPJ4D2_ENSVATH05166383	AT2G18465.1	262	279	270	-33.4	5.5	2
AT2G21960.1:782	iso-22-ZSIMVF71F_wildtype	AT2G21960.1	769	791	782	-39	8	2
AT2G23820.1:887	iso-22-ZSIMVF71F_wildtype	AT2G23820.1	874	896	887	-39	11	2
AT2G23820.2:946	ath-MIR775_MIMAT0003934	AT2G23820.2	935	955	946	-37.1	9	2
AT2G27510.1:360	iso-18-L4WPJ4D2_wildtype	AT2G27510.1	352	370	360	-34.2	6	2
AT2G28305.1:550	ath-MIR775_MIMAT0003934	AT2G28305.1	540	559	550	-37.1	8	2
AT2G28305.2:460	ath-MIR775_MIMAT0003934	AT2G28305.2	450	469	460	-37.1	8	2
AT2G29290.2:610	iso-18-L4WPJ4D2_wildtype	AT2G29290.2	602	618	610	-34.2	7	2
AT2G34510.1:1207	iso-18-X4WPJ4D2_ENSVATH05166383	AT2G34510.1	1198	1216	1207	-33.4	5.5	2
AT2G34510.1:1210	iso-22-ZYIMVF71F_ENSVATH05166383	AT2G34510.1	1197	1219	1210	-37.2	8.5	2
AT2G34510.2:2414	iso-18-X4WPJ4D2_ENSVATH05166383	AT2G34510.2	2405	2423	2414	-33.4	5.5	2
AT2G34510.2:2417	iso-22-ZYIMVF71F_ENSVATH05166383	AT2G34510.2	2404	2426	2417	-37.2	8.5	2
AT2G36570.1:1425	iso-18-L4WPJ4D2_wildtype	AT2G36570.1	1417	1434	1425	-34.2	6.5	2
AT2G38610.1:912	iso-18-L4WPJ4D2_wildtype	AT2G38610.1	904	920	912	-34.2	4.5	2
AT2G44490.1:1577	iso-18-L4WPJ4D2_wildtype	AT2G44490.1	1568	1589	1577	-34.2	8.5	2
AT2G44490.1:1579	ath-MIR775_MIMAT0003934	AT2G44490.1	1568	1591	1579	-37.1	9	2
AT2G45030.1:2247	iso-18-X4WPJ4D2_ENSVATH05166383	AT2G45030.1	2239	2261	2247	-33.4	13	2
AT2G47630.1:974	iso-22-ZYIMVF71F_ENSVATH05166383	AT2G47630.1	962	983	974	-37.2	10	2
AT3G07570.1:1019	ath-MIR775_MIMAT0003934	AT3G07570.1	1009	1026	1019	-37.1	6.5	2
AT3G11730.1:414	iso-18-X4WPJ4D2_ENSVATH05166383	AT3G11730.1	405	423	414	-33.4	8.5	2
AT3G12580.1:883	iso-18-X4WPJ4D2_ENSVATH05166383	AT3G12580.1	874	898	883	-33.4	17	2
AT3G17770.1:941	iso-18-L4WPJ4D2_wildtype	AT3G17770.1	933	955	941	-34.2	14	2
AT3G45970.2:546	iso-18-L4WPJ4D2_wildtype	AT3G45970.2	538	554	546	-34.2	6.5	2
AT3G51820.1:784	iso-18-X4WPJ4D2_ENSVATH05166383	AT3G51820.1	776	794	784	-33.4	6	2
AT3G54010.1:2166	iso-18-X4WPJ4D2_ENSVATH05166383	AT3G54010.1	2158	2173	2166	-33.4	5	2
AT3G54010.2:2196	iso-18-X4WPJ4D2_ENSVATH05166383	AT3G54010.2	2188	2203	2196	-33.4	5	2
AT3G54100.1:1413	iso-18-X4WPJ4D2_ENSVATH05166383	AT3G54100.1	1405	1421	1413	-33.4	5	2
AT3G60600.1:984	iso-22-ZYIMVF71F_ENSVATH05166383	AT3G60600.1	968	993	984	-37.2	9	2
AT3G60600.2:699	iso-22-ZYIMVF71F_ENSVATH05166383	AT3G60600.2	683	708	699	-37.2	9	2
AT3G60600.3:716	iso-18-X4WPJ4D2_ENSVATH05166383	AT3G60600.3	704	725	716	-33.4	11	2
AT3G60600.3:719	iso-22-ZYIMVF71F_ENSVATH05166383	AT3G60600.3	703	728	719	-37.2	9	2
AT4G09650.1:264	iso-18-L4WPJ4D2_wildtype	AT4G09650.1	255	272	264	-34.2	5.5	2
AT4G14300.1:977	iso-18-X4WPJ4D2_ENSVATH05166383	AT4G14300.1	969	986	977	-33.4	6.5	2
AT4G16340.2:5662	iso-18-X4WPJ4D2_ENSVATH05166383	AT4G16340.2	5654	5671	5662	-33.4	7	2
AT4G16480.2:1602	iso-18-X4WPJ4D2_ENSVATH05166383	AT4G16480.2	1594	1616	1602	-33.4	14	2
AT4G16480.3:1532	iso-18-X4WPJ4D2_ENSVATH05166383	AT4G16480.3	1524	1546	1532	-33.4	14	2
AT4G17900.1:756	iso-22-ZYIMVF71F_ENSVATH05166383	AT4G17900.1	738	766	756	-37.2	10.5	2
AT4G18440.1:1711	iso-18-L4WPJ4D2_wildtype	AT4G18440.1	1703	1721	1711	-34.2	8	2
AT4G24550.2:1232	iso-22-ZSIMVF71F_wildtype	AT4G24550.2	1220	1241	1232	-39	10	2
AT4G24900.2:1047	iso-18-X4WPJ4D2_ENSVATH05166383	AT4G24900.2	1039	1057	1047	-33.4	11.5	2
AT5G02500.1:2217	iso-18-L4WPJ4D2_wildtype	AT5G02500.1	2209	2231	2217	-34.2	13.5	2
AT5G02500.2:1646	iso-18-L4WPJ4D2_wildtype	AT5G02500.2	1638	1660	1646	-34.2	13.5	2
AT5G02500.2:1649	iso-22-ZSIMVF71F_wildtype	AT5G02500.2	1637	1663	1649	-39	16.5	2
AT5G03740.1:890	iso-18-L4WPJ4D2_wildtype	AT5G03740.1	882	900	890	-34.2	8	2
AT5G03740.1:894	iso-22-ZSIMVF71F_wildtype	AT5G03740.1	881	903	894	-39	8.5	2
AT5G06265.10:1414	iso-18-X4WPJ4D2_ENSVATH05166383	AT5G06265.10	1402	1422	1414	-33.4	11	2
AT5G06265.1:744	iso-22-ZYIMVF71F_ENSVATH05166383	AT5G06265.1	728	752	744	-37.2	11	2
AT5G06265.5:740	iso-18-X4WPJ4D2_ENSVATH05166383	AT5G06265.5	728	748	740	-33.4	11	1
AT5G06320.1:538	iso-18-L4WPJ4D2_wildtype	AT5G06320.1	530	547	538	-34.2	6	2
AT5G06320.1:540	ath-MIR775_MIMAT0003934	AT5G06320.1	530	549	540	-37.1	7	2
AT5G06320.1:541	iso-22-ZSIMVF71F_wildtype	AT5G06320.1	529	550	541	-39	8	2
AT5G07020.1:604	iso-18-L4WPJ4D2_wildtype	AT5G07020.1	596	614	604	-34.2	6.5	2
AT5G07020.1:606	ath-MIR775_MIMAT0003934	AT5G07020.1	596	616	606	-37.1	8.5	2
AT5G09660.1:484	iso-18-X4WPJ4D2_ENSVATH05166383	AT5G09660.1	473	492	484	-33.4	6	2
AT5G09660.4:375	iso-18-X4WPJ4D2_ENSVATH05166383	AT5G09660.4	364	383	375	-33.4	6	2
AT5G09660.5:375	iso-18-X4WPJ4D2_ENSVATH05166383	AT5G09660.5	364	383	375	-33.4	6	2
AT5G12130.2:329	iso-22-ZSIMVF71F_wildtype	AT5G12130.2	316	339	329	-39	11	2
AT5G16150.2:1374	iso-18-L4WPJ4D2_wildtype	AT5G16150.2	1366	1387	1374	-34.2	13	2
AT5G17710.1:314	iso-18-L4WPJ4D2_wildtype	AT5G17710.1	306	322	314	-34.2	6	2
AT5G19690.1:2196	iso-18-X4WPJ4D2_ENSVATH05166383	AT5G19690.1	2188	2206	2196	-33.4	9	2
AT5G20010.1:479	iso-18-X4WPJ4D2_ENSVATH05166383	AT5G20010.1	470	488	479	-33.4	8	2
AT5G23120.2:1150	iso-18-L4WPJ4D2_wildtype	AT5G23120.2	1136	1159	1150	-34.2	15.5	2
AT5G24300.1:2065	iso-22-ZYIMVF71F_ENSVATH05166383	AT5G24300.1	2053	2073	2065	-37.2	9	2
AT5G24300.2:1838	iso-18-X4WPJ4D2_ENSVATH05166383	AT5G24300.2	1830	1846	1838	-33.4	7	2
AT5G24300.2:1841	iso-22-ZYIMVF71F_ENSVATH05166383	AT5G24300.2	1829	1849	1841	-37.2	9	2
AT5G37710.1:1617	iso-18-L4WPJ4D2_wildtype	AT5G37710.1	1609	1625	1617	-34.2	5.5	2
AT5G40930.1:485	iso-22-ZYIMVF71F_ENSVATH05166383	AT5G40930.1	473	495	485	-37.2	11	2
AT5G41520.1:633	iso-18-X4WPJ4D2_ENSVATH05166383	AT5G41520.1	625	645	633	-33.4	10	2
AT5G41520.2:631	iso-18-X4WPJ4D2_ENSVATH05166383	AT5G41520.2	623	643	631	-33.4	10	2
AT5G43940.2:762	iso-18-X4WPJ4D2_ENSVATH05166383	AT5G43940.2	754	771	762	-33.4	9	2
AT5G43940.2:765	iso-22-ZYIMVF71F_ENSVATH05166383	AT5G43940.2	753	774	765	-37.2	14.5	2
AT5G55230.2:1999	iso-22-ZYIMVF71F_ENSVATH05166383	AT5G55230.2	1988	2009	1999	-37.2	8	2
AT5G55230.3:2234	iso-22-ZYIMVF71F_ENSVATH05166383	AT5G55230.3	2223	2244	2234	-37.2	8	2
AT5G57280.1:776	iso-18-X4WPJ4D2_ENSVATH05166383	AT5G57280.1	768	786	776	-33.4	10	2
AT5G64350.1:421	iso-18-X4WPJ4D2_ENSVATH05166383	AT5G64350.1	413	430	421	-33.4	7.5	2
AT5G64960.2:1405	iso-18-X4WPJ4D2_ENSVATH05166383	AT5G64960.2	1398	1414	1405	-33.4	9	2
