# Supplementary material for: athisomiRDB: A comprehensive database of Arabidopsis isomiRs
Source: Database (Oxford). 2024 Nov 8;2024:baae115. doi: 10.1093/database/baae115 (PMC11544919; doi:10.1093/database/baae115)
Supplement: baae115_Supp [file baae115_supp.zip › baae115_Supp/Supplementary Table S13.xlsx]

## Sheet: Sheet1
AGO1	Sequence conservation at each position
18nts	#VALUE!
19nts	#VALUE!
20nts	#VALUE!
21nts	#VALUE!
22nts	#VALUE!
23nts	#VALUE!
24nts	#VALUE!
25nts	#VALUE!
26nts	#VALUE!
AGO2	Sequence conservation at each position
18nts	#VALUE!
19nts	#VALUE!
20nts	#VALUE!
21nts	#VALUE!
22nts	#VALUE!
23nts	#VALUE!
24nts	#VALUE!
25nts	#VALUE!
26nts	#VALUE!
AGO3	Sequence conservation at each position
18nts	#VALUE!
19nts	#VALUE!
20nts	#VALUE!
21nts	#VALUE!
22nts	#VALUE!
23nts	#VALUE!
24nts	#VALUE!
25nts	#VALUE!
26nts	#VALUE!
AGO4	Sequence conservation at each position
18nts	#VALUE!
19nts	#VALUE!
20nts	#VALUE!
21nts	#VALUE!
22nts	#VALUE!
23nts	#VALUE!
24nts	#VALUE!
25nts	#VALUE!
26nts	#VALUE!
AGO5	Sequence conservation at each position
18nts	#VALUE!
19nts	#VALUE!
20nts	#VALUE!
21nts	#VALUE!
22nts	#VALUE!
23nts	#VALUE!
24nts	#VALUE!
25nts	#VALUE!
AGO6	Sequence conservation at each position
18nts	#VALUE!
19nts	#VALUE!
20nts	#VALUE!
21nts	#VALUE!
22nts	#VALUE!
23nts	#VALUE!
24nts	#VALUE!
25nts	#VALUE!
26nts	#VALUE!
AGO7	Sequence conservation at each position
18nts	#VALUE!
19nts	#VALUE!
20nts	#VALUE!
21nts	#VALUE!
22nts	#VALUE!
23nts	#VALUE!
24nts	#VALUE!
25nts	#VALUE!
26nts	#VALUE!
AGO9	Sequence conservation at each position
18nts	#VALUE!
19nts	#VALUE!
20nts	#VALUE!
21nts	#VALUE!
22nts	#VALUE!
23nts	#VALUE!
24nts	#VALUE!
25nts	#VALUE!
