# Supplementary material for: athisomiRDB: A comprehensive database of Arabidopsis isomiRs
Source: Database (Oxford). 2024 Nov 8;2024:baae115. doi: 10.1093/database/baae115 (PMC11544919; doi:10.1093/database/baae115)
Supplement: baae115_Supp [file baae115_supp.zip › baae115_Supp/Supplementary Table S2.xlsx]

## Sheet: Sheet1
miRNA	Number of isomiRs
ath-MIR5645c	1323
ath-MIR5645f	832
ath-MIR5638b	755
ath-MIR5634	573
ath-MIR5638a	522
ath-MIR2933a	500
ath-MIR5645d	473
ath-MIR169c	448
ath-MIR5635b	381
ath-MIR5647	359
ath-MIR8170	357
ath-MIR2937	329
ath-MIR156b	318
ath-MIR839	316
ath-MIR5645b	309
ath-MIR835	289
ath-MIR163	281
ath-MIR4228	252
ath-MIR5014b	241
ath-MIR159b	233
ath-MIR472	232
ath-MIR5653	228
ath-MIR159a	218
ath-MIR5642a	217
ath-MIR8165	192
ath-MIR5645a	182
ath-MIR404	175
ath-MIR834	173
ath-MIR5644	172
ath-MIR5014a	172
ath-MIR157a	170
ath-MIR161	165
ath-MIR5648	161
ath-MIR846	159
ath-MIR407	157
ath-MIR8166	155
ath-MIR773b	155
ath-MIR157b	155
ath-MIR408	148
ath-MIR775	143
ath-MIR5024	141
ath-MIR5656	140
ath-MIR401	139
ath-MIR5020c	134
ath-MIR833a	132
ath-MIR5637	130
ath-MIR5635a	130
ath-MIR837	122
ath-MIR169d	120
ath-MIR406	117
ath-MIR861	116
ath-MIR856	115
ath-MIR829	115
ath-MIR171a	115
ath-MIR165a	115
ath-MIR8169	112
ath-MIR5652	112
ath-MIR156f	110
ath-MIR5664	109
ath-MIR5639	109
ath-MIR773a	108
ath-MIR4221	108
ath-MIR171c	106
ath-MIR167d	106
ath-MIR828	104
ath-MIR157c	103
ath-MIR862	102
ath-MIR395a	102
ath-MIR169e	102
ath-MIR8174	101
ath-MIR169h	100
ath-MIR858a	98
ath-MIR319c	97
ath-MIR838	96
ath-MIR832	96
ath-MIR166b	93
ath-MIR414	91
ath-MIR400	91
ath-MIR394b	91
ath-MIR5640	90
ath-MIR5018	90
ath-MIR395d	90
ath-MIR395e	86
ath-MIR168b	86
ath-MIR776	85
ath-MIR402	85
ath-MIR169l	84
ath-MIR399e	81
ath-MIR854d	77
ath-MIR833b	76
ath-MIR5666	75
ath-MIR173	75
ath-MIR169m	75
ath-MIR164c	75
ath-MIR157d	75
ath-MIR417	74
ath-MIR394a	73
ath-MIR156c	73
ath-MIR1886	72
ath-MIR5029	70
ath-MIR849	69
ath-MIR5012	69
ath-MIR158b	69
ath-MIR399d	68
ath-MIR830	67
ath-MIR319a	67
ath-MIR169i	67
ath-MIR5628	64
ath-MIR396b	64
ath-MIR156i	64
ath-MIR5636	62
ath-MIR2112	62
ath-MIR863	61
ath-MIR847	61
ath-MIR447c	61
ath-MIR171b	61
ath-MIR5650	60
ath-MIR395b	59
ath-MIR858b	58
ath-MIR8121	58
ath-MIR852	57
ath-MIR395c	57
ath-MIR781a	56
ath-MIR405d	56
ath-MIR169k	56
ath-MIR172b	54
ath-MIR5663	53
ath-MIR405b	52
ath-MIR319b	52
ath-MIR169f	52
ath-MIR842	50
ath-MIR5020a	50
ath-MIR5023	48
ath-MIR399b	48
ath-MIR399a	48
ath-MIR865	47
ath-MIR848	46
ath-MIR8182	45
ath-MIR164a	45
ath-MIR781b	44
ath-MIR855	43
ath-MIR415	42
ath-MIR777	41
ath-MIR167a	41
ath-MIR845b	39
ath-MIR822	39
ath-MIR5649a	39
ath-MIR3933	39
ath-MIR164b	39
ath-MIR859	38
ath-MIR5996	38
ath-MIR5641	38
ath-MIR426	38
ath-MIR395f	37
ath-MIR5649b	36
ath-MIR399f	36
ath-MIR5655	35
ath-MIR2111a	34
ath-MIR836	33
ath-MIR782	33
ath-MIR391	33
ath-MIR390a	33
ath-MIR2933b	33
ath-MIR774a	32
ath-MIR5635d	32
ath-MIR5025	31
ath-MIR166d	31
ath-MIR419	30
ath-MIR160a	30
ath-MIR8172	28
ath-MIR778	27
ath-MIR5651	27
ath-MIR162a	27
ath-MIR841b	26
ath-MIR8171	26
ath-MIR5654	26
ath-MIR447b	26
ath-MIR853	25
ath-MIR5998a	25
ath-MIR5632	25
ath-MIR5021	25
ath-MIR166e	25
ath-MIR159c	25
ath-MIR864	24
ath-MIR5646	24
ath-MIR169n	24
ath-MIR5595a	23
ath-MIR8173	22
ath-MIR5995b	22
ath-MIR397b	22
ath-MIR3932b	22
ath-MIR860	21
ath-MIR8175	21
ath-MIR4243	21
ath-MIR4239	21
ath-MIR3434	21
ath-MIR8177	20
ath-MIR5998b	20
ath-MIR867	19
ath-MIR5999	19
ath-MIR5022	18
ath-MIR824	17
ath-MIR5645e	17
ath-MIR5630b	17
ath-MIR5630a	17
ath-MIR4245	17
ath-MIR169a	17
ath-MIR826a	16
ath-MIR779	16
ath-MIR840	15
ath-MIR826b	15
ath-MIR413	15
ath-MIR166g	15
ath-MIR172c	14
ath-MIR843	13
ath-MIR827	13
ath-MIR167c	13
ath-MIR854e	12
ath-MIR780	12
ath-MIR403	12
ath-MIR2936	12
ath-MIR2111b	12
ath-MIR170	12
ath-MIR167b	12
ath-MIR8180	11
ath-MIR5633	11
ath-MIR4227	11
ath-MIR158a	11
ath-MIR857	10
ath-MIR5661	10
ath-MIR5660	10
ath-MIR396a	10
ath-MIR2939	10
ath-MIR868	9
ath-MIR854c	9
ath-MIR851	9
ath-MIR8167a	9
ath-MIR5665	9
ath-MIR169b	9
ath-MIR854b	8
ath-MIR854a	8
ath-MIR841a	8
ath-MIR8183	8
ath-MIR774b	8
ath-MIR771	8
ath-MIR5629	8
ath-MIR4240	8
ath-MIR156h	8
ath-MIR156g	8
ath-MIR5020b	7
ath-MIR169g	7
ath-MIR166f	7
ath-MIR825	6
ath-MIR10515	6
ath-MIR869	5
ath-MIR8181	5
ath-MIR8167d	5
ath-MIR418	5
ath-MIR416	5
ath-MIR398c	5
ath-MIR398a	5
ath-MIR156j	5
ath-MIR5662	4
ath-MIR5635c	4
ath-MIR399c	4
ath-MIR390b	4
ath-MIR1888b	4
ath-MIR8179	3
ath-MIR8167c	3
ath-MIR5659	3
ath-MIR5642b	3
ath-MIR5027	3
ath-MIR5015	3
ath-MIR447a	3
ath-MIR397a	3
ath-MIR3440b	3
ath-MIR1887	3
ath-MIR172a	3
ath-MIR166a	3
ath-MIR162b	3
ath-MIR866	2
ath-MIR850	2
ath-MIR831	2
ath-MIR8167f	2
ath-MIR8167e	2
ath-MIR5643b	2
ath-MIR5631	2
ath-MIR5026	2
ath-MIR5013	2
ath-MIR420	2
ath-MIR405a	2
ath-MIR393a	2
ath-MIR2938	2
ath-MIR1888a	2
ath-MIR172e	2
ath-MIR172d	2
ath-MIR169j	2
ath-MIR166c	2
ath-MIR156e	2
ath-MIR844	1
ath-MIR823	1
ath-MIR8184	1
ath-MIR8178	1
ath-MIR8176	1
ath-MIR5997	1
ath-MIR5658	1
ath-MIR5028	1
ath-MIR5019	1
ath-MIR5017	1
ath-MIR5016	1
ath-MIR165b	1
ath-MIR156d	1
ath-MIR156a	1
