# Supplementary material for: athisomiRDB: A comprehensive database of Arabidopsis isomiRs
Source: Database (Oxford). 2024 Nov 8;2024:baae115. doi: 10.1093/database/baae115 (PMC11544919; doi:10.1093/database/baae115)
Supplement: baae115_Supp [file baae115_supp.zip › baae115_Supp/Supplementary Table S3.xls]

## Sheet: Supplementary_Table_S3
Family name	Number of isomiRs
MIR5645	3136
MIR5638	1277
MIR169	1163
MIR156	590
MIR5634	573
MIR5635	547
MIR2933	533
MIR157	503
MIR159	476
MIR395	431
MIR5014	413
MIR5647	359
MIR8170	357
MIR2937	329
MIR839	316
MIR835	289
MIR399	285
MIR171	282
MIR163	281
MIR773	263
MIR4228	252
MIR472	232
MIR5653	228
MIR5642	220
MIR319	216
MIR833	208
MIR8165	192
MIR5020	191
MIR166	176
MIR404	175
MIR834	173
MIR5644	172
MIR167	172
MIR161	165
MIR394	164
MIR5648	161
MIR846	159
MIR164	159
MIR407	157
MIR858	156
MIR8166	155
MIR408	148
MIR775	143
MIR5024	141
MIR5656	140
MIR401	139
MIR5637	130
MIR837	122
MIR406	117
MIR861	116
MIR165	116
MIR856	115
MIR829	115
MIR854	114
MIR8169	112
MIR5652	112
MIR405	110
MIR5664	109
MIR5639	109
MIR4221	108
MIR828	104
MIR862	102
MIR8174	101
MIR781	100
MIR838	96
MIR832	96
MIR414	91
MIR400	91
MIR5640	90
MIR5018	90
MIR447	90
MIR168	86
MIR776	85
MIR402	85
MIR158	80
MIR5666	75
MIR5649	75
MIR173	75
MIR172	75
MIR417	74
MIR396	74
MIR1886	72
MIR5029	70
MIR849	69
MIR5012	69
MIR830	67
MIR5628	64
MIR5636	62
MIR2112	62
MIR863	61
MIR847	61
MIR5650	60
MIR8121	58
MIR852	57
MIR5663	53
MIR842	50
MIR5023	48
MIR865	47
MIR848	46
MIR2111	46
MIR8182	45
MIR5998	45
MIR855	43
MIR415	42
MIR777	41
MIR774	40
MIR845	39
MIR822	39
MIR3933	39
MIR859	38
MIR5996	38
MIR5641	38
MIR426	38
MIR390	37
MIR5655	35
MIR841	34
MIR5630	34
MIR836	33
MIR782	33
MIR391	33
MIR826	31
MIR5025	31
MIR419	30
MIR162	30
MIR160	30
MIR8172	28
MIR778	27
MIR5651	27
MIR8171	26
MIR5654	26
MIR853	25
MIR5632	25
MIR5021	25
MIR397	25
MIR864	24
MIR5646	24
MIR5595	23
MIR8173	22
MIR5995	22
MIR3932	22
MIR860	21
MIR8175	21
MIR8167	21
MIR4243	21
MIR4239	21
MIR3434	21
MIR8177	20
MIR867	19
MIR5999	19
MIR5022	18
MIR824	17
MIR4245	17
MIR779	16
MIR840	15
MIR413	15
MIR843	13
MIR827	13
MIR780	12
MIR403	12
MIR2936	12
MIR170	12
MIR8180	11
MIR5633	11
MIR4227	11
MIR857	10
MIR5661	10
MIR5660	10
MIR398	10
MIR2939	10
MIR868	9
MIR851	9
MIR5665	9
MIR8183	8
MIR771	8
MIR5629	8
MIR4240	8
MIR825	6
MIR1888	6
MIR10515	6
MIR869	5
MIR8181	5
MIR418	5
MIR416	5
MIR5662	4
MIR8179	3
MIR5659	3
MIR5027	3
MIR5015	3
MIR3440	3
MIR1887	3
MIR866	2
MIR850	2
MIR831	2
MIR5643	2
MIR5631	2
MIR5026	2
MIR5013	2
MIR420	2
MIR393	2
MIR2938	2
MIR844	1
MIR823	1
MIR8184	1
MIR8178	1
MIR8176	1
MIR5997	1
MIR5658	1
MIR5028	1
MIR5019	1
MIR5017	1
MIR5016	1
