# Supplementary material for: athisomiRDB: A comprehensive database of Arabidopsis isomiRs
Source: Database (Oxford). 2024 Nov 8;2024:baae115. doi: 10.1093/database/baae115 (PMC11544919; doi:10.1093/database/baae115)
Supplement: baae115_Supp [file baae115_supp.zip › baae115_Supp/Supplementary Table S4.xlsx]

## Sheet: Sheet1
Variant-containing isomiR License_Plate	Variant-containing IsomiR_sequence	IsomiR sequence SNP ID	Hairpin information	Reference_sequence	Reference sequence ID
iso-18-06ZO2B0L	ACCCATTTAACAAAATGA	ENSVATH03405828	MI0001075|ath-MIR405b&WithFlank&chr5|+|20632508|20632643	ACTCATTTAACAAAATGA	iso-18-E6ZO2B0L
iso-18-08E5BO9	ACCGGACTACAACAAAGC	ENSVATH14171748	MI0005440|ath-MIR863&WithFlank&chr4|+|7846591|7846905	TCCGGACTACAACAAAGC	iso-18-88E5BO9
iso-18-0B4OVB05	ACAAACTCAATAGAATTC	ENSVATH05027071	MI0005106|ath-MIR776&WithFlank&chr1|+|22795612|22795741	ACGAACTCAATAGAATTC	iso-18-EB4OVB05
iso-18-0E9X75DW	ACAATTGTTAGTTACGCT	tmp_1_20622649_G_A	MI0019229|ath-MIR5635b&WithFlank&chr1|-|20622725|20622532	ACAGTTGTTAGTTACGCT	iso-18-039X75DW
iso-18-0IBB9Y01	ACACTAAAAATGTTGTAC	ENSVATH01477220	MI0017882|ath-MIR5014a&WithFlank&chr1|+|24553903|24554055	ACACTAAAAGTGTTGTAC	iso-18-0IB09Y01
iso-18-0JMXWNDZ	ACAGCCGTTATCGTTGGT	ENSVATH06812494	MI0001430|ath-MIR419&WithFlank&chr4|+|15660364|15660481	ACAGCTGTTATCGTTGGT	iso-18-0J9XWNDZ
iso-18-0M7XZFDS	ACATCGTTTATTGCAGAG	ENSVATH08527213	MI0019252|ath-MIR5645f&WithFlank&chr5|-|14947175|14946665	ACGTCGTTTATTGCAGAG	iso-18-EM7XZFDS
iso-18-101YY0S	AGGAGAGTTGTTAAGAAG	tmp_4_15660415_C_T	MI0001430|ath-MIR419&WithFlank&chr4|+|15660364|15660481	AGGAGAGCTGTTAAGAAG	iso-18-10FYY0S
iso-18-109PHUD1	AGGAGTGTAGATCGACAC	ENSVATH12739502	MI0005411|ath-MIR855&WithFlank&chr2|+|4674421|4674704	AGGAGTGTCGATCGACAC	iso-18-109SHUD1
iso-18-11BP4W04	AGGCCAACAGCTCGTTGG	ENSVATH03114358	MI0000976|ath-MIR169b&WithFlank&chr5|+|8527463|8527655	GGGCCAACAGCTCGTTGG	iso-18-R1BP4W04
iso-18-14HQ90D1	AGGTGATCATTGGAGCAC	ENSVATH13593284	MI0019250|ath-MIR5662&WithFlank&chr2|+|16798578|16798876	AGGTGACCATTGGAGCAC	iso-18-140Q90D1
iso-18-14Z09V0H	AGGTGTTGAGTGTGCTAG	tmp_2_5080679_C_T	MI0026798|ath-MIR8168&WithFlank&chr2|+|5080628|5080720	AGGTGCTGAGTGTGCTAG	iso-18-14N09V0H
iso-18-160BBZ0N	AGTCAACAAAAACTTTGT	ENSVATH07267323	MI0016589|ath-MIR3933&WithFlank&chr5|+|15758099|15758198	ACTCAACAAAAACTTTGT	iso-18-E60BBZ0N
iso-18-1UKN6JU	AGTGACCATTGGAGCACA	ENSVATH05689571	MI0019250|ath-MIR5662&WithFlank&chr2|+|16798578|16798876	GGTGACCATTGGAGCACA	iso-18-RUKN6JU
iso-18-1VR9BL0B	AGTGCGGTTCAAATAGTA	ENSVATH12578284	MI0019233|ath-MIR5651&WithFlank&chr3|+|17178441|17178614	TGTGCGGTTCAAATAGTA	iso-18-9VR9BL0B
iso-18-1WU47003	AGTGTTAATGGTGAGTCT	tmp_4_1024118_C_T	MI0019217|ath-MIR5635d&WithFlank&chr4|+|1023906|1024155	AGTGTTAACGGTGAGTCT	iso-18-1WUH7003
iso-18-21J6DO7	CAACCCATCAAATAAAAT	ENSVATH05556792	MI0005109|ath-MIR779&WithFlank&chr2|+|9560755|9560929	CAACCCATCAAATGAAAT	iso-18-21J6DU7
iso-18-2BEO6BY	CAAAAACTAAGGAAAAGG	ENSVATH05354609	MI0001013|ath-MIR396a&WithFlank&chr2|-|4142479|4142317	CAAAAGCTAAGGAAAAGG	iso-18-2BQO6BY
iso-18-2E577O0Q	CAAATGATCTGTTAATTT	ENSVATH06646819	MI0017896|ath-MIR5026&WithFlank&chr4|+|7844490|7844694	TAAATGATCTGTTAATTT	iso-18-UE577O0Q
iso-18-2FK3Y8DJ	CAACACCAGTTTCGGCCC	tmp_4_5292666_G_A	MI0019245|ath-MIR5660&WithFlank&chr4|-|5292826|5292620	CGACACCAGTTTCGGCCC	iso-18-LFK3Y8DJ
iso-18-2IOB7BDW	CAACTGAAAAGTGAAGCT	ENSVATH01420315	MI0005398|ath-MIR842&WithFlank&chr1|+|22577061|22577271	CAATTGAAAAGTGAAGCT	iso-18-2NOB7BDW
iso-18-2OBOMS0Q	CACAAAACAACGTCGTTT	tmp_1_16116841_G_C	MI0019244|ath-MIR5645d&WithFlank&chr1|+|16116566|16117047	GACAAAACAACGTCGTTT	iso-18-OOBOMS0Q
iso-18-2XBE7WU	CACTAAAAATGTTGTACA	ENSVATH01477220	MI0017882|ath-MIR5014a&WithFlank&chr1|+|24553903|24554055	CACTAAAAGTGTTGTACA	iso-18-2XB37WU
iso-18-3B0ZZJD2	CCGAAACCTTTTGGCCCA	ENSVATH00007765	MI0019240|ath-MIR5656&WithFlank&chr1|+|1727257|1727421	CCGATACCTTTTGGCCCA	iso-18-3E0ZZJD2
iso-18-3NHW9N0F	CCGTTATCGTTGGTTTAA	ENSVATH06812494	MI0001430|ath-MIR419&WithFlank&chr4|+|15660364|15660481	CTGTTATCGTTGGTTTAA	iso-18-NNHW9N0F
iso-18-4N10FY0O	CTATTAGGAGAGCTGTTA	tmp_1_20622669_G_A	MI0019229|ath-MIR5635b&WithFlank&chr1|-|20622725|20622532	CTGTTAGGAGAGCTGTTA	iso-18-NN10FY0O
iso-18-4OHJDMR	CTCAAATAGCAAGTCAAC	ENSVATH11211617	MI0001070|ath-MIR401&WithFlank&chr4|-|5020492|5020231	CTCAAATGGCAAGTCAAC	iso-18-4OIJDMR
iso-18-4WDEMUD1	CTCGTAAGATCGTGACAC	tmp_4_7845885_A_G	MI0005405|ath-MIR850&WithFlank&chr4|+|7845701|7845933	CTCATAAGATCGTGACAC	iso-18-4QDEMUD1
iso-18-527L5SU	GAGGAGTGTAGATCGACA	ENSVATH12739502	MI0005411|ath-MIR855&WithFlank&chr2|+|4674421|4674704	GAGGAGTGTCGATCGACA	iso-18-527M5SU
iso-18-5356Z2DU	GAGGTGATCATTGGAGCA	ENSVATH13593284	MI0019250|ath-MIR5662&WithFlank&chr2|+|16798578|16798876	GAGGTGACCATTGGAGCA	iso-18-53O6Z2DU
iso-18-537U74DO	GAGGTGTTGAGTGTGCTA	tmp_2_5080679_C_T	MI0026798|ath-MIR8168&WithFlank&chr2|+|5080628|5080720	GAGGTGCTGAGTGTGCTA	iso-18-53QU74DO
iso-18-577S7DD0	GATCTGTTCGGTGACATG	ENSVATH00115877	MI0019235|ath-MIR5652&WithFlank&chr1|-|23413442|23412983	AATCTGTTCGGTGACATG	iso-18-D77S7DD0
iso-18-58BBVUDX	GATGGAAAAATATGAGGA	ENSVATH01069043	MI0005393|ath-MIR837&WithFlank&chr1|+|6520935|6521130	GATGGAAAAACATGAGGA	iso-18-58BBJUDX
iso-18-590WUFD5	GATTCACCGTTAACACTC	ENSVATH13578944	MI0019229|ath-MIR5635b&WithFlank&chr1|-|20622725|20622532	GACTCACCGTTAACACTC	iso-18-O90WUFD5
iso-18-5UX4IBD7	GATGATGATGATGAAGAT	ENSVATH13755647	MI0001425|ath-MIR414&WithFlank&chr1|-|25137569|25137450	GACGATGATGATGAAGAT	iso-18-OUX4IBD7
iso-18-5UX4IED6	GATGATGATGATGATGAA	ENSVATH13755647	MI0001425|ath-MIR414&WithFlank&chr1|-|25137569|25137450	GATGACGATGATGATGAA	iso-18-5UL4IED6
iso-18-5UX4IED7	GATGATGATGATGATGAT	ENSVATH13755647	MI0001425|ath-MIR414&WithFlank&chr1|-|25137569|25137450	GATGATGACGATGATGAT	iso-18-5UXHIED7
iso-18-5UYJYR0I	GATGATTAGCTTCCCTAT	tmp_3_16589417_C_T	MI0026804|ath-MIR8174&WithFlank&chr3|-|16589532|16589408	GACGATTAGCTTCCCTAT	iso-18-OUYJYR0I
iso-18-5ZH39ES	GATTTATAGTTGGATAAG	ENSVATH01817990	MI0017881|ath-MIR5013&WithFlank&chr2|+|7166811|7166981	GATTTACAGTTGGATAAG	iso-18-5Z039ES
iso-18-5ZIYZ9DN	GATTTATTTGTTTTCCGT	tmp_4_5020431_C_T	MI0001070|ath-MIR401&WithFlank&chr4|-|5020492|5020231	GATTTATTTGTCTTCCGT	iso-18-5ZIYW9DN
iso-18-64WPJ4D2	GGATGTCTAGCAGTGCCA	ENSVATH05166383	MI0005105|ath-MIR775&WithFlank&chr1|+|29422446|29422580	CGATGTCTAGCAGTGCCA	iso-18-L4WPJ4D2
iso-18-6K9Y1WDW	GGAGGTGTTGAGTGTGCT	tmp_2_5080679_C_T	MI0026798|ath-MIR8168&WithFlank&chr2|+|5080628|5080720	GGAGGTGCTGAGTGTGCT	iso-18-6KXY1WDW
iso-18-72KBH20P	GTGGACCAAAATAGATTG	ENSVATH07368101	MI0019254|ath-MIR5665&WithFlank&chr5|-|19499539|19499049	GTGAACCAAAATAGATTG	iso-18-7BKBH20P
iso-18-72Z3UKD6	GTGGATTGGTTAAGGGAA	ENSVATH02159052	MI0015818|ath-MIR3440b&WithFlank&chr3|+|6217470|6217606	GTGGATTGGTCAAGGGAA	iso-18-72Z32KD6
iso-18-78NWJZDS	GTTGGCTTGTCATTTGAG	tmp_3_17418798_A_G	MI0019220|ath-MIR5645a&WithFlank&chr3|+|17418770|17419226	GTTGACTTGTCATTTGAG	iso-18-7UNWJZDS
iso-18-7DXWZVDZ	GTGACTGCGTTTTGCGGT	ENSVATH11355367	MI0026810|ath-MIR8180&WithFlank&chr2|+|2063842|2064067	ATGACTGCGTTTTGCGGT	iso-18-IDXWZVDZ
iso-18-7O5Z7BD6	GTTAAGATTTGTGAAGAA	tmp_3_22537336_C_T	MI0019247|ath-MIR1888b&WithFlank&chr3|+|22537277|22537423	GCTAAGATTTGTGAAGAA	iso-18-QO5Z7BD6
iso-18-7O637O04	GTTAAGGAGTGTTAATGG	tmp_4_1024118_C_T	MI0019217|ath-MIR5635d&WithFlank&chr4|+|1023906|1024155	GTTAAGGAGTGTTAACGG	iso-18-7O637OD4
iso-18-7OY98WDB	GTTAATTCTCTCCGTATA	ENSVATH07070378	MI0001087|ath-MIR164c&WithFlank&chr5|+|9852668|9852781	GTTAACTCTCTCCGTATA	iso-18-7O498WDB
iso-18-7RSO4BV	GTTCCGTCAACTAAAACC	ENSVATH11132219	MI0020191|ath-MIR5997&WithFlank&chr3|+|10706759|10706914	ATTCCGTCAACTAAAACC	iso-18-IRSO4BV
iso-18-7U7443DU	GTTGAGTGTGCTAGTGCA	tmp_2_5080679_C_T	MI0026798|ath-MIR8168&WithFlank&chr2|+|5080628|5080720	GCTGAGTGTGCTAGTGCA	iso-18-QU7443DU
iso-18-7UWWW3DR	GTTGATCTGTTCGGTGAC	ENSVATH00115877	MI0019235|ath-MIR5652&WithFlank&chr1|-|23413442|23412983	GTTAATCTGTTCGGTGAC	iso-18-7OWWW3DR
iso-18-8EBNUIDN	TCAATAAATTTAACTCGT	ENSVATH02815783	MI0017896|ath-MIR5026&WithFlank&chr4|+|7844490|7844694	TCGATAAATTTAACTCGT	iso-18-WEBNUIDN
iso-18-8NV7370E	TCATTTATCTCCTCTGTT	ENSVATH04829956	MI0019244|ath-MIR5645d&WithFlank&chr1|+|16116566|16117047	TCGTTTATCTCCTCTGTT	iso-18-WNV7370E
iso-18-8YEBEUV	TCCTGACGAAACTGAACC	ENSVATH05405626	MI0026798|ath-MIR8168&WithFlank&chr2|+|5080628|5080720	CCCTGACGAAACTGAACC	iso-18-KYEBEUV
iso-18-94EV7ZD8	TGGTGACTGCGTTTTGCG	ENSVATH11355367	MI0026810|ath-MIR8180&WithFlank&chr2|+|2063842|2064067	TGATGACTGCGTTTTGCG	iso-18-X4EV7ZD8
iso-18-980ODPDE	TGTGGACCAAAATAGATT	ENSVATH07368101	MI0019254|ath-MIR5665&WithFlank&chr5|-|19499539|19499049	TGTGAACCAAAATAGATT	iso-18-9U0ODPDE
iso-18-9E3DJU04	TGGATCCGACCATGATGG	tmp_1_22577102_A_G	MI0005398|ath-MIR842&WithFlank&chr1|+|22577061|22577271	TGAATCCGACCATGATGG	iso-18-XE3DJU04
iso-18-9ND9WR0B	TGGTTAATTCTCTCCGTA	ENSVATH07070378	MI0001087|ath-MIR164c&WithFlank&chr5|+|9852668|9852781	TGGTTAACTCTCTCCGTA	iso-18-9NB9WR0B
iso-18-9Q3YY2DX	TGTATCCTTGTTAGAGGA	ENSVATH14435825	MI0005412|ath-MIR854a&WithFlank&chr5|+|11847713|11847945	TATATCCTTGTTAGAGGA	iso-18-VQ3YY2DX
iso-18-9X109XD0	TGTTAAGGAGTGTTAATG	tmp_4_1024118_C_T	MI0019217|ath-MIR5635d&WithFlank&chr4|+|1023906|1024155	TGTTAAGGAGTGTTAACG	iso-18-9X109X8
iso-18-9Y1WQP0M	TGTTGAGTGTGCTAGTGC	tmp_2_5080679_C_T	MI0026798|ath-MIR8168&WithFlank&chr2|+|5080628|5080720	TGCTGAGTGTGCTAGTGC	iso-18-XY1WQP0M
iso-18-B6Z25803	AACCATTGGAGATGGTCT	tmp_2_16798852_G_A	MI0019250|ath-MIR5662&WithFlank&chr2|+|16798578|16798876	GACCATTGGAGATGGTCT	iso-18-O6Z25803
iso-18-B9BRHODB	AACTCAACCCATCAAATA	ENSVATH05556792	MI0005109|ath-MIR779&WithFlank&chr2|+|9560755|9560929	AACTCAACCCATCAAATG	iso-18-B9BRHOD0
iso-18-BB40OBDX	AAAAACTAAGGAAAAGGA	ENSVATH05354609	MI0001013|ath-MIR396a&WithFlank&chr2|-|4142479|4142317	AAAAGCTAAGGAAAAGGA	iso-18-B040OBDX
iso-18-BB5OB3W	AAAAAGATAAAAAGTACT	ENSVATH02919558	MI0005409|ath-MIR824&WithFlank&chr4|+|12625088|12625788	AAGAAGATAAAAAGTACT	iso-18-DB5OB3W
iso-18-BB9YUPDD	AAAAATGTTGTACAGATC	ENSVATH13741229	MI0020195|ath-MIR5014b&WithFlank&chr1|-|24605573|24605421	AAAAGTGTTGTACAGATC	iso-18-B09YUPDD
iso-18-BBBBBB0Q	AAAAAAAAAAAAAAATTT	tmp_3_4359037_G_A	MI0000212|ath-MIR169a&WithFlank&chr3|-|4359225|4358988	AAAAAAAAAAAAAAGTTT	iso-18-BBBBB00Q
iso-18-BBBBBB6	AAAAAAAAAAAAAAAAAA	tmp_3_4359037_G_A	MI0000212|ath-MIR169a&WithFlank&chr3|-|4359225|4358988	AAAAAAAAAAAAAAAAAG	iso-18-BBBBBBS
iso-18-BBBBBB7	AAAAAAAAAAAAAAAAAT	tmp_3_4359037_G_A	MI0000212|ath-MIR169a&WithFlank&chr3|-|4359225|4358988	AAAAAAAAAAAAAAAAGT	iso-18-BBBBBBZ
iso-18-BBBBBBDE	AAAAAAAAAAAAAAAATT	tmp_3_4359037_G_A	MI0000212|ath-MIR169a&WithFlank&chr3|-|4359225|4358988	AAAAAAAAAAAAAAAGTT	iso-18-BBBBBB0E
iso-18-BBBBBE0P	AAAAAAAAAAAAAATTTG	tmp_3_4359037_G_A	MI0000212|ath-MIR169a&WithFlank&chr3|-|4359225|4358988	AAAAAAAAAAAAAGTTTG	iso-18-BBBBB30P
iso-18-BBBBBN0L	AAAAAAAAAAAAATTTGA	tmp_3_4359037_G_A	MI0000212|ath-MIR169a&WithFlank&chr3|-|4359225|4358988	AAAAAAAAAAAAGTTTGA	iso-18-BBBBDN0L
iso-18-BBBBDZD6	AAAAAAAAAAAATTTGAA	tmp_3_4359037_G_A	MI0000212|ath-MIR169a&WithFlank&chr3|-|4359225|4358988	AAAAAAAAAAAGTTTGAA	iso-18-BBBB1ZD6
iso-18-BBBBIY6	AAAAAAAAAAATTTGAAA	tmp_3_4359037_G_A	MI0000212|ath-MIR169a&WithFlank&chr3|-|4359225|4358988	AAAAAAAAAAGTTTGAAA	iso-18-BBBB7Y6
iso-18-BDNH7VD9	AAAACCTGCGGTTGCGGC	tmp_1_11137836_G_A	MI0000975|ath-MIR167d&WithFlank&chr1|+|11137533|11137921	GAAACCTGCGGTTGCGGC	iso-18-ODNH7VD9
iso-18-BDOW9Z0N	AAAACGACGTTGTTTTGT	ENSVATH07242005	MI0019252|ath-MIR5645f&WithFlank&chr5|-|14947175|14946665	GAAACGACGTTGTTTTGT	iso-18-ODOW9Z0N
iso-18-BE7W0203	AAAATGTTGTACAGATCT	ENSVATH13741229	MI0020195|ath-MIR5014b&WithFlank&chr1|-|24605573|24605421	AAAGTGTTGTACAGATCT	iso-18-B37W0203
iso-18-BF9P7BDR	AAACATGTAGGTGAAGAC	ENSVATH07368097	MI0019254|ath-MIR5665&WithFlank&chr5|-|19499539|19499049	AAACGTGTAGGTGAAGAC	iso-18-BH9P7BDR
iso-18-BID2BKS	AAACTAAGGAAAAGGAAG	ENSVATH05354609	MI0001013|ath-MIR396a&WithFlank&chr2|-|4142479|4142317	AAGCTAAGGAAAAGGAAG	iso-18-DID2BKS
iso-18-BNNOQOD7	AAATTCTTAAGCTAAGAT	ENSVATH06351887	MI0019247|ath-MIR1888b&WithFlank&chr3|+|22537277|22537423	AAATTCTTAGGCTAAGAT	iso-18-BNNPQOD7
iso-18-BOZN1XDM	AACAATTGTTAGTTACGC	tmp_1_20622649_G_A	MI0019229|ath-MIR5635b&WithFlank&chr1|-|20622725|20622532	AACAGTTGTTAGTTACGC	iso-18-BPZN1XDM
iso-18-BP3NHW04	AACAGCCGTTATCGTTGG	ENSVATH06812494	MI0001430|ath-MIR419&WithFlank&chr4|+|15660364|15660481	AACAGCTGTTATCGTTGG	iso-18-BPNNHW04
iso-18-BQMZIVX	AACATCGTTTATTGCAGA	ENSVATH08527213	MI0019252|ath-MIR5645f&WithFlank&chr5|-|14947175|14946665	AACGTCGTTTATTGCAGA	iso-18-BWMZIVX
iso-18-BRIX0BD0	AACCCATTTAACAAAATG	ENSVATH03405828	MI0001075|ath-MIR405b&WithFlank&chr5|+|20632508|20632643	AACTCATTTAACAAAATG	iso-18-B9IX0BD0
iso-18-D0JELJ8	AAGAGCAGATCGAGCACG	ENSVATH11748842	MI0005110|ath-MIR780&WithFlank&chr4|-|8504320|8504135	AGGAGCAGATCGAGCACG	iso-18-10JELJ8
iso-18-D27ND80L	AAGGAGTGTTAATGGTGA	tmp_4_1024118_C_T	MI0019217|ath-MIR5635d&WithFlank&chr4|+|1023906|1024155	AAGGAGTGTTAACGGTGA	iso-18-D27NB80L
iso-18-D40Q90D1	AAGTGACCATTGGAGCAC	ENSVATH05689571	MI0019250|ath-MIR5662&WithFlank&chr2|+|16798578|16798876	AGGTGACCATTGGAGCAC	iso-18-140Q90D1
iso-18-D5NBN96	AATACCTGAACTTTCAAA	tmp_5_7168920_T_A	MI0008305|ath-MIR1888a&WithFlank&chr5|+|7168864|7168975	TATACCTGAACTTTCAAA	iso-18-V5NBN96
iso-18-D7H0YM0E	AATCTATAAGTTATCGTT	ENSVATH02621432	MI0019217|ath-MIR5635d&WithFlank&chr4|+|1023906|1024155	AACCTATAAGTTATCGTT	iso-18-B7H0YM0E
iso-18-D9Y440DE	AATTCTTATGCTAAGATT	ENSVATH06351887	MI0019247|ath-MIR1888b&WithFlank&chr3|+|22537277|22537423	AATTCTTAGGCTAAGATT	iso-18-D9YK40DE
iso-18-DB324FU	AAGAACCGGACTACAACA	ENSVATH14171748	MI0005440|ath-MIR863&WithFlank&chr4|+|7846591|7846905	AAGATCCGGACTACAACA	iso-18-DE324FU
iso-18-DBBEBE0F	AAGAAAAAATAAAATTAA	ENSVATH13661174	MI0005436|ath-MIR859&WithFlank&chr1|+|22149712|22149849	AGGAAAAAATAAAATTAA	iso-18-1BBEBE0F
iso-18-DDIZ6J6	AAGACATTTTGGAGCAAA	ENSVATH01719600	MI0001013|ath-MIR396a&WithFlank&chr2|-|4142479|4142317	GAGACATTTTGGAGCAAA	iso-18-5DIZ6J6
iso-18-DE5XQ9D3	AAGATGATTAGCTTCCCT	tmp_3_16589417_C_T	MI0026804|ath-MIR8174&WithFlank&chr3|-|16589532|16589408	AAGACGATTAGCTTCCCT	iso-18-DD5XQ9D3
iso-18-DEWNZZ0Q	AAGATTCGTTTTTTTTTT	tmp_1_19430114_C_T	MI0001078|ath-MIR406&WithFlank&chr1|-|19430283|19430072	AAGACTCGTTTTTTTTTT	iso-18-DDWNZZ0Q
iso-18-DIDEZ4S	AAGCTAAGATTTGTGAAG	ENSVATH06351887	MI0019247|ath-MIR1888b&WithFlank&chr3|+|22537277|22537423	AGGCTAAGATTTGTGAAG	iso-18-1IDEZ4S
iso-18-DMBOBI0P	AAGTCAACAAAAACTTTG	ENSVATH07267323	MI0016589|ath-MIR3933&WithFlank&chr5|+|15758099|15758198	AACTCAACAAAAACTTTG	iso-18-B9BOBI0P
iso-18-DNV3IODB	AAGTTTAGGTATTAAATA	ENSVATH07012623	MI0026803|ath-MIR8173&WithFlank&chr5|-|7478679|7478563	AAGTTCAGGTATTAAATA	iso-18-DNJ3IODB
iso-18-DSIY5E0O	AATCGATTTGGAGATTTA	ENSVATH08300940	MI0019221|ath-MIR5645b&WithFlank&chr4|+|4889415|4889920	TATCGATTTGGAGATTTA	iso-18-VSIY5E0O
iso-18-DUOQZ89	AATGAGACATTTTGGAGC	ENSVATH02732748	MI0001070|ath-MIR401&WithFlank&chr4|-|5020492|5020231	AAGGAGACATTTTGGAGC	iso-18-D2OQZ89
iso-18-DWMZUB6	AATGTCGTTTTAAAAAAA	ENSVATH01261707	MI0019244|ath-MIR5645d&WithFlank&chr1|+|16116566|16117047	AACGTCGTTTTAAAAAAA	iso-18-BWMZUB6
iso-18-DYY3UV0N	AATTGTTAGTTACGCTGT	ENSVATH01372736	MI0019229|ath-MIR5635b&WithFlank&chr1|-|20622725|20622532	AGTTGTTAGTTACGCTGT	iso-18-1YY3UV0N
iso-18-DYY4IK0P	AATTGTTATGATGGGTTG	ENSVATH07511805	MI0026794|ath-MIR8166&WithFlank&chr1|-|4525366|4525265	AATTGTCATGATGGGTTG	iso-18-DY84IK0P
iso-18-DZD7H00O	AATTTAATCTATAAGTTA	ENSVATH02621432	MI0019217|ath-MIR5635d&WithFlank&chr4|+|1023906|1024155	AATTTAACCTATAAGTTA	iso-18-DZB7H00O
iso-18-E57ZQ3D8	ACTACGTTTTGCGGTGCG	tmp_2_2063957_G_A	MI0026810|ath-MIR8180&WithFlank&chr2|+|2063842|2064067	ACTGCGTTTTGCGGTGCG	iso-18-EV7ZQ3D8
iso-18-E77PBOR	ACTCTGTTAGAACAAAAC	ENSVATH08097240	MI0019225|ath-MIR5645c&WithFlank&chr3|+|14742415|14742810	GCTCTGTTAGAACAAAAC	iso-18-Q77PBOR
iso-18-EKF0X80M	ACGGGAGAAGTGCGGTGC	ENSVATH01656495	MI0026810|ath-MIR8180&WithFlank&chr2|+|2063842|2064067	GCGGGAGAAGTGCGGTGC	iso-18-QKF0X80M
iso-18-EVDUFD0E	ACTGCAATGAAGAACGTT	ENSVATH07242016	MI0019252|ath-MIR5645f&WithFlank&chr5|-|14947175|14946665	GCTGCAATGAAGAACGTT	iso-18-QVDUFD0E
iso-18-F21VRVZ	AGAGAAGTGCGGTGCAGT	tmp_2_2063984_G_A	MI0026810|ath-MIR8180&WithFlank&chr2|+|2063842|2064067	GGAGAAGTGCGGTGCAGT	iso-18-621VRVZ
iso-18-F4IPNRDO	AGATGATTAGCTTCCCTA	tmp_3_16589417_C_T	MI0026804|ath-MIR8174&WithFlank&chr3|-|16589532|16589408	AGACGATTAGCTTCCCTA	iso-18-FHIPNRDO
iso-18-F4XPYODP	AGATGTGCAGTTCAACTG	tmp_3_16589529_C_A,T	MI0026804|ath-MIR8174&WithFlank&chr3|-|16589532|16589408	AGACGTGCAGTTCAACTG	iso-18-FHXPYODP
iso-18-F9WP390N	AGCTCTCTAGCCTTCTGT	tmp_1_24921174_T_A	MI0000185|ath-MIR157b&WithFlank&chr1|+|24921080|24921223	TGCTCTCTAGCCTTCTGT	iso-18-X9WP390N
iso-18-FJFM5FDN	AGAGCAGATCGAGCACGT	ENSVATH11748842	MI0005110|ath-MIR780&WithFlank&chr4|-|8504320|8504135	GGAGCAGATCGAGCACGT	iso-18-6JFM5FDN
iso-18-FKXMI89	AGAGGTGATCATTGGAGC	ENSVATH13593284	MI0019250|ath-MIR5662&WithFlank&chr2|+|16798578|16798876	AGAGGTGACCATTGGAGC	iso-18-FKX1I89
iso-18-FNMZZZ0Q	AGATTCGTTTTTTTTTTT	tmp_1_19430114_C_T	MI0001078|ath-MIR406&WithFlank&chr1|-|19430283|19430072	AGACTCGTTTTTTTTTTT	iso-18-FIMZZZ0Q
iso-18-FNWKN0DZ	AGATTTCGGGCTGAGGGT	ENSVATH01973190	MI0026801|ath-MIR8171&WithFlank&chr2|+|16890440|16890573	GGATTTCGGGCTGAGGGT	iso-18-6NWKN0DZ
iso-18-FSYM780Q	AGCCGTTATCGTTGGTTT	ENSVATH06812494	MI0001430|ath-MIR419&WithFlank&chr4|+|15660364|15660481	AGCTGTTATCGTTGGTTT	iso-18-FYYM780Q
iso-18-FXFN9UX	AGCTAAGATTTGTGAAGA	ENSVATH06351887	MI0019247|ath-MIR1888b&WithFlank&chr3|+|22537277|22537423	GGCTAAGATTTGTGAAGA	iso-18-6XFN9UX
iso-18-H23EB00L	ATAGACCGATAAAAGTGA	ENSVATH00083478	MI0019253|ath-MIR5664&WithFlank&chr1|+|17386789|17387014	GTAGACCGATAAAAGTGA	iso-18-S23EB00L
iso-18-H2JKBODU	ATAGACAGGGAACAAGCA	tmp_2_19176217_G_T	MI0000201|ath-MIR166a&WithFlank&chr2|+|19176102|19176283	AGAGACAGGGAACAAGCA	iso-18-F2JKBODU
iso-18-H4E6D8DF	ATATGACTCAAATGGCAA	tmp_4_6413317_G_T	MI0005388|ath-MIR832&WithFlank&chr4|+|6413004|6413348	ATAGGACTCAAATGGCAA	iso-18-HKE6D8DF
iso-18-HB0DSW0Q	ATAAAACAACGTCGTTTT	ENSVATH13279956	MI0019244|ath-MIR5645d&WithFlank&chr1|+|16116566|16117047	ACAAAACAACGTCGTTTT	iso-18-0B0DSW0Q
iso-18-HD6YYK9	ATAACGGCTGTTAGGAGC	tmp_4_1024111_G_A	MI0019217|ath-MIR5635d&WithFlank&chr4|+|1023906|1024155	GTAACGGCTGTTAGGAGC	iso-18-SD6YYK9
iso-18-HFW4XB03	ATACATCGTGTGAAATCT	ENSVATH02430960	MI0026793|ath-MIR8165&WithFlank&chr3|-|16538631|16538483	GTACATCGTGTGAAATCT	iso-18-SFW4XB03
iso-18-HNOBJZR	ATATTGAAAACATTTAAC	ENSVATH02409783	MI0005404|ath-MIR849&WithFlank&chr3|-|16072643|16072443	ATGTTGAAAACATTTAAC	iso-18-INOBJZR
iso-18-HNZ34FD7	ATATTTTGGTCTACAGAT	ENSVATH07368081	MI0019254|ath-MIR5665&WithFlank&chr5|-|19499539|19499049	CTATTTTGGTCTACAGAT	iso-18-4NZ34FD7
iso-18-HWYNP2DR	ATCGTTTATTGCAGAGAC	ENSVATH08527213	MI0019252|ath-MIR5645f&WithFlank&chr5|-|14947175|14946665	GTCGTTTATTGCAGAGAC	iso-18-SWYNP2DR
iso-18-I00NZ2DU	ATGAGACATTTTGGAGCA	ENSVATH02732748	MI0001070|ath-MIR401&WithFlank&chr4|-|5020492|5020231	AGGAGACATTTTGGAGCA	iso-18-100NZ2DU
iso-18-I7UJU20Q	ATTCTTAAGCTAAGATTT	ENSVATH06351887	MI0019247|ath-MIR1888b&WithFlank&chr3|+|22537277|22537423	ATTCTTAGGCTAAGATTT	iso-18-I7VJU20Q
iso-18-I8Y060DN	ATTGGTTAAGGGAAGCGT	ENSVATH02159052	MI0015818|ath-MIR3440b&WithFlank&chr3|+|6217470|6217606	ATTGGTCAAGGGAAGCGT	iso-18-I88060DN
iso-18-I92ZW7DQ	ATTTCCACTTTCTCTCTT	ENSVATH12730224	MI0019205|ath-MIR5633&WithFlank&chr3|+|19544745|19545112	ATCTCCACTTTCTCTCTT	iso-18-H92ZW7DQ
iso-18-ID8B9FZ	ATGACTCAAATGGCAAGT	tmp_4_6413317_G_T	MI0005388|ath-MIR832&WithFlank&chr4|+|6413004|6413348	AGGACTCAAATGGCAAGT	iso-18-1D8B9FZ
iso-18-IE5OX4DE	ATGATGATAATGATGATT	ENSVATH01491440	MI0001425|ath-MIR414&WithFlank&chr1|-|25137569|25137450	ATGATGATAATGATGATC	iso-18-IE5OX4DD
iso-18-IE5UX4D0	ATGATGATGATGATGATG	ENSVATH13755647	MI0001425|ath-MIR414&WithFlank&chr1|-|25137569|25137450	ATGATGACGATGATGATG	iso-18-IEOUX4D0
iso-18-IE5UX4S	ATGATGATGATGATGAAG	ENSVATH13755647	MI0001425|ath-MIR414&WithFlank&chr1|-|25137569|25137450	ATGACGATGATGATGAAG	iso-18-ID5UX4S
iso-18-IEVI87DB	ATGATTAGCTTCCCTATA	tmp_3_16589417_C_T	MI0026804|ath-MIR8174&WithFlank&chr3|-|16589532|16589408	ACGATTAGCTTCCCTATA	iso-18-EEVI87DB
iso-18-IH621VDZ	ATGCGGGAGAAGTGCGGT	tmp_2_2063976_G_A	MI0026810|ath-MIR8180&WithFlank&chr2|+|2063842|2064067	GTGCGGGAGAAGTGCGGT	iso-18-7H621VDZ
iso-18-IIDEZ4S	ATGCTAAGATTTGTGAAG	ENSVATH06351887	MI0019247|ath-MIR1888b&WithFlank&chr3|+|22537277|22537423	AGGCTAAGATTTGTGAAG	iso-18-1IDEZ4S
iso-18-IN7OSK0O	ATGTTGTTAAGTAGGTTA	ENSVATH02742152	MI0019257|ath-MIR5645e&WithFlank&chr4|+|5321221|5321649	ATGTCGTTAAGTAGGTTA	iso-18-IM7OSK0O
iso-18-IO29NODH	ATTAACACTCCTTAACAG	ENSVATH13578956	MI0019229|ath-MIR5635b&WithFlank&chr1|-|20622725|20622532	GTTAACACTCCTTAACAG	iso-18-7O29NODH
iso-18-IOO37ODF	ATTAAGAAGTGTTAACAA	ENSVATH13578977	MI0019229|ath-MIR5635b&WithFlank&chr1|-|20622725|20622532	GTTAAGAAGTGTTAACAA	iso-18-7OO37ODF
iso-18-IP50NNS	ATTAGGAGAGCTGTTAAG	tmp_1_20622669_G_A	MI0019229|ath-MIR5635b&WithFlank&chr1|-|20622725|20622532	GTTAGGAGAGCTGTTAAG	iso-18-7P50NNS
iso-18-IWVNEI0E	ATTGTTAGTTACGCTGTT	ENSVATH01372736	MI0019229|ath-MIR5635b&WithFlank&chr1|-|20622725|20622532	GTTGTTAGTTACGCTGTT	iso-18-7WVNEI0E
iso-18-IXKN11R	ATTTACCATTAGGCCAAC	ENSVATH03114358	MI0000976|ath-MIR169b&WithFlank&chr5|+|8527463|8527655	ATTTACCATTGGGCCAAC	iso-18-IXKNR1R
iso-18-IXVN6LX	ATTTATAGTTGGATAAGA	ENSVATH01817990	MI0017881|ath-MIR5013&WithFlank&chr2|+|7166811|7166981	ATTTACAGTTGGATAAGA	iso-18-IXJN6LX
iso-18-IXWRWW0H	ATTTATCTCCTCTGTTAG	ENSVATH04829956	MI0019244|ath-MIR5645d&WithFlank&chr1|+|16116566|16117047	GTTTATCTCCTCTGTTAG	iso-18-7XWRWW0H
iso-18-IXZWZR00	ATTTATTTGTTTTCCGTG	tmp_4_5020431_C_T	MI0001070|ath-MIR401&WithFlank&chr4|-|5020492|5020231	ATTTATTTGTCTTCCGTG	iso-18-IXZWNR00
iso-18-IYDS2SDI	ATTTGAATCGCACCGCAT	tmp_2_2063865_C_T	MI0026810|ath-MIR8180&WithFlank&chr2|+|2063842|2064067	ATTTGAACCGCACCGCAT	iso-18-IYBS2SDI
iso-18-IYNRFZ0P	ATTTGCTTCCAGCTTTTG	ENSVATH12977973	MI0005103|ath-MIR773a&WithFlank&chr1|+|13067245|13067341	GTTTGCTTCCAGCTTTTG	iso-18-7YNRFZ0P
iso-18-IYY6IWDJ	ATTTGTTCCAATTGTCCC	tmp_3_15337159_C_T	MI0019210|ath-MIR5638a&WithFlank&chr3|-|15337176|15336699	ATTTGCTCCAATTGTCCC	iso-18-IY46IWDJ
iso-18-IZ7ZDPX	ATTTTGTTTTAATAGAGA	ENSVATH02359659	MI0019225|ath-MIR5645c&WithFlank&chr3|+|14742415|14742810	GTTTTGTTTTAATAGAGA	iso-18-7Z7ZDPX
iso-18-IZIYIK0P	ATTTTATTTGATGGGTTG	ENSVATH14057990	MI0019221|ath-MIR5645b&WithFlank&chr4|+|4889415|4889920	ATTTCATTTGATGGGTTG	iso-18-I9IYIK0P
iso-18-IZONZU0N	ATTTTGAATTTTTGATGT	ENSVATH01413933	MI0015816|ath-MIR4227&WithFlank&chr1|+|22372664|22372796	TTTTTGAATTTTTGATGT	iso-18-ZZONZU0N
iso-18-IZZB1ZY	ATTTTTTGAAAGTTTAGG	ENSVATH07012623	MI0026803|ath-MIR8173&WithFlank&chr5|-|7478679|7478563	ATTTTTTGAAAGTTCAGG	iso-18-IZZB19Y
iso-18-J17QMY0E	CAGCCGTTATCGTTGGTT	ENSVATH06812494	MI0001430|ath-MIR419&WithFlank&chr4|+|15660364|15660481	CAGCTGTTATCGTTGGTT	iso-18-JI7QMY0E
iso-18-J2O3Q3DU	CAGGAGAAGTGCGGTGCA	ENSVATH01656497	MI0026810|ath-MIR8180&WithFlank&chr2|+|2063842|2064067	CGGGAGAAGTGCGGTGCA	iso-18-M2O3Q3DU
iso-18-J3WEKSDU	CAGGTTCGATCCCCGGCA	ENSVATH14161584	MI0026805|ath-MIR8175&WithFlank&chr2|+|3740791|3740991	CGGGTTCGATCCCCGGCA	iso-18-M3WEKSDU
iso-18-JSZQXPX	CATCGTTTATTGCAGAGA	ENSVATH08527213	MI0019252|ath-MIR5645f&WithFlank&chr5|-|14947175|14946665	CGTCGTTTATTGCAGAGA	iso-18-MSZQXPX
iso-18-JX0I3XU	CATTAACACTCCTTAACA	ENSVATH13578956	MI0019229|ath-MIR5635b&WithFlank&chr1|-|20622725|20622532	CGTTAACACTCCTTAACA	iso-18-MX0I3XU
iso-18-K07NZ70J	CCAAGGTGTTTTTCTTCC	tmp_5_4694809_T_C	MI0001019|ath-MIR398c&WithFlank&chr5|+|4694688|4694814	CTAAGGTGTTTTTCTTCC	iso-18-407NZ70J
iso-18-KBXM9XDE	CCAAATGATCTGTTAATT	ENSVATH06646819	MI0017896|ath-MIR5026&WithFlank&chr4|+|7844490|7844694	CTAAATGATCTGTTAATT	iso-18-4BXM9XDE
iso-18-KBYZIIS	CCAAATTCTTATGCTAAG	ENSVATH06351887	MI0019247|ath-MIR1888b&WithFlank&chr3|+|22537277|22537423	CCAAATTCTTAGGCTAAG	iso-18-KBYZ1IS
iso-18-KNOB7BDW	CCATTGAAAAGTGAAGCT	tmp_1_22577248_A_C	MI0005398|ath-MIR842&WithFlank&chr1|+|22577061|22577271	CAATTGAAAAGTGAAGCT	iso-18-2NOB7BDW
iso-18-KNUFB4Z	CCATTTAACAAAATGAGT	ENSVATH03405828	MI0001075|ath-MIR405b&WithFlank&chr5|+|20632508|20632643	TCATTTAACAAAATGAGT	iso-18-8NUFB4Z
iso-18-KQYDBEDS	CCCATTTAACAAAATGAG	ENSVATH03405828	MI0001075|ath-MIR405b&WithFlank&chr5|+|20632508|20632643	CTCATTTAACAAAATGAG	iso-18-4QYDBEDS
iso-18-L1FIFBU	CGACCAGACTAGAAAACA	tmp_2_10247351_T_C	MI0005387|ath-MIR831&WithFlank&chr2|+|10247200|10247468	TGACCAGACTAGAAAACA	iso-18-X1FIFBU
iso-18-LBX3V80E	CGAAATGAGTTATGGGTT	ENSVATH14622990	MI0001075|ath-MIR405b&WithFlank&chr5|+|20632508|20632643	TGAAATGAGTTATGGGTT	iso-18-XBX3V80E
iso-18-LH7UDUDF	CGACGGTTGAAATGACAA	ENSVATH01285184	MI0017894|ath-MIR5024&WithFlank&chr1|-|16766444|16766253	CAACGGTTGAAATGACAA	iso-18-2H7UDUDF
iso-18-LNY74SDE	CGATTTTCCTCTCCGATT	tmp_3_17402761_T_C	MI0013363|ath-MIR2933b&WithFlank&chr3|-|17402879|17402756	TGATTTTCCTCTCCGATT	iso-18-XNY74SDE
iso-18-LSUBBNDP	CGCCGTAAAAAAATTCTG	ENSVATH11211592	MI0001070|ath-MIR401&WithFlank&chr4|-|5020492|5020231	CACCGTAAAAAAATTCTG	iso-18-2SUBBNDP
iso-18-M98K81D3	CGTTCTCAGGTCACCCCT	tmp_2_1041005_T_C	MI0001017|ath-MIR398a&WithFlank&chr2|+|1040932|1041048	TGTTCTCAGGTCACCCCT	iso-18-998K81D3
iso-18-MM9UZYX	CGGTCTGTGATTTTGAGA	tmp_3_17419013_G_C	MI0019220|ath-MIR5645a&WithFlank&chr3|+|17418770|17419226	GGGTCTGTGATTTTGAGA	iso-18-RM9UZYX
iso-18-MO5SXFDN	CGTAAGATCGTGACACGT	tmp_4_7845885_A_G	MI0005405|ath-MIR850&WithFlank&chr4|+|7845701|7845933	CATAAGATCGTGACACGT	iso-18-JO5SXFDN
iso-18-N4O6BLD7	CTGTGGACCAAAATAGAT	ENSVATH07368101	MI0019254|ath-MIR5665&WithFlank&chr5|-|19499539|19499049	CTGTGAACCAAAATAGAT	iso-18-N4B6BLD7
iso-18-N5F3169	CTTACAGAGTAGTCAAGC	ENSVATH12109496	MI0008304|ath-MIR1887&WithFlank&chr4|+|11370257|11370331	CGTACAGAGTAGTCAAGC	iso-18-M5F3169
iso-18-N95W4JZ	CTTTCGATGTCTAGCAGT	ENSVATH05166382	MI0005105|ath-MIR775&WithFlank&chr1|+|29422446|29422580	TTTTCGATGTCTAGCAGT	iso-18-Z95W4JZ
iso-18-NF1SU70Q	CTGCAAGTCGTACCTTTT	ENSVATH12782531	MI0019203|ath-MIR5020c&WithFlank&chr2|+|4770532|4770652	CTACAAGTCGTACCTTTT	iso-18-4F1SU70Q
iso-18-NP53QU00	CTTAGGAGGTGCTGAGTG	ENSVATH00222994	MI0026798|ath-MIR8168&WithFlank&chr2|+|5080628|5080720	CTTGGGAGGTGCTGAGTG	iso-18-N853QU00
iso-18-O8ZBIDS	GACGGTTGAAATGACAAG	ENSVATH01285184	MI0017894|ath-MIR5024&WithFlank&chr1|-|16766444|16766253	AACGGTTGAAATGACAAG	iso-18-B8ZBIDS
iso-18-ODSIPI0B	GAAACGTACTGCACTGTA	ENSVATH12578287	MI0019233|ath-MIR5651&WithFlank&chr3|+|17178441|17178614	GAATCGTACTGCACTGTA	iso-18-OMSIPI0B
iso-18-OELN90DE	GAAATCGATTTGGAGATT	ENSVATH08300940	MI0019221|ath-MIR5645b&WithFlank&chr4|+|4889415|4889920	GATATCGATTTGGAGATT	iso-18-5QLN90DE
iso-18-OZWBHB0L	GACTTTCGAAATAAATGA	ENSVATH12977987	MI0005103|ath-MIR773a&WithFlank&chr1|+|13067245|13067341	CACTTTCGAAATAAATGA	iso-18-2ZWBHB0L
iso-18-POJIMY00	GCCAACAGCTCGTTGGTG	ENSVATH07796105	MI0019222|ath-MIR5646&WithFlank&chr2|-|3517458|3517377	GCCAATAGCTCGTTGGTG	iso-18-POVIMY00
iso-18-PWBBD90N	GCCGTAAAAAAATTCTGT	ENSVATH11211592	MI0001070|ath-MIR401&WithFlank&chr4|-|5020492|5020231	ACCGTAAAAAAATTCTGT	iso-18-0WBBD90N
iso-18-PWVSZ30O	GCCGTTATCGTTGGTTTA	ENSVATH06812494	MI0001430|ath-MIR419&WithFlank&chr4|+|15660364|15660481	GCTGTTATCGTTGGTTTA	iso-18-QWVSZ30O
iso-18-R07N540M	GGGAGGTGTTGAGTGTGC	tmp_2_5080679_C_T	MI0026798|ath-MIR8168&WithFlank&chr2|+|5080628|5080720	GGGAGGTGCTGAGTGTGC	iso-18-R07I540M
iso-18-R1BP4W04	GGGCCAACAGCTCGTTGG	ENSVATH07796105	MI0019222|ath-MIR5646&WithFlank&chr2|-|3517458|3517377	GGGCCAATAGCTCGTTGG	iso-18-R1DP4W04
iso-18-RLFM0Q04	GGGTAAGATCACCATTGG	ENSVATH14580697	MI0026800|ath-MIR8170&WithFlank&chr2|+|14099953|14100155	GGGCAAGATCACCATTGG	iso-18-RFFM0Q04
iso-18-RO56KND9	GGTAAGATCACCATTGGC	ENSVATH14580697	MI0026800|ath-MIR8170&WithFlank&chr2|+|14099953|14100155	GGCAAGATCACCATTGGC	iso-18-6O56KND9
iso-18-RU8N6JU	GGTGATCATTGGAGCACA	ENSVATH13593284	MI0019250|ath-MIR5662&WithFlank&chr2|+|16798578|16798876	GGTGACCATTGGAGCACA	iso-18-RUKN6JU
iso-18-RUNHZYD4	GGTGACTGCGTTTTGCGG	ENSVATH11355367	MI0026810|ath-MIR8180&WithFlank&chr2|+|2063842|2064067	GATGACTGCGTTTTGCGG	iso-18-5UNHZYD4
iso-18-RXFN9UX	GGTTAAGATTTGTGAAGA	tmp_3_22537336_C_T	MI0019247|ath-MIR1888b&WithFlank&chr3|+|22537277|22537423	GGCTAAGATTTGTGAAGA	iso-18-6XFN9UX
iso-18-RYHYY80L	GGTTGATCTGTTCGGTGA	ENSVATH00115877	MI0019235|ath-MIR5652&WithFlank&chr1|-|23413442|23412983	GGTTAATCTGTTCGGTGA	iso-18-RXHYY80L
iso-18-RZ7WES0D	GGTTTGTTGTACTCGGTC	ENSVATH05168810	MI0005389|ath-MIR833a&WithFlank&chr1|+|29525145|29525343	TGTTTGTTGTACTCGGTC	iso-18-9Z7WES0D
iso-18-S2WD0IDQ	GTAGATCGACACACTCTT	ENSVATH12739502	MI0005411|ath-MIR855&WithFlank&chr2|+|4674421|4674704	GTCGATCGACACACTCTT	iso-18-SUWD0IDQ
iso-18-SZSWU3Y	GTCTTGTCGTTAAGTAGG	tmp_3_17418825_A_T	MI0019220|ath-MIR5645a&WithFlank&chr3|+|17418770|17419226	GTCATGTCGTTAAGTAGG	iso-18-SQSWU3Y
iso-18-U85B7H00	TACGGGAGAAGTGCGGTG	ENSVATH01656495	MI0026810|ath-MIR8180&WithFlank&chr2|+|2063842|2064067	TGCGGGAGAAGTGCGGTG	iso-18-X85B7H00
iso-18-U99XOF6	TACTCTGTTAGAACAAAA	ENSVATH08097240	MI0019225|ath-MIR5645c&WithFlank&chr3|+|14742415|14742810	TGCTCTGTTAGAACAAAA	iso-18-X99XOF6
iso-18-UBOBBB6	TAAAAGAAAAAAAAAAAA	ENSVATH13279964	MI0019244|ath-MIR5645d&WithFlank&chr1|+|16116566|16117047	AAAAAGAAAAAAAAAAAA	iso-18-BBOBBB6
iso-18-UJU2ZWD6	TAAGCTAAGATTTGTGAA	ENSVATH06351887	MI0019247|ath-MIR1888b&WithFlank&chr3|+|22537277|22537423	TAGGCTAAGATTTGTGAA	iso-18-VJU2ZWD6
iso-18-UK1WU400	TAAGGAGTGTTAATGGTG	tmp_4_1024118_C_T	MI0019217|ath-MIR5635d&WithFlank&chr4|+|1023906|1024155	TAAGGAGTGTTAACGGTG	iso-18-UK1WUH00
iso-18-UPY881DE	TACAGTTCGGTCACCATT	ENSVATH06250522	MI0019233|ath-MIR5651&WithFlank&chr3|+|17178441|17178614	TACGGTTCGGTCACCATT	iso-18-U8Y881DE
iso-18-V3I7IFD0	TAGGTATTCTATGCAATG	tmp_4_5020431_C_T	MI0001070|ath-MIR401&WithFlank&chr4|-|5020492|5020231	CAGGTATTCTATGCAATG	iso-18-J3I7IFD0
iso-18-V3U2ZWD6	TAGGTTAAGATTTGTGAA	tmp_3_22537336_C_T	MI0019247|ath-MIR1888b&WithFlank&chr3|+|22537277|22537423	TAGGCTAAGATTTGTGAA	iso-18-VJU2ZWD6
iso-18-V7WL4ZDQ	TATCTTCGTACTCTTCTT	tmp_2_10027011_C_A	MI0020188|ath-MIR5595a&WithFlank&chr2|-|10027056|10026904	TCTCTTCGTACTCTTCTT	iso-18-W7WL4ZDQ
iso-18-VD1200DH	TAGACAGGGAACAAGCAG	tmp_2_19176217_G_T	MI0000201|ath-MIR166a&WithFlank&chr2|+|19176102|19176283	GAGACAGGGAACAAGCAG	iso-18-5D1200DH
iso-18-VLUENYDD	TAGTATAAATCTTTGATC	ENSVATH03412498	MI0020194|ath-MIR4245&WithFlank&chr5|+|21161500|21161658	CAGTATAAATCTTTGATC	iso-18-JLUENYDD
iso-18-VN6LF2DD	TAGTTGGATAAGAGAATC	ENSVATH01817990	MI0017881|ath-MIR5013&WithFlank&chr2|+|7166811|7166981	CAGTTGGATAAGAGAATC	iso-18-JN6LF2DD
iso-18-VNRUZFDX	TAGTTGGTGATTGCAGGA	ENSVATH08234607	MI0001077|ath-MIR405d&WithFlank&chr4|-|2789747|2789650	TAGTTGGTGATCGCAGGA	iso-18-VNRUWFDX
iso-18-VPZ2U2D6	TATAGTTGGATAAGAGAA	ENSVATH01817990	MI0017881|ath-MIR5013&WithFlank&chr2|+|7166811|7166981	TACAGTTGGATAAGAGAA	iso-18-UPZ2U2D6
iso-18-VU4OIJS	TATGACTCAAATGGCAAG	tmp_4_6413317_G_T	MI0005388|ath-MIR832&WithFlank&chr4|+|6413004|6413348	TAGGACTCAAATGGCAAG	iso-18-V24OIJS
iso-18-VVU2ZWD6	TATGCTAAGATTTGTGAA	ENSVATH06351887	MI0019247|ath-MIR1888b&WithFlank&chr3|+|22537277|22537423	TAGGCTAAGATTTGTGAA	iso-18-VJU2ZWD6
iso-18-VX62QW0F	TATTAGGAGAGCTGTTAA	tmp_1_20622669_G_A	MI0019229|ath-MIR5635b&WithFlank&chr1|-|20622725|20622532	TGTTAGGAGAGCTGTTAA	iso-18-9X62QW0F
iso-18-VZOMP1DU	TATTTGAATCGCACCGCA	tmp_2_2063865_C_T	MI0026810|ath-MIR8180&WithFlank&chr2|+|2063842|2064067	TATTTGAACCGCACCGCA	iso-18-VZO1P1DU
iso-18-W38BVLU	TCGGTTCAAATAGTAACA	ENSVATH02453081	MI0019233|ath-MIR5651&WithFlank&chr3|+|17178441|17178614	GCGGTTCAAATAGTAACA	iso-18-Q38BVLU
iso-18-W99O9X0Q	TCTTCTGTAATGTTATTT	ENSVATH04500389	MI0005394|ath-MIR838&WithFlank&chr1|+|28494|28712	TCTTCTATAATGTTATTT	iso-18-W9VO9X0Q
iso-18-WULBNBDJ	TCTGACGAAACTGAACCC	ENSVATH05405626	MI0026798|ath-MIR8168&WithFlank&chr2|+|5080628|5080720	CCTGACGAAACTGAACCC	iso-18-3ULBNBDJ
iso-18-WW61BEX	TCTGTGGACCAAAATAGA	ENSVATH07368101	MI0019254|ath-MIR5665&WithFlank&chr5|-|19499539|19499049	TCTGTGAACCAAAATAGA	iso-18-WWO1BEX
iso-18-WXFXFN0N	TCTTAAGCTAAGATTTGT	ENSVATH06351887	MI0019247|ath-MIR1888b&WithFlank&chr3|+|22537277|22537423	TCTTAGGCTAAGATTTGT	iso-18-WX6XFN0N
iso-18-X2JZ90DF	TGAGACATTTTGGAGCAA	ENSVATH02732748	MI0001070|ath-MIR401&WithFlank&chr4|-|5020492|5020231	GGAGACATTTTGGAGCAA	iso-18-62JZ90DF
iso-18-X4IE5U0L	TGATGATGATGATGATGA	ENSVATH13755647	MI0001425|ath-MIR414&WithFlank&chr1|-|25137569|25137450	TGATGACGATGATGATGA	iso-18-X4EE5U0L
iso-18-X4IE5UX	TGATGATGATGATGAAGA	ENSVATH13755647	MI0001425|ath-MIR414&WithFlank&chr1|-|25137569|25137450	TGACGATGATGATGAAGA	iso-18-XHIE5UX
iso-18-X4WPJ4D2	TGATGTCTAGCAGTGCCA	ENSVATH05166383	MI0005105|ath-MIR775&WithFlank&chr1|+|29422446|29422580	CGATGTCTAGCAGTGCCA	iso-18-L4WPJ4D2
iso-18-XDWY8YS	TGAACTCTTGTCCTGAAG	ENSVATH03175811	MI0017897|ath-MIR5027&WithFlank&chr5|+|10943896|10944068	CGAACTCTTGTCCTGAAG	iso-18-LDWY8YS
iso-18-XI2E6O0D	TGACTCAAATGGCAAGTC	tmp_4_6413317_G_T	MI0005388|ath-MIR832&WithFlank&chr4|+|6413004|6413348	GGACTCAAATGGCAAGTC	iso-18-6I2E6O0D
iso-18-XK1WLMDR	TGAGGAGTGTCGATCGAC	tmp_2_4674463_C_T,A	MI0005411|ath-MIR855&WithFlank&chr2|+|4674421|4674704	CGAGGAGTGTCGATCGAC	iso-18-LK1WLMDR
iso-18-XNFZKX01	TGATTAGCTTCCCTATAC	ENSVATH14365989	MI0026804|ath-MIR8174&WithFlank&chr3|-|16589532|16589408	CGATTAGCTTCCCTATAC	iso-18-LNFZKX01
iso-18-XXFN9UX	TGCTAAGATTTGTGAAGA	ENSVATH06351887	MI0019247|ath-MIR1888b&WithFlank&chr3|+|22537277|22537423	GGCTAAGATTTGTGAAGA	iso-18-6XFN9UX
iso-18-Y040IY0L	TTAAGCTAAGATTTGTGA	ENSVATH06351887	MI0019247|ath-MIR1888b&WithFlank&chr3|+|22537277|22537423	TTAGGCTAAGATTTGTGA	iso-18-YK40IY0L
iso-18-Y054YEDZ	TTAAGGAGTGTTAATGGT	tmp_4_1024118_C_T	MI0019217|ath-MIR5635d&WithFlank&chr4|+|1023906|1024155	TTAAGGAGTGTTAACGGT	iso-18-Y054YDDZ
iso-18-Y0IYX06	TTAAGATTTGTGAAGAAA	tmp_3_22537336_C_T	MI0019247|ath-MIR1888b&WithFlank&chr3|+|22537277|22537423	CTAAGATTTGTGAAGAAA	iso-18-40IYX06
iso-18-Y440IY0L	TTATGCTAAGATTTGTGA	ENSVATH06351887	MI0019247|ath-MIR1888b&WithFlank&chr3|+|22537277|22537423	TTAGGCTAAGATTTGTGA	iso-18-YK40IY0L
iso-18-Y6N9W70J	TTCCACTTTCTCTCTTCC	ENSVATH12730224	MI0019205|ath-MIR5633&WithFlank&chr3|+|19544745|19545112	CTCCACTTTCTCTCTTCC	iso-18-46N9W70J
iso-18-Y8YOH3R	TTCGGTTCAAATAGTAAC	ENSVATH02453081	MI0019233|ath-MIR5651&WithFlank&chr3|+|17178441|17178614	TGCGGTTCAAATAGTAAC	iso-18-X8YOH3R
iso-18-YEZLZW0N	TTAATTTGTATTTGTTGT	ENSVATH11916149	MI0013367|ath-MIR2937&WithFlank&chr5|+|13622410|13622844	TTAATTCGTATTTGTTGT	iso-18-YEWLZW0N
iso-18-YF5LSODU	TTACAGAGTAGTCAAGCA	ENSVATH12109496	MI0008304|ath-MIR1887&WithFlank&chr4|+|11370257|11370331	GTACAGAGTAGTCAAGCA	iso-18-SF5LSODU
iso-18-YKF39XX	TTAGGAGAGTTGTTAAGA	tmp_4_15660415_C_T	MI0001430|ath-MIR419&WithFlank&chr4|+|15660364|15660481	TTAGGAGAGCTGTTAAGA	iso-18-YKFJ9XX
iso-18-YKY0IY0L	TTAGGTTAAGATTTGTGA	ENSVATH12860104	MI0019247|ath-MIR1888b&WithFlank&chr3|+|22537277|22537423	TTAGGCTAAGATTTGTGA	iso-18-YK40IY0L
iso-18-YLDPFM03	TTATAAATAGAGATCTCT	ENSVATH05689567	MI0019250|ath-MIR5662&WithFlank&chr2|+|16798578|16798876	CTATAAATAGAGATCTCT	iso-18-4LDPFM03
iso-18-YNX4RYZ	TTATTTGATGGGTTGAGT	ENSVATH14057990	MI0019221|ath-MIR5645b&WithFlank&chr4|+|4889415|4889920	TCATTTGATGGGTTGAGT	iso-18-8NX4RYZ
iso-18-YOBI2103	TTCAAAAACTCAACCTCT	ENSVATH01016883	MI0019240|ath-MIR5656&WithFlank&chr1|+|1727257|1727421	TTCGAAAACTCAACCTCT	iso-18-YUBI2103
iso-18-YSVUSZ0N	TTCCGTATGAGTCTTTGT	ENSVATH14432241	MI0019256|ath-MIR5643b&WithFlank&chr5|-|11757228|11757134	ATCCGTATGAGTCTTTGT	iso-18-HSVUSZ0N
iso-18-YWZZZZ0Q	TTCGTTTTTTTTTTTTTT	tmp_1_19430114_C_T	MI0001078|ath-MIR406&WithFlank&chr1|-|19430283|19430072	CTCGTTTTTTTTTTTTTT	iso-18-4WZZZZ0Q
iso-18-YZIIDE0P	TTCTTATGCTAAGATTTG	ENSVATH06351887	MI0019247|ath-MIR1888b&WithFlank&chr3|+|22537277|22537423	TTCTTAGGCTAAGATTTG	iso-18-YZ1IDE0P
iso-18-YZNLINDE	TTCTTCTGTAATGTTATT	ENSVATH04500389	MI0005394|ath-MIR838&WithFlank&chr1|+|28494|28712	TTCTTCTATAATGTTATT	iso-18-YZ4LINDE
iso-18-Z297FP0M	TTGGATGTCTAGCAGTGC	ENSVATH05166383	MI0005105|ath-MIR775&WithFlank&chr1|+|29422446|29422580	TTCGATGTCTAGCAGTGC	iso-18-YU97FP0M
iso-18-Z3VRH4DV	TTGGTTATCCATATGGCC	ENSVATH13661184	MI0005104|ath-MIR774a&WithFlank&chr1|+|22149930|22150039	TTGGTTACCCATATGGCC	iso-18-Z3URH4DV
iso-18-Z4PH0700	TTGTGGCACGACCCTGTG	ENSVATH06646835	MI0017896|ath-MIR5026&WithFlank&chr4|+|7844490|7844694	TCGTGGCACGACCCTGTG	iso-18-W4PH0700
iso-18-Z5JX66U	TTTACCATTAGGCCAACA	ENSVATH03114358	MI0000976|ath-MIR169b&WithFlank&chr5|+|8527463|8527655	TTTACCATTGGGCCAACA	iso-18-Z5JY66U
iso-18-Z6ZZHL6	TTTCATTTTTATATAAAA	tmp_4_7846723_G_A	MI0005440|ath-MIR863&WithFlank&chr4|+|7846591|7846905	TTTCATTTTTATATAGAA	iso-18-Z6ZZHLD6
iso-18-Z86NVK0Q	TTTGGGGATTTAGGGTTT	ENSVATH06257486	MI0019220|ath-MIR5645a&WithFlank&chr3|+|17418770|17419226	TTTGGAGATTTAGGGTTT	iso-18-Z8FNVK0Q
iso-18-ZDODXDDK	TTGACGAAACTGAACCCG	ENSVATH05405626	MI0026798|ath-MIR8168&WithFlank&chr2|+|5080628|5080720	CTGACGAAACTGAACCCG	iso-18-NDODXDDK
iso-18-ZESXP3DV	TTGATGTCTAGCAGTGCC	ENSVATH05166383	MI0005105|ath-MIR775&WithFlank&chr1|+|29422446|29422580	TCGATGTCTAGCAGTGCC	iso-18-WESXP3DV
iso-18-ZK14Z00N	TTGGGAGGTGTTGAGTGT	tmp_2_5080679_C_T	MI0026798|ath-MIR8168&WithFlank&chr2|+|5080628|5080720	TTGGGAGGTGCTGAGTGT	iso-18-ZK14N00N
iso-18-ZK5Z130O	TTGGGGATTTAGGGTTTA	ENSVATH06257486	MI0019220|ath-MIR5645a&WithFlank&chr3|+|17418770|17419226	TTGGAGATTTAGGGTTTA	iso-18-Z25Z130O
iso-18-ZQZERNDS	TTTATTTGATGGGTTGAG	ENSVATH14057990	MI0019221|ath-MIR5645b&WithFlank&chr4|+|4889415|4889920	TTCATTTGATGGGTTGAG	iso-18-YQZERNDS
iso-18-ZU97FP0M	TTTGATGTCTAGCAGTGC	ENSVATH05166383	MI0005105|ath-MIR775&WithFlank&chr1|+|29422446|29422580	TTCGATGTCTAGCAGTGC	iso-18-YU97FP0M
iso-18-ZUDNV3DE	TTTGAAAGTTTAGGTATT	ENSVATH07012623	MI0026803|ath-MIR8173&WithFlank&chr5|-|7478679|7478563	TTTGAAAGTTCAGGTATT	iso-18-ZUDNJ3DE
iso-18-ZVBSO0DY	TTTGCAACCGGAAAGGGG	ENSVATH05892031	MI0000217|ath-MIR173&WithFlank&chr3|+|8236147|8236260	TCTGCAACCGGAAAGGGG	iso-18-WVBSO0DY
iso-18-ZVLH499	TTTGCCGACGCTCTCAGC	ENSVATH01448070	MI0019235|ath-MIR5652&WithFlank&chr1|-|23413442|23412983	TCTGCCGACGCTCTCAGC	iso-18-WVLH499
iso-18-ZXMHYE0D	TTTTACGGCGTTAATGTC	ENSVATH02459825	MI0019220|ath-MIR5645a&WithFlank&chr3|+|17418770|17419226	ATTTACGGCGTTAATGTC	iso-18-IXMHYE0D
iso-18-ZXZU930L	TTTTATTTGATGGGTTGA	ENSVATH14057990	MI0019221|ath-MIR5645b&WithFlank&chr4|+|4889415|4889920	TTTCATTTGATGGGTTGA	iso-18-Z6ZU930L
iso-18-ZY1B9Y0Q	TTTTGAGGAATGTTGTTT	ENSVATH07474166	MI0000207|ath-MIR166g&WithFlank&chr5|+|25504792|25504925	TTTAGAGGAATGTTGTTT	iso-18-ZP1B9Y0Q
iso-18-ZY5W4JZ	TTTTGGATGTCTAGCAGT	ENSVATH05166383	MI0005105|ath-MIR775&WithFlank&chr1|+|29422446|29422580	TTTTCGATGTCTAGCAGT	iso-18-Z95W4JZ
iso-18-ZYB3YK0I	TTTTGAAAGTTTAGGTAT	ENSVATH07012623	MI0026803|ath-MIR8173&WithFlank&chr5|-|7478679|7478563	TTTTGAAAGTTCAGGTAT	iso-18-ZYB38K0I
iso-18-ZYIMVF00	TTTTGATGTCTAGCAGTG	ENSVATH05166383	MI0005105|ath-MIR775&WithFlank&chr1|+|29422446|29422580	TTTCGATGTCTAGCAGTG	iso-18-ZSIMVF00
iso-18-ZZ5W4JZ	TTTTTGATGTCTAGCAGT	ENSVATH05166383	MI0005105|ath-MIR775&WithFlank&chr1|+|29422446|29422580	TTTTCGATGTCTAGCAGT	iso-18-Z95W4JZ
iso-18-ZZDEN30M	TTTTTAAGATCTGGTTGC	ENSVATH11550689	MI0019256|ath-MIR5643b&WithFlank&chr5|-|11757228|11757134	CTTTTAAGATCTGGTTGC	iso-18-NZDEN30M
iso-18-ZZO0ZP0B	TTTTTGAAAGTTTAGGTA	ENSVATH07012623	MI0026803|ath-MIR8173&WithFlank&chr5|-|7478679|7478563	TTTTTGAAAGTTCAGGTA	iso-18-ZZO0YP0B
iso-18-ZZONO3DW	TTTTTGAATTGAAGTGCT	ENSVATH05020450	MI0005402|ath-MIR846&WithFlank&chr1|+|22577369|22577739	GTTTTGAATTGAAGTGCT	iso-18-7ZONO3DW
iso-18-ZZXLZZ0J	TTTTTTGATATTTTTTCC	ENSVATH01940501	MI0001079|ath-MIR407&WithFlank&chr2|+|13866199|13866473	TTTTTTGACATTTTTTCC	iso-18-ZZXFZZ0J
iso-18-ZZYEWN03	TTTTTTTAATTCGTTTCT	ENSVATH07647167	MI0001078|ath-MIR406&WithFlank&chr1|-|19430283|19430072	TTTTTTTGATTCGTTTCT	iso-18-ZZZEWN03
iso-18-ZZZZZZDE	TTTTTTTTTTTTTTTATT	ENSVATH07647167	MI0001078|ath-MIR406&WithFlank&chr1|-|19430283|19430072	TTTTTTTTTTTTTTGATT	iso-18-ZZZZZYDE
iso-19-048BHYE7	ACATGTCAAAATCTGAGAT	ENSVATH11644609	MI0017896|ath-MIR5026&WithFlank&chr4|+|7844490|7844694	ACGTGTCAAAATCTGAGAT	iso-19-E48BHYE7
iso-19-0E9X75IP	ACAATTGTTAGTTACGCTG	ENSVATH01372736	MI0019229|ath-MIR5635b&WithFlank&chr1|-|20622725|20622532	ACAGTTGTTAGTTACGCTG	iso-19-039X75IP
iso-19-0F73J720	ACACAGTGGTCATCTGGTG	ENSVATH07222232	MI0019219|ath-MIR5638b&WithFlank&chr5|+|14099731|14100211	TCACAGTGGTCATCTGGTG	iso-19-8F73J720
iso-19-0F96BMJS	ACACATGTCAAAATCTGAG	ENSVATH11644609	MI0017896|ath-MIR5026&WithFlank&chr4|+|7844490|7844694	ACACGTGTCAAAATCTGAG	iso-19-0H96BMJS
iso-19-0JMXWN2E	ACAGCCGTTATCGTTGGTT	ENSVATH06812494	MI0001430|ath-MIR419&WithFlank&chr4|+|15660364|15660481	ACAGCTGTTATCGTTGGTT	iso-19-0J9XWN2E
iso-19-0M7XZFHX	ACATCGTTTATTGCAGAGA	ENSVATH08527213	MI0019252|ath-MIR5645f&WithFlank&chr5|-|14947175|14946665	ACGTCGTTTATTGCAGAGA	iso-19-EM7XZFHX
iso-19-0QUF472R	ACCATTAACACTCCTTAAC	ENSVATH13578956	MI0019229|ath-MIR5635b&WithFlank&chr1|-|20622725|20622532	ACCGTTAACACTCCTTAAC	iso-19-0WUF472R
iso-19-109XI3HZ	AGGAGTGTTAATGGTGAGT	ENSVATH02621439	MI0019217|ath-MIR5635d&WithFlank&chr4|+|1023906|1024155	AGGAGTGTTAACGGTGAGT	iso-19-109XE3HZ
iso-19-10D4M4FZ	AGGAGAAGTGCGGTGCAGT	ENSVATH01656495	MI0026810|ath-MIR8180&WithFlank&chr2|+|2063842|2064067	GGGAGAAGTGCGGTGCAGT	iso-19-R0D4M4FZ
iso-19-14Z09V2Z	AGGTGTTGAGTGTGCTAGT	tmp_2_5080673_C_T	MI0026798|ath-MIR8168&WithFlank&chr2|+|5080628|5080720	AGGTGCTGAGTGTGCTAGT	iso-19-14N09V2Z
iso-19-16N2BY0S	AGTCACTGGAAACTGAAAG	ENSVATH06464671	MI0014669|ath-MIR841b&WithFlank&chr4|+|2184129|2184635	AGCCACTGGAAACTGAAAG	iso-19-F6N2BY0S
iso-19-1U75UIKL	AGTGAGTTACTAACTTTGA	ENSVATH06646838	MI0017896|ath-MIR5026&WithFlank&chr4|+|7844490|7844694	TGTGAGTTACTAACTTTGA	iso-19-9U75UIKL
iso-19-1ZKXU5FL	AGTTTCCCTATACACATGA	tmp_3_16589417_C_T	MI0026804|ath-MIR8174&WithFlank&chr3|-|16589532|16589408	AGCTTCCCTATACACATGA	iso-19-FZKXU5FL
iso-19-2B2HWNKN	CAAAACAACGTCGTTTTGT	ENSVATH11180906	MI0019221|ath-MIR5645b&WithFlank&chr4|+|4889415|4889920	CAAAACGACGTCGTTTTGT	iso-19-2BLHWNKN
iso-19-2BLHZNKN	CAAAACGACGTTGTTTTGT	ENSVATH07242005	MI0019252|ath-MIR5645f&WithFlank&chr5|-|14947175|14946665	CGAAACGACGTTGTTTTGT	iso-19-LBLHZNKN
iso-19-2DDUB3HW	CAAACAATGAAAAGTGACT	tmp_1_24605572_G_A	MI0020195|ath-MIR5014b&WithFlank&chr1|-|24605573|24605421	CAAACAGTGAAAAGTGACT	iso-19-2D1UB3HW
iso-19-2E577OKP	CAAATGATCTGTTAATTTG	ENSVATH11644538	MI0017896|ath-MIR5026&WithFlank&chr4|+|7844490|7844694	TAAATGATCTGTTAATTTG	iso-19-UE577OKP
iso-19-2N7PYHHN	CAATTGTTAGTTACGCTGT	ENSVATH01372736	MI0019229|ath-MIR5635b&WithFlank&chr1|-|20622725|20622532	CAGTTGTTAGTTACGCTGT	iso-19-JN7PYHHN
iso-19-2OBOMSKQ	CACAAAACAACGTCGTTTT	tmp_1_16116841_G_C	MI0019244|ath-MIR5645d&WithFlank&chr1|+|16116566|16117047	GACAAAACAACGTCGTTTT	iso-19-OOBOMSKQ
iso-19-2QSOD7HX	CACATGTCAAAATCTGAGA	ENSVATH11644609	MI0017896|ath-MIR5026&WithFlank&chr4|+|7844490|7844694	CACGTGTCAAAATCTGAGA	iso-19-2WSOD7HX
iso-19-2YNFB5HO	CACTGCTGCAAACACCTTA	ENSVATH13595805	MI0026801|ath-MIR8171&WithFlank&chr2|+|16890440|16890573	CACGGCTGCAAACACCTTA	iso-19-28NFB5HO
iso-19-38WUZXK1	CCTGGTCTGATTTTATTAC	tmp_5_19499361_A_G	MI0019254|ath-MIR5665&WithFlank&chr5|-|19499539|19499049	CCTGATCTGATTTTATTAC	iso-19-3UWUZXK1
iso-19-3NHW9N2S	CCGTTATCGTTGGTTTAAG	ENSVATH06812494	MI0001430|ath-MIR419&WithFlank&chr4|+|15660364|15660481	CTGTTATCGTTGGTTTAAG	iso-19-NNHW9N2S
iso-19-4DBE5NIZ	CTAACAAAATGAGTTGGGT	ENSVATH03405828	MI0001075|ath-MIR405b&WithFlank&chr5|+|20632508|20632643	TTAACAAAATGAGTTGGGT	iso-19-YDBE5NIZ
iso-19-4QYM89KE	CTCATTTATCTCCTCTGTT	ENSVATH13279880	MI0019244|ath-MIR5645d&WithFlank&chr1|+|16116566|16117047	CTCGTTTATCTCCTCTGTT	iso-19-4WYM89KE
iso-19-50FZ9LKE	GAGAGAGCTTTGGTATGTT	ENSVATH08110342	MI0019210|ath-MIR5638a&WithFlank&chr3|-|15337176|15336699	GAGAGAGTTTTGGTATGTT	iso-19-501Z9LKE
iso-19-537U74HH	GAGGTGTTGAGTGTGCTAG	tmp_2_5080673_C_T	MI0026798|ath-MIR8168&WithFlank&chr2|+|5080628|5080720	GAGGTGCTGAGTGTGCTAG	iso-19-53QU74HH
iso-19-5EYX2N1D	GAGATTTCTACAATTCATC	ENSVATH05689566	MI0019250|ath-MIR5662&WithFlank&chr2|+|16798578|16798876	GAGATCTCTACAATTCATC	iso-19-5E4X2N1D
iso-19-5N7FF0HX	GAGTTGTGCAAGAAGGAGA	tmp_1_28548_T_A	MI0005394|ath-MIR838&WithFlank&chr1|+|28494|28712	GTGTTGTGCAAGAAGGAGA	iso-19-7N7FF0HX
iso-19-5UX4IEHS	GATGATGATGATGATGAAG	ENSVATH13755647	MI0001425|ath-MIR414&WithFlank&chr1|-|25137569|25137450	GATGACGATGATGATGAAG	iso-19-5UL4IEHS
iso-19-5UX4IEI0	GATGATGATGATGATGATG	ENSVATH13755647	MI0001425|ath-MIR414&WithFlank&chr1|-|25137569|25137450	GATGATGACGATGATGATG	iso-19-5UXHIEI0
iso-19-5UXLIEIE	GATGATGATAATGATGATT	ENSVATH01491440	MI0001425|ath-MIR414&WithFlank&chr1|-|25137569|25137450	GATGATGATAATGATGATC	iso-19-5UXLIEID
iso-19-5ZXK8024	GATTTTGAGGTCAAGGTGG	tmp_4_4889753_C_T	MI0019221|ath-MIR5645b&WithFlank&chr4|+|4889415|4889920	GATTTTGAGGCCAAGGTGG	iso-19-5ZXKK024
iso-19-637O94FD	GGAGTGTTAATGGTGAGTC	ENSVATH02621439	MI0019217|ath-MIR5635d&WithFlank&chr4|+|1023906|1024155	GGAGTGTTAACGGTGAGTC	iso-19-637OM4FD
iso-19-660JWN20	GGCCAACAGCTCGTTGGTG	ENSVATH07796104	MI0019222|ath-MIR5646&WithFlank&chr2|-|3517458|3517377	GGCCAATAGCTCGTTGGTG	iso-19-66HJWN20
iso-19-793Q0FJS	GTTTCCCTATACACATGAG	tmp_3_16589417_C_T	MI0026804|ath-MIR8174&WithFlank&chr3|-|16589532|16589408	GCTTCCCTATACACATGAG	iso-19-Q93Q0FJS
iso-19-7N54XX2M	GTGTTGAGTGTGCTAGTGC	tmp_2_5080673_C_T	MI0026798|ath-MIR8168&WithFlank&chr2|+|5080628|5080720	GTGCTGAGTGTGCTAGTGC	iso-19-7I54XX2M
iso-19-7O637OJZ	GTTAAGGAGTGTTAATGGT	ENSVATH02621439	MI0019217|ath-MIR5635d&WithFlank&chr4|+|1023906|1024155	GTTAAGGAGTGTTAACGGT	iso-19-7O637O1Z
iso-19-7YB35UI5	GTTTGAAAGTGATGAGCTC	tmp_3_19545013_A_G	MI0019205|ath-MIR5633&WithFlank&chr3|+|19544745|19545112	ATTTGAAAGTGATGAGCTC	iso-19-IYB35UI5
iso-19-7YUW0I25	GTTTGTACGTACACTGTTC	tmp_2_7008520_C_T	MI0001427|ath-MIR416&WithFlank&chr2|+|7008514|7008605	GTTCGTACGTACACTGTTC	iso-19-7SUW0I25
iso-19-8B24B0JR	TCAAACAATGAAAAGTGAC	tmp_1_24605572_G_A	MI0020195|ath-MIR5014b&WithFlank&chr1|-|24605573|24605421	TCAAACAGTGAAAAGTGAC	iso-19-8BJ4B0JR
iso-19-8KKBWDJ1	TCAGGCCAAATCGACTCAC	ENSVATH13578944	MI0019229|ath-MIR5635b&WithFlank&chr1|-|20622725|20622532	CCAGGCCAAATCGACTCAC	iso-19-KKKBWDJ1
iso-19-8NUFE6EJ	TCATTTAACAACTCAACCC	tmp_2_8432698_C_T	MI0017880|ath-MIR5012&WithFlank&chr2|+|8432642|8432802	CCATTTAACAACTCAACCC	iso-19-KNUFE6EJ
iso-19-8XU5I007	TCCTATACACATGAGAAAT	ENSVATH14365989	MI0026804|ath-MIR8174&WithFlank&chr3|-|16589532|16589408	CCCTATACACATGAGAAAT	iso-19-KXU5I007
iso-19-92RWX32M	TGGGAGGTGTTGAGTGTGC	tmp_2_5080673_C_T	MI0026798|ath-MIR8168&WithFlank&chr2|+|5080628|5080720	TGGGAGGTGCTGAGTGTGC	iso-19-92RVX32M
iso-19-95SFNN1D	TGTACGTACACTGTTCATC	tmp_2_7008520_C_T	MI0001427|ath-MIR416&WithFlank&chr2|+|7008514|7008605	CGTACGTACACTGTTCATC	iso-19-M5SFNN1D
iso-19-9E3DJUJZ	TGGATCCGACCATGATGGT	tmp_1_22577102_A_G	MI0005398|ath-MIR842&WithFlank&chr1|+|22577061|22577271	TGAATCCGACCATGATGGT	iso-19-XE3DJUJZ
iso-19-9MXNYNE5	TGGTCTGATTTTATTACTC	tmp_5_19499361_A_G	MI0019254|ath-MIR5665&WithFlank&chr5|-|19499539|19499049	TGATCTGATTTTATTACTC	iso-19-XMXNYNE5
iso-19-9SZXBB06	TGTCGTTTTAAAAAAAAAA	ENSVATH01261707	MI0019244|ath-MIR5645d&WithFlank&chr1|+|16116566|16117047	CGTCGTTTTAAAAAAAAAA	iso-19-MSZXBB06
iso-19-9UIZZZ0U	TGTGAATTTTTTTTTAACA	ENSVATH03412501	MI0020194|ath-MIR4245&WithFlank&chr5|+|21161500|21161658	TGTGAATTTCTTTTTAACA	iso-19-9UI9ZZ0U
iso-19-9X1P7U1B	TGTTAAGTAGGTTGACATA	tmp_1_13067338_C_T	MI0005103|ath-MIR773a&WithFlank&chr1|+|13067245|13067341	CGTTAAGTAGGTTGACATA	iso-19-MX1P7U1B
iso-19-9Y1WQPJU	TGTTGAGTGTGCTAGTGCA	tmp_2_5080673_C_T	MI0026798|ath-MIR8168&WithFlank&chr2|+|5080628|5080720	TGCTGAGTGTGCTAGTGCA	iso-19-XY1WQPJU
iso-19-9Z977U0U	TGTTTTGTCTGTTGAAACA	ENSVATH06549717	MI0019221|ath-MIR5645b&WithFlank&chr4|+|4889415|4889920	CGTTTTGTCTGTTGAAACA	iso-19-MZ977U0U
iso-19-B0I4ON1B	AAAAGATGTGGAATTCATA	ENSVATH12622859	MI0019254|ath-MIR5665&WithFlank&chr5|-|19499539|19499049	ACAAGATGTGGAATTCATA	iso-19-00I4ON1B
iso-19-B4ZLJEHH	AAATGTTGTACAGATCTAG	ENSVATH13741230	MI0020195|ath-MIR5014b&WithFlank&chr1|-|24605573|24605421	AAGTGTTGTACAGATCTAG	iso-19-D4ZLJEHH
iso-19-B6Z258JO	AACCATTGGAGATGGTCTA	ENSVATH05689577	MI0019250|ath-MIR5662&WithFlank&chr2|+|16798578|16798876	GACCATTGGAGATGGTCTA	iso-19-O6Z258JO
iso-19-BBBBFB07	AAAAAAAAAAAGAAAAAAT	tmp_3_14742660_C_T	MI0019225|ath-MIR5645c&WithFlank&chr3|+|14742415|14742810	AAAAAAAAAAAGAAAAAAC	iso-19-BBBBFB0R
iso-19-BBBBOBE0	AAAAAAAAAAGAAAAAATG	tmp_3_14742660_C_T	MI0019225|ath-MIR5645c&WithFlank&chr3|+|14742415|14742810	AAAAAAAAAAGAAAAAACG	iso-19-BBBBOB08
iso-19-BBHXDOH7	AAAAAATCTAAATAAGAAT	ENSVATH07368104	MI0019254|ath-MIR5665&WithFlank&chr5|-|19499539|19499049	GAAAAATCTAAATAAGAAT	iso-19-OBHXDOH7
iso-19-BDBWMZKD	AAAACAACGTCGTTTTGTC	ENSVATH11180906	MI0019221|ath-MIR5645b&WithFlank&chr4|+|4889415|4889920	AAAACGACGTCGTTTTGTC	iso-19-BDOWMZKD
iso-19-BDOW9ZKD	AAAACGACGTTGTTTTGTC	ENSVATH07242005	MI0019252|ath-MIR5645f&WithFlank&chr5|-|14947175|14946665	GAAACGACGTTGTTTTGTC	iso-19-ODOW9ZKD
iso-19-BE7W02JO	AAAATGTTGTACAGATCTA	ENSVATH13741230	MI0020195|ath-MIR5014b&WithFlank&chr1|-|24605573|24605421	AAAGTGTTGTACAGATCTA	iso-19-B37W02JO
iso-19-BFEM7Z23	AAACAACGTCGTTTTGTCT	ENSVATH11180906	MI0019221|ath-MIR5645b&WithFlank&chr4|+|4889415|4889920	AAACGACGTCGTTTTGTCT	iso-19-BHEM7Z23
iso-19-BLDE4XF7	AAATAAAGATCTCTACAAT	ENSVATH05689565	MI0019250|ath-MIR5662&WithFlank&chr2|+|16798578|16798876	AAATAGAGATCTCTACAAT	iso-19-BL5E4XF7
iso-19-BMPDJEHO	AAATCGCAACCAGATCTTA	tmp_5_11757182_G_A	MI0019256|ath-MIR5643b&WithFlank&chr5|-|11757228|11757134	GAATCGCAACCAGATCTTA	iso-19-OMPDJEHO
iso-19-BOZN1X1W	AACAATTGTTAGTTACGCT	ENSVATH01372736	MI0019229|ath-MIR5635b&WithFlank&chr1|-|20622725|20622532	AACAGTTGTTAGTTACGCT	iso-19-BPZN1X1W
iso-19-BP3NHWJZ	AACAGCCGTTATCGTTGGT	ENSVATH06812494	MI0001430|ath-MIR419&WithFlank&chr4|+|15660364|15660481	AACAGCTGTTATCGTTGGT	iso-19-BPNNHWJZ
iso-19-BRB9IXEF	AACCCAACTCATTTAACAA	ENSVATH05556792	MI0005109|ath-MIR779&WithFlank&chr2|+|9560755|9560929	GACCCAACTCATTTAACAA	iso-19-ORB9IXEF
iso-19-BSSK2PFJ	AACCGGTAGGCACAGATCC	ENSVATH07292151	MI0019218|ath-MIR5644&WithFlank&chr5|+|16649988|16650144	AGCCGGTAGGCACAGATCC	iso-19-FSSK2PFJ
iso-19-D09SHUFU	AAGAGTGTCGATCGACACA	ENSVATH12739501	MI0005411|ath-MIR855&WithFlank&chr2|+|4674421|4674704	AGGAGTGTCGATCGACACA	iso-19-109SHUFU
iso-19-D27ND8JS	AAGGAGTGTTAATGGTGAG	ENSVATH02621439	MI0019217|ath-MIR5635d&WithFlank&chr4|+|1023906|1024155	AAGGAGTGTTAACGGTGAG	iso-19-D27NB8JS
iso-19-D5NBN906	AATACCTGAACTTTCAAAA	ENSVATH14116946	MI0008305|ath-MIR1888a&WithFlank&chr5|+|7168864|7168975	TATACCTGAACTTTCAAAA	iso-19-V5NBN906
iso-19-DEWNZZKQ	AAGATTCGTTTTTTTTTTT	ENSVATH09340617	MI0001078|ath-MIR406&WithFlank&chr1|-|19430283|19430072	AAGACTCGTTTTTTTTTTT	iso-19-DDWNZZKQ
iso-19-DMIM7O2H	AAGTCATGTCGTTAAGTAG	tmp_4_5321366_G_A	MI0019257|ath-MIR5645e&WithFlank&chr4|+|5321221|5321649	GAGTCATGTCGTTAAGTAG	iso-19-5MIM7O2H
iso-19-DOFMW5EE	AATAAAGATCTCTACAATT	ENSVATH05689565	MI0019250|ath-MIR5662&WithFlank&chr2|+|16798578|16798876	AATAGAGATCTCTACAATT	iso-19-DPFMW5EE
iso-19-DRHU4BIP	AATCCATCGACTAAAGCTG	ENSVATH00067498	MI0005103|ath-MIR773a&WithFlank&chr1|+|13067245|13067341	AGTCCATCGACTAAAGCTG	iso-19-1RHU4BIP
iso-19-DW9Z992R	AATGTTGTTTTGTTCTAAC	ENSVATH08527224	MI0019252|ath-MIR5645f&WithFlank&chr5|-|14947175|14946665	AACGTTGTTTTGTTCTAAC	iso-19-BW9Z992R
iso-19-DYY3UVKE	AATTGTTAGTTACGCTGTT	ENSVATH01372736	MI0019229|ath-MIR5635b&WithFlank&chr1|-|20622725|20622532	AGTTGTTAGTTACGCTGTT	iso-19-1YY3UVKE
iso-19-DYY4IKKN	AATTGTTATGATGGGTTGT	ENSVATH01045581	MI0026794|ath-MIR8166&WithFlank&chr1|-|4525366|4525265	AATTGTCATGATGGGTTGT	iso-19-DY84IKKN
iso-19-DZ98UN07	AATTTTGTGGTAATTAAAT	ENSVATH05894602	MI0005408|ath-MIR853&WithFlank&chr3|+|8346361|8346662	AATTTTGTGGTAATCAAAT	iso-19-DZ98UM07
iso-19-EO5Z7BH6	ACTAAGATTTGTGAAGAAA	ENSVATH02532313	MI0019247|ath-MIR1888b&WithFlank&chr3|+|22537277|22537423	GCTAAGATTTGTGAAGAAA	iso-19-QO5Z7BH6
iso-19-F2FBFB0S	AGAGAAGAAAAGAAAAAAG	tmp_5_25230608_C_G	MI0001431|ath-MIR420&WithFlank&chr5|-|25230673|25230562	AGAGAACAAAAGAAAAAAG	iso-19-F20BFB0S
iso-19-F2QZRQ2Q	AGAGAGCTTTGGTATGTTT	ENSVATH08110342	MI0019210|ath-MIR5638a&WithFlank&chr3|-|15337176|15336699	AGAGAGTTTTGGTATGTTT	iso-19-F27ZRQ2Q
iso-19-F3SUWDE1	AGAGTGTCGATCGACACAC	ENSVATH12739501	MI0005411|ath-MIR855&WithFlank&chr2|+|4674421|4674704	GGAGTGTCGATCGACACAC	iso-19-63SUWDE1
iso-19-F97ZSYKL	AGCTCGTTTTGTCTGTTGA	ENSVATH12604841	MI0019220|ath-MIR5645a&WithFlank&chr3|+|17418770|17419226	AGTTCGTTTTGTCTGTTGA	iso-19-197ZSYKL
iso-19-F9WP39KD	AGCTCTCTAGCCTTCTGTC	tmp_1_24921174_T_A	MI0000185|ath-MIR157b&WithFlank&chr1|+|24921080|24921223	TGCTCTCTAGCCTTCTGTC	iso-19-X9WP39KD
iso-19-FFFMSX17	AGACAAGATCGTCTACGAT	ENSVATH01428381	MI0005106|ath-MIR776&WithFlank&chr1|+|22795612|22795741	TGACAAGATCGTCTACGAT	iso-19-XFFMSX17
iso-19-FLVQSLJB	AGATATATATGTATATATA	ENSVATH01656503	MI0026810|ath-MIR8180&WithFlank&chr2|+|2063842|2064067	AGATACATATGTATATATA	iso-19-FLJQSLJB
iso-19-FMO5E7JZ	AGATCGACACACTCTTGGT	tmp_2_4674463_C_T,A	MI0005411|ath-MIR855&WithFlank&chr2|+|4674421|4674704	CGATCGACACACTCTTGGT	iso-19-LMO5E7JZ
iso-19-FSYM78KO	AGCCGTTATCGTTGGTTTA	ENSVATH06812494	MI0001430|ath-MIR419&WithFlank&chr4|+|15660364|15660481	AGCTGTTATCGTTGGTTTA	iso-19-FYYM78KO
iso-19-FZ9L9ZJR	AGCTTTGGTATGTTTTGAC	ENSVATH08110342	MI0019210|ath-MIR5638a&WithFlank&chr3|-|15337176|15336699	AGTTTTGGTATGTTTTGAC	iso-19-1Z9L9ZJR
iso-19-H25Z4FF5	ATAGAGATTTCTACAATTC	ENSVATH05689566	MI0019250|ath-MIR5662&WithFlank&chr2|+|16798578|16798876	ATAGAGATCTCTACAATTC	iso-19-H2574FF5
iso-19-H2VQILJB	ATAGATATATATGTATATA	ENSVATH01656503	MI0026810|ath-MIR8180&WithFlank&chr2|+|2063842|2064067	ATAGATACATATGTATATA	iso-19-H2UQILJB
iso-19-HBU0H92U	ATAAATAAAGATCTCTACA	ENSVATH05689565	MI0019250|ath-MIR5662&WithFlank&chr2|+|16798578|16798876	ATAAATAGAGATCTCTACA	iso-19-HBV0H92U
iso-19-HBXLDNKP	ATAAATGATAAAGTTTTTG	ENSVATH12977987	MI0005103|ath-MIR773a&WithFlank&chr1|+|13067245|13067341	ATAAATGACAAAGTTTTTG	iso-19-HBXFDNKP
iso-19-HWYNP2H8	ATCGTTTATTGCAGAGACG	ENSVATH08527213	MI0019252|ath-MIR5645f&WithFlank&chr5|-|14947175|14946665	GTCGTTTATTGCAGAGACG	iso-19-SWYNP2H8
iso-19-HXLNZ022	ATCTACGATTTTGAGGTCA	ENSVATH02742164	MI0019257|ath-MIR5645e&WithFlank&chr4|+|5321221|5321649	ATCTGCGATTTTGAGGTCA	iso-19-HYLNZ022
iso-19-I5KNZDEJ	ATTACCCATTTTGACACCC	ENSVATH13333247	MI0001074|ath-MIR405a&WithFlank&chr2|-|9635119|9634951	GTTACCCATTTTGACACCC	iso-19-75KNZDEJ
iso-19-I5UIZB0V	ATTACTAACTTTGAAAACC	tmp_4_7845723_G_A	MI0005405|ath-MIR850&WithFlank&chr4|+|7845701|7845933	GTTACTAACTTTGAAAACC	iso-19-75UIZB0V
iso-19-I62ZP91E	ATTCACACTTGCCTCCATT	ENSVATH12495392	MI0026793|ath-MIR8165&WithFlank&chr3|-|16538631|16538483	CTTCACACTTGCCTCCATT	iso-19-N62ZP91E
iso-19-I92ZW7H5	ATTTCCACTTTCTCTCTTC	ENSVATH12708897	MI0000214|ath-MIR171a&WithFlank&chr3|+|19073428|19073562	ATCTCCACTTTCTCTCTTC	iso-19-H92ZW7H5
iso-19-IBDYY4F4	ATGAAAATTGTTATGATGG	ENSVATH01045581	MI0026794|ath-MIR8166&WithFlank&chr1|-|4525366|4525265	ATGAAAATTGTCATGATGG	iso-19-IBDY84F4
iso-19-IBHUBB06	ATGAAATCGAAAAAAAAAA	ENSVATH06127787	MI0019225|ath-MIR5645c&WithFlank&chr3|+|14742415|14742810	ATCAAATCGAAAAAAAAAA	iso-19-HOHUBB06
iso-19-IE5UX40X	ATGATGATGATGATGAAGA	ENSVATH13755647	MI0001425|ath-MIR414&WithFlank&chr1|-|25137569|25137450	ATGACGATGATGATGAAGA	iso-19-ID5UX40X
iso-19-IE5UX4FL	ATGATGATGATGATGATGA	ENSVATH13755647	MI0001425|ath-MIR414&WithFlank&chr1|-|25137569|25137450	ATGATGACGATGATGATGA	iso-19-IEOUX4FL
iso-19-IH621V20	ATGCGGGAGAAGTGCGGTG	tmp_2_2063974_G_A	MI0026810|ath-MIR8180&WithFlank&chr2|+|2063842|2064067	GTGCGGGAGAAGTGCGGTG	iso-19-7H621V20
iso-19-ILIQBHKB	ATGTAATTATAAACGTGTA	ENSVATH07368096	MI0019254|ath-MIR5665&WithFlank&chr5|-|19499539|19499049	ATGCAATTATAAACGTGTA	iso-19-IFIQBHKB
iso-19-IMBEN0FK	ATGTCAAAATCTGAGATCG	ENSVATH11644609	MI0017896|ath-MIR5026&WithFlank&chr4|+|7844490|7844694	GTGTCAAAATCTGAGATCG	iso-19-7MBEN0FK
iso-19-IO29NOF9	ATTAACACTCCTTAACAGC	ENSVATH13578956	MI0019229|ath-MIR5635b&WithFlank&chr1|-|20622725|20622532	GTTAACACTCCTTAACAGC	iso-19-7O29NOF9
iso-19-IODBBB06	ATTAAAAGAAAAAAAAAAA	ENSVATH01719593	MI0001013|ath-MIR396a&WithFlank&chr2|-|4142479|4142317	ATCAAAAGAAAAAAAAAAA	iso-19-HODBBB06
iso-19-IOIPDM0W	ATTAAATTAGAAGTCAACT	ENSVATH03089623	MI0008305|ath-MIR1888a&WithFlank&chr5|+|7168864|7168975	GTTAAATTAGAAGTCAACT	iso-19-7OIPDM0W
iso-19-IONR4LFU	ATTAACTTCCCTATACACA	ENSVATH06227066	MI0026804|ath-MIR8174&WithFlank&chr3|-|16589532|16589408	ATTAGCTTCCCTATACACA	iso-19-IPNR4LFU
iso-19-IP50NN0X	ATTAGGAGAGCTGTTAAGA	tmp_1_20622669_G_A	MI0019229|ath-MIR5635b&WithFlank&chr1|-|20622725|20622532	GTTAGGAGAGCTGTTAAGA	iso-19-7P50NN0X
iso-19-IPZR4LFU	ATTAGTTTCCCTATACACA	tmp_3_16589417_C_T	MI0026804|ath-MIR8174&WithFlank&chr3|-|16589532|16589408	ATTAGCTTCCCTATACACA	iso-19-IPNR4LFU
iso-19-ISZZZZKQ	ATTCGTTTTTTTTTTTTTT	ENSVATH09340617	MI0001078|ath-MIR406&WithFlank&chr1|-|19430283|19430072	ACTCGTTTTTTTTTTTTTT	iso-19-ESZZZZKQ
iso-19-IWVNEI2O	ATTGTTAGTTACGCTGTTA	ENSVATH01372736	MI0019229|ath-MIR5635b&WithFlank&chr1|-|20622725|20622532	GTTGTTAGTTACGCTGTTA	iso-19-7WVNEI2O
iso-19-IWVU93KB	ATTGTTATGATGGGTTGTA	ENSVATH01045581	MI0026794|ath-MIR8166&WithFlank&chr1|-|4525366|4525265	ATTGTCATGATGGGTTGTA	iso-19-IWJU93KB
iso-19-IXKN110U	ATTTACCATTAGGCCAACA	ENSVATH03114358	MI0000976|ath-MIR169b&WithFlank&chr5|+|8527463|8527655	ATTTACCATTGGGCCAACA	iso-19-IXKNR10U
iso-19-IXWRWW2X	ATTTATCTCCTCTGTTAGA	ENSVATH13279880	MI0019244|ath-MIR5645d&WithFlank&chr1|+|16116566|16117047	GTTTATCTCCTCTGTTAGA	iso-19-7XWRWW2X
iso-19-IY8NX310	ATTTGTCATTTGAGTCATG	ENSVATH02459819	MI0019220|ath-MIR5645a&WithFlank&chr3|+|17418770|17419226	ACTTGTCATTTGAGTCATG	iso-19-EY8NX310
iso-19-IYFM5OFQ	ATTTGAGATCGATAAATTT	ENSVATH14171611	MI0017896|ath-MIR5026&WithFlank&chr4|+|7844490|7844694	ATCTGAGATCGATAAATTT	iso-19-HYFM5OFQ
iso-19-IZ20Y30W	ATTTTCAAAGTTAGTAACT	ENSVATH11644946	MI0005405|ath-MIR850&WithFlank&chr4|+|7845701|7845933	GTTTTCAAAGTTAGTAACT	iso-19-7Z20Y30W
iso-19-IZ532KJY	ATTTTGAGGTCAAGGTGGG	tmp_4_4889753_C_T	MI0019221|ath-MIR5645b&WithFlank&chr4|+|4889415|4889920	ATTTTGAGGCCAAGGTGGG	iso-19-IZ5J2KJY
iso-19-IZQ3QKE6	ATTTTGCGGTGCGGGAGAA	tmp_2_2063957_G_A	MI0026810|ath-MIR8180&WithFlank&chr2|+|2063842|2064067	GTTTTGCGGTGCGGGAGAA	iso-19-7ZQ3QKE6
iso-19-IZZB1ZEZ	ATTTTTTGAAAGTTTAGGT	ENSVATH10922975	MI0026803|ath-MIR8173&WithFlank&chr5|-|7478679|7478563	ATTTTTTGAAAGTTCAGGT	iso-19-IZZB19EZ
iso-19-J17QMY2Q	CAGCCGTTATCGTTGGTTT	ENSVATH06812494	MI0001430|ath-MIR419&WithFlank&chr4|+|15660364|15660481	CAGCTGTTATCGTTGGTTT	iso-19-JI7QMY2Q
iso-19-JE4YPXK0	CAGATCTCTGGCCTATGTG	ENSVATH14543372	MI0019212|ath-MIR5639&WithFlank&chr2|+|10356776|10357169	CGGATCTCTGGCCTATGTG	iso-19-ME4YPXK0
iso-19-JSZQXPER	CATCGTTTATTGCAGAGAC	ENSVATH08527213	MI0019252|ath-MIR5645f&WithFlank&chr5|-|14947175|14946665	CGTCGTTTATTGCAGAGAC	iso-19-MSZQXPER
iso-19-JW2BWUID	CATGTCAAAATCTGAGATC	ENSVATH11644609	MI0017896|ath-MIR5026&WithFlank&chr4|+|7844490|7844694	CGTGTCAAAATCTGAGATC	iso-19-MW2BWUID
iso-19-JX0I3XEH	CATTAACACTCCTTAACAG	ENSVATH13578956	MI0019229|ath-MIR5635b&WithFlank&chr1|-|20622725|20622532	CGTTAACACTCCTTAACAG	iso-19-MX0I3XEH
iso-19-JXWV5ZJS	CATTATCTGCGATTTTGAG	ENSVATH13279928	MI0019244|ath-MIR5645d&WithFlank&chr1|+|16116566|16117047	TATTATCTGCGATTTTGAG	iso-19-VXWV5ZJS
iso-19-JZH94YKH	CATTTATCTCCTCTGTTAG	ENSVATH13279880	MI0019244|ath-MIR5645d&WithFlank&chr1|+|16116566|16117047	CGTTTATCTCCTCTGTTAG	iso-19-MZH94YKH
iso-19-K294OEIX	CCAGATGGTGGAAATGGGA	tmp_1_23413378_T_C	MI0019235|ath-MIR5652&WithFlank&chr1|-|23413442|23412983	TCAGATGGTGGAAATGGGA	iso-19-8294OEIX
iso-19-KBXM9XFQ	CCAAATGATCTGTTAATTT	ENSVATH11644538	MI0017896|ath-MIR5026&WithFlank&chr4|+|7844490|7844694	CTAAATGATCTGTTAATTT	iso-19-4BXM9XFQ
iso-19-KNB58Z0U	CCATTAACACTCCTTAACA	ENSVATH13578956	MI0019229|ath-MIR5635b&WithFlank&chr1|-|20622725|20622532	CCGTTAACACTCCTTAACA	iso-19-3NB58Z0U
iso-19-MXWNRZ0Y	CGTTATCGTTGGTTTAAGG	ENSVATH06812494	MI0001430|ath-MIR419&WithFlank&chr4|+|15660364|15660481	TGTTATCGTTGGTTTAAGG	iso-19-9XWNRZ0Y
iso-19-NKZH5O1Z	CTGGGTTGCGGATAACGGT	ENSVATH07292149	MI0019218|ath-MIR5644&WithFlank&chr5|+|16649988|16650144	GTGGGTTGCGGATAACGGT	iso-19-7KZH5O1Z
iso-19-NYS4ZYEL	CTTTGGTATGTTTTGACGA	ENSVATH08110342	MI0019210|ath-MIR5638a&WithFlank&chr3|-|15337176|15336699	TTTTGGTATGTTTTGACGA	iso-19-ZYS4ZYEL
iso-19-O32LH1KL	GAAGTCAATAATACCTTGA	ENSVATH01071726	MI0005441|ath-MIR864&WithFlank&chr1|+|6740494|6740597	AAAGTCAATAATACCTTGA	iso-19-B32LH1KL
iso-19-OBBBZOIE	GAAAAAAAAATTTAAGATT	ENSVATH11916118	MI0013367|ath-MIR2937&WithFlank&chr5|+|13622410|13622844	GAAAAAAAACTTTAAGATT	iso-19-OBBDZOIE
iso-19-OBZNIEIZ	GAAAATTGTTATGATGGGT	ENSVATH01045581	MI0026794|ath-MIR8166&WithFlank&chr1|-|4525366|4525265	GAAAATTGTCATGATGGGT	iso-19-OBZMIEIZ
iso-19-OM1NM521	GAATCAGGTTCGTACGTAC	ENSVATH13192219	MI0001427|ath-MIR416&WithFlank&chr2|+|7008514|7008605	GAACCAGGTTCGTACGTAC	iso-19-O11NM521
iso-19-OXMUJY0R	GACTACGTGACATTGAAAC	ENSVATH01548012	MI0001071|ath-MIR402&WithFlank&chr1|+|29016514|29016834	CACTACGTGACATTGAAAC	iso-19-2XMUJY0R
iso-19-P2OOED2K	GCAGAGACAAACGACGTCG	ENSVATH08097242	MI0019225|ath-MIR5645c&WithFlank&chr3|+|14742415|14742810	ACAGAGACAAACGACGTCG	iso-19-02OOED2K
iso-19-PBI0ZKJF	GCAAAATGAGTTGGGTCAA	ENSVATH14057989	MI0019221|ath-MIR5645b&WithFlank&chr4|+|4889415|4889920	ACAAAATGAGTTGGGTCAA	iso-19-0BI0ZKJF
iso-19-PJWNZMKE	GCAGCTCGTTTTGTCTGTT	ENSVATH12604841	MI0019220|ath-MIR5645a&WithFlank&chr3|+|17418770|17419226	GCAGTTCGTTTTGTCTGTT	iso-19-P3WNZMKE
iso-19-PPI36BJY	GCCAGATGGTGGAAATGGG	tmp_1_23413378_T_C	MI0019235|ath-MIR5652&WithFlank&chr1|-|23413442|23412983	GTCAGATGGTGGAAATGGG	iso-19-SPI36BJY
iso-19-PWVSZ3KF	GCCGTTATCGTTGGTTTAA	ENSVATH06812494	MI0001430|ath-MIR419&WithFlank&chr4|+|15660364|15660481	GCTGTTATCGTTGGTTTAA	iso-19-QWVSZ3KF
iso-19-QZRQ7ZH8	GCTTTGGTATGTTTTGACG	ENSVATH08110342	MI0019210|ath-MIR5638a&WithFlank&chr3|-|15337176|15336699	GTTTTGGTATGTTTTGACG	iso-19-7ZRQ7ZH8
iso-19-R07N54JW	GGGAGGTGTTGAGTGTGCT	tmp_2_5080673_C_T	MI0026798|ath-MIR8168&WithFlank&chr2|+|5080628|5080720	GGGAGGTGCTGAGTGTGCT	iso-19-R07I54JW
iso-19-R1BP4WJZ	GGGCCAACAGCTCGTTGGT	ENSVATH07796104	MI0019222|ath-MIR5646&WithFlank&chr2|-|3517458|3517377	GGGCCAATAGCTCGTTGGT	iso-19-R1DP4WJZ
iso-19-RZSHU5KE	GGTTTGTACGTACACTGTT	tmp_2_7008520_C_T	MI0001427|ath-MIR416&WithFlank&chr2|+|7008514|7008605	GGTTCGTACGTACACTGTT	iso-19-R9SHU5KE
iso-19-SWZWZO2X	GTCGTTTTGTTTTAATAGA	ENSVATH12074958	MI0019225|ath-MIR5645c&WithFlank&chr3|+|14742415|14742810	ATCGTTTTGTTTTAATAGA	iso-19-HWZWZO2X
iso-19-U1I8F423	TAACCATTGGAGATGGTCT	ENSVATH05689577	MI0019250|ath-MIR5662&WithFlank&chr2|+|16798578|16798876	TGACCATTGGAGATGGTCT	iso-19-X1I8F423
iso-19-UBOBBB06	TAAAAGAAAAAAAAAAAAA	ENSVATH01719593	MI0001013|ath-MIR396a&WithFlank&chr2|-|4142479|4142317	CAAAAGAAAAAAAAAAAAA	iso-19-2BOBBB06
iso-19-UEE0WBH3	TAAATACGAGTCGAACTCT	ENSVATH03175811	MI0017897|ath-MIR5027&WithFlank&chr5|+|10943896|10944068	CAAATACGAGTCGAACTCT	iso-19-2EE0WBH3
iso-19-UK1WU42L	TAAGGAGTGTTAATGGTGA	ENSVATH02621439	MI0019217|ath-MIR5635d&WithFlank&chr4|+|1023906|1024155	TAAGGAGTGTTAACGGTGA	iso-19-UK1WUH2L
iso-19-VO4QYE1B	TATAACTCATTTAATCATA	ENSVATH13330337	MI0005109|ath-MIR779&WithFlank&chr2|+|9560755|9560929	CATAACTCATTTAATCATA	iso-19-JO4QYE1B
iso-19-VOHB57H1	TATAAATAAAGATCTCTAC	ENSVATH05689565	MI0019250|ath-MIR5662&WithFlank&chr2|+|16798578|16798876	TATAAATAGAGATCTCTAC	iso-19-VOH257H1
iso-19-VU6IYLHP	TATGAGGACTTTATACTTG	ENSVATH01069043	MI0005393|ath-MIR837&WithFlank&chr1|+|6520935|6521130	CATGAGGACTTTATACTTG	iso-19-JU6IYLHP
iso-19-VX62QW2S	TATTAGGAGAGCTGTTAAG	tmp_1_20622669_G_A	MI0019229|ath-MIR5635b&WithFlank&chr1|-|20622725|20622532	TGTTAGGAGAGCTGTTAAG	iso-19-9X62QW2S
iso-19-VXB2BB06	TATTAAAAGAAAAAAAAAA	ENSVATH01719593	MI0001013|ath-MIR396a&WithFlank&chr2|-|4142479|4142317	TATCAAAAGAAAAAAAAAA	iso-19-V6B2BB06
iso-19-VXF09XEF	TATTAAGAAGTGTTAACAA	ENSVATH01372737	MI0019229|ath-MIR5635b&WithFlank&chr1|-|20622725|20622532	TGTTAAGAAGTGTTAACAA	iso-19-9XF09XEF
iso-19-VZBO4O12	TATTTAACAACTCAACCCA	tmp_2_8432698_C_T	MI0017880|ath-MIR5012&WithFlank&chr2|+|8432642|8432802	CATTTAACAACTCAACCCA	iso-19-JZBO4O12
iso-19-VZYO1YIF	TATTTTTCAAAGTTGGCAA	ENSVATH05645407	MI0001079|ath-MIR407&WithFlank&chr2|+|13866199|13866473	CATTTTTCAAAGTTGGCAA	iso-19-JZYO1YIF
iso-19-W6ZQ47HN	TCTCATTTATCTCCTCTGT	ENSVATH13279880	MI0019244|ath-MIR5645d&WithFlank&chr1|+|16116566|16117047	TCTCGTTTATCTCCTCTGT	iso-19-WSZQ47HN
iso-19-W77PBO0U	TCTCTGTTAGAACAAAACA	ENSVATH04829957	MI0019244|ath-MIR5645d&WithFlank&chr1|+|16116566|16117047	CCTCTGTTAGAACAAAACA	iso-19-377PBO0U
iso-19-WQYJ93FR	TCTATTTAGCTGGGTCAAC	tmp_4_1024119_G_A	MI0019217|ath-MIR5635d&WithFlank&chr4|+|1023906|1024155	TCTATTTGGCTGGGTCAAC	iso-19-WQZJ93FR
iso-19-X08ED5HP	TGAAGTCAATAATACCTTG	ENSVATH01071726	MI0005441|ath-MIR864&WithFlank&chr1|+|6740494|6740597	TAAAGTCAATAATACCTTG	iso-19-U08ED5HP
iso-19-X4IE5UJ6	TGATGATGATGATGATGAA	ENSVATH13755647	MI0001425|ath-MIR414&WithFlank&chr1|-|25137569|25137450	TGATGACGATGATGATGAA	iso-19-X4EE5UJ6
iso-19-X4IE5UJ7	TGATGATGATGATGATGAT	ENSVATH13755647	MI0001425|ath-MIR414&WithFlank&chr1|-|25137569|25137450	TGATGATGACGATGATGAT	iso-19-X4ID5UJ7
iso-19-XBWBBB06	TGAAATCGAAAAAAAAAAA	ENSVATH06127787	MI0019225|ath-MIR5645c&WithFlank&chr3|+|14742415|14742810	TCAAATCGAAAAAAAAAAA	iso-19-8BWBBB06
iso-19-XK807KJP	TGAGGTCAAGGTGGGTCTG	tmp_4_4889753_C_T	MI0019221|ath-MIR5645b&WithFlank&chr4|+|4889415|4889920	TGAGGCCAAGGTGGGTCTG	iso-19-XKK07KJP
iso-19-XPFFBUHD	TGCAGAGACAAACGACGTC	ENSVATH08097242	MI0019225|ath-MIR5645c&WithFlank&chr3|+|14742415|14742810	TACAGAGACAAACGACGTC	iso-19-UPFFBUHD
iso-19-Y054YE20	TTAAGGAGTGTTAATGGTG	ENSVATH02621439	MI0019217|ath-MIR5635d&WithFlank&chr4|+|1023906|1024155	TTAAGGAGTGTTAACGGTG	iso-19-Y054YD20
iso-19-Y1JZUF1J	TTACCCATTTTAACACCCC	tmp_2_9635007_G_A	MI0001074|ath-MIR405a&WithFlank&chr2|-|9635119|9634951	TTACCCATTTTGACACCCC	iso-19-Y1JZXF1J
iso-19-Y6N9W7J2	TTCCACTTTCTCTCTTCCA	ENSVATH12708897	MI0000214|ath-MIR171a&WithFlank&chr3|+|19073428|19073562	CTCCACTTTCTCTCTTCCA	iso-19-46N9W7J2
iso-19-YBFBBB06	TTAAAAGAAAAAAAAAAAA	ENSVATH01719593	MI0001013|ath-MIR396a&WithFlank&chr2|-|4142479|4142317	TCAAAAGAAAAAAAAAAAA	iso-19-8BFBBB06
iso-19-YBVLEBEB	TTAAATAGTAACGAAAATA	tmp_2_2064003_C_T	MI0026810|ath-MIR8180&WithFlank&chr2|+|2063842|2064067	TCAAATAGTAACGAAAATA	iso-19-8BVLEBEB
iso-19-YE7PZYEE	TTAATGTTAGTTTTGAATT	tmp_1_22577652_G_A	MI0005402|ath-MIR846&WithFlank&chr1|+|22577369|22577739	TTGATGTTAGTTTTGAATT	iso-19-ZE7PZYEE
iso-19-YNZU6BH3	TTATTTTTGAGGAAACTCT	tmp_2_16798713_C_T	MI0019250|ath-MIR5662&WithFlank&chr2|+|16798578|16798876	CTATTTTTGAGGAAACTCT	iso-19-4NZU6BH3
iso-19-YYU4YNJE	TTCTGTAATGTTATTTATT	ENSVATH04500389	MI0005394|ath-MIR838&WithFlank&chr1|+|28494|28712	TTCTATAATGTTATTTATT	iso-19-YXU4YNJE
iso-19-YZNLINFQ	TTCTTCTGTAATGTTATTT	ENSVATH04500389	MI0005394|ath-MIR838&WithFlank&chr1|+|28494|28712	TTCTTCTATAATGTTATTT	iso-19-YZ4LINFQ
iso-19-Z0SOR823	TTGAGGTCAAGGTGGGTCT	tmp_4_4889753_C_T	MI0019221|ath-MIR5645b&WithFlank&chr4|+|4889415|4889920	TTGAGGCCAAGGTGGGTCT	iso-19-Z0POR823
iso-19-Z5JX66EH	TTTACCATTAGGCCAACAG	ENSVATH03114358	MI0000976|ath-MIR169b&WithFlank&chr5|+|8527463|8527655	TTTACCATTGGGCCAACAG	iso-19-Z5JY66EH
iso-19-Z70E8MJO	TTTCTACAATTCATCTCTA	ENSVATH01972251	MI0019250|ath-MIR5662&WithFlank&chr2|+|16798578|16798876	TCTCTACAATTCATCTCTA	iso-19-W70E8MJO
iso-19-Z86NVKKO	TTTGGGGATTTAGGGTTTA	ENSVATH06257480	MI0019220|ath-MIR5645a&WithFlank&chr3|+|17418770|17419226	TTTGGAGATTTAGGGTTTA	iso-19-Z8FNVKKO
iso-19-Z9B04O2Q	TTTTCAAAAGCTCAAGTTT	ENSVATH06567004	MI0019245|ath-MIR5660&WithFlank&chr4|-|5292826|5292620	TTTTCAGAAGCTCAAGTTT	iso-19-Z9F04O2Q
iso-19-ZENNM4EI	TTGATCTGTTCGGTGACAT	ENSVATH00115877	MI0019235|ath-MIR5652&WithFlank&chr1|-|23413442|23412983	TTAATCTGTTCGGTGACAT	iso-19-YENNM4EI
iso-19-ZK5Z13KI	TTGGGGATTTAGGGTTTAT	ENSVATH06257480	MI0019220|ath-MIR5645a&WithFlank&chr3|+|17418770|17419226	TTGGAGATTTAGGGTTTAT	iso-19-Z25Z13KI
iso-19-ZLM5EWJI	TTGTACGTACACTGTTCAT	tmp_2_7008520_C_T	MI0001427|ath-MIR416&WithFlank&chr2|+|7008514|7008605	TCGTACGTACACTGTTCAT	iso-19-WLM5EWJI
iso-19-ZLU4YNJE	TTGTATAATGTTATTTATT	tmp_1_28689_C_G	MI0005394|ath-MIR838&WithFlank&chr1|+|28494|28712	TTCTATAATGTTATTTATT	iso-19-YXU4YNJE
iso-19-ZOH3BU07	TTTAAATAGTAACGAAAAT	tmp_2_2064003_C_T	MI0026810|ath-MIR8180&WithFlank&chr2|+|2063842|2064067	TTCAAATAGTAACGAAAAT	iso-19-YOH3BU07
iso-19-ZOSQSW2S	TTTAAGTCATGTCGTTAAG	tmp_4_5321366_G_A	MI0019257|ath-MIR5645e&WithFlank&chr4|+|5321221|5321649	TTTGAGTCATGTCGTTAAG	iso-19-ZUSQSW2S
iso-19-ZREZ49KJ	TTTCCACTTTCTCTCTTCC	ENSVATH12708897	MI0000214|ath-MIR171a&WithFlank&chr3|+|19073428|19073562	TCTCCACTTTCTCTCTTCC	iso-19-WREZ49KJ
iso-19-ZUDNV3FO	TTTGAAAGTTTAGGTATTA	ENSVATH07012623	MI0026803|ath-MIR8173&WithFlank&chr5|-|7478679|7478563	TTTGAAAGTTCAGGTATTA	iso-19-ZUDNJ3FO
iso-19-ZUR6142D	TTTGAGGTCAAGGTGGGTC	tmp_4_4889753_C_T	MI0019221|ath-MIR5645b&WithFlank&chr4|+|4889415|4889920	TTTGAGGCCAAGGTGGGTC	iso-19-ZU66142D
iso-19-ZWEL2YK2	TTTGTACGTACACTGTTCA	tmp_2_7008520_C_T	MI0001427|ath-MIR416&WithFlank&chr2|+|7008514|7008605	TTCGTACGTACACTGTTCA	iso-19-YWEL2YK2
iso-19-ZX29WRK2	TTTTACACTCTCTCCTTCA	tmp_1_4525323_C_T,A	MI0026794|ath-MIR8166&WithFlank&chr1|-|4525366|4525265	TTCTACACTCTCTCCTTCA	iso-19-YX29WRK2
iso-19-ZY08SO17	TTTTGACCGGGTCAACGAT	tmp_1_20622707_C_T	MI0019229|ath-MIR5635b&WithFlank&chr1|-|20622725|20622532	CTTTGACCGGGTCAACGAT	iso-19-NY08SO17
iso-19-ZY1MD3IZ	TTTTGAGGTCAAGGTGGGT	tmp_4_4889753_C_T	MI0019221|ath-MIR5645b&WithFlank&chr4|+|4889415|4889920	TTTTGAGGCCAAGGTGGGT	iso-19-ZY11D3IZ
iso-19-ZYB3YKJE	TTTTGAAAGTTTAGGTATT	ENSVATH07012623	MI0026803|ath-MIR8173&WithFlank&chr5|-|7478679|7478563	TTTTGAAAGTTCAGGTATT	iso-19-ZYB38KJE
iso-19-ZZ13YLJB	TTTTTAGGGTTTATATATA	ENSVATH02741386	MI0019245|ath-MIR5660&WithFlank&chr4|-|5292826|5292620	TTTTTAGGGTCTATATATA	iso-19-ZZ134LJB
iso-19-ZZXB7X2B	TTTTTTGAAAGTTTAGGTA	ENSVATH10922975	MI0026803|ath-MIR8173&WithFlank&chr5|-|7478679|7478563	TTTTTTGAAAGTTCAGGTA	iso-19-ZZXB762B
iso-20-06ZO2BX3	ACCCATTTAACAAAATGAGT	ENSVATH03405828	MI0001075|ath-MIR405b&WithFlank&chr5|+|20632508|20632643	ACTCATTTAACAAAATGAGT	iso-20-E6ZO2BX3
iso-20-0B0DSWZW	ACAAAACAACGTCGTTTTGT	ENSVATH11180907	MI0019221|ath-MIR5645b&WithFlank&chr4|+|4889415|4889920	ACAAAACGACGTCGTTTTGT	iso-20-0BEDSWZW
iso-20-0B1XVYZK	ACAAAAGTTATATTGTTGGG	ENSVATH01542604	MI0005391|ath-MIR835&WithFlank&chr1|-|28544859|28544448	ACAGAAGTTATATTGTTGGG	iso-20-021XVYZK
iso-20-0E9X75QW	ACAATTGTTAGTTACGCTGT	tmp_1_20622649_G_A	MI0019229|ath-MIR5635b&WithFlank&chr1|-|20622725|20622532	ACAGTTGTTAGTTACGCTGT	iso-20-039X75QW
iso-20-0OB9W6NZ	ACCAAAACTCTCTCACTTTT	ENSVATH14521938	MI0019219|ath-MIR5638b&WithFlank&chr5|+|14099731|14100211	ACCAAAGCTCTCTCACTTTT	iso-20-0OF9W6NZ
iso-20-0OHU45MX	ACCAAATCGACTCACCGTTA	ENSVATH07651594	MI0019229|ath-MIR5635b&WithFlank&chr1|-|20622725|20622532	GCCAAATCGACTCACCGTTA	iso-20-POHU45MX
iso-20-0XUEVSZD	ACCTATAAATTATCGTTGAC	tmp_5_7168924_G_A	MI0008305|ath-MIR1888a&WithFlank&chr5|+|7168864|7168975	ACCTATAAGTTATCGTTGAC	iso-20-0XU3VSZD
iso-20-10HBX2JX	AGGAGATAAATGAGACATTA	ENSVATH07242018	MI0019252|ath-MIR5645f&WithFlank&chr5|-|14947175|14946665	AGGAGATAAACGAGACATTA	iso-20-10HBL2JX
iso-20-14Z09VV4	AGGTGTTGAGTGTGCTAGTG	ENSVATH05405625	MI0026798|ath-MIR8168&WithFlank&chr2|+|5080628|5080720	AGGTGCTGAGTGTGCTAGTG	iso-20-14N09VV4
iso-20-160BBZ96	AGTCAACAAAAACTTTGTCA	ENSVATH07267323	MI0016589|ath-MIR3933&WithFlank&chr5|+|15758099|15758198	ACTCAACAAAAACTTTGTCA	iso-20-E60BBZ96
iso-20-18V21EZ8	AGTGGTAGGAAGGATTTTGG	ENSVATH05689584	MI0019250|ath-MIR5662&WithFlank&chr2|+|16798578|16798876	AGTGGTAGGAAGGATTTCGG	iso-20-18V21EY8
iso-20-1BD2FL1E	AGGAAAAGGAAGATAAGGAT	ENSVATH14283148	MI0005411|ath-MIR855&WithFlank&chr2|+|4674421|4674704	AGGAAAAGGAAGATAAGGAC	iso-20-1BD2FL1D
iso-20-1L9UZYFL	AGGTATGTGATTTTGAGATA	ENSVATH01261704	MI0019244|ath-MIR5645d&WithFlank&chr1|+|16116566|16117047	GGGTATGTGATTTTGAGATA	iso-20-RL9UZYFL
iso-20-1NBNF08D	AGGTTAAATTAGAAGTCAAC	tmp_5_7168954_C_T	MI0008305|ath-MIR1888a&WithFlank&chr5|+|7168864|7168975	AGGTCAAATTAGAAGTCAAC	iso-20-1MBNF08D
iso-20-1NLMK82H	AGGTTCGATCCCCGGCAACG	ENSVATH14161584	MI0026805|ath-MIR8175&WithFlank&chr2|+|3740791|3740991	GGGTTCGATCCCCGGCAACG	iso-20-RNLMK82H
iso-20-1NQ2UHSJ	AGGTTGCGGATAACGGTAGC	ENSVATH12334326	MI0019218|ath-MIR5644&WithFlank&chr5|+|16649988|16650144	GGGTTGCGGATAACGGTAGC	iso-20-RNQ2UHSJ
iso-20-1NVP09OM	AGGTTTATAGACCTCGAATC	ENSVATH05160298	MI0001071|ath-MIR402&WithFlank&chr1|+|29016514|29016834	GGGTTTATAGACCTCGAATC	iso-20-RNVP09OM
iso-20-1YXOOKF0	AGTTGTGCAAGAAGGAGAAG	tmp_1_28548_T_A	MI0005394|ath-MIR838&WithFlank&chr1|+|28494|28712	TGTTGTGCAAGAAGGAGAAG	iso-20-9YXOOKF0
iso-20-210ERRXJ	CAACCACAATGGTCCTGAGC	ENSVATH01493790	MI0005395|ath-MIR839&WithFlank&chr1|-|25279213|25278938	CAACCGCAATGGTCCTGAGC	iso-20-21PERRXJ
iso-20-21JZBODU	CAACCCATTTAACAAAATGA	ENSVATH03405828	MI0001075|ath-MIR405b&WithFlank&chr5|+|20632508|20632643	CAACTCATTTAACAAAATGA	iso-20-2IJZBODU
iso-20-2B2HWNZM	CAAAACAACGTCGTTTTGTC	ENSVATH11180907	MI0019221|ath-MIR5645b&WithFlank&chr4|+|4889415|4889920	CAAAACGACGTCGTTTTGTC	iso-20-2BLHWNZM
iso-20-2DDUB3OX	CAAACAATGAAAAGTGACTA	tmp_1_24605572_G_A	MI0020195|ath-MIR5014b&WithFlank&chr1|-|24605573|24605421	CAAACAGTGAAAAGTGACTA	iso-20-2D1UB3OX
iso-20-2EWXFXFN	CAAATTCTTAAGCTAAGATT	tmp_3_22537327_G_A	MI0019247|ath-MIR1888b&WithFlank&chr3|+|22537277|22537423	CAAATTCTTAGGCTAAGATT	iso-20-2EWX6XFN
iso-20-2EWXXXFN	CAAATTCTTATGCTAAGATT	ENSVATH06351887	MI0019247|ath-MIR1888b&WithFlank&chr3|+|22537277|22537423	CAAATTCTTAGGCTAAGATT	iso-20-2EWX6XFN
iso-20-2FBDZ5DZ	CAACAAAAACTTTACAATTT	tmp_4_5020428_G_A	MI0001070|ath-MIR401&WithFlank&chr4|-|5020492|5020231	CAACAAAAACTTTACGATTT	iso-20-2FBDZ55Z
iso-20-2IVBVWZ9	CAACTTAGAATATGTTTTTC	ENSVATH11650109	MI0005434|ath-MIR857&WithFlank&chr4|-|7878567|7878179	CAATTTAGAATATGTTTTTC	iso-20-2NVBVWZ9
iso-20-2N7PYHNN	CAATTGTTAGTTACGCTGTT	tmp_1_20622649_G_A	MI0019229|ath-MIR5635b&WithFlank&chr1|-|20622725|20622532	CAGTTGTTAGTTACGCTGTT	iso-20-JN7PYHNN
iso-20-2OZBD4DI	CACAATTGAAAAGTGAAGCT	ENSVATH01420313	MI0005398|ath-MIR842&WithFlank&chr1|+|22577061|22577271	GACAATTGAAAAGTGAAGCT	iso-20-OOZBD4DI
iso-20-4B7NZ78O	CTAAAGTGTTTTTCTTCCAA	ENSVATH03056332	MI0001019|ath-MIR398c&WithFlank&chr5|+|4694688|4694814	CTAAGGTGTTTTTCTTCCAA	iso-20-407NZ78O
iso-20-4N10FYY0	CTATTAGGAGAGCTGTTAAG	ENSVATH01372736	MI0019229|ath-MIR5635b&WithFlank&chr1|-|20622725|20622532	CTGTTAGGAGAGCTGTTAAG	iso-20-NN10FYY0
iso-20-537U7443	GAGGTGTTGAGTGTGCTAGT	ENSVATH05405625	MI0026798|ath-MIR8168&WithFlank&chr2|+|5080628|5080720	GAGGTGCTGAGTGTGCTAGT	iso-20-53QU7443
iso-20-587WBBSN	GATGGGTTGTAAAAAGTATT	ENSVATH01045586	MI0026794|ath-MIR8166&WithFlank&chr1|-|4525366|4525265	GATGGGTTGTAAAAAGTATC	iso-20-587WBBSM
iso-20-590WUF47	GATTCACCGTTAACACTCCT	ENSVATH13578944	MI0019229|ath-MIR5635b&WithFlank&chr1|-|20622725|20622532	GACTCACCGTTAACACTCCT	iso-20-O90WUF47
iso-20-5QNSU9YZ	GATATCTTCGTACTCTTCTT	tmp_2_10027011_C_A	MI0020189|ath-MIR5995b&WithFlank&chr2|+|10026904|10027056	GATCTCTTCGTACTCTTCTT	iso-20-57NSU9YZ
iso-20-5SMSZ2H6	GATCGCGTCGTTGGAATCCA	ENSVATH12916515	MI0026798|ath-MIR8168&WithFlank&chr2|+|5080628|5080720	GACCGCGTCGTTGGAATCCA	iso-20-OSMSZ2H6
iso-20-5UX4IE5U	GATGATGATGATGATGATGA	ENSVATH13755647	MI0001425|ath-MIR414&WithFlank&chr1|-|25137569|25137450	GATGATGATGATGATGACGA	iso-20-5UX4IEOU
iso-20-5ZXK807K	GATTTTGAGGTCAAGGTGGG	ENSVATH06549725	MI0019221|ath-MIR5645b&WithFlank&chr4|+|4889415|4889920	GATTTTGAGGCCAAGGTGGG	iso-20-5ZXKK07K
iso-20-605Z9JXK	GGAAGGATTTTGGGCTGAGG	ENSVATH05689584	MI0019250|ath-MIR5662&WithFlank&chr2|+|16798578|16798876	GGAAGGATTTCGGGCTGAGG	iso-20-605ZMJXK
iso-20-63S2WD0I	GGAGTGTAGATCGACACACT	ENSVATH12739502	MI0005411|ath-MIR855&WithFlank&chr2|+|4674421|4674704	GGAGTGTCGATCGACACACT	iso-20-63SUWD0I
iso-20-6MYBF7DL	GGATCTTAAAAGCCTAAGTA	ENSVATH08474886	MI0019256|ath-MIR5643b&WithFlank&chr5|-|11757228|11757134	AGATCTTAAAAGCCTAAGTA	iso-20-FMYBF7DL
iso-20-6NVPZ2U2	GGATTTATAGTTGGATAAGA	ENSVATH05501663	MI0017881|ath-MIR5013&WithFlank&chr2|+|7166811|7166981	GGATTTACAGTTGGATAAGA	iso-20-6NUPZ2U2
iso-20-6ZH23SD6	GGCTTATAGACCTCGAATCA	ENSVATH13825077	MI0001071|ath-MIR402&WithFlank&chr1|+|29016514|29016834	GGTTTATAGACCTCGAATCA	iso-20-RZH23SD6
iso-20-73QKF0X8	GTGGTGCGGGAGAAGTGCGG	ENSVATH05269269	MI0026810|ath-MIR8180&WithFlank&chr2|+|2063842|2064067	GCGGTGCGGGAGAAGTGCGG	iso-20-Q3QKF0X8
iso-20-7N54XX7F	GTGTTGAGTGTGCTAGTGCA	ENSVATH05405625	MI0026798|ath-MIR8168&WithFlank&chr2|+|5080628|5080720	GTGCTGAGTGTGCTAGTGCA	iso-20-7I54XX7F
iso-20-7OIPDMBU	GTTAAATTAGAAGTCAACGA	tmp_5_7168954_C_T	MI0008305|ath-MIR1888a&WithFlank&chr5|+|7168864|7168975	GTCAAATTAGAAGTCAACGA	iso-20-SOIPDMBU
iso-20-7U7443P1	GTTGAGTGTGCTAGTGCACC	ENSVATH05405625	MI0026798|ath-MIR8168&WithFlank&chr2|+|5080628|5080720	GCTGAGTGTGCTAGTGCACC	iso-20-QU7443P1
iso-20-86LM85H9	TCCCACGATCTCCACATCTC	ENSVATH06303078	MI0019205|ath-MIR5633&WithFlank&chr3|+|19544745|19545112	CCCCACGATCTCCACATCTC	iso-20-K6LM85H9
iso-20-8B0LKBE7	TCAAAACATACCAAAACTCT	ENSVATH14521938	MI0019219|ath-MIR5638b&WithFlank&chr5|+|14099731|14100211	TCAAAACATACCAAAGCTCT	iso-20-8B0LKBQ7
iso-20-8B24B0XI	TCAAACAATGAAAAGTGACT	tmp_1_24605572_G_A	MI0020195|ath-MIR5014b&WithFlank&chr1|-|24605573|24605421	TCAAACAGTGAAAAGTGACT	iso-20-8BJ4B0XI
iso-20-8BO78MSU	TCAAAGACCTTCATCGTCGA	ENSVATH03306960	MI0019243|ath-MIR5659&WithFlank&chr5|-|16409868|16409798	CCAAAGACCTTCATCGTCGA	iso-20-KBO78MSU
iso-20-8D0PZSP6	TCAACACCAGTTTCGGCCCA	tmp_4_5292666_G_A	MI0019245|ath-MIR5660&WithFlank&chr4|-|5292826|5292620	TCGACACCAGTTTCGGCCCA	iso-20-WD0PZSP6
iso-20-8D8D8D8D	TCAACTCAACTCAACTCAAC	ENSVATH13526016	MI0001078|ath-MIR406&WithFlank&chr1|-|19430283|19430072	CCAACTCAACTCAACTCAAC	iso-20-KD8D8D8D
iso-20-8ELFK3Y8	TCAATCGACACCAGTTTCGG	tmp_2_4674487_G_A	MI0005411|ath-MIR855&WithFlank&chr2|+|4674421|4674704	TCGATCGACACCAGTTTCGG	iso-20-WELFK3Y8
iso-20-8KYU8R6O	TCAGGTTCGATCCCCGGCAA	ENSVATH14161584	MI0026805|ath-MIR8175&WithFlank&chr2|+|3740791|3740991	TCGGGTTCGATCCCCGGCAA	iso-20-WKYU8R6O
iso-20-8N46YLSN	TCATTCTCCATTATAGTATT	ENSVATH01413929	MI0017891|ath-MIR5022&WithFlank&chr1|+|22372456|22372584	TCATTCTCCATGATAGTATT	iso-20-8N46XLSN
iso-20-8NZ6DN6O	TCATTTTTCAAAGTTGGCAA	ENSVATH05645406	MI0001079|ath-MIR407&WithFlank&chr2|+|13866199|13866473	CCATTTTTCAAAGTTGGCAA	iso-20-KNZ6DN6O
iso-20-8YEBEU0S	TCCTGACGAAACTGAACCCG	ENSVATH05405626	MI0026798|ath-MIR8168&WithFlank&chr2|+|5080628|5080720	CCCTGACGAAACTGAACCCG	iso-20-KYEBEU0S
iso-20-92RWX37I	TGGGAGGTGTTGAGTGTGCT	tmp_2_5080679_C_T	MI0026798|ath-MIR8168&WithFlank&chr2|+|5080628|5080720	TGGGAGGTGCTGAGTGTGCT	iso-20-92RVX37I
iso-20-94M2O3Q3	TGGTGCGGGAGAAGTGCGGT	ENSVATH05269269	MI0026810|ath-MIR8180&WithFlank&chr2|+|2063842|2064067	CGGTGCGGGAGAAGTGCGGT	iso-20-M4M2O3Q3
iso-20-9BIUDB0B	TGGAAATTGAAAGAAACAAA	tmp_4_2184378_C_T	MI0014669|ath-MIR841b&WithFlank&chr4|+|2184129|2184635	TGGAAACTGAAAGAAACAAA	iso-20-9BEUDB0B
iso-20-9KIZ7WYQ	TGGGGATTTTGTTGTTTCAT	tmp_5_9362566_C_T,G	MI0026807|ath-MIR8177&WithFlank&chr5|-|9362661|9362553	TGGGGATTTTGCTGTTTCAT	iso-20-9KIZQWYQ
iso-20-9PHU25WY	TGTAGATCGACACACTCTTG	ENSVATH12739502	MI0005411|ath-MIR855&WithFlank&chr2|+|4674421|4674704	TGTCGATCGACACACTCTTG	iso-20-9SHU25WY
iso-20-9Q5MZWNY	TGTATGAGTCTTTGTCTTTG	ENSVATH11550662	MI0019256|ath-MIR5643b&WithFlank&chr5|-|11757228|11757134	CGTATGAGTCTTTGTCTTTG	iso-20-MQ5MZWNY
iso-20-9ZUBBBFB	TGTTTTAAAAAAAAAAGAAA	ENSVATH01261707	MI0019244|ath-MIR5645d&WithFlank&chr1|+|16116566|16117047	CGTTTTAAAAAAAAAAGAAA	iso-20-MZUBBBFB
iso-20-B6Z258WO	AACCATTGGAGATGGTCTAA	ENSVATH01972270	MI0019250|ath-MIR5662&WithFlank&chr2|+|16798578|16798876	GACCATTGGAGATGGTCTAA	iso-20-O6Z258WO
iso-20-B7HBYM7U	AACCTATAAATTATCGTTGA	tmp_5_7168924_G_A	MI0008305|ath-MIR1888a&WithFlank&chr5|+|7168864|7168975	AACCTATAAGTTATCGTTGA	iso-20-B7H0YM7U
iso-20-BBBBBBBB	AAAAAAAAAAAAAAAAAAAA	ENSVATH01261711	MI0019244|ath-MIR5645d&WithFlank&chr1|+|16116566|16117047	GAAAAAAAAAAAAAAAAAAA	iso-20-OBBBBBBB
iso-20-BBJZWESX	AAAAACATTTTCGATGTCTA	tmp_1_29422540_G_A	MI0005105|ath-MIR775&WithFlank&chr1|+|29422446|29422580	AAAGACATTTTCGATGTCTA	iso-20-B2JZWESX
iso-20-BDBF11VL	AAAACAAACAAGGCCTAGTA	ENSVATH11644540	MI0017896|ath-MIR5026&WithFlank&chr4|+|7844490|7844694	GAAACAAACAAGGCCTAGTA	iso-20-ODBF11VL
iso-20-BDBWMZ97	AAAACAACGTCGTTTTGTCT	ENSVATH11180907	MI0019221|ath-MIR5645b&WithFlank&chr4|+|4889415|4889920	AAAACGACGTCGTTTTGTCT	iso-20-BDOWMZ97
iso-20-BDDYY3UV	AAAACAATTGTTAGTTACGC	tmp_1_20622649_G_A	MI0019229|ath-MIR5635b&WithFlank&chr1|-|20622725|20622532	AAAACAGTTGTTAGTTACGC	iso-20-BD1YY3UV
iso-20-BDWNZZZZ	AAAACTCGTTTTTTTTTTTT	ENSVATH09340615	MI0001078|ath-MIR406&WithFlank&chr1|-|19430283|19430072	AAGACTCGTTTTTTTTTTTT	iso-20-DDWNZZZZ
iso-20-BE7W02WP	AAAATGTTGTACAGATCTAG	ENSVATH13741230	MI0020195|ath-MIR5014b&WithFlank&chr1|-|24605573|24605421	AAAGTGTTGTACAGATCTAG	iso-20-B37W02WP
iso-20-BF8OIE8M	AAACATCCAAATGATTCATC	ENSVATH14143624	MI0026809|ath-MIR8179&WithFlank&chr4|-|7161969|7161847	GAACATCCAAATGATTCATC	iso-20-OF8OIE8M
iso-20-BFEN7Z77	AAACAACGTTGTTTTGTTCT	tmp_1_16116929_G_A	MI0019244|ath-MIR5645d&WithFlank&chr1|+|16116566|16117047	AAACGACGTTGTTTTGTTCT	iso-20-BHEN7Z77
iso-20-BFIWVNEI	AAACAATTGTTAGTTACGCT	tmp_1_20622649_G_A	MI0019229|ath-MIR5635b&WithFlank&chr1|-|20622725|20622532	AAACAGTTGTTAGTTACGCT	iso-20-BF7WVNEI
iso-20-BL5EYX2N	AAATAGAGATTTCTACAATT	ENSVATH01972251	MI0019250|ath-MIR5662&WithFlank&chr2|+|16798578|16798876	AAATAGAGATCTCTACAATT	iso-20-BL5E4X2N
iso-20-BLY2RQUD	AAATATTAGAGGTATTAAAC	ENSVATH10772337	MI0005442|ath-MIR865&WithFlank&chr5|+|5169984|5170137	AAATAGTAGAGGTATTAAAC	iso-20-BLS2RQUD
iso-20-BMI798IR	AAATCATTCTTGTGGATTCC	tmp_2_9920048_G_A	MI0017884|ath-MIR5016&WithFlank&chr2|+|9919978|9920203	AAGTCATTCTTGTGGATTCC	iso-20-DMI798IR
iso-20-BNHKYBY2	AAATTATAGGTTAAATTAGA	tmp_5_7168954_C_T	MI0008305|ath-MIR1888a&WithFlank&chr5|+|7168864|7168975	AAATTATAGGTCAAATTAGA	iso-20-BNHK8BY2
iso-20-BNNOQO5Z	AAATTCTTAAGCTAAGATTT	tmp_3_22537327_G_A	MI0019247|ath-MIR1888b&WithFlank&chr3|+|22537277|22537423	AAATTCTTAGGCTAAGATTT	iso-20-BNNPQO5Z
iso-20-BOZBD4DI	AACAATTGAAAAGTGAAGCT	ENSVATH01420313	MI0005398|ath-MIR842&WithFlank&chr1|+|22577061|22577271	GACAATTGAAAAGTGAAGCT	iso-20-OOZBD4DI
iso-20-BOZN1XLY	AACAATTGTTAGTTACGCTG	tmp_1_20622649_G_A	MI0019229|ath-MIR5635b&WithFlank&chr1|-|20622725|20622532	AACAGTTGTTAGTTACGCTG	iso-20-BPZN1XLY
iso-20-BRIX0BI0	AACCCATTTAACAAAATGAG	ENSVATH03405828	MI0001075|ath-MIR405b&WithFlank&chr5|+|20632508|20632643	AACTCATTTAACAAAATGAG	iso-20-B9IX0BI0
iso-20-BZFEINZR	AACTTAGAATATGTTTTTCC	ENSVATH11650109	MI0005434|ath-MIR857&WithFlank&chr4|-|7878567|7878179	AATTTAGAATATGTTTTTCC	iso-20-DZFEINZR
iso-20-D0NNDB7N	AAGAGCTGTTAAGAAGTGTT	tmp_1_20622669_G_A	MI0019229|ath-MIR5635b&WithFlank&chr1|-|20622725|20622532	GAGAGCTGTTAAGAAGTGTT	iso-20-50NNDB7N
iso-20-D6BOXB1U	AATCAAACAATGAAAAGTGA	tmp_1_24605572_G_A	MI0020195|ath-MIR5014b&WithFlank&chr1|-|24605573|24605421	AATCAAACAGTGAAAAGTGA	iso-20-D6BPXB1U
iso-20-D7H0YM7U	AATCTATAAGTTATCGTTGA	ENSVATH02621431	MI0019217|ath-MIR5635d&WithFlank&chr4|+|1023906|1024155	AACCTATAAGTTATCGTTGA	iso-20-B7H0YM7U
iso-20-DB7H7F76	AAGAAGTGCGGTGCAGTTCA	ENSVATH11355371	MI0026810|ath-MIR8180&WithFlank&chr2|+|2063842|2064067	GAGAAGTGCGGTGCAGTTCA	iso-20-5B7H7F76
iso-20-DDIZ6JB0	AAGACATTTTGGAGCAAAAG	ENSVATH01719600	MI0001013|ath-MIR396a&WithFlank&chr2|-|4142479|4142317	GAGACATTTTGGAGCAAAAG	iso-20-5DIZ6JB0
iso-20-DE0BOOFI	AAGATACAAAGACAAAGACT	ENSVATH14435814	MI0005412|ath-MIR854a&WithFlank&chr5|+|11847713|11847945	AGGATACAAAGACAAAGACT	iso-20-1E0BOOFI
iso-20-DEWNZZZZ	AAGATTCGTTTTTTTTTTTT	tmp_1_19430114_C_T	MI0001078|ath-MIR406&WithFlank&chr1|-|19430283|19430072	AAGACTCGTTTTTTTTTTTT	iso-20-DDWNZZZZ
iso-20-DEZ4DBD3	AAGATTTGTGAAGAAAAGGT	ENSVATH02532315	MI0019247|ath-MIR1888b&WithFlank&chr3|+|22537277|22537423	AAGATTTGTGAAGAAAAGGC	iso-20-DEZ4DBDJ
iso-20-DEZ4DBF3	AAGATTTGTGAAGAAAGAGT	tmp_5_7478610_C_T	MI0026803|ath-MIR8173&WithFlank&chr5|-|7478679|7478563	AAGATTTGTGAAGAAAGAGC	iso-20-DEZ4DBFJ
iso-20-DIDEZ4DB	AAGCTAAGATTTGTGAAGAA	ENSVATH06351887	MI0019247|ath-MIR1888b&WithFlank&chr3|+|22537277|22537423	AGGCTAAGATTTGTGAAGAA	iso-20-1IDEZ4DB
iso-20-DMBOBIZM	AAGTCAACAAAAACTTTGTC	ENSVATH07267323	MI0016589|ath-MIR3933&WithFlank&chr5|+|15758099|15758198	AACTCAACAAAAACTTTGTC	iso-20-B9BOBIZM
iso-20-DNZWXN96	AAGTTTTTGTTGATTTGTCA	tmp_3_17418787_C_T	MI0019220|ath-MIR5645a&WithFlank&chr3|+|17418770|17419226	AAGTTTTTGTTGACTTGTCA	iso-20-DNZWXI96
iso-20-DO0D7WZW	AATAAACAACGTTGTTTTGT	tmp_1_16116929_G_A	MI0019244|ath-MIR5645d&WithFlank&chr1|+|16116566|16117047	AATAAACGACGTTGTTTTGT	iso-20-DOED7WZW
iso-20-DODSBBBB	AATAAAATCGAAAAAAAAAA	ENSVATH06127788	MI0019225|ath-MIR5645c&WithFlank&chr3|+|14742415|14742810	AATCAAATCGAAAAAAAAAA	iso-20-D6DSBBBB
iso-20-DOMLP8VJ	AATAACGGTAGCCGGTAGGC	ENSVATH07292149	MI0019218|ath-MIR5644&WithFlank&chr5|+|16649988|16650144	GATAACGGTAGCCGGTAGGC	iso-20-5OMLP8VJ
iso-20-DPFNW5D9	AATAGAGATTTCTACAATTC	ENSVATH01972251	MI0019250|ath-MIR5662&WithFlank&chr2|+|16798578|16798876	AATAGAGATCTCTACAATTC	iso-20-DPFMW5D9
iso-20-DQV0SNBH	AATATTAGAGGTATTAAACG	ENSVATH10772337	MI0005442|ath-MIR865&WithFlank&chr5|+|5169984|5170137	AATAGTAGAGGTATTAAACG	iso-20-DPV0SNBH
iso-20-DS011ZM1	AATCGACACCAGTTTCGGCC	tmp_2_4674487_G_A	MI0005411|ath-MIR855&WithFlank&chr2|+|4674421|4674704	GATCGACACCAGTTTCGGCC	iso-20-5S011ZM1
iso-20-DW0PF3Y2	AATGTACCAGAGAGTTTAGA	tmp_1_12035137_C_T	MI0019255|ath-MIR5666&WithFlank&chr1|+|12035041|12035141	AACGTACCAGAGAGTTTAGA	iso-20-BW0PF3Y2
iso-20-DX4DZUB1	AATTACTAACTTTGAAAACC	ENSVATH06646884	MI0005405|ath-MIR850&WithFlank&chr4|+|7845701|7845933	AGTTACTAACTTTGAAAACC	iso-20-1X4DZUB1
iso-20-DXV3UEVB	AATTATAGGTTAAATTAGAA	tmp_5_7168954_C_T	MI0008305|ath-MIR1888a&WithFlank&chr5|+|7168864|7168975	AATTATAGGTCAAATTAGAA	iso-20-DXV32EVB
iso-20-DYB2BOFB	AATTGAAAGAAACAAAGAAA	tmp_4_2184378_C_T	MI0014669|ath-MIR841b&WithFlank&chr4|+|2184129|2184635	AACTGAAAGAAACAAAGAAA	iso-20-BYB2BOFB
iso-20-DYDYREZW	AATTGAATTGGGGATTTTGT	tmp_5_9362566_C_T,G	MI0026807|ath-MIR8177&WithFlank&chr5|-|9362661|9362553	AATTGAATTGGGGATTTTGC	iso-20-DYDYREZV
iso-20-DYREZW9Z	AATTGGGGATTTTGTTGTTT	tmp_5_9362566_C_T,G	MI0026807|ath-MIR8177&WithFlank&chr5|-|9362661|9362553	AATTGGGGATTTTGCTGTTT	iso-20-DYREZV9Z
iso-20-DYY3UV9X	AATTGTTAGTTACGCTGTTA	tmp_1_20622649_G_A	MI0019229|ath-MIR5635b&WithFlank&chr1|-|20622725|20622532	AGTTGTTAGTTACGCTGTTA	iso-20-1YY3UV9X
iso-20-DYY4IKZL	AATTGTTATGATGGGTTGTA	ENSVATH00019579	MI0005102|ath-MIR472&WithFlank&chr1|-|4182305|4182126	AATTGTCATGATGGGTTGTA	iso-20-DY84IKZL
iso-20-DZB7HBYM	AATTTAACCTATAAATTATC	tmp_5_7168924_G_A	MI0008305|ath-MIR1888a&WithFlank&chr5|+|7168864|7168975	AATTTAACCTATAAGTTATC	iso-20-DZB7H0YM
iso-20-DZD7H0YM	AATTTAATCTATAAGTTATC	ENSVATH02621431	MI0019217|ath-MIR5635d&WithFlank&chr4|+|1023906|1024155	AATTTAACCTATAAGTTATC	iso-20-DZB7H0YM
iso-20-DZWESXP3	AATTTTCGATGTCTAGCAGT	ENSVATH13832676	MI0005105|ath-MIR775&WithFlank&chr1|+|29422446|29422580	CATTTTCGATGTCTAGCAGT	iso-20-JZWESXP3
iso-20-DZZ56WU4	AATTTTTTACGGCGTTAATG	tmp_5_14946884_T_A	MI0019252|ath-MIR5645f&WithFlank&chr5|-|14947175|14946665	ATTTTTTTACGGCGTTAATG	iso-20-IZZ56WU4
iso-20-E3QKF0X8	ACGGTGCGGGAGAAGTGCGG	tmp_2_2063974_G_A	MI0026810|ath-MIR8180&WithFlank&chr2|+|2063842|2064067	GCGGTGCGGGAGAAGTGCGG	iso-20-Q3QKF0X8
iso-20-EQHLYBZU	ACTATATATATTAAATTTGA	ENSVATH11112741	MI0026807|ath-MIR8177&WithFlank&chr5|-|9362661|9362553	ACTATGTATATTAAATTTGA	iso-20-EQSLYBZU
iso-20-EXOL9ZY7	ACTTAGAATATGTTTTTCCT	ENSVATH11650109	MI0005434|ath-MIR857&WithFlank&chr4|-|7878567|7878179	ATTTAGAATATGTTTTTCCT	iso-20-IXOL9ZY7
iso-20-F1QM78DR	AGACCGCGTCGTTGGAATCC	ENSVATH05405629	MI0026798|ath-MIR8168&WithFlank&chr2|+|5080628|5080720	GGACCGCGTCGTTGGAATCC	iso-20-61QM78DR
iso-20-FBZ95W4J	AGAAATTTTCGATGTCTAGC	ENSVATH13832676	MI0005105|ath-MIR775&WithFlank&chr1|+|29422446|29422580	AGACATTTTCGATGTCTAGC	iso-20-FFZ95W4J
iso-20-FL200BO9	AGATACAAAGACAAAGACTC	ENSVATH14435814	MI0005412|ath-MIR854a&WithFlank&chr5|+|11847713|11847945	GGATACAAAGACAAAGACTC	iso-20-6L200BO9
iso-20-FLVQSLVP	AGATATATATGTATATATAG	ENSVATH11355374	MI0026810|ath-MIR8180&WithFlank&chr2|+|2063842|2064067	AGATACATATGTATATATAG	iso-20-FLJQSLVP
iso-20-FVR0FO51	AGCGCGGGAGAGCAAGAGCC	ENSVATH11571213	MI0005412|ath-MIR854a&WithFlank&chr5|+|11847713|11847945	AGCGCGGGAGAGCAAGAGCT	iso-20-FVR0FO5I
iso-20-FXFN9UFB	AGCTAAGATTTGTGAAGAAA	ENSVATH06351887	MI0019247|ath-MIR1888b&WithFlank&chr3|+|22537277|22537423	GGCTAAGATTTGTGAAGAAA	iso-20-6XFN9UFB
iso-20-H1BDW72Z	ATACCAAAACTCTCTCACTT	ENSVATH14521938	MI0019219|ath-MIR5638b&WithFlank&chr5|+|14099731|14100211	ATACCAAAGCTCTCTCACTT	iso-20-H1BJW72Z
iso-20-H2VQILVQ	ATAGATATATATGTATATAT	ENSVATH11355374	MI0026810|ath-MIR8180&WithFlank&chr2|+|2063842|2064067	ATAGATACATATGTATATAT	iso-20-H2UQILVQ
iso-20-HB2HZNZN	ATAAACAACGTTGTTTTGTT	tmp_1_16116929_G_A	MI0019244|ath-MIR5645d&WithFlank&chr1|+|16116566|16117047	ATAAACGACGTTGTTTTGTT	iso-20-HBLHZNZN
iso-20-HBHUBBBB	ATAAAATCGAAAAAAAAAAA	ENSVATH06127788	MI0019225|ath-MIR5645c&WithFlank&chr3|+|14742415|14742810	ATCAAATCGAAAAAAAAAAA	iso-20-HOHUBBBB
iso-20-HBLHWNYM	ATAAACGACGTCGTTTTATC	tmp_3_14742467_C_T	MI0019225|ath-MIR5645c&WithFlank&chr3|+|14742415|14742810	ACAAACGACGTCGTTTTATC	iso-20-0BLHWNYM
iso-20-HBV0I9UO	ATAAATAGAGATTTCTACAA	ENSVATH01972251	MI0019250|ath-MIR5662&WithFlank&chr2|+|16798578|16798876	ATAAATAGAGATCTCTACAA	iso-20-HBV0H9UO
iso-20-HBYQZEVU	ATAAATTCATTTGATTATGA	ENSVATH07399727	MI0020194|ath-MIR4245&WithFlank&chr5|+|21161500|21161658	ATAAACTCATTTGATTATGA	iso-20-HB4QZEVU
iso-20-HFVQHLV0	ATACATATATATATATAGAG	ENSVATH11355436	MI0026810|ath-MIR8180&WithFlank&chr2|+|2063842|2064067	ATACATATGTATATATAGAG	iso-20-HFVWHLV0
iso-20-HFW4XBWR	ATACATCGTGTGAAATCTCC	ENSVATH00399469	MI0026793|ath-MIR8165&WithFlank&chr3|-|16538631|16538483	GTACATCGTGTGAAATCTCC	iso-20-SFW4XBWR
iso-20-HJSFN5HY	ATAGCGTACACTTACATCTG	tmp_1_24553995_C_T	MI0017882|ath-MIR5014a&WithFlank&chr1|+|24553903|24554055	ACAGCGTACACTTACATCTG	iso-20-0JSFN5HY
iso-20-HKYBY216	ATAGGTTAAATTAGAAGTCA	tmp_5_7168954_C_T	MI0008305|ath-MIR1888a&WithFlank&chr5|+|7168864|7168975	ATAGGTCAAATTAGAAGTCA	iso-20-HK8BY216
iso-20-HL9QHL5E	ATATATGTATATATAGAGAT	ENSVATH11355374	MI0026810|ath-MIR8180&WithFlank&chr2|+|2063842|2064067	ACATATGTATATATAGAGAT	iso-20-0L9QHL5E
iso-20-HLU0IZ55	ATATATAAAGATTTTGATAC	tmp_2_2064050_G_A	MI0026810|ath-MIR8180&WithFlank&chr2|+|2063842|2064067	ATATATAGAGATTTTGATAC	iso-20-HLV0IZ55
iso-20-HLZYSXJE	ATATATTTTGGTCTACAGAT	ENSVATH07368081	MI0019254|ath-MIR5665&WithFlank&chr5|-|19499539|19499049	ATCTATTTTGGTCTACAGAT	iso-20-HXZYSXJE
iso-20-HNFKVXB8	ATATTAGAGGTATTAAACGG	ENSVATH10772337	MI0005442|ath-MIR865&WithFlank&chr5|+|5169984|5170137	ATAGTAGAGGTATTAAACGG	iso-20-H3FKVXB8
iso-20-HNZ34F5X	ATATTTTGGTCTACAGATTA	ENSVATH07368081	MI0019254|ath-MIR5665&WithFlank&chr5|-|19499539|19499049	CTATTTTGGTCTACAGATTA	iso-20-4NZ34F5X
iso-20-HOKQB9I9	ATCAACCCATAACTCATTTC	ENSVATH02728453	MI0019221|ath-MIR5645b&WithFlank&chr4|+|4889415|4889920	GTCAACCCATAACTCATTTC	iso-20-SOKQB9I9
iso-20-HPI36B92	ATCAGATGGTGGAAATGGGA	ENSVATH13707086	MI0019235|ath-MIR5652&WithFlank&chr1|-|23413442|23412983	GTCAGATGGTGGAAATGGGA	iso-20-SPI36B92
iso-20-HVF4JFKN	ATCGCAGATGCAGCACCATT	ENSVATH00742837	MI0001089|ath-MIR172e&WithFlank&chr5|+|23988466|23988602	GTCGCAGATGCAGCACCATT	iso-20-SVF4JFKN
iso-20-I00NZ2PB	ATGAGACATTTTGGAGCAAA	ENSVATH02732748	MI0001070|ath-MIR401&WithFlank&chr4|-|5020492|5020231	AGGAGACATTTTGGAGCAAA	iso-20-100NZ2PB
iso-20-I1SWYW4S	ATGCCGTCGTTTCGTCTCCG	ENSVATH00144614	MI0001006|ath-MIR394b&WithFlank&chr1|+|28568802|28568934	ACGCCGTCGTTTCGTCTCCG	iso-20-E1SWYW4S
iso-20-I5UIZBB6	ATTACTAACTTTGAAAACCA	ENSVATH06646884	MI0005405|ath-MIR850&WithFlank&chr4|+|7845701|7845933	GTTACTAACTTTGAAAACCA	iso-20-75UIZBB6
iso-20-I7UJU2ZW	ATTCTTAAGCTAAGATTTGT	ENSVATH06351887	MI0019247|ath-MIR1888b&WithFlank&chr3|+|22537277|22537423	ATTCTTAGGCTAAGATTTGT	iso-20-I7VJU2ZW
iso-20-I7Z7W9YZ	ATTCTTTTCTTCTTCTTCTT	tmp_2_10676464_C_T	MI0000178|ath-MIR156a&WithFlank&chr2|-|10676579|10676445	ACTCTTTTCTTCTTCTTCTT	iso-20-E7Z7W9YZ
iso-20-I86NZN79	ATTGGGGATTTTGTTGTTTC	tmp_5_9362566_C_T,G	MI0026807|ath-MIR8177&WithFlank&chr5|-|9362661|9362553	ATTGGGGATTTTGCTGTTTC	iso-20-I86NZI79
iso-20-IB95J01Z	ATGAATGTACCAGAGAGTTT	tmp_1_12035137_C_T	MI0019255|ath-MIR5666&WithFlank&chr1|+|12035041|12035141	ATGAACGTACCAGAGAGTTT	iso-20-IBM5J01Z
iso-20-IE5UX4IE	ATGATGATGATGATGATGAT	ENSVATH13755647	MI0001425|ath-MIR414&WithFlank&chr1|-|25137569|25137450	ATGATGATGATGATGATGAC	iso-20-IE5UX4ID
iso-20-IH621VRV	ATGCGGGAGAAGTGCGGTGC	ENSVATH01656495	MI0026810|ath-MIR8180&WithFlank&chr2|+|2063842|2064067	GTGCGGGAGAAGTGCGGTGC	iso-20-7H621VRV
iso-20-IIDEZ4DB	ATGCTAAGATTTGTGAAGAA	ENSVATH06351887	MI0019247|ath-MIR1888b&WithFlank&chr3|+|22537277|22537423	AGGCTAAGATTTGTGAAGAA	iso-20-1IDEZ4DB
iso-20-IKZLB0VZ	ATGGGTTGTAAAAAGTATTT	ENSVATH01045586	MI0026794|ath-MIR8166&WithFlank&chr1|-|4525366|4525265	ATGGGTTGTAAAAAGTATCT	iso-20-IKZLB0V7
iso-20-ILK25NVD	ATGTACCAGAGAGTTTAGAC	tmp_1_12035137_C_T	MI0019255|ath-MIR5666&WithFlank&chr1|+|12035041|12035141	ACGTACCAGAGAGTTTAGAC	iso-20-ELK25NVD
iso-20-ILNON7KD	ATGTACTTAACTTCTCCAAC	tmp_2_19415099_C_T	MI0001072|ath-MIR403&WithFlank&chr2|+|19415046|19415192	ACGTACTTAACTTCTCCAAC	iso-20-ELNON7KD
iso-20-IMIDJ64Q	ATGTCATGACCATCACTCAT	ENSVATH11528194	MI0026802|ath-MIR8172&WithFlank&chr4|-|7102638|7102455	ATGCCATGACCATCACTCAT	iso-20-I1IDJ64Q
iso-20-INSF5714	ATGTTGTACAGATCTAGGTG	ENSVATH13741230	MI0020195|ath-MIR5014b&WithFlank&chr1|-|24605573|24605421	GTGTTGTACAGATCTAGGTG	iso-20-7NSF5714
iso-20-IOIPDMBZ	ATTAAATTAGAAGTCAACTT	ENSVATH03089622	MI0008305|ath-MIR1888a&WithFlank&chr5|+|7168864|7168975	GTTAAATTAGAAGTCAACTT	iso-20-7OIPDMBZ
iso-20-IP50NNDB	ATTAGGAGAGCTGTTAAGAA	ENSVATH01372736	MI0019229|ath-MIR5635b&WithFlank&chr1|-|20622725|20622532	GTTAGGAGAGCTGTTAAGAA	iso-20-7P50NNDB
iso-20-IQ1NBNF0	ATTATAGGTTAAATTAGAAG	tmp_5_7168954_C_T	MI0008305|ath-MIR1888a&WithFlank&chr5|+|7168864|7168975	ATTATAGGTCAAATTAGAAG	iso-20-IQ1MBNF0
iso-20-IUDB0BOD	ATTGAAAGAAACAAAGAAAC	tmp_4_2184378_C_T	MI0014669|ath-MIR841b&WithFlank&chr4|+|2184129|2184635	ACTGAAAGAAACAAAGAAAC	iso-20-EUDB0BOD
iso-20-IUI86NZN	ATTGAATTGGGGATTTTGTT	tmp_5_9362566_C_T,G	MI0026807|ath-MIR8177&WithFlank&chr5|-|9362661|9362553	ATTGAATTGGGGATTTTGCT	iso-20-IUI86NZI
iso-20-IWH97ZSY	ATTGTATCTCGTTTTGTCTG	ENSVATH06568145	MI0019257|ath-MIR5645e&WithFlank&chr4|+|5321221|5321649	ATTGCATCTCGTTTTGTCTG	iso-20-IVH97ZSY
iso-20-IWVNEI7P	ATTGTTAGTTACGCTGTTAG	tmp_1_20622649_G_A	MI0019229|ath-MIR5635b&WithFlank&chr1|-|20622725|20622532	GTTGTTAGTTACGCTGTTAG	iso-20-7WVNEI7P
iso-20-IX0XUEVS	ATTTAACCTATAAATTATCG	tmp_5_7168924_G_A	MI0008305|ath-MIR1888a&WithFlank&chr5|+|7168864|7168975	ATTTAACCTATAAGTTATCG	iso-20-IX0XU3VS
iso-20-IXHXU3VS	ATTTAATCTATAAGTTATCG	ENSVATH02621431	MI0019217|ath-MIR5635d&WithFlank&chr4|+|1023906|1024155	ATTTAACCTATAAGTTATCG	iso-20-IX0XU3VS
iso-20-IXKN11BP	ATTTACCATTAGGCCAACAG	tmp_5_8527498_G_A	MI0000976|ath-MIR169b&WithFlank&chr5|+|8527463|8527655	ATTTACCATTGGGCCAACAG	iso-20-IXKNR1BP
iso-20-IZ532K93	ATTTTGAGGTCAAGGTGGGT	ENSVATH06549725	MI0019221|ath-MIR5645b&WithFlank&chr4|+|4889415|4889920	ATTTTGAGGCCAAGGTGGGT	iso-20-IZ5J2K93
iso-20-IZ7EOOL0	ATTTTGTGATGACAACGAAG	ENSVATH10708624	MI0016587|ath-MIR3932a&WithFlank&chr4|+|2178994|2179128	ACTTTGTGATGACAACGAAG	iso-20-EZ7EOOL0
iso-20-IZ7ZDPFB	ATTTTGTTTTAATAGAGAAA	ENSVATH02359657	MI0019225|ath-MIR5645c&WithFlank&chr3|+|14742415|14742810	GTTTTGTTTTAATAGAGAAA	iso-20-7Z7ZDPFB
iso-20-IZIYIKZ0	ATTTTATTTGATGGGTTGAG	tmp_4_4889500_C_T	MI0019221|ath-MIR5645b&WithFlank&chr4|+|4889415|4889920	ATTTCATTTGATGGGTTGAG	iso-20-I9IYIKZ0
iso-20-IZQ3QKF0	ATTTTGCGGTGCGGGAGAAG	tmp_2_2063967_G_A	MI0026810|ath-MIR8180&WithFlank&chr2|+|2063842|2064067	GTTTTGCGGTGCGGGAGAAG	iso-20-7ZQ3QKF0
iso-20-IZVXZZIZ	ATTTTTATTATTTTTATTTT	ENSVATH07511812	MI0026794|ath-MIR8166&WithFlank&chr1|-|4525366|4525265	ATTTTCATTATTTTTATTTT	iso-20-IZJXZZIZ
iso-20-IZZB1Z1L	ATTTTTTGAAAGTTTAGGTA	tmp_5_7168970_C_T	MI0008305|ath-MIR1888a&WithFlank&chr5|+|7168864|7168975	ATTTTTTGAAAGTTCAGGTA	iso-20-IZZB191L
iso-20-J3WEKSPD	CAGGTTCGATCCCCGGCAAC	ENSVATH14161584	MI0026805|ath-MIR8175&WithFlank&chr2|+|3740791|3740991	CGGGTTCGATCCCCGGCAAC	iso-20-M3WEKSPD
iso-20-J4M2O3Q3	CAGTGCGGGAGAAGTGCGGT	tmp_2_2063976_G_A	MI0026810|ath-MIR8180&WithFlank&chr2|+|2063842|2064067	CGGTGCGGGAGAAGTGCGGT	iso-20-M4M2O3Q3
iso-20-J52B498I	CATACCAAAACTCTCTCACT	ENSVATH14521938	MI0019219|ath-MIR5638b&WithFlank&chr5|+|14099731|14100211	CATACCAAAGCTCTCTCACT	iso-20-J520498I
iso-20-JP7KK3RP	CATAGGTGGGCCAGTGGTAG	tmp_2_16798856_T_C	MI0019250|ath-MIR5662&WithFlank&chr2|+|16798578|16798876	TATAGGTGGGCCAGTGGTAG	iso-20-VP7KK3RP
iso-20-JXWV5ZXK	CATTATCTGCGATTTTGAGG	ENSVATH13279925	MI0019244|ath-MIR5645d&WithFlank&chr1|+|16116566|16117047	TATTATCTGCGATTTTGAGG	iso-20-VXWV5ZXK
iso-20-KBYZDIDE	CCAAATTCTTAAGCTAAGAT	tmp_3_22537327_G_A	MI0019247|ath-MIR1888b&WithFlank&chr3|+|22537277|22537423	CCAAATTCTTAGGCTAAGAT	iso-20-KBYZ1IDE
iso-20-KDKNUFB4	CCAACCCATTTAACAAAATG	ENSVATH03405828	MI0001075|ath-MIR405b&WithFlank&chr5|+|20632508|20632643	CCAACTCATTTAACAAAATG	iso-20-KD8NUFB4
iso-20-KNUFB41Y	CCATTTAACAAAATGAGTTG	ENSVATH03405828	MI0001075|ath-MIR405b&WithFlank&chr5|+|20632508|20632643	TCATTTAACAAAATGAGTTG	iso-20-8NUFB41Y
iso-20-KOKQYDBE	CCCAACCCATTTAACAAAAT	ENSVATH03405828	MI0001075|ath-MIR405b&WithFlank&chr5|+|20632508|20632643	CCCAACTCATTTAACAAAAT	iso-20-KO4QYDBE
iso-20-KQYDBE5N	CCCATTTAACAAAATGAGTT	ENSVATH03405828	MI0001075|ath-MIR405b&WithFlank&chr5|+|20632508|20632643	CTCATTTAACAAAATGAGTT	iso-20-4QYDBE5N
iso-20-LSUBBNNN	CGCCGTAAAAAAATTCTGTT	ENSVATH11211592	MI0001070|ath-MIR401&WithFlank&chr4|-|5020492|5020231	CACCGTAAAAAAATTCTGTT	iso-20-2SUBBNNN
iso-20-M98K813Z	CGTTCTCAGGTCACCCCTTT	tmp_2_1041005_T_C	MI0001017|ath-MIR398a&WithFlank&chr2|+|1040932|1041048	TGTTCTCAGGTCACCCCTTT	iso-20-998K813Z
iso-20-MH0HW2W7	CGGCGACACGTCGGATCTCT	ENSVATH05576615	MI0019212|ath-MIR5639&WithFlank&chr2|+|10356776|10357169	CGGTGACACGTCGGATCTCT	iso-20-M40HW2W7
iso-20-N37WX4Y4	CTGGTGTTGTTGATGTTATG	tmp_5_20632524_T_C	MI0001075|ath-MIR405b&WithFlank&chr5|+|20632508|20632643	TTGGTGTTGTTGATGTTATG	iso-20-Z37WX4Y4
iso-20-N7SE7QYN	CTTCTGTAATGTTATTTATT	ENSVATH04500389	MI0005394|ath-MIR838&WithFlank&chr1|+|28494|28712	CTTCTATAATGTTATTTATT	iso-20-N7HE7QYN
iso-20-N95W4J1V	CTTTCGATGTCTAGCAGTGC	ENSVATH05166382	MI0005105|ath-MIR775&WithFlank&chr1|+|29422446|29422580	TTTTCGATGTCTAGCAGTGC	iso-20-Z95W4J1V
iso-20-NO0EVL6F	CTTAAACAATTAGTAGGACA	ENSVATH07911794	MI0008303|ath-MIR1886&WithFlank&chr2|+|15611864|15611988	CTTGAACAATTAGTAGGACA	iso-20-NU0EVL6F
iso-20-NOQO5Z7B	CTTAAGCTAAGATTTGTGAA	ENSVATH06351887	MI0019247|ath-MIR1888b&WithFlank&chr3|+|22537277|22537423	CTTAGGCTAAGATTTGTGAA	iso-20-NPQO5Z7B
iso-20-NPDQ7Z8X	CTTAGAATATGTTTTTCCTA	ENSVATH11650109	MI0005434|ath-MIR857&WithFlank&chr4|-|7878567|7878179	TTTAGAATATGTTTTTCCTA	iso-20-ZPDQ7Z8X
iso-20-NQF1WB8L	CTTATAGACCTCGAATCATA	ENSVATH13825077	MI0001071|ath-MIR402&WithFlank&chr1|+|29016514|29016834	TTTATAGACCTCGAATCATA	iso-20-ZQF1WB8L
iso-20-NZ1W0B9Q	CTTTTAGTGTACAAATGTAT	ENSVATH14425757	MI0020195|ath-MIR5014b&WithFlank&chr1|-|24605573|24605421	TTTTTAGTGTACAAATGTAT	iso-20-ZZ1W0B9Q
iso-20-O4U650ZP	GAATGTACCAGAGAGTTTAG	tmp_1_12035137_C_T	MI0019255|ath-MIR5666&WithFlank&chr1|+|12035041|12035141	GAACGTACCAGAGAGTTTAG	iso-20-OHU650ZP
iso-20-O8LFMS57	GACGGCGACACGTCGGATCT	ENSVATH05576615	MI0019212|ath-MIR5639&WithFlank&chr2|+|10356776|10357169	GACGGTGACACGTCGGATCT	iso-20-O8XFMS57
iso-20-OBZNIERN	GAAAATTGTTATGATGGGTT	ENSVATH00019579	MI0005102|ath-MIR472&WithFlank&chr1|-|4182305|4182126	GAAAATTGTCATGATGGGTT	iso-20-OBZMIERN
iso-20-OE00068J	GAAATACAAGACCCATCAGC	ENSVATH03237304	MI0013367|ath-MIR2937&WithFlank&chr5|+|13622410|13622844	GAAACACAAGACCCATCAGC	iso-20-OD00068J
iso-20-OKIZRI5K	GAAGGATTTTGGGCTGAGGG	ENSVATH05689584	MI0019250|ath-MIR5662&WithFlank&chr2|+|16798578|16798876	GAAGGATTTCGGGCTGAGGG	iso-20-OKI9RI5K
iso-20-ONR2ZYZN	GAATTGGGGATTTTGTTGTT	tmp_5_9362566_C_T,G	MI0026807|ath-MIR8177&WithFlank&chr5|-|9362661|9362553	GAATTGGGGATTTTGCTGTT	iso-20-ONR2ZYNN
iso-20-OONBD4DI	GACAACTGAAAAGTGAAGCT	ENSVATH01420315	MI0005398|ath-MIR842&WithFlank&chr1|+|22577061|22577271	GACAATTGAAAAGTGAAGCT	iso-20-OOZBD4DI
iso-20-ORBRIX0B	GACCCAACCCATTTAACAAA	ENSVATH13330334	MI0005109|ath-MIR779&WithFlank&chr2|+|9560755|9560929	GACCCAACTCATTTAACAAA	iso-20-ORB9IX0B
iso-20-PDY2H4ZZ	GCAACTTAGAATATGTTTTT	ENSVATH11650109	MI0005434|ath-MIR857&WithFlank&chr4|-|7878567|7878179	GCAATTTAGAATATGTTTTT	iso-20-PEY2H4ZZ
iso-20-PVVSZ3Y0	GCCGCTATCGTTGGTTTAAG	ENSVATH01372735	MI0019229|ath-MIR5635b&WithFlank&chr1|-|20622725|20622532	GCCGTTATCGTTGGTTTAAG	iso-20-PWVSZ3Y0
iso-20-PWBBD99X	GCCGTAAAAAAATTCTGTTA	ENSVATH11211592	MI0001070|ath-MIR401&WithFlank&chr4|-|5020492|5020231	ACCGTAAAAAAATTCTGTTA	iso-20-0WBBD99X
iso-20-QH62P0F7	GCGCGGGAGAGCAAGAGCCT	ENSVATH11571213	MI0005412|ath-MIR854a&WithFlank&chr5|+|11847713|11847945	GCGCGGGAGAGCAAGAGCTT	iso-20-QH62P0FZ
iso-20-R07N54XX	GGGAGGTGTTGAGTGTGCTA	tmp_2_5080679_C_T	MI0026798|ath-MIR8168&WithFlank&chr2|+|5080628|5080720	GGGAGGTGCTGAGTGTGCTA	iso-20-R07I54XX
iso-20-R7BP3NHW	GGTCTAACAGCCGTTATCGT	ENSVATH01372734	MI0019229|ath-MIR5635b&WithFlank&chr1|-|20622725|20622532	GGCCTAACAGCCGTTATCGT	iso-20-67BP3NHW
iso-20-RJYLO7LE	GGGGCTTATAGACCTCGAAT	ENSVATH13825077	MI0001071|ath-MIR402&WithFlank&chr1|+|29016514|29016834	GGGGTTTATAGACCTCGAAT	iso-20-R3YLO7LE
iso-20-RWX37I1V	GGTGTTGAGTGTGCTAGTGC	ENSVATH05405625	MI0026798|ath-MIR8168&WithFlank&chr2|+|5080628|5080720	GGTGCTGAGTGTGCTAGTGC	iso-20-RVX37I1V
iso-20-RXDXO32H	GGTTAAATTAGAAGTCAACG	tmp_5_7168954_C_T	MI0008305|ath-MIR1888a&WithFlank&chr5|+|7168864|7168975	GGTCAAATTAGAAGTCAACG	iso-20-R6DXO32H
iso-20-RXFN9UFB	GGTTAAGATTTGTGAAGAAA	ENSVATH12860104	MI0019247|ath-MIR1888b&WithFlank&chr3|+|22537277|22537423	GGCTAAGATTTGTGAAGAAA	iso-20-6XFN9UFB
iso-20-RZ7WESSX	GGTTTGTTGTACTCGGTCTA	ENSVATH05168810	MI0005389|ath-MIR833a&WithFlank&chr1|+|29525145|29525343	TGTTTGTTGTACTCGGTCTA	iso-20-9Z7WESSX
iso-20-S2WD0IN8	GTAGATCGACACACTCTTGG	ENSVATH12739502	MI0005411|ath-MIR855&WithFlank&chr2|+|4674421|4674704	GTCGATCGACACACTCTTGG	iso-20-SUWD0IN8
iso-20-SO2BEZSQ	GTCAACAAAAACTTTGTCAT	ENSVATH07267323	MI0016589|ath-MIR3933&WithFlank&chr5|+|15758099|15758198	CTCAACAAAAACTTTGTCAT	iso-20-4O2BEZSQ
iso-20-SSI792RV	GTCCGATTCTTGGGAGGTGC	tmp_2_5080666_C_A,T	MI0026798|ath-MIR8168&WithFlank&chr2|+|5080628|5080720	GCCCGATTCTTGGGAGGTGC	iso-20-PSI792RV
iso-20-SX0JMXWN	GTCTAACAGCCGTTATCGTT	ENSVATH01372734	MI0019229|ath-MIR5635b&WithFlank&chr1|-|20622725|20622532	GCCTAACAGCCGTTATCGTT	iso-20-PX0JMXWN
iso-20-SXSDZZ6N	GTCTAGTAACTTTTTGGATT	ENSVATH06646826	MI0017896|ath-MIR5026&WithFlank&chr4|+|7844490|7844694	GCCTAGTAACTTTTTGGATT	iso-20-PXSDZZ6N
iso-20-U1I8F4SX	TAACCATTGGAGATGGTCTA	ENSVATH05689578	MI0019250|ath-MIR5662&WithFlank&chr2|+|16798578|16798876	TGACCATTGGAGATGGTCTA	iso-20-X1I8F4SX
iso-20-U1VOIQMY	TAACCTATAAATTATCGTTG	tmp_5_7168924_G_A	MI0008305|ath-MIR1888a&WithFlank&chr5|+|7168864|7168975	TAACCTATAAGTTATCGTTG	iso-20-U1VO7QMY
iso-20-U6BI49EZ	TACCAAAACTCTCTCACTTT	ENSVATH14521938	MI0019219|ath-MIR5638b&WithFlank&chr5|+|14099731|14100211	TACCAAAGCTCTCTCACTTT	iso-20-U6DI49EZ
iso-20-UBB0BBBB	TAAAAAAAAGAAAAAAAAAA	ENSVATH01261710	MI0019244|ath-MIR5645d&WithFlank&chr1|+|16116566|16117047	AAAAAAAAAGAAAAAAAAAA	iso-20-BBB0BBBB
iso-20-UBINSF57	TAAAAATGTTGTACAGATCT	ENSVATH13741230	MI0020195|ath-MIR5014b&WithFlank&chr1|-|24605573|24605421	TAAAAGTGTTGTACAGATCT	iso-20-UB7NSF57
iso-20-UBOBBBBB	TAAAAGAAAAAAAAAAAAAA	ENSVATH13279960	MI0019244|ath-MIR5645d&WithFlank&chr1|+|16116566|16117047	AAAAAGAAAAAAAAAAAAAA	iso-20-BBOBBBBB
iso-20-UE1OLBHF	TAAATAGTAACGAAAATACA	ENSVATH01656503	MI0026810|ath-MIR8180&WithFlank&chr2|+|2063842|2064067	CAAATAGTAACGAAAATACA	iso-20-2E1OLBHF
iso-20-UE9Y1VJY	TAAATTGTTGAGTGCCATTG	ENSVATH05044272	MI0019235|ath-MIR5652&WithFlank&chr1|-|23413442|23412983	TAAACTGTTGAGTGCCATTG	iso-20-UD9Y1VJY
iso-20-UEIP1LYB	TAAATATTAGAGGTATTAAA	ENSVATH10772337	MI0005442|ath-MIR865&WithFlank&chr5|+|5169984|5170137	TAAATAGTAGAGGTATTAAA	iso-20-UE1P1LYB
iso-20-UEVBSOLL	TAAATTAGAAGTCAACGATA	tmp_5_7168954_C_T	MI0008305|ath-MIR1888a&WithFlank&chr5|+|7168864|7168975	CAAATTAGAAGTCAACGATA	iso-20-2EVBSOLL
iso-20-UJU2ZWO2	TAAGCTAAGATTTGTGAAGA	ENSVATH06351887	MI0019247|ath-MIR1888b&WithFlank&chr3|+|22537277|22537423	TAGGCTAAGATTTGTGAAGA	iso-20-VJU2ZWO2
iso-20-UMVO7QMY	TAATCTATAAGTTATCGTTG	ENSVATH02621431	MI0019217|ath-MIR5635d&WithFlank&chr4|+|1023906|1024155	TAACCTATAAGTTATCGTTG	iso-20-U1VO7QMY
iso-20-UNU1VOIQ	TAATTTAACCTATAAATTAT	tmp_5_7168924_G_A	MI0008305|ath-MIR1888a&WithFlank&chr5|+|7168864|7168975	TAATTTAACCTATAAGTTAT	iso-20-UNU1VO7Q
iso-20-V3I7IFIK	TAGGTATTCTATGCAATGGG	tmp_4_5020431_C_T	MI0001070|ath-MIR401&WithFlank&chr4|-|5020492|5020231	CAGGTATTCTATGCAATGGG	iso-20-J3I7IFIK
iso-20-V3U2ZWO2	TAGGTTAAGATTTGTGAAGA	ENSVATH12860104	MI0019247|ath-MIR1888b&WithFlank&chr3|+|22537277|22537423	TAGGCTAAGATTTGTGAAGA	iso-20-VJU2ZWO2
iso-20-V3UEVBSO	TAGGTTAAATTAGAAGTCAA	tmp_5_7168954_C_T	MI0008305|ath-MIR1888a&WithFlank&chr5|+|7168864|7168975	TAGGTCAAATTAGAAGTCAA	iso-20-V32EVBSO
iso-20-V7URBNNO	TATCTTACCCAAATTCTTAA	tmp_3_22537327_G_A	MI0019247|ath-MIR1888b&WithFlank&chr3|+|22537277|22537423	TATCTTACCCAAATTCTTAG	iso-20-V7URBNNP
iso-20-VELF29Z3	TAGATCGACACACTCTTGGT	ENSVATH12739502	MI0005411|ath-MIR855&WithFlank&chr2|+|4674421|4674704	TCGATCGACACACTCTTGGT	iso-20-WELF29Z3
iso-20-VMY0ZI9U	TAGTCTTAAGTTGCTTGTGA	ENSVATH06464670	MI0014669|ath-MIR841b&WithFlank&chr4|+|2184129|2184635	TGGTCTTAAGTTGCTTGTGA	iso-20-9MY0ZI9U
iso-20-VP7OIPDM	TATAGGTTAAATTAGAAGTC	tmp_5_7168954_C_T	MI0008305|ath-MIR1888a&WithFlank&chr5|+|7168864|7168975	TATAGGTCAAATTAGAAGTC	iso-20-VPSOIPDM
iso-20-VQB2ZYHI	TATATAAAGATTTTGATACT	tmp_2_2064050_G_A	MI0026810|ath-MIR8180&WithFlank&chr2|+|2063842|2064067	TATATAGAGATTTTGATACT	iso-20-VQF2ZYHI
iso-20-VQZ8W5FN	TATATTTTGGTCTACAGATT	ENSVATH07368081	MI0019254|ath-MIR5665&WithFlank&chr5|-|19499539|19499049	TCTATTTTGGTCTACAGATT	iso-20-WQZ8W5FN
iso-20-VVU2ZWO2	TATGCTAAGATTTGTGAAGA	ENSVATH06351887	MI0019247|ath-MIR1888b&WithFlank&chr3|+|22537277|22537423	TAGGCTAAGATTTGTGAAGA	iso-20-VJU2ZWO2
iso-20-VX0IWX0J	TATTAACACTTCTTAACAGC	ENSVATH13881583	MI0019217|ath-MIR5635d&WithFlank&chr4|+|1023906|1024155	CATTAACACTTCTTAACAGC	iso-20-JX0IWX0J
iso-20-VX62QWU2	TATTAGGAGAGCTGTTAAGA	ENSVATH01372736	MI0019229|ath-MIR5635b&WithFlank&chr1|-|20622725|20622532	TGTTAGGAGAGCTGTTAAGA	iso-20-9X62QWU2
iso-20-VYBFDZB1	TATTGAAACAAATTTAAACC	tmp_4_5321570_G_A	MI0019257|ath-MIR5645e&WithFlank&chr4|+|5321221|5321649	TGTTGAAACAAATTTAAACC	iso-20-9YBFDZB1
iso-20-VZZBZB7I	TATTTTTGAATTGAAGTGCT	ENSVATH05020450	MI0005402|ath-MIR846&WithFlank&chr1|+|22577369|22577739	TAGTTTTGAATTGAAGTGCT	iso-20-VNZBZB7I
iso-20-W8MNRKZ7	TCTGGCGGTTGGGGGTTTCT	ENSVATH00060852	MI0005433|ath-MIR856&WithFlank&chr1|+|11957454|11957736	TCTGGCGGTTGAGGGTTTCT	iso-20-W8MN5KZ7
iso-20-WOJ17QMY	TCTAACAGCCGTTATCGTTG	ENSVATH01372734	MI0019229|ath-MIR5635b&WithFlank&chr1|-|20622725|20622532	CCTAACAGCCGTTATCGTTG	iso-20-3OJ17QMY
iso-20-WOZO3QBN	TCTAATTTAACCTATAAATT	tmp_5_7168924_G_A	MI0008305|ath-MIR1888a&WithFlank&chr5|+|7168864|7168975	TCTAATTTAACCTATAAGTT	iso-20-WOZO3QDN
iso-20-WULBNBK8	TCTGACGAAACTGAACCCGG	ENSVATH05405626	MI0026798|ath-MIR8168&WithFlank&chr2|+|5080628|5080720	CCTGACGAAACTGAACCCGG	iso-20-3ULBNBK8
iso-20-WXFXFN9U	TCTTAAGCTAAGATTTGTGA	ENSVATH06351887	MI0019247|ath-MIR1888b&WithFlank&chr3|+|22537277|22537423	TCTTAGGCTAAGATTTGTGA	iso-20-WX6XFN9U
iso-20-X2JZ902B	TGAGACATTTTGGAGCAAAA	ENSVATH02732748	MI0001070|ath-MIR401&WithFlank&chr4|-|5020492|5020231	GGAGACATTTTGGAGCAAAA	iso-20-62JZ902B
iso-20-X4IE5UX4	TGATGATGATGATGATGATG	ENSVATH13755647	MI0001425|ath-MIR414&WithFlank&chr1|-|25137569|25137450	TGATGATGATGATGATGACG	iso-20-X4IE5UXH
iso-20-XBNBK8ZW	TGAAACTGAACCCGGTTTGT	ENSVATH05405626	MI0026798|ath-MIR8168&WithFlank&chr2|+|5080628|5080720	CGAAACTGAACCCGGTTTGT	iso-20-LBNBK8ZW
iso-20-XE9KIZ7W	TGAATTGGGGATTTTGTTGT	tmp_5_9362566_C_T,G	MI0026807|ath-MIR8177&WithFlank&chr5|-|9362661|9362553	TGAATTGGGGATTTTGCTGT	iso-20-XE9KIZQW
iso-20-XES1F27X	TGAATGTACCAGAGAGTTTA	tmp_1_12035137_C_T	MI0019255|ath-MIR5666&WithFlank&chr1|+|12035041|12035141	TGAACGTACCAGAGAGTTTA	iso-20-XDS1F27X
iso-20-XLW9SIN7	TGATATCTTCGTACTCTTCT	tmp_2_10027011_C_A	MI0020189|ath-MIR5995b&WithFlank&chr2|+|10026904|10027056	TGATCTCTTCGTACTCTTCT	iso-20-XMW9SIN7
iso-20-XNZ0SO98	TGATTTTGAGGTCAATGTGG	tmp_1_16116752_C_T	MI0019244|ath-MIR5645d&WithFlank&chr1|+|16116566|16117047	CGATTTTGAGGTCAATGTGG	iso-20-LNZ0SO98
iso-20-XXFN9UFB	TGCTAAGATTTGTGAAGAAA	ENSVATH06351887	MI0019247|ath-MIR1888b&WithFlank&chr3|+|22537277|22537423	GGCTAAGATTTGTGAAGAAA	iso-20-6XFN9UFB
iso-20-Y040IYX0	TTAAGCTAAGATTTGTGAAG	ENSVATH06351887	MI0019247|ath-MIR1888b&WithFlank&chr3|+|22537277|22537423	TTAGGCTAAGATTTGTGAAG	iso-20-YK40IYX0
iso-20-Y1IPPOJI	TTACCATTAGGCCAACAGCT	tmp_5_8527498_G_A	MI0000976|ath-MIR169b&WithFlank&chr5|+|8527463|8527655	TTACCATTGGGCCAACAGCT	iso-20-Y1I8POJI
iso-20-Y3VL9UIZ	TTAGTTAGTATGTGAATTTT	ENSVATH03412501	MI0020194|ath-MIR4245&WithFlank&chr5|+|21161500|21161658	TTAGTTAGTATGTGAATTTC	iso-20-Y3VL9UI9
iso-20-Y440IYX0	TTATGCTAAGATTTGTGAAG	ENSVATH06351887	MI0019247|ath-MIR1888b&WithFlank&chr3|+|22537277|22537423	TTAGGCTAAGATTTGTGAAG	iso-20-YK40IYX0
iso-20-Y9MQB40F	TTCTCCGTATAAATGACACA	ENSVATH07070378	MI0001087|ath-MIR164c&WithFlank&chr5|+|9852668|9852781	CTCTCCGTATAAATGACACA	iso-20-49MQB40F
iso-20-YBY216EE	TTAAATTAGAAGTCAACGAT	tmp_5_7168954_C_T	MI0008305|ath-MIR1888a&WithFlank&chr5|+|7168864|7168975	TCAAATTAGAAGTCAACGAT	iso-20-8BY216EE
iso-20-YBZ5B3J9	TTAAATTTACAAAGTCATTC	ENSVATH06624195	MI0026809|ath-MIR8179&WithFlank&chr4|-|7161969|7161847	CTAAATTTACAAAGTCATTC	iso-20-4BZ5B3J9
iso-20-YD4LDXWN	TTAACCTATAAATTATCGTT	tmp_5_7168924_G_A	MI0008305|ath-MIR1888a&WithFlank&chr5|+|7168864|7168975	TTAACCTATAAGTTATCGTT	iso-20-YD4L1XWN
iso-20-YE4L1XWN	TTAATCTATAAGTTATCGTT	ENSVATH02621431	MI0019217|ath-MIR5635d&WithFlank&chr4|+|1023906|1024155	TTAACCTATAAGTTATCGTT	iso-20-YD4L1XWN
iso-20-YKY0IYX0	TTAGGTTAAGATTTGTGAAG	ENSVATH12860104	MI0019247|ath-MIR1888b&WithFlank&chr3|+|22537277|22537423	TTAGGCTAAGATTTGTGAAG	iso-20-YK40IYX0
iso-20-YLRXDXO3	TTATAGGTTAAATTAGAAGT	tmp_5_7168954_C_T	MI0008305|ath-MIR1888a&WithFlank&chr5|+|7168864|7168975	TTATAGGTCAAATTAGAAGT	iso-20-YLR6DXO3
iso-20-YMWDM9OI	TTATCTCGACCGTTCGAACT	ENSVATH03351664	MI0019199|ath-MIR5628&WithFlank&chr5|+|17985844|17986001	TCATCTCGACCGTTCGAACT	iso-20-8MWDM9OI
iso-20-YZYZN7W9	TTCTTTTCTTCTTCTTCTTC	tmp_2_10676464_C_T	MI0000178|ath-MIR156a&WithFlank&chr2|-|10676579|10676445	CTCTTTTCTTCTTCTTCTTC	iso-20-4ZYZN7W9
iso-20-Z5JX660J	TTTACCATTAGGCCAACAGC	tmp_5_8527498_G_A	MI0000976|ath-MIR169b&WithFlank&chr5|+|8527463|8527655	TTTACCATTGGGCCAACAGC	iso-20-Z5JY660J
iso-20-Z6DD6NZN	TTTCAAAGACGGATTTTGTT	tmp_5_16157927_C_T	MI0005443|ath-MIR866&WithFlank&chr5|-|16157954|16157817	CTTCAAAGACGGATTTTGTT	iso-20-N6DD6NZN
iso-20-Z6HBLHZN	TTTCAATAAACGACGTTGTT	tmp_3_17419131_C_T	MI0019220|ath-MIR5645a&WithFlank&chr3|+|17418770|17419226	CTTCAATAAACGACGTTGTT	iso-20-N6HBLHZN
iso-20-Z6Z9IQZX	TTTCATTTTCATTATTTTTA	tmp_1_4525323_C_T,A	MI0026794|ath-MIR8166&WithFlank&chr1|-|4525366|4525265	CTTCATTTTCATTATTTTTA	iso-20-N6Z9IQZX
iso-20-Z78Q9Z5Z	TTTCTTCCATTGTTTGATTT	tmp_5_9023324_C_T	MI0019214|ath-MIR5641&WithFlank&chr5|+|9022830|9023332	CTTCTTCCATTGTTTGATTT	iso-20-N78Q9Z5Z
iso-20-Z9DOED7W	TTTTCAATAAACGACGTTGT	tmp_3_17419131_C_T	MI0019220|ath-MIR5645a&WithFlank&chr3|+|17418770|17419226	TCTTCAATAAACGACGTTGT	iso-20-W9DOED7W
iso-20-ZBSOUL3Y	TTGAAGTCAATAATACCTTG	ENSVATH04603075	MI0005441|ath-MIR864&WithFlank&chr1|+|6740494|6740597	TTAAAGTCAATAATACCTTG	iso-20-YBSOUL3Y
iso-20-ZDODXD33	TTGACGAAACTGAACCCGGT	ENSVATH05405626	MI0026798|ath-MIR8168&WithFlank&chr2|+|5080628|5080720	CTGACGAAACTGAACCCGGT	iso-20-NDODXD33
iso-20-ZHPJSYMF	TTGCGGCAGCGTCTGCGGCA	ENSVATH04689052	MI0001073|ath-MIR404&WithFlank&chr1|-|11230618|11230457	CTGCGGCAGCGTCTGCGGCA	iso-20-NHPJSYMF
iso-20-ZK14Z09V	TTGGGAGGTGTTGAGTGTGC	tmp_2_5080679_C_T	MI0026798|ath-MIR8168&WithFlank&chr2|+|5080628|5080720	TTGGGAGGTGCTGAGTGTGC	iso-20-ZK14N09V
iso-20-ZNYBBBDB	TTGTTTTAAAAAAAAAAGAA	ENSVATH01261707	MI0019244|ath-MIR5645d&WithFlank&chr1|+|16116566|16117047	TCGTTTTAAAAAAAAAAGAA	iso-20-WNYBBBDB
iso-20-ZO3QBNHW	TTTAACCTATAAATTATCGT	tmp_5_7168924_G_A	MI0008305|ath-MIR1888a&WithFlank&chr5|+|7168864|7168975	TTTAACCTATAAGTTATCGT	iso-20-ZO3QDNHW
iso-20-ZOWQDNHW	TTTAATCTATAAGTTATCGT	ENSVATH02621431	MI0019217|ath-MIR5635d&WithFlank&chr4|+|1023906|1024155	TTTAACCTATAAGTTATCGT	iso-20-ZO3QDNHW
iso-20-ZQZERN5N	TTTATTTGATGGGTTGAGTT	tmp_4_4889500_C_T	MI0019221|ath-MIR5645b&WithFlank&chr4|+|4889415|4889920	TTCATTTGATGGGTTGAGTT	iso-20-YQZERN5N
iso-20-ZS8DUBKX	TTTCGTCAACTAAAACCCTA	ENSVATH05952668	MI0020191|ath-MIR5997&WithFlank&chr3|+|10706759|10706914	TTCCGTCAACTAAAACCCTA	iso-20-YS8DUBKX
iso-20-ZU7FQN5W	TTTGAGTGCAGCGTTGATGT	tmp_4_2789699_A_T	MI0001077|ath-MIR405d&WithFlank&chr4|-|2789747|2789650	ATTGAGTGCAGCGTTGATGT	iso-20-IU7FQN5W
iso-20-ZUDNV3IO	TTTGAAAGTTTAGGTATTAA	tmp_5_7168970_C_T	MI0008305|ath-MIR1888a&WithFlank&chr5|+|7168864|7168975	TTTGAAAGTTCAGGTATTAA	iso-20-ZUDNJ3IO
iso-20-ZUHV0VIZ	TTTGAATCGCACCGCATTTT	tmp_2_2063871_C_T,A	MI0026810|ath-MIR8180&WithFlank&chr2|+|2063842|2064067	TTTGAACCGCACCGCATTTT	iso-20-ZU0V0VIZ
iso-20-ZVHONBW2	TTTGCATCAACTGAATCGGA	ENSVATH02900098	MI0005445|ath-MIR867&WithFlank&chr4|+|11375358|11375487	CTTGCATCAACTGAATCGGA	iso-20-NVHONBW2
iso-20-ZWXIYUDO	TTTGTTGACTTTCGAAATAA	ENSVATH06257376	MI0013363|ath-MIR2933b&WithFlank&chr3|-|17402879|17402756	CTTGTTGACTTTCGAAATAA	iso-20-NWXIYUDO
iso-20-ZWXMOIMX	TTTGTTGATCGAACTCGTTA	ENSVATH00259474	MI0001025|ath-MIR399f&WithFlank&chr2|+|14444991|14445120	TCTGTTGATCGAACTCGTTA	iso-20-WWXMOIMX
iso-20-ZX4IEY99	TTTTACTACTACTTGTGTTC	ENSVATH05533265	MI0019204|ath-MIR5632&WithFlank&chr2|-|8392614|8392443	TTTTACTGCTACTTGTGTTC	iso-20-ZXNIEY99
iso-20-ZXMHYES9	TTTTACGGCGTTAATGTCTC	ENSVATH06257459	MI0019220|ath-MIR5645a&WithFlank&chr3|+|17418770|17419226	ATTTACGGCGTTAATGTCTC	iso-20-IXMHYES9
iso-20-ZXYNZQZZ	TTTTATTATTTTTATTTTTT	ENSVATH07511812	MI0026794|ath-MIR8166&WithFlank&chr1|-|4525366|4525265	TTTCATTATTTTTATTTTTT	iso-20-Z6YNZQZZ
iso-20-ZXZU93X3	TTTTATTTGATGGGTTGAGT	tmp_4_4889500_C_T	MI0019221|ath-MIR5645b&WithFlank&chr4|+|4889415|4889920	TTTCATTTGATGGGTTGAGT	iso-20-Z6ZU93X3
iso-20-ZY1MD3RM	TTTTGAGGTCAAGGTGGGTC	ENSVATH06549725	MI0019221|ath-MIR5645b&WithFlank&chr4|+|4889415|4889920	TTTTGAGGCCAAGGTGGGTC	iso-20-ZY11D3RM
iso-20-ZY3DQ7JI	TTTTGCCGACGCTCTCAGCT	ENSVATH01448070	MI0019235|ath-MIR5652&WithFlank&chr1|-|23413442|23412983	TTCTGCCGACGCTCTCAGCT	iso-20-YY3DQ7JI
iso-20-ZYB3YKVX	TTTTGAAAGTTTAGGTATTA	tmp_5_7168970_C_T	MI0008305|ath-MIR1888a&WithFlank&chr5|+|7168864|7168975	TTTTGAAAGTTCAGGTATTA	iso-20-ZYB38KVX
iso-20-ZYIMVF71	TTTTGATGTCTAGCAGTGCC	ENSVATH05166383	MI0005105|ath-MIR775&WithFlank&chr1|+|29422446|29422580	TTTCGATGTCTAGCAGTGCC	iso-20-ZSIMVF71
iso-20-ZZ5W4J1V	TTTTTGATGTCTAGCAGTGC	ENSVATH05166383	MI0005105|ath-MIR775&WithFlank&chr1|+|29422446|29422580	TTTTCGATGTCTAGCAGTGC	iso-20-Z95W4J1V
iso-20-ZZ7UZWJZ	TTTTTGTTGATTTGTCATTT	tmp_3_17418787_C_T	MI0019220|ath-MIR5645a&WithFlank&chr3|+|17418770|17419226	TTTTTGTTGACTTGTCATTT	iso-20-ZZ7UNWJZ
iso-20-ZZIQZXZZ	TTTTTATTATTTTTATTTTT	ENSVATH07511812	MI0026794|ath-MIR8166&WithFlank&chr1|-|4525366|4525265	TTTTCATTATTTTTATTTTT	iso-20-Z9IQZXZZ
iso-20-ZZO0ZPSN	TTTTTGAAAGTTTAGGTATT	tmp_5_7168970_C_T	MI0008305|ath-MIR1888a&WithFlank&chr5|+|7168864|7168975	TTTTTGAAAGTTCAGGTATT	iso-20-ZZO0YPSN
iso-20-ZZONO3QY	TTTTTGAATTGAAGTGCTTG	ENSVATH05020450	MI0005402|ath-MIR846&WithFlank&chr1|+|22577369|22577739	GTTTTGAATTGAAGTGCTTG	iso-20-7ZONO3QY
iso-20-ZZXB7XRQ	TTTTTTGAAAGTTTAGGTAT	tmp_5_7168970_C_T	MI0008305|ath-MIR1888a&WithFlank&chr5|+|7168864|7168975	TTTTTTGAAAGTTCAGGTAT	iso-20-ZZXB76RQ
iso-21-0B4OVBYZB	ACAAACTCAATAGAATTCTTA	tmp_1_22795617_G_A	MI0005106|ath-MIR776&WithFlank&chr1|+|22795612|22795741	ACGAACTCAATAGAATTCTTA	iso-21-EB4OVBYZB
iso-21-0D6V2EZEB	ACAACGGCGCCAAATTTGATA	tmp_2_3740952_G_A	MI0026805|ath-MIR8175&WithFlank&chr2|+|3740791|3740991	GCAACGGCGCCAAATTTGATA	iso-21-PD6V2EZEB
iso-21-0DEZV4UOB	ACAACACTTTTAGTGTACAAA	ENSVATH14425757	MI0020195|ath-MIR5014b&WithFlank&chr1|-|24605573|24605421	ACAACATTTTTAGTGTACAAA	iso-21-0DIZV4UOB
iso-21-0DHWYNP20	ACAACATCGTTTATTGCAGAG	ENSVATH07242005	MI0019252|ath-MIR5645f&WithFlank&chr5|-|14947175|14946665	ACAACGTCGTTTATTGCAGAG	iso-21-0DSWYNP20
iso-21-0E9X75QWE	ACAATTGTTAGTTACGCTGTT	tmp_1_20622649_G_A	MI0019229|ath-MIR5635b&WithFlank&chr1|-|20622725|20622532	ACAGTTGTTAGTTACGCTGTT	iso-21-039X75QWE
iso-21-0JMXWNRZB	ACAGCCGTTATCGTTGGTTTA	ENSVATH06812494	MI0001430|ath-MIR419&WithFlank&chr4|+|15660364|15660481	ACAGCTGTTATCGTTGGTTTA	iso-21-0J9XWNRZB
iso-21-0LVQHL5EE	ACATATATATATATAGAGATT	tmp_2_2064050_G_A	MI0026810|ath-MIR8180&WithFlank&chr2|+|2063842|2064067	ACATATGTATATATAGAGATT	iso-21-0L9QHL5EE
iso-21-0M7XZF5D0	ACATCGTTTATTGCAGAGACG	ENSVATH07242005	MI0019252|ath-MIR5645f&WithFlank&chr5|-|14947175|14946665	ACGTCGTTTATTGCAGAGACG	iso-21-EM7XZF5D0
iso-21-0V0VEZHSD	ACCGCACCGCACTTTATCCGC	ENSVATH11355233	MI0026810|ath-MIR8180&WithFlank&chr2|+|2063842|2064067	ACCGCACCGCATTTTATCCGC	iso-21-0V0VIZHSD
iso-21-0WVSZ3Y00	ACCGTTATCGTTGGTTTAAGG	ENSVATH13578962	MI0019229|ath-MIR5635b&WithFlank&chr1|-|20622725|20622532	GCCGTTATCGTTGGTTTAAGG	iso-21-PWVSZ3Y00
iso-21-1B6NZKN00	AGGAAGGATTTTGGGCTGAGG	ENSVATH13595792	MI0026801|ath-MIR8171&WithFlank&chr2|+|16890440|16890573	AGGAAGGATTTCGGGCTGAGG	iso-21-1B6NWKN00
iso-21-1EZ8QUR4B	AGGATTTTGGGCTGAGGGTGA	ENSVATH13595792	MI0026801|ath-MIR8171&WithFlank&chr2|+|16890440|16890573	AGGATTTCGGGCTGAGGGTGA	iso-21-1EY8QUR4B
iso-21-1NDEZ4DBB	AGGTTAAGATTTGTGAAGAAA	ENSVATH12860115	MI0019247|ath-MIR1888b&WithFlank&chr3|+|22537277|22537423	AGGCTAAGATTTGTGAAGAAA	iso-21-1IDEZ4DBB
iso-21-1NVP09OMB	AGGTTTATAGACCTCGAATCA	ENSVATH13825078	MI0001071|ath-MIR402&WithFlank&chr1|+|29016514|29016834	GGGTTTATAGACCTCGAATCA	iso-21-RNVP09OMB
iso-21-1OD4ZL2EE	AGTAAAAGTGTTGTACAAATT	ENSVATH01477218	MI0017882|ath-MIR5014a&WithFlank&chr1|+|24553903|24554055	ACTAAAAGTGTTGTACAAATT	iso-21-EOD4ZL2EE
iso-21-1WDL5864E	AGTGTAAGTAGATGGGGATGT	tmp_5_2641524_C_T	MI0005390|ath-MIR834&WithFlank&chr5|-|2641680|2641420	AGTGTAAGTAGATGGGGATGC	iso-21-1WDL5864D
iso-21-1XKQZU2RD	AGTTACCCATTTTGACACCCC	ENSVATH13333247	MI0001074|ath-MIR405a&WithFlank&chr2|-|9635119|9634951	GGTTACCCATTTTGACACCCC	iso-21-RXKQZU2RD
iso-21-2B2HWNZME	CAAAACAACGTCGTTTTGTCT	ENSVATH02728484	MI0019221|ath-MIR5645b&WithFlank&chr4|+|4889415|4889920	CAAAACGACGTCGTTTTGTCT	iso-21-2BLHWNZME
iso-21-2FNZ1W0BE	CAACACTTTTAGTGTACAAAT	ENSVATH14425757	MI0020195|ath-MIR5014b&WithFlank&chr1|-|24605573|24605421	CAACATTTTTAGTGTACAAAT	iso-21-2FZZ1W0BE
iso-21-2I26YDE9E	CAACTCACCATTAACACTTCT	ENSVATH02621437	MI0019217|ath-MIR5635d&WithFlank&chr4|+|1023906|1024155	CGACTCACCATTAACACTTCT	iso-21-LI26YDE9E
iso-21-2LBE7W02E	CAATAAAAATGTTGTACAGAT	ENSVATH13741230	MI0020195|ath-MIR5014b&WithFlank&chr1|-|24605573|24605421	CAATAAAAGTGTTGTACAGAT	iso-21-2LB37W02E
iso-21-2LBOMYZYE	CAATAAACAACGTTGTTTTGT	tmp_1_16116918_G_A	MI0019244|ath-MIR5645d&WithFlank&chr1|+|16116566|16117047	CAATAAACGACGTTGTTTTGT	iso-21-2LBUMYZYE
iso-21-2N7PYHNNB	CAATTGTTAGTTACGCTGTTA	tmp_1_20622649_G_A	MI0019229|ath-MIR5635b&WithFlank&chr1|-|20622725|20622532	CAGTTGTTAGTTACGCTGTTA	iso-21-JN7PYHNNB
iso-21-2S2ZVRP3E	CACCGCACTTTATCCGCAGTT	ENSVATH11355233	MI0026810|ath-MIR8180&WithFlank&chr2|+|2063842|2064067	CACCGCATTTTATCCGCAGTT	iso-21-2SJZVRP3E
iso-21-2ZY3SFDWB	CACTTTTAGTGTACAAATGTA	ENSVATH14425757	MI0020195|ath-MIR5014b&WithFlank&chr1|-|24605573|24605421	CATTTTTAGTGTACAAATGTA	iso-21-JZY3SFDWB
iso-21-37E5FXYSD	CCTCTACTACAGCTATTCCGC	ENSVATH11658046	MI0017899|ath-MIR5029&WithFlank&chr5|+|12268501|12268703	CTTCTACTACAGCTATTCCGC	iso-21-N7E5FXYSD
iso-21-3F3FNX8VB	CCGCACCGCACTTTATCCGCA	ENSVATH11355233	MI0026810|ath-MIR8180&WithFlank&chr2|+|2063842|2064067	CCGCACCGCATTTTATCCGCA	iso-21-3F3FZX8VB
iso-21-3NHW9NUKB	CCGTTATCGTTGGTTTAAGGA	ENSVATH06812494	MI0001430|ath-MIR419&WithFlank&chr4|+|15660364|15660481	CTGTTATCGTTGGTTTAAGGA	iso-21-NNHW9NUKB
iso-21-3QZFYN1RD	CCTATTTGCATTATTAGTCCC	ENSVATH11265837	MI0019245|ath-MIR5660&WithFlank&chr4|-|5292826|5292620	CATATTTGCATTATTAGTCCC	iso-21-JQZFYN1RD
iso-21-46VOID0MB	CTCCATATAAATGACACATCA	ENSVATH03175810	MI0017897|ath-MIR5027&WithFlank&chr5|+|10943896|10944068	CTCCGTATAAATGACACATCA	iso-21-4SVOID0MB
iso-21-49JQB40FE	CTCTCCATATAAATGACACAT	ENSVATH03175810	MI0017897|ath-MIR5027&WithFlank&chr5|+|10943896|10944068	CTCTCCGTATAAATGACACAT	iso-21-49MQB40FE
iso-21-4DW4PH070	CTAACTCGTGGCACGACCCTG	ENSVATH06646836	MI0017896|ath-MIR5026&WithFlank&chr4|+|7844490|7844694	TTAACTCGTGGCACGACCCTG	iso-21-YDW4PH070
iso-21-4N10FYY0B	CTATTAGGAGAGCTGTTAAGA	ENSVATH01372736	MI0019229|ath-MIR5635b&WithFlank&chr1|-|20622725|20622532	CTGTTAGGAGAGCTGTTAAGA	iso-21-NN10FYY0B
iso-21-4NFDBDBWE	CTATTAGAACAAAACAACGTT	ENSVATH13279880	MI0019244|ath-MIR5645d&WithFlank&chr1|+|16116566|16117047	CTGTTAGAACAAAACAACGTT	iso-21-NNFDBDBWE
iso-21-4NXQVXSRE	CTATTTGCATTATTAGTCCCT	ENSVATH11265837	MI0019245|ath-MIR5660&WithFlank&chr4|-|5292826|5292620	ATATTTGCATTATTAGTCCCT	iso-21-HNXQVXSRE
iso-21-4X4FQQ8VB	CTCTACTACAGCTATTCCGCA	ENSVATH11658046	MI0017899|ath-MIR5029&WithFlank&chr5|+|12268501|12268703	TTCTACTACAGCTATTCCGCA	iso-21-YX4FQQ8VB
iso-21-4XY20B0D0	CTCTATTAGAACAAAACAACG	ENSVATH13279880	MI0019244|ath-MIR5645d&WithFlank&chr1|+|16116566|16117047	CTCTGTTAGAACAAAACAACG	iso-21-4YY20B0D0
iso-21-577S7DI3D	GATCTGTTCGGTGACATGGTC	ENSVATH01448059	MI0019235|ath-MIR5652&WithFlank&chr1|-|23413442|23412983	AATCTGTTCGGTGACATGGTC	iso-21-D77S7DI3D
iso-21-5EYX2NJ7D	GAGATTTCTACAATTCATCTC	ENSVATH05689567	MI0019250|ath-MIR5662&WithFlank&chr2|+|16798578|16798876	GAGATCTCTACAATTCATCTC	iso-21-5E4X2NJ7D
iso-21-5SMSZ2H6B	GATCGCGTCGTTGGAATCCAA	ENSVATH13192219	MI0001427|ath-MIR416&WithFlank&chr2|+|7008514|7008605	GACCGCGTCGTTGGAATCCAA	iso-21-OSMSZ2H6B
iso-21-5UX4IB5UB	GATGATGATGATGAAGATGAA	ENSVATH01491440	MI0001425|ath-MIR414&WithFlank&chr1|-|25137569|25137450	GACGATGATGATGAAGATGAA	iso-21-OUX4IB5UB
iso-21-5UX4IE5UB	GATGATGATGATGATGATGAA	ENSVATH01491440	MI0001425|ath-MIR414&WithFlank&chr1|-|25137569|25137450	GATGATGACGATGATGATGAA	iso-21-5UXHIE5UB
iso-21-5UX4IEO2E	GATGATGATGATGATGAAGAT	ENSVATH01491440	MI0001425|ath-MIR414&WithFlank&chr1|-|25137569|25137450	GATGACGATGATGATGAAGAT	iso-21-5UL4IEO2E
iso-21-5UYJYRV5B	GATGATTAGCTTCCCTATACA	ENSVATH14365989	MI0026804|ath-MIR8174&WithFlank&chr3|-|16589532|16589408	GACGATTAGCTTCCCTATACA	iso-21-OUYJYRV5B
iso-21-5Z4FI6W7B	GATTTCTACAATTCATCTCTA	ENSVATH05689567	MI0019250|ath-MIR5662&WithFlank&chr2|+|16798578|16798876	GATCTCTACAATTCATCTCTA	iso-21-574FI6W7B
iso-21-605Z9JXK0	GGAAGGATTTTGGGCTGAGGG	ENSVATH13595792	MI0026801|ath-MIR8171&WithFlank&chr2|+|16890440|16890573	GGAAGGATTTCGGGCTGAGGG	iso-21-605ZMJXK0
iso-21-62N1XB3OD	GGAGACTGCCTGAAACCTAAC	ENSVATH05929826	MI0000985|ath-MIR169k&WithFlank&chr3|-|9875743|9875519	AGAGACTGCCTGAAACCTAAC	iso-21-F2N1XB3OD
iso-21-6MQM78DRB	GGATCGCGTCGTTGGAATCCA	ENSVATH13192219	MI0001427|ath-MIR416&WithFlank&chr2|+|7008514|7008605	GGACCGCGTCGTTGGAATCCA	iso-21-61QM78DRB
iso-21-7H76EV6LB	GTGCGGTTCAACTGCGGATAA	ENSVATH06250521	MI0019233|ath-MIR5651&WithFlank&chr3|+|17178441|17178614	GTGCAGTTCAACTGCGGATAA	iso-21-7F76EV6LB
iso-21-7MIM7OSKE	GTGTCATGTCGTTAAGTAGGT	ENSVATH08300922	MI0019221|ath-MIR5645b&WithFlank&chr4|+|4889415|4889920	GAGTCATGTCGTTAAGTAGGT	iso-21-5MIM7OSKE
iso-21-7O7VZ4D50	GTTAAGTTGCTTGTGAATACG	ENSVATH10709866	MI0014669|ath-MIR841b&WithFlank&chr4|+|2184129|2184635	CTTAAGTTGCTTGTGAATACG	iso-21-NO7VZ4D50
iso-21-7OVZO1P10	GTTAATATTTGAACCGCACCG	tmp_2_2063871_C_T,A	MI0026810|ath-MIR8180&WithFlank&chr2|+|2063842|2064067	GTTACTATTTGAACCGCACCG	iso-21-75VZO1P10
iso-21-7OZRSO41D	GTTAATTTCCGTCAACTACCC	ENSVATH06956042	MI0019200|ath-MIR5629&WithFlank&chr5|+|3802708|3803068	GTTAACTTCCGTCAACTACCC	iso-21-7ONRSO41D
iso-21-7PBBBBMYE	GTTAGAAAAAAAAAACGTTGT	ENSVATH06257467	MI0019220|ath-MIR5645a&WithFlank&chr3|+|17418770|17419226	GTTAGAACAAAAAAACGTTGT	iso-21-7PBOBBMYE
iso-21-7Q587WBB0	GTTATGATGGGTTGTAAAAAG	ENSVATH00019579	MI0005102|ath-MIR472&WithFlank&chr1|-|4182305|4182126	GTCATGATGGGTTGTAAAAAG	iso-21-SQ587WBB0
iso-21-7V6PM7QJB	GTTGCGGCAGCGTCTGCGGCA	ENSVATH12516198	MI0001073|ath-MIR404&WithFlank&chr1|-|11230618|11230457	GCTGCGGCAGCGTCTGCGGCA	iso-21-QV6PM7QJB
iso-21-7YUW0I76E	GTTTGTACGTACACTGTTCAT	ENSVATH13192222	MI0001427|ath-MIR416&WithFlank&chr2|+|7008514|7008605	GTTCGTACGTACACTGTTCAT	iso-21-7SUW0I76E
iso-21-7YXNZ0HE0	GTTTGTGATTTTGAGATAATG	ENSVATH06549728	MI0019221|ath-MIR5645b&WithFlank&chr4|+|4889415|4889920	GTCTGTGATTTTGAGATAATG	iso-21-SYXNZ0HE0
iso-21-856Y2D0ZB	TCCACGGCTGCAAACACCTTA	ENSVATH05691037	MI0026801|ath-MIR8171&WithFlank&chr2|+|16890440|16890573	CCCACGGCTGCAAACACCTTA	iso-21-K56Y2D0ZB
iso-21-87IYJXY3D	TCCCTATTTGCATTATTAGTC	ENSVATH11265837	MI0019245|ath-MIR5660&WithFlank&chr4|-|5292826|5292620	TCCATATTTGCATTATTAGTC	iso-21-8QIYJXY3D
iso-21-8B4WU7XDB	TCAAACTCGTTACCTTGAACA	ENSVATH07911794	MI0008303|ath-MIR1886&WithFlank&chr2|+|15611864|15611988	TCGAACTCGTTACCTTGAACA	iso-21-WB4WU7XDB
iso-21-8BHXFM5OB	TCAAAATCTAAGATCGATAAA	ENSVATH06646832	MI0017896|ath-MIR5026&WithFlank&chr4|+|7844490|7844694	TCAAAATCTGAGATCGATAAA	iso-21-8BHYFM5OB
iso-21-8D8D8D8DD	TCAACTCAACTCAACTCAACC	tmp_1_19430078_C_T	MI0001078|ath-MIR406&WithFlank&chr1|-|19430283|19430072	CCAACTCAACTCAACTCAACC	iso-21-KD8D8D8DD
iso-21-8EBFEN7Z0	TCAATAAACAACGTTGTTTTG	tmp_1_16116918_G_A	MI0019244|ath-MIR5645d&WithFlank&chr1|+|16116566|16117047	TCAATAAACGACGTTGTTTTG	iso-21-8EBHEN7Z0
iso-21-8KIH5X3SE	TCAGGATGCGGATTACCTCGT	tmp_3_2854362_G_A	MI0010630|ath-MIR2111a&WithFlank&chr3|+|2854278|2854448	TCGGGATGCGGATTACCTCGT	iso-21-WKIH5X3SE
iso-21-8MB4B41XE	TCATCAAATGAAATGAGTTAT	tmp_5_20632566_C_T	MI0001075|ath-MIR405b&WithFlank&chr5|+|20632508|20632643	CCATCAAATGAAATGAGTTAT	iso-21-KMB4B41XE
iso-21-8NVZLBSOD	TCATTTATTTCGAAAGTCAAC	ENSVATH02732748	MI0001070|ath-MIR401&WithFlank&chr4|-|5020492|5020231	TCATTTGTTTCGAAAGTCAAC	iso-21-8N9ZLBSOD
iso-21-8OHUZ6YME	TCCAAATCGATTTCATTATCT	ENSVATH12074919	MI0019225|ath-MIR5645c&WithFlank&chr3|+|14742415|14742810	CCCAAATCGATTTCATTATCT	iso-21-KOHUZ6YME
iso-21-8QHBXFJ6E	TCCATATAAATGACACATCAT	ENSVATH03175810	MI0017897|ath-MIR5027&WithFlank&chr5|+|10943896|10944068	TCCGTATAAATGACACATCAT	iso-21-8WHBXFJ6E
iso-21-8ZIYJXY3D	TCCTTATTTGCATTATTAGTC	tmp_2_4674596_A_C	MI0005411|ath-MIR855&WithFlank&chr2|+|4674421|4674704	TCATTATTTGCATTATTAGTC	iso-21-8NIYJXY3D
iso-21-93Z4IZ5EB	TGGGTTTGTGATTTTGAGATA	ENSVATH06549728	MI0019221|ath-MIR5645b&WithFlank&chr4|+|4889415|4889920	TGGGTCTGTGATTTTGAGATA	iso-21-93N4IZ5EB
iso-21-94E6RZO2D	TGGTGACTCAGGTTTGAAGAC	ENSVATH01407029	MI0019223|ath-MIR5647&WithFlank&chr1|-|22084689|22084258	TGGCGACTCAGGTTTGAAGAC	iso-21-9HE6RZO2D
iso-21-95J01ZFFD	TGTACCAGAGAGTTTAGACAC	tmp_1_12035137_C_T	MI0019255|ath-MIR5666&WithFlank&chr1|+|12035041|12035141	CGTACCAGAGAGTTTAGACAC	iso-21-M5J01ZFFD
iso-21-95SFNNJSB	TGTACGTACACTGTTCATCGA	ENSVATH13192222	MI0001427|ath-MIR416&WithFlank&chr2|+|7008514|7008605	CGTACGTACACTGTTCATCGA	iso-21-M5SFNNJSB
iso-21-969SY0V3E	TGTCATGTCGTTAAGTAGGTT	ENSVATH08300922	MI0019221|ath-MIR5645b&WithFlank&chr4|+|4889415|4889920	AGTCATGTCGTTAAGTAGGTT	iso-21-169SY0V3E
iso-21-9BKE5MXE0	TGGAACCAATGAGTCTGAATG	ENSVATH01656490	MI0026810|ath-MIR8180&WithFlank&chr2|+|2063842|2064067	CGGAACCAATGAGTCTGAATG	iso-21-MBKE5MXE0
iso-21-9ELWMYOMD	TGGATCGCGTCGTTGGAATCC	ENSVATH13192219	MI0001427|ath-MIR416&WithFlank&chr2|+|7008514|7008605	TGGACCGCGTCGTTGGAATCC	iso-21-9DLWMYOMD
iso-21-9LUPIPZ0D	TGGTATACAGATTAGTTGAGC	ENSVATH12622800	MI0019254|ath-MIR5665&WithFlank&chr5|-|19499539|19499049	TGGTCTACAGATTAGTTGAGC	iso-21-9MUPIPZ0D
iso-21-9WJWMX1P0	TGTGTCATGTCGTTAAGTAGG	ENSVATH08300922	MI0019221|ath-MIR5645b&WithFlank&chr4|+|4889415|4889920	TGAGTCATGTCGTTAAGTAGG	iso-21-X3JWMX1P0
iso-21-9XHNXDL5D	TGTTAATATTTGAACCGCACC	tmp_2_2063871_C_T,A	MI0026810|ath-MIR8180&WithFlank&chr2|+|2063842|2064067	TGTTACTATTTGAACCGCACC	iso-21-9X4NXDL5D
iso-21-9Y6MRBWBB	TGTTGGGATCGGGAATCGAAA	tmp_4_6546745_C_G,A,T	MI0017898|ath-MIR5028&WithFlank&chr4|-|6546833|6546641	TGCTGGGATCGGGAATCGAAA	iso-21-XY6MRBWBB
iso-21-B14B8RBMB	AAACCCTAAATCCCCAAATCA	ENSVATH02742166	MI0019257|ath-MIR5645e&WithFlank&chr4|+|5321221|5321649	AAACCCTAAATCCCCAAATCG	iso-21-B14B8RBM0
iso-21-B1YBYRBMB	AAACCTTAAATTCCCAAATCA	ENSVATH04829964	MI0019244|ath-MIR5645d&WithFlank&chr1|+|16116566|16117047	AAACCTTAAATTCCCAAATCG	iso-21-B1YBYRBM0
iso-21-B22LIIUIB	AAAGACAATAATGCTTAACTA	ENSVATH07368099	MI0019254|ath-MIR5665&WithFlank&chr5|-|19499539|19499049	GAAGACAATAATGCTTAACTA	iso-21-O22LIIUIB
iso-21-B3I4IODUD	AAAGTATGTGATTAAAATGAC	ENSVATH01940496	MI0001079|ath-MIR407&WithFlank&chr2|+|13866199|13866473	AAAGTATGTGATTAAAACGAC	iso-21-B3I4IOBUD
iso-21-B4HF8M0FB	AAATGATACATCATCACACAA	tmp_5_10943938_C_T	MI0017897|ath-MIR5027&WithFlank&chr5|+|10943896|10944068	AAATGACACATCATCACACAA	iso-21-B40F8M0FB
iso-21-BB7NBOX3D	AAAAAGTGTTAACAATGAGTC	ENSVATH13578977	MI0019229|ath-MIR5635b&WithFlank&chr1|-|20622725|20622532	AAGAAGTGTTAACAATGAGTC	iso-21-DB7NBOX3D
iso-21-BDDYY3UVE	AAAACAATTGTTAGTTACGCT	tmp_1_20622649_G_A	MI0019229|ath-MIR5635b&WithFlank&chr1|-|20622725|20622532	AAAACAGTTGTTAGTTACGCT	iso-21-BD1YY3UVE
iso-21-BE40HUUEE	AAAATCTAAGATCGATAAATT	ENSVATH06646832	MI0017896|ath-MIR5026&WithFlank&chr4|+|7844490|7844694	AAAATCTGAGATCGATAAATT	iso-21-BEN0HUUEE
iso-21-BE478FNVD	AAAATCTCCTTCACACTTGCC	ENSVATH06224321	MI0026793|ath-MIR8165&WithFlank&chr3|-|16538631|16538483	GAAATCTCCTTCACACTTGCC	iso-21-OE478FNVD
iso-21-BF8N54JHE	AAACATCATTGAGTGCAGCGT	ENSVATH08234608	MI0001077|ath-MIR405d&WithFlank&chr4|-|2789747|2789650	GAACATCATTGAGTGCAGCGT	iso-21-OF8N54JHE
iso-21-BFDNYLNDB	AAACAAAGTTTTATACTGACA	ENSVATH03412504	MI0020194|ath-MIR4245&WithFlank&chr5|+|21161500|21161658	GAACAAAGTTTTATACTGACA	iso-21-OFDNYLNDB
iso-21-BFIWVNEI0	AAACAATTGTTAGTTACGCTG	tmp_1_20622649_G_A	MI0019229|ath-MIR5635b&WithFlank&chr1|-|20622725|20622532	AAACAGTTGTTAGTTACGCTG	iso-21-BF7WVNEI0
iso-21-BKX1I8F40	AAAGGTGACCATTGGAGATGG	ENSVATH05689577	MI0019250|ath-MIR5662&WithFlank&chr2|+|16798578|16798876	AGAGGTGACCATTGGAGATGG	iso-21-FKX1I8F40
iso-21-BLBUMYZYE	AAATAAACGACGTTGTTTTGT	ENSVATH04829974	MI0019244|ath-MIR5645d&WithFlank&chr1|+|16116566|16117047	CAATAAACGACGTTGTTTTGT	iso-21-2LBUMYZYE
iso-21-BMZOZ2DZD	AAATCTTTAATTGGAAATTTC	tmp_2_14100049_G_A	MI0026800|ath-MIR8170&WithFlank&chr2|+|14099953|14100155	AAATCTTTGATTGGAAATTTC	iso-21-BMZUZ2DZD
iso-21-BN7Q587WB	AAATTGTTATGATGGGTTGTA	ENSVATH00019579	MI0005102|ath-MIR472&WithFlank&chr1|-|4182305|4182126	AAATTGTCATGATGGGTTGTA	iso-21-BNSQ587WB
iso-21-BN7U71IVE	AAATTGTTGAGTGCCATTGCT	ENSVATH05044272	MI0019235|ath-MIR5652&WithFlank&chr1|-|23413442|23412983	AAACTGTTGAGTGCCATTGCT	iso-21-BI7U71IVE
iso-21-BNX2WEBNE	AAATTTGAGATCGATAAATTT	ENSVATH02815782	MI0017896|ath-MIR5026&WithFlank&chr4|+|7844490|7844694	AAATCTGAGATCGATAAATTT	iso-21-BMX2WEBNE
iso-21-BOMYZYYXB	AACAACGTTGTTTTGTTCTAA	ENSVATH04829975	MI0019244|ath-MIR5645d&WithFlank&chr1|+|16116566|16117047	AACGACGTTGTTTTGTTCTAA	iso-21-BUMYZYYXB
iso-21-BOZN1XLYE	AACAATTGTTAGTTACGCTGT	tmp_1_20622649_G_A	MI0019229|ath-MIR5635b&WithFlank&chr1|-|20622725|20622532	AACAGTTGTTAGTTACGCTGT	iso-21-BPZN1XLYE
iso-21-BP3NHW9NE	AACAGCCGTTATCGTTGGTTT	ENSVATH06812494	MI0001430|ath-MIR419&WithFlank&chr4|+|15660364|15660481	AACAGCTGTTATCGTTGGTTT	iso-21-BPNNHW9NE
iso-21-BQDZZXMHE	AACATAATTTTTTTACGGCGT	ENSVATH01195098	MI0005103|ath-MIR773a&WithFlank&chr1|+|13067245|13067341	GACATAATTTTTTTACGGCGT	iso-21-OQDZZXMHE
iso-21-BS2S2ZVR0	AACCGCACCGCACTTTATCCG	ENSVATH11355233	MI0026810|ath-MIR8180&WithFlank&chr2|+|2063842|2064067	AACCGCACCGCATTTTATCCG	iso-21-BS2SJZVR0
iso-21-BSSK2PHSB	AACCGGTAGGCACAGATCCGA	ENSVATH07292151	MI0019218|ath-MIR5644&WithFlank&chr5|+|16649988|16650144	AGCCGGTAGGCACAGATCCGA	iso-21-FSSK2PHSB
iso-21-BU480DDOE	AACGACTCGGACAACAATAAT	ENSVATH03293468	MI0000977|ath-MIR169c&WithFlank&chr5|-|15871006|15870584	GACGACTCGGACAACAATAAT	iso-21-OU480DDOE
iso-21-D0NNDB7NB	AAGAGCTGTTAAGAAGTGTTA	tmp_1_20622669_G_A	MI0019229|ath-MIR5635b&WithFlank&chr1|-|20622725|20622532	GAGAGCTGTTAAGAAGTGTTA	iso-21-50NNDB7NB
iso-21-D2ZY6Y130	AAGGATTTTGGGCTGAGGGTG	ENSVATH13595792	MI0026801|ath-MIR8171&WithFlank&chr2|+|16890440|16890573	AAGGATTTCGGGCTGAGGGTG	iso-21-D2ZS6Y130
iso-21-D5NBN9BB0	AATACCTGAACTTTCAAAAAG	tmp_5_7168920_T_A	MI0008305|ath-MIR1888a&WithFlank&chr5|+|7168864|7168975	TATACCTGAACTTTCAAAAAG	iso-21-V5NBN9BB0
iso-21-D7H0YM7UD	AATCTATAAGTTATCGTTGAC	ENSVATH10532334	MI0019217|ath-MIR5635d&WithFlank&chr4|+|1023906|1024155	AACCTATAAGTTATCGTTGAC	iso-21-B7H0YM7UD
iso-21-DD5Z9NN2B	AAGACGATTTTGGTTCTGGAA	ENSVATH12739499	MI0005411|ath-MIR855&WithFlank&chr2|+|4674421|4674704	AGGACGATTTTGGTTCTGGAA	iso-21-1D5Z9NN2B
iso-21-DE5XQ93QB	AAGATGATTAGCTTCCCTATA	ENSVATH14365989	MI0026804|ath-MIR8174&WithFlank&chr3|-|16589532|16589408	AAGACGATTAGCTTCCCTATA	iso-21-DD5XQ93QB
iso-21-DO0D7WZWE	AATAAACAACGTTGTTTTGTT	tmp_1_16116918_G_A	MI0019244|ath-MIR5645d&WithFlank&chr1|+|16116566|16117047	AATAAACGACGTTGTTTTGTT	iso-21-DOED7WZWE
iso-21-DOBDX4OBB	AATAAAAAACTGATGGAAAAA	tmp_1_6520964_C_T	MI0005393|ath-MIR837&WithFlank&chr1|+|6520935|6521130	AACAAAAAACTGATGGAAAAA	iso-21-BOBDX4OBB
iso-21-DQDYUQMW0	AATATAATTGTACATCGTGTG	tmp_3_16538500_G_A	MI0026793|ath-MIR8165&WithFlank&chr3|-|16538631|16538483	GATATAATTGTACATCGTGTG	iso-21-5QDYUQMW0
iso-21-DQZB3F3FE	AATATTTGAACCGCACCGCAT	tmp_2_2063871_C_T,A	MI0026810|ath-MIR8180&WithFlank&chr2|+|2063842|2064067	ACTATTTGAACCGCACCGCAT	iso-21-EQZB3F3FE
iso-21-DU7QRNFMD	AATGAGTTATGGGTTAGATCC	ENSVATH03405827	MI0001075|ath-MIR405b&WithFlank&chr5|+|20632508|20632643	AATGAGTTATGGGTTAGACCC	iso-21-DU7QRNF1D
iso-21-DUVU4OIJB	AATGATATGACTCAAATGGCA	ENSVATH00407022	MI0005399|ath-MIR843&WithFlank&chr3|+|17742092|17742308	AACGATATGACTCAAATGGCA	iso-21-BUVU4OIJB
iso-21-DW0PF3Y2D	AATGTACCAGAGAGTTTAGAC	ENSVATH01163539	MI0019255|ath-MIR5666&WithFlank&chr1|+|12035041|12035141	AACGTACCAGAGAGTTTAGAC	iso-21-BW0PF3Y2D
iso-21-DWMZIVF2D	AATGTCGTTTATTGCAGAGAC	ENSVATH14532698	MI0019252|ath-MIR5645f&WithFlank&chr5|-|14947175|14946665	AACGTCGTTTATTGCAGAGAC	iso-21-BWMZIVF2D
iso-21-DWYDUM9UB	AATGTTTAACTAATCTGTGAA	ENSVATH12622857	MI0019254|ath-MIR5665&WithFlank&chr5|-|19499539|19499049	AATGCTTAACTAATCTGTGAA	iso-21-DVYDUM9UB
iso-21-DX4DZUB1B	AATTACTAACTTTGAAAACCA	tmp_4_7845754_G_A	MI0005405|ath-MIR850&WithFlank&chr4|+|7845701|7845933	AGTTACTAACTTTGAAAACCA	iso-21-1X4DZUB1B
iso-21-DX93VDKDE	AATTATGGGTTAGACCCAACT	ENSVATH14622991	MI0001075|ath-MIR405b&WithFlank&chr5|+|20632508|20632643	AGTTATGGGTTAGACCCAACT	iso-21-1X93VDKDE
iso-21-DXFKI58OE	AATTAAGAGGATTACTCCAAT	tmp_4_2626048_G_T	MI0001015|ath-MIR397a&WithFlank&chr4|+|2625944|2626062	AATGAAGAGGATTACTCCAAT	iso-21-DUFKI58OE
iso-21-DYY3UV9X0	AATTGTTAGTTACGCTGTTAG	tmp_1_20622649_G_A	MI0019229|ath-MIR5635b&WithFlank&chr1|-|20622725|20622532	AGTTGTTAGTTACGCTGTTAG	iso-21-1YY3UV9X0
iso-21-DZ3MBXKXB	AATTTCCGTCAACTACCCTAA	ENSVATH06956042	MI0019200|ath-MIR5629&WithFlank&chr5|+|3802708|3803068	AACTTCCGTCAACTACCCTAA	iso-21-BZ3MBXKXB
iso-21-DZD7H0YM0	AATTTAATCTATAAGTTATCG	ENSVATH10532334	MI0019217|ath-MIR5635d&WithFlank&chr4|+|1023906|1024155	AATTTAACCTATAAGTTATCG	iso-21-DZB7H0YM0
iso-21-E294QPFDD	ACGGATGGTGGCTAGAGAACC	ENSVATH01882944	MI0019212|ath-MIR5639&WithFlank&chr2|+|10356776|10357169	ACTGATGGTGGCTAGAGAACC	iso-21-EU94QPFDD
iso-21-E3QKF0X8E	ACGGTGCGGGAGAAGTGCGGT	tmp_2_2063976_G_A	MI0026810|ath-MIR8180&WithFlank&chr2|+|2063842|2064067	GCGGTGCGGGAGAAGTGCGGT	iso-21-Q3QKF0X8E
iso-21-E57ZQ3QKB	ACTACGTTTTGCGGTGCGGGA	tmp_2_2063967_G_A	MI0026810|ath-MIR8180&WithFlank&chr2|+|2063842|2064067	ACTGCGTTTTGCGGTGCGGGA	iso-21-EV7ZQ3QKB
iso-21-EZYMWQBL0	ACTTTTTATCTCTATAAATAG	ENSVATH05689565	MI0019250|ath-MIR5662&WithFlank&chr2|+|16798578|16798876	ACTTTTTGTCTCTATAAATAG	iso-21-EZZMWQBL0
iso-21-F21VRV19B	AGAGAAGTGCGGTGCAGTTCA	ENSVATH14010330	MI0026810|ath-MIR8180&WithFlank&chr2|+|2063842|2064067	GGAGAAGTGCGGTGCAGTTCA	iso-21-621VRV19B
iso-21-F2BFDYOF0	AGAGAAAACAAATTGGAACAG	ENSVATH06956037	MI0019200|ath-MIR5629&WithFlank&chr5|+|3802708|3803068	GGAGAAAACAAATTGGAACAG	iso-21-62BFDYOF0
iso-21-F2BNH2RUE	AGAGAAAATTATAGAGGTGAT	ENSVATH13593309	MI0019250|ath-MIR5662&WithFlank&chr2|+|16798578|16798876	AGAGAAAATTATAGAGGTGAC	iso-21-F2BNH2RUD
iso-21-F2Z70E8ME	AGAGATTTCTACAATTCATCT	ENSVATH05689567	MI0019250|ath-MIR5662&WithFlank&chr2|+|16798578|16798876	AGAGATCTCTACAATTCATCT	iso-21-F2W70E8ME
iso-21-F4IPNR4LD	AGATGATTAGCTTCCCTATAC	ENSVATH14365989	MI0026804|ath-MIR8174&WithFlank&chr3|-|16589532|16589408	AGACGATTAGCTTCCCTATAC	iso-21-FHIPNR4LD
iso-21-FEVH109SB	AGAATTAGCGAGGAGTGTCGA	ENSVATH12739501	MI0005411|ath-MIR855&WithFlank&chr2|+|4674421|4674704	GGAATTAGCGAGGAGTGTCGA	iso-21-6EVH109SB
iso-21-FJFM5FM6B	AGAGCAGATCGAGCACGTCAA	ENSVATH14195797	MI0005110|ath-MIR780&WithFlank&chr4|-|8504320|8504135	GGAGCAGATCGAGCACGTCAA	iso-21-6JFM5FM6B
iso-21-FKZYI6L4D	AGAGGTTTTGATTCACGATGC	ENSVATH06613729	MI0017888|ath-MIR5020a&WithFlank&chr4|-|6791476|6791295	GGAGGTTTTGATTCACGATGC	iso-21-6KZYI6L4D
iso-21-FSYM78ZO0	AGCCGTTATCGTTGGTTTAAG	ENSVATH06812494	MI0001430|ath-MIR419&WithFlank&chr4|+|15660364|15660481	AGCTGTTATCGTTGGTTTAAG	iso-21-FYYM78ZO0
iso-21-H0YN7U28D	ATAAGTTATTGTTGACACGGC	ENSVATH10532368	MI0019217|ath-MIR5635d&WithFlank&chr4|+|1023906|1024155	ATAAGTTATCGTTGACACGGC	iso-21-H0YM7U28D
iso-21-H4B39ND9E	ATATGAAAGTTGGTTAATTCT	ENSVATH07070378	MI0001087|ath-MIR164c&WithFlank&chr5|+|9852668|9852781	ATATGAAAGTTGGTTAACTCT	iso-21-H4B39NB9E
iso-21-H7UD2HHD0	ATCCTTAAACCAACGATAACG	tmp_4_1024111_G_A	MI0019217|ath-MIR5635d&WithFlank&chr4|+|1023906|1024155	GTCCTTAAACCAACGATAACG	iso-21-S7UD2HHD0
iso-21-H823JRZJE	ATCGGCAAGTCATCCTTGGCT	ENSVATH07271144	MI0005447|ath-MIR869&WithFlank&chr5|-|15891879|15891573	ACCGGCAAGTCATCCTTGGCT	iso-21-0823JRZJE
iso-21-H90HXWME0	ATCTCACACGTGCGTCGGATG	ENSVATH01546567	MI0015817|ath-MIR4228&WithFlank&chr1|+|28889369|28889538	GTCTCACACGTGCGTCGGATG	iso-21-S90HXWME0
iso-21-H94XY20BB	ATCTCCTCTATTAGAACAAAA	ENSVATH13279880	MI0019244|ath-MIR5645d&WithFlank&chr1|+|16116566|16117047	ATCTCCTCTGTTAGAACAAAA	iso-21-H94YY20BB
iso-21-H97XWRWWE	ATCTCGTTTATCTCCTCTGTT	ENSVATH13279864	MI0019244|ath-MIR5645d&WithFlank&chr1|+|16116566|16117047	GTCTCGTTTATCTCCTCTGTT	iso-21-S97XWRWWE
iso-21-HBBFBQJZE	ATAAAAAACAAACATCATTTT	ENSVATH06646824	MI0017896|ath-MIR5026&WithFlank&chr4|+|7844490|7844694	GTAAAAAACAAACATCATTTT	iso-21-SBBFBQJZE
iso-21-HBBI58BBD	ATAAAAAACTGATGGAAAAAC	tmp_1_6520964_C_T	MI0005393|ath-MIR837&WithFlank&chr1|+|6520935|6521130	ACAAAAAACTGATGGAAAAAC	iso-21-0BBI58BBD
iso-21-HBRUKN62E	ATAAAGGTGACCATTGGAGAT	ENSVATH05689577	MI0019250|ath-MIR5662&WithFlank&chr2|+|16798578|16798876	ATAGAGGTGACCATTGGAGAT	iso-21-H2RUKN62E
iso-21-HBXLJ68FD	ATAAATGATACATCATCACAC	tmp_5_10943938_C_T	MI0017897|ath-MIR5027&WithFlank&chr5|+|10943896|10944068	ATAAATGACACATCATCACAC	iso-21-HBXFJ68FD
iso-21-HBYQZEVU0	ATAAATTCATTTGATTATGAG	ENSVATH03412498	MI0020194|ath-MIR4245&WithFlank&chr5|+|21161500|21161658	ATAAACTCATTTGATTATGAG	iso-21-HB4QZEVU0
iso-21-HF5X7UPNB	ATACAGATTAGTTGAGCATTA	ENSVATH12622800	MI0019254|ath-MIR5665&WithFlank&chr5|-|19499539|19499049	CTACAGATTAGTTGAGCATTA	iso-21-4F5X7UPNB
iso-21-HFN5HYU5E	ATACACTTACATCTGTACACT	ENSVATH13739957	MI0017882|ath-MIR5014a&WithFlank&chr1|+|24553903|24554055	GTACACTTACATCTGTACACT	iso-21-SFN5HYU5E
iso-21-HFVQHLV0B	ATACATATATATATATAGAGA	tmp_2_2064050_G_A	MI0026810|ath-MIR8180&WithFlank&chr2|+|2063842|2064067	ATACATATGTATATATAGAGA	iso-21-HFVWHLV0B
iso-21-HFW4XBWRE	ATACATCGTGTGAAATCTCCT	tmp_3_16538500_G_A	MI0026793|ath-MIR8165&WithFlank&chr3|-|16538631|16538483	GTACATCGTGTGAAATCTCCT	iso-21-SFW4XBWRE
iso-21-HIX7KNDZB	ATACTTGCCTCCATTAATTTA	ENSVATH06224324	MI0026793|ath-MIR8165&WithFlank&chr3|-|16538631|16538483	ACACTTGCCTCCATTAATTTA	iso-21-0IX7KNDZB
iso-21-HIYF1EVKD	ATACTTTACAAGGATTAGGGC	tmp_1_27713325_T_A	MI0000189|ath-MIR159a&WithFlank&chr1|-|27713422|27713227	TTACTTTACAAGGATTAGGGC	iso-21-YIYF1EVKD
iso-21-HLDU2QJ6D	ATATAAATGACACATCATCAC	ENSVATH03175810	MI0017897|ath-MIR5027&WithFlank&chr5|+|10943896|10944068	GTATAAATGACACATCATCAC	iso-21-SLDU2QJ6D
iso-21-HLJUOEE2D	ATATACATGAGAAATACGGAC	tmp_3_16589440_C_T	MI0026804|ath-MIR8174&WithFlank&chr3|-|16589532|16589408	ATACACATGAGAAATACGGAC	iso-21-HFJUOEE2D
iso-21-HLVPFNZEB	ATATATATAGAGATTTTGATA	tmp_2_2064050_G_A	MI0026810|ath-MIR8180&WithFlank&chr2|+|2063842|2064067	GTATATATAGAGATTTTGATA	iso-21-SLVPFNZEB
iso-21-HLVQF2ZYB	ATATATATATAGAGATTTTGA	tmp_2_2064050_G_A	MI0026810|ath-MIR8180&WithFlank&chr2|+|2063842|2064067	ATGTATATATAGAGATTTTGA	iso-21-ILVQF2ZYB
iso-21-HLVQH25ZE	ATATATATATATAGAGATTTT	tmp_2_2064050_G_A	MI0026810|ath-MIR8180&WithFlank&chr2|+|2063842|2064067	ATATGTATATATAGAGATTTT	iso-21-H4VQH25ZE
iso-21-HLXB78YEE	ATATATGAAAGTTGGTTAATT	ENSVATH07070378	MI0001087|ath-MIR164c&WithFlank&chr5|+|9852668|9852781	ATATATGAAAGTTGGTTAACT	iso-21-HLXB78YDE
iso-21-HNXDL5LQE	ATATTTGAACCGCACCGCATT	tmp_2_2063871_C_T,A	MI0026810|ath-MIR8180&WithFlank&chr2|+|2063842|2064067	CTATTTGAACCGCACCGCATT	iso-21-4NXDL5LQE
iso-21-HR2PNFB5D	ATCCCCACAGCTGCAAACACC	tmp_2_16890506_G_A	MI0026801|ath-MIR8171&WithFlank&chr2|+|16890440|16890573	ATCCCCACGGCTGCAAACACC	iso-21-HR28NFB5D
iso-21-HU26796RB	ATCGACACCAGTTTCGGCCCA	ENSVATH00478585	MI0019245|ath-MIR5660&WithFlank&chr4|-|5292826|5292620	GTCGACACCAGTTTCGGCCCA	iso-21-SU26796RB
iso-21-HXU3VSZDB	ATCTATAAGTTATCGTTGACA	ENSVATH10532334	MI0019217|ath-MIR5635d&WithFlank&chr4|+|1023906|1024155	ACCTATAAGTTATCGTTGACA	iso-21-0XU3VSZDB
iso-21-HZD4P5LPB	ATCTTAAGTGGCCACCGCAGA	ENSVATH01973195	MI0026801|ath-MIR8171&WithFlank&chr2|+|16890440|16890573	ACCTTAAGTGGCCACCGCAGA	iso-21-0ZD4P5LPB
iso-21-I40NOD97E	ATGTGACATTGAAACTGTCTT	ENSVATH14490718	MI0005105|ath-MIR775&WithFlank&chr1|+|29422446|29422580	ACGTGACATTGAAACTGTCTT	iso-21-E40NOD97E
iso-21-I58B9F16B	ATTACTCAAATGGCAAGTCAA	ENSVATH02732745	MI0001070|ath-MIR401&WithFlank&chr4|-|5020492|5020231	ATGACTCAAATGGCAAGTCAA	iso-21-ID8B9F16B
iso-21-I9SO4B07B	ATTTCGTCAACTAAAACCCTA	ENSVATH05952670	MI0020191|ath-MIR5997&WithFlank&chr3|+|10706759|10706914	ATTCCGTCAACTAAAACCCTA	iso-21-IRSO4B07B
iso-21-I9ZS599EE	ATTTCTTTCGGATTCTGGATT	ENSVATH04941888	MI0001078|ath-MIR406&WithFlank&chr1|-|19430283|19430072	GTTTCTTTCGGATTCTGGATT	iso-21-79ZS599EE
iso-21-IB95J01ZB	ATGAATGTACCAGAGAGTTTA	ENSVATH01163539	MI0019255|ath-MIR5666&WithFlank&chr1|+|12035041|12035141	ATGAACGTACCAGAGAGTTTA	iso-21-IBM5J01ZB
iso-21-IBDYY4IKE	ATGAAAATTGTTATGATGGGT	ENSVATH00019579	MI0005102|ath-MIR472&WithFlank&chr1|-|4182305|4182126	ATGAAAATTGTCATGATGGGT	iso-21-IBDY84IKE
iso-21-IBW4D6B1E	ATGAATCGTGAATCAAAACCT	tmp_2_4770575_C_A,G	MI0019203|ath-MIR5020c&WithFlank&chr2|+|4770532|4770652	CTGAATCGTGAATCAAAACCT	iso-21-NBW4D6B1E
iso-21-IE5UX4DE0	ATGATGATGATGATGAAGATG	ENSVATH01491440	MI0001425|ath-MIR414&WithFlank&chr1|-|25137569|25137450	ATGACGATGATGATGAAGATG	iso-21-ID5UX4DE0
iso-21-IE5UX4IB0	ATGATGATGATGATGATGAAG	ENSVATH01491440	MI0001425|ath-MIR414&WithFlank&chr1|-|25137569|25137450	ATGATGACGATGATGATGAAG	iso-21-IEOUX4IB0
iso-21-IE5UX4IE0	ATGATGATGATGATGATGATG	ENSVATH01491440	MI0001425|ath-MIR414&WithFlank&chr1|-|25137569|25137450	ATGATGATGACGATGATGATG	iso-21-IE5UL4IE0
iso-21-IEVI87HFD	ATGATTAGCTTCCCTATACAC	ENSVATH14365989	MI0026804|ath-MIR8174&WithFlank&chr3|-|16589532|16589408	ACGATTAGCTTCCCTATACAC	iso-21-EEVI87HFD
iso-21-IH621VRVB	ATGCGGGAGAAGTGCGGTGCA	tmp_2_2063984_G_A	MI0026810|ath-MIR8180&WithFlank&chr2|+|2063842|2064067	GTGCGGGAGAAGTGCGGTGCA	iso-21-7H621VRVB
iso-21-IKHM5FZOE	ATGGGATATCGAGCATTTAAT	ENSVATH01163535	MI0019255|ath-MIR5666&WithFlank&chr1|+|12035041|12035141	ATGGGACATCGAGCATTTAAT	iso-21-IK0M5FZOE
iso-21-ILK25NVDB	ATGTACCAGAGAGTTTAGACA	ENSVATH01163539	MI0019255|ath-MIR5666&WithFlank&chr1|+|12035041|12035141	ACGTACCAGAGAGTTTAGACA	iso-21-ELK25NVDB
iso-21-IP50NNDB0	ATTAGGAGAGCTGTTAAGAAG	ENSVATH01372736	MI0019229|ath-MIR5635b&WithFlank&chr1|-|20622725|20622532	GTTAGGAGAGCTGTTAAGAAG	iso-21-7P50NNDB0
iso-21-IP8IY5XQE	ATTAGTCACTTTCACTGCATT	ENSVATH04908231	MI0000187|ath-MIR157d&WithFlank&chr1|-|18027037|18026805	TTTAGTCACTTTCACTGCATT	iso-21-ZP8IY5XQE
iso-21-IQ4U3NLDE	ATTATCTCGACCGTTCGAACT	ENSVATH03351665	MI0019199|ath-MIR5628&WithFlank&chr5|+|17985844|17986001	ATCATCTCGACCGTTCGAACT	iso-21-HQ4U3NLDE
iso-21-IQFKXMI8B	ATTATAGAGGTGATCATTGGA	ENSVATH13593309	MI0019250|ath-MIR5662&WithFlank&chr2|+|16798578|16798876	ATTATAGAGGTGACCATTGGA	iso-21-IQFKX1I8B
iso-21-IUBOIXBRE	ATTGAAACAAATTTAAACCCT	ENSVATH11270667	MI0019257|ath-MIR5645e&WithFlank&chr4|+|5321221|5321649	GTTGAAACAAATTTAAACCCT	iso-21-7UBOIXBRE
iso-21-IUH4Z3VXE	ATTGAATATGTTGGTTATTAT	ENSVATH13610318	MI0019226|ath-MIR5649a&WithFlank&chr1|+|21360145|21360257	ATTGAATATGTTGGTTACTAT	iso-21-IUH4Z3UXE
iso-21-IUZ8FNVKE	ATTGATTTGGAGATTTAGGGT	ENSVATH06257487	MI0019220|ath-MIR5645a&WithFlank&chr3|+|17418770|17419226	ATCGATTTGGAGATTTAGGGT	iso-21-HUZ8FNVKE
iso-21-IVEM85W2B	ATTGCACGTCTCCACTCGGAA	ENSVATH05269267	MI0026810|ath-MIR8180&WithFlank&chr2|+|2063842|2064067	ATCGCACGTCTCCACTCGGAA	iso-21-HVEM85W2B
iso-21-IWVNEI7P0	ATTGTTAGTTACGCTGTTAGG	tmp_1_20622649_G_A	MI0019229|ath-MIR5635b&WithFlank&chr1|-|20622725|20622532	GTTGTTAGTTACGCTGTTAGG	iso-21-7WVNEI7P0
iso-21-IXHXU3VSE	ATTTAATCTATAAGTTATCGT	ENSVATH10532334	MI0019217|ath-MIR5635d&WithFlank&chr4|+|1023906|1024155	ATTTAACCTATAAGTTATCGT	iso-21-IX0XU3VSE
iso-21-IXIEID8BE	ATTTAATGATATGACTCAAAT	ENSVATH00407022	MI0005399|ath-MIR843&WithFlank&chr3|+|17742092|17742308	ATTTAACGATATGACTCAAAT	iso-21-IXEEID8BE
iso-21-IXKN11BPD	ATTTACCATTAGGCCAACAGC	ENSVATH03114358	MI0000976|ath-MIR169b&WithFlank&chr5|+|8527463|8527655	ATTTACCATTGGGCCAACAGC	iso-21-IXKNR1BPD
iso-21-IXZSB32FB	ATTTATTTCGAAAGTCAACAA	ENSVATH02732748	MI0001070|ath-MIR401&WithFlank&chr4|-|5020492|5020231	ATTTGTTTCGAAAGTCAACAA	iso-21-IYZSB32FB
iso-21-IYFM5OIXB	ATTTGAGATCGATAAATTTAA	ENSVATH02815782	MI0017896|ath-MIR5026&WithFlank&chr4|+|7844490|7844694	ATCTGAGATCGATAAATTTAA	iso-21-HYFM5OIXB
iso-21-IZ20Y3B9B	ATTTTCAAAGTTAGTAACTCA	ENSVATH02815831	MI0005405|ath-MIR850&WithFlank&chr4|+|7845701|7845933	GTTTTCAAAGTTAGTAACTCA	iso-21-7Z20Y3B9B
iso-21-IZRI5KXBE	ATTTTGGGCTGAGGGTGAAAT	ENSVATH13595792	MI0026801|ath-MIR8171&WithFlank&chr2|+|16890440|16890573	ATTTCGGGCTGAGGGTGAAAT	iso-21-I9RI5KXBE
iso-21-IZVXZZIZE	ATTTTTATTATTTTTATTTTT	ENSVATH07511812	MI0026794|ath-MIR8166&WithFlank&chr1|-|4525366|4525265	ATTTTCATTATTTTTATTTTT	iso-21-IZJXZZIZE
iso-21-IZZB1Z1LE	ATTTTTTGAAAGTTTAGGTAT	ENSVATH07012623	MI0026803|ath-MIR8173&WithFlank&chr5|-|7478679|7478563	ATTTTTTGAAAGTTCAGGTAT	iso-21-IZZB191LE
iso-21-J17QMY7XB	CAGCCGTTATCGTTGGTTTAA	ENSVATH06812494	MI0001430|ath-MIR419&WithFlank&chr4|+|15660364|15660481	CAGCTGTTATCGTTGGTTTAA	iso-21-JI7QMY7XB
iso-21-J5EXJ7SFD	CATACACTTACATCTGTACAC	ENSVATH13739957	MI0017882|ath-MIR5014a&WithFlank&chr1|+|24553903|24554055	CGTACACTTACATCTGTACAC	iso-21-M5EXJ7SFD
iso-21-JOMLP8VJB	CATAACGGTAGCCGGTAGGCA	ENSVATH07292149	MI0019218|ath-MIR5644&WithFlank&chr5|+|16649988|16650144	GATAACGGTAGCCGGTAGGCA	iso-21-5OMLP8VJB
iso-21-JQB40F8MB	CATATAAATGACACATCATCA	ENSVATH03175810	MI0017897|ath-MIR5027&WithFlank&chr5|+|10943896|10944068	CGTATAAATGACACATCATCA	iso-21-MQB40F8MB
iso-21-JQHLVPFNE	CATATATATATATAGAGATTT	tmp_2_2064050_G_A	MI0026810|ath-MIR8180&WithFlank&chr2|+|2063842|2064067	CATATGTATATATAGAGATTT	iso-21-JQSLVPFNE
iso-21-JSSY2L6OB	CATCGGTCTGCAATAGGCAAA	ENSVATH04888191	MI0019253|ath-MIR5664&WithFlank&chr1|+|17386789|17387014	TATCGGTCTGCAATAGGCAAA	iso-21-VSSY2L6OB
iso-21-JZI9O08DB	CATTTATTTCGAAAGTCAACA	ENSVATH02732748	MI0001070|ath-MIR401&WithFlank&chr4|-|5020492|5020231	CATTTGTTTCGAAAGTCAACA	iso-21-JZ79O08DB
iso-21-K294OEREB	CCAGATGGTGGAAATGGGATA	tmp_1_23413378_T_C	MI0019235|ath-MIR5652&WithFlank&chr1|-|23413442|23412983	TCAGATGGTGGAAATGGGATA	iso-21-8294OEREB
iso-21-KJ0MU710B	CCAGCACATCTACCTAGGAGA	ENSVATH14137780	MI0000195|ath-MIR162b&WithFlank&chr5|-|7740714|7740592	TCAGCACATCTACCTAGGAGA	iso-21-8J0MU710B
iso-21-KLUEO5HQD	CCATATAAATGACACATCATC	ENSVATH03175810	MI0017897|ath-MIR5027&WithFlank&chr5|+|10943896|10944068	CCGTATAAATGACACATCATC	iso-21-3LUEO5HQD
iso-21-KXX3UXEZ0	CCCTATGAGTTACTAACTTTG	ENSVATH06646884	MI0005405|ath-MIR850&WithFlank&chr4|+|7845701|7845933	CCCTGTGAGTTACTAACTTTG	iso-21-KYX3UXEZ0
iso-21-KXZVIQVMD	CCCTATTTGCATTATTAGTCC	ENSVATH11265837	MI0019245|ath-MIR5660&WithFlank&chr4|-|5292826|5292620	CCATATTTGCATTATTAGTCC	iso-21-KLZVIQVMD
iso-21-L1DVIUD4B	CGACCAATGCATTGAAAGTGA	ENSVATH04902821	MI0000193|ath-MIR161&WithFlank&chr1|+|17825679|17825863	CGATCAATGCATTGAAAGTGA	iso-21-LMDVIUD4B
iso-21-L5L5ZQ3F0	CGCACCGCACTTTATCCGCAG	ENSVATH11355233	MI0026810|ath-MIR8180&WithFlank&chr2|+|2063842|2064067	CGCACCGCATTTTATCCGCAG	iso-21-L5LQZQ3F0
iso-21-M8HVO15D0	CGTGGATCGCGAACCGAGACG	ENSVATH02510768	MI0001004|ath-MIR393b&WithFlank&chr3|+|20691641|20691812	TGTGGATCGCGAACCGAGACG	iso-21-98HVO15D0
iso-21-MN2IQ2U0E	CGGTTCAACTGCGGATAAAGT	ENSVATH06250521	MI0019233|ath-MIR5651&WithFlank&chr3|+|17178441|17178614	CAGTTCAACTGCGGATAAAGT	iso-21-JN2IQ2U0E
iso-21-MN577S7DB	CGGTTGATCTGTTCGGTGACA	ENSVATH01448059	MI0019235|ath-MIR5652&WithFlank&chr1|-|23413442|23412983	CGGTTAATCTGTTCGGTGACA	iso-21-MND77S7DB
iso-21-MNQ2UHSJD	CGGTTGCGGATAACGGTAGCC	ENSVATH07292149	MI0019218|ath-MIR5644&WithFlank&chr5|+|16649988|16650144	GGGTTGCGGATAACGGTAGCC	iso-21-RNQ2UHSJD
iso-21-MVR9BYMEB	CGTGCGGTTCAACTGCGGATA	ENSVATH06250521	MI0019233|ath-MIR5651&WithFlank&chr3|+|17178441|17178614	CGTGCAGTTCAACTGCGGATA	iso-21-MV19BYMEB
iso-21-MXWNRZD2D	CGTTATCGTTGGTTTAAGGAC	ENSVATH06812494	MI0001430|ath-MIR419&WithFlank&chr4|+|15660364|15660481	TGTTATCGTTGGTTTAAGGAC	iso-21-9XWNRZD2D
iso-21-MZYIYF1EE	CGTTTTTACTTTACAAGGATT	ENSVATH05140516	MI0000189|ath-MIR159a&WithFlank&chr1|-|27713422|27713227	CTTTTTTACTTTACAAGGATT	iso-21-NZYIYF1EE
iso-21-N5F316FQ0	CTTACAGAGTAGTCAAGCATG	ENSVATH12109496	MI0008304|ath-MIR1887&WithFlank&chr4|+|11370257|11370331	CGTACAGAGTAGTCAAGCATG	iso-21-M5F316FQ0
iso-21-NF1SU7Z9D	CTGCAAGTCGTACCTTTTTCC	ENSVATH01738049	MI0019203|ath-MIR5020c&WithFlank&chr2|+|4770532|4770652	CTACAAGTCGTACCTTTTTCC	iso-21-4F1SU7Z9D
iso-21-NIW6E6D7D	CTGCTTCTCAACTCAAATCTC	ENSVATH00128600	MI0001425|ath-MIR414&WithFlank&chr1|-|25137569|25137450	TTGCTTCTCAACTCAAATCTC	iso-21-ZIW6E6D7D
iso-21-NUKKKBWDE	CTTGACCAGGCCAAATCGACT	ENSVATH04967769	MI0019229|ath-MIR5635b&WithFlank&chr1|-|20622725|20622532	GTTGACCAGGCCAAATCGACT	iso-21-7UKKKBWDE
iso-21-NZ1W0B9QB	CTTTTAGTGTACAAATGTATA	ENSVATH14425757	MI0020195|ath-MIR5014b&WithFlank&chr1|-|24605573|24605421	TTTTTAGTGTACAAATGTATA	iso-21-ZZ1W0B9QB
iso-21-NZH8WVDP0	CTTTTATCGGTCTGCAATAGG	ENSVATH04888190	MI0019253|ath-MIR5664&WithFlank&chr1|+|17386789|17387014	ATTTTATCGGTCTGCAATAGG	iso-21-IZH8WVDP0
iso-21-O1P1PIYMD	GAACCGCACCGCACTTTATCC	ENSVATH11355233	MI0026810|ath-MIR8180&WithFlank&chr2|+|2063842|2064067	GAACCGCACCGCATTTTATCC	iso-21-O1P1PNYMD
iso-21-O32LH1ZB0	GAAGTCAATAATACCTTGAAG	ENSVATH04603075	MI0005441|ath-MIR864&WithFlank&chr1|+|6740494|6740597	AAAGTCAATAATACCTTGAAG	iso-21-B32LH1ZB0
iso-21-O4U650ZPB	GAATGTACCAGAGAGTTTAGA	ENSVATH01163539	MI0019255|ath-MIR5666&WithFlank&chr1|+|12035041|12035141	GAACGTACCAGAGAGTTTAGA	iso-21-OHU650ZPB
iso-21-O57HW2XUB	GACACGTGCGTCGGATGCGAA	tmp_1_28889471_C_G	MI0015817|ath-MIR4228&WithFlank&chr1|+|28889369|28889538	CACACGTGCGTCGGATGCGAA	iso-21-257HW2XUB
iso-21-O6IFZB1UD	GACCAATGCATTGAAAGTGAC	ENSVATH04902821	MI0000193|ath-MIR161&WithFlank&chr1|+|17825679|17825863	GATCAATGCATTGAAAGTGAC	iso-21-56IFZB1UD
iso-21-OE5NIKY2E	GAAATGAGTTATGGGTTAGAT	ENSVATH03405827	MI0001075|ath-MIR405b&WithFlank&chr5|+|20632508|20632643	GAAATGAGTTATGGGTTAGAC	iso-21-OE5NIKY2D
iso-21-OWSKX00EB	GACGTGTAGGTGAAGACAATA	ENSVATH03386763	MI0019254|ath-MIR5665&WithFlank&chr5|-|19499539|19499049	AACGTGTAGGTGAAGACAATA	iso-21-BWSKX00EB
iso-21-OXMUJYBI0	GACTACGTGACATTGAAACTG	tmp_1_29422463_C_G	MI0005105|ath-MIR775&WithFlank&chr1|+|29422446|29422580	CACTACGTGACATTGAAACTG	iso-21-2XMUJYBI0
iso-21-P1PIYMLPE	GCACCGCACTTTATCCGCAGT	ENSVATH11355233	MI0026810|ath-MIR8180&WithFlank&chr2|+|2063842|2064067	GCACCGCATTTTATCCGCAGT	iso-21-P1PNYMLPE
iso-21-PWVSZ3Y00	GCCGTTATCGTTGGTTTAAGG	ENSVATH06812494	MI0001430|ath-MIR419&WithFlank&chr4|+|15660364|15660481	GCTGTTATCGTTGGTTTAAGG	iso-21-QWVSZ3Y00
iso-21-Q38DX8HB0	GCGGTTCAACTGCGGATAAAG	ENSVATH06250521	MI0019233|ath-MIR5651&WithFlank&chr3|+|17178441|17178614	GCAGTTCAACTGCGGATAAAG	iso-21-P38DX8HB0
iso-21-Q3XM99RUD	GCGGTTGATCTGTTCGGTGAC	ENSVATH01448059	MI0019235|ath-MIR5652&WithFlank&chr1|-|23413442|23412983	GCGGTTAATCTGTTCGGTGAC	iso-21-Q3UM99RUD
iso-21-Q4MS5VOD0	GCGTGCGTCGGATGCGAAACG	tmp_1_28889474_A_G	MI0015817|ath-MIR4228&WithFlank&chr1|+|28889369|28889538	ACGTGCGTCGGATGCGAAACG	iso-21-E4MS5VOD0
iso-21-QQMY7X1D0	GCTATCGTTGGTTTAAGGACG	ENSVATH01372735	MI0019229|ath-MIR5635b&WithFlank&chr1|-|20622725|20622532	GTTATCGTTGGTTTAAGGACG	iso-21-7QMY7X1D0
iso-21-R9BYMEB30	GGTTCAACTGCGGATAAAGTG	ENSVATH06250521	MI0019233|ath-MIR5651&WithFlank&chr3|+|17178441|17178614	AGTTCAACTGCGGATAAAGTG	iso-21-19BYMEB30
iso-21-RMUMWZFPB	GGGTCTAATCTCTTTAGCAGA	ENSVATH00060854	MI0005433|ath-MIR856&WithFlank&chr1|+|11957454|11957736	CGGTCTAATCTCTTTAGCAGA	iso-21-MMUMWZFPB
iso-21-RMXE5UNHE	GGGTCTGAATGATGACTGCGT	ENSVATH11355367	MI0026810|ath-MIR8180&WithFlank&chr2|+|2063842|2064067	GAGTCTGAATGATGACTGCGT	iso-21-5MXE5UNHE
iso-21-ROUBWO9HB	GGTAATAAAATCTAATGGCGA	tmp_3_8346629_C_A	MI0005408|ath-MIR853&WithFlank&chr3|+|8346361|8346662	GGTAATCAAATCTAATGGCGA	iso-21-RO8BWO9HB
iso-21-RQ02Y3XJB	GGTATACAGATTAGTTGAGCA	ENSVATH12622800	MI0019254|ath-MIR5665&WithFlank&chr5|-|19499539|19499049	GGTCTACAGATTAGTTGAGCA	iso-21-R702Y3XJB
iso-21-RQBMZUWUE	GGTATAAATCTTTGATCTGAT	tmp_5_21161556_A_G	MI0020194|ath-MIR4245&WithFlank&chr5|+|21161500|21161658	AGTATAAATCTTTGATCTGAT	iso-21-1QBMZUWUE
iso-21-RYMFQMX8D	GGTTGCGGCAGCGTCTGCGGC	ENSVATH12516198	MI0001073|ath-MIR404&WithFlank&chr1|-|11230618|11230457	GGCTGCGGCAGCGTCTGCGGC	iso-21-6YMFQMX8D
iso-21-RZ7EZU5OE	GGTTTGTGATTTTGAGATAAT	ENSVATH06549728	MI0019221|ath-MIR5645b&WithFlank&chr4|+|4889415|4889920	GGTCTGTGATTTTGAGATAAT	iso-21-R77EZU5OE
iso-21-RZSHU599B	GGTTTGTACGTACACTGTTCA	ENSVATH13192222	MI0001427|ath-MIR416&WithFlank&chr2|+|7008514|7008605	GGTTCGTACGTACACTGTTCA	iso-21-R9SHU599B
iso-21-S2U298D9B	GTAGATAAGATGTGGAATTCA	ENSVATH12622859	MI0019254|ath-MIR5665&WithFlank&chr5|-|19499539|19499049	GTAGACAAGATGTGGAATTCA	iso-21-S22298D9B
iso-21-SIVYZM63D	GTACTTATTGTTGTCGGAGTC	tmp_5_15870815_A_G	MI0000977|ath-MIR169c&WithFlank&chr5|-|15871006|15870584	ATACTTATTGTTGTCGGAGTC	iso-21-HIVYZM63D
iso-21-U2WEBNUID	TAAGATCGATAAATTTAACTC	ENSVATH06646832	MI0017896|ath-MIR5026&WithFlank&chr4|+|7844490|7844694	TGAGATCGATAAATTTAACTC	iso-21-X2WEBNUID
iso-21-U2ZWO2BKE	TAAGATTTGTGAAGAAAAGGT	ENSVATH06351888	MI0019247|ath-MIR1888b&WithFlank&chr3|+|22537277|22537423	TAAGATTTGTGAAGAAAAGGC	iso-21-U2ZWO2BKD
iso-21-U3VYZDEJD	TAAGTTATTGTTGACACGGCC	ENSVATH10532368	MI0019217|ath-MIR5635d&WithFlank&chr4|+|1023906|1024155	TAAGTTATCGTTGACACGGCC	iso-21-U3VSZDEJD
iso-21-U4H4E6D8D	TAATGATATGACTCAAATGGC	ENSVATH00407022	MI0005399|ath-MIR843&WithFlank&chr3|+|17742092|17742308	TAACGATATGACTCAAATGGC	iso-21-UHH4E6D8D
iso-21-U85B7H7F0	TACGGGAGAAGTGCGGTGCAG	ENSVATH11355370	MI0026810|ath-MIR8180&WithFlank&chr2|+|2063842|2064067	TGCGGGAGAAGTGCGGTGCAG	iso-21-X85B7H7F0
iso-21-UBINSF57B	TAAAAATGTTGTACAGATCTA	ENSVATH13741230	MI0020195|ath-MIR5014b&WithFlank&chr1|-|24605573|24605421	TAAAAGTGTTGTACAGATCTA	iso-21-UB7NSF57B
iso-21-UBOBBBBBB	TAAAAGAAAAAAAAAAAAAAA	ENSVATH01261709	MI0019244|ath-MIR5645d&WithFlank&chr1|+|16116566|16117047	AAAAAGAAAAAAAAAAAAAAA	iso-21-BBOBBBBBB
iso-21-UBW16UI9D	TAAAATCGCCGGCGAATTTCC	ENSVATH12601313	MI0013363|ath-MIR2933b&WithFlank&chr3|-|17402879|17402756	CAAAATCGCCGGCGAATTTCC	iso-21-2BW16UI9D
iso-21-UE55HQ25B	TAAATGATACATCATCACACA	tmp_5_10943938_C_T	MI0017897|ath-MIR5027&WithFlank&chr5|+|10943896|10944068	TAAATGACACATCATCACACA	iso-21-UEO5HQ25B
iso-21-UEZYHYHID	TAAATTTTTGATCTGATACTC	ENSVATH03412499	MI0020194|ath-MIR4245&WithFlank&chr5|+|21161500|21161658	TAAATCTTTGATCTGATACTC	iso-21-UENYHYHID
iso-21-UFBZ9UXFB	TAACAAACTTTGTGATGACAA	ENSVATH02651582	MI0014669|ath-MIR841b&WithFlank&chr4|+|2184129|2184635	TAACGAACTTTGTGATGACAA	iso-21-UHBZ9UXFB
iso-21-UFDMI798B	TAACAAAGTCATTCTTGTGGA	tmp_2_9920048_G_A	MI0017884|ath-MIR5016&WithFlank&chr2|+|9919978|9920203	TGACAAAGTCATTCTTGTGGA	iso-21-XFDMI798B
iso-21-UFUNZZEJ0	TAACATAATTTTTTTACGGCG	ENSVATH01195098	MI0005103|ath-MIR773a&WithFlank&chr1|+|13067245|13067341	TGACATAATTTTTTTACGGCG	iso-21-XFUNZZEJ0
iso-21-ULWSZQ47D	TAATATCTCGTTTATCTCCTC	ENSVATH13279864	MI0019244|ath-MIR5645d&WithFlank&chr1|+|16116566|16117047	TAATGTCTCGTTTATCTCCTC	iso-21-U4WSZQ47D
iso-21-ULZU0V0VB	TAATATTTGAACCGCACCGCA	tmp_2_2063871_C_T,A	MI0026810|ath-MIR8180&WithFlank&chr2|+|2063842|2064067	TACTATTTGAACCGCACCGCA	iso-21-UXZU0V0VB
iso-21-UMVO7QMYB	TAATCTATAAGTTATCGTTGA	ENSVATH10532334	MI0019217|ath-MIR5635d&WithFlank&chr4|+|1023906|1024155	TAACCTATAAGTTATCGTTGA	iso-21-U1VO7QMYB
iso-21-UN8W2I07B	TAATTTCCGTCAACTACCCTA	ENSVATH06956042	MI0019200|ath-MIR5629&WithFlank&chr5|+|3802708|3803068	TAACTTCCGTCAACTACCCTA	iso-21-UI8W2I07B
iso-21-UNUMVO7QD	TAATTTAATCTATAAGTTATC	ENSVATH10532334	MI0019217|ath-MIR5635d&WithFlank&chr4|+|1023906|1024155	TAATTTAACCTATAAGTTATC	iso-21-UNU1VO7QD
iso-21-UP9MHY7KD	TACAGTGGTCATCTGGTGGGC	ENSVATH04435198	MI0019219|ath-MIR5638b&WithFlank&chr5|+|14099731|14100211	CACAGTGGTCATCTGGTGGGC	iso-21-2P9MHY7KD
iso-21-UQHLVQF2E	TACATATATATATATAGAGAT	tmp_2_2064050_G_A	MI0026810|ath-MIR8180&WithFlank&chr2|+|2063842|2064067	TACATATGTATATATAGAGAT	iso-21-UQILVQF2E
iso-21-UWZVRVR0B	TACGTTTTGCGGTGCGGGAGA	tmp_2_2063967_G_A	MI0026810|ath-MIR8180&WithFlank&chr2|+|2063842|2064067	TGCGTTTTGCGGTGCGGGAGA	iso-21-XWZVRVR0B
iso-21-UZ7BUUP5E	TACTTGTGAATACGAGCCACT	ENSVATH06464673	MI0014669|ath-MIR841b&WithFlank&chr4|+|2184129|2184635	TGCTTGTGAATACGAGCCACT	iso-21-XZ7BUUP5E
iso-21-V21EZ8QU0	TAGGAAGGATTTTGGGCTGAG	ENSVATH13595792	MI0026801|ath-MIR8171&WithFlank&chr2|+|16890440|16890573	TAGGAAGGATTTCGGGCTGAG	iso-21-V21EY8QU0
iso-21-V2JSFQYED	TAGGACATCGAGCATTTAATC	tmp_1_12035107_G_A	MI0019255|ath-MIR5666&WithFlank&chr1|+|12035041|12035141	TGGGACATCGAGCATTTAATC	iso-21-92JSFQYED
iso-21-V3I7IFIKB	TAGGTATTCTATGCAATGGGA	ENSVATH09547299	MI0001070|ath-MIR401&WithFlank&chr4|-|5020492|5020231	CAGGTATTCTATGCAATGGGA	iso-21-J3I7IFIKB
iso-21-V3U2ZWO2B	TAGGTTAAGATTTGTGAAGAA	ENSVATH12860115	MI0019247|ath-MIR1888b&WithFlank&chr3|+|22537277|22537423	TAGGCTAAGATTTGTGAAGAA	iso-21-VJU2ZWO2B
iso-21-V5DXUD7L0	TATACAATTATAAACGTGTAG	ENSVATH08564736	MI0019254|ath-MIR5665&WithFlank&chr5|-|19499539|19499049	TATGCAATTATAAACGTGTAG	iso-21-VVDXUD7L0
iso-21-V5FN1YFQE	TATACAGATTAGTTGAGCATT	ENSVATH12622800	MI0019254|ath-MIR5665&WithFlank&chr5|-|19499539|19499049	TCTACAGATTAGTTGAGCATT	iso-21-W5FN1YFQE
iso-21-V5I0BLMDB	TATACATGAGAAATACGGACA	tmp_3_16589440_C_T	MI0026804|ath-MIR8174&WithFlank&chr3|-|16589532|16589408	TACACATGAGAAATACGGACA	iso-21-U5I0BLMDB
iso-21-V8PO4O4OD	TATGGGCCAACTCAACTCAAC	tmp_1_19430078_C_T	MI0001078|ath-MIR406&WithFlank&chr1|-|19430283|19430072	CATGGGCCAACTCAACTCAAC	iso-21-J8PO4O4OD
iso-21-VBOKX2NVD	TAGAAGAAGGTGAGACTTGCC	ENSVATH12782530	MI0019203|ath-MIR5020c&WithFlank&chr2|+|4770532|4770652	TGGAAGAAGGTGAGACTTGCC	iso-21-9BOKX2NVD
iso-21-VHU5YFWWB	TAGCGTACACTTACATCTGTA	tmp_1_24553995_C_T	MI0017882|ath-MIR5014a&WithFlank&chr1|+|24553903|24554055	CAGCGTACACTTACATCTGTA	iso-21-JHU5YFWWB
iso-21-VO140Q90B	TATAAAGGTGACCATTGGAGA	ENSVATH05689577	MI0019250|ath-MIR5662&WithFlank&chr2|+|16798578|16798876	TATAGAGGTGACCATTGGAGA	iso-21-VP140Q90B
iso-21-VOIE0MH5B	TATAAATGATACATCATCACA	tmp_5_10943938_C_T	MI0017897|ath-MIR5027&WithFlank&chr5|+|10943896|10944068	TATAAATGACACATCATCACA	iso-21-VOID0MH5B
iso-21-VOMI7P5HD	TATAACGGCTGTTAGGAGCGC	tmp_4_1024119_G_A	MI0019217|ath-MIR5635d&WithFlank&chr4|+|1023906|1024155	TGTAACGGCTGTTAGGAGCGC	iso-21-9OMI7P5HD
iso-21-VQ645B0BD	TATATGGATGGAGAAACAAAC	ENSVATH11644541	MI0017896|ath-MIR5026&WithFlank&chr4|+|7844490|7844694	CATATGGATGGAGAAACAAAC	iso-21-JQ645B0BD
iso-21-VQHL5EZUE	TATATATATAGAGATTTTGAT	tmp_2_2064050_G_A	MI0026810|ath-MIR8180&WithFlank&chr2|+|2063842|2064067	TGTATATATAGAGATTTTGAT	iso-21-9QHL5EZUE
iso-21-VQHLV0IZ0	TATATATATATAGAGATTTTG	tmp_2_2064050_G_A	MI0026810|ath-MIR8180&WithFlank&chr2|+|2063842|2064067	TATGTATATATAGAGATTTTG	iso-21-VWHLV0IZ0
iso-21-VSP08MN8D	TATCGGCAAGTCATCCTTGGC	ENSVATH07271144	MI0005447|ath-MIR869&WithFlank&chr5|-|15891879|15891573	TACCGGCAAGTCATCCTTGGC	iso-21-USP08MN8D
iso-21-VUILK25NE	TATGAATGTACCAGAGAGTTT	ENSVATH01163539	MI0019255|ath-MIR5666&WithFlank&chr1|+|12035041|12035141	TATGAACGTACCAGAGAGTTT	iso-21-VUELK25NE
iso-21-VUOEE22MD	TATGAGAAATACGGACAATCC	ENSVATH06227070	MI0026804|ath-MIR8174&WithFlank&chr3|-|16589532|16589408	CATGAGAAATACGGACAATCC	iso-21-JUOEE22MD
iso-21-VX62QWU2B	TATTAGGAGAGCTGTTAAGAA	ENSVATH01372736	MI0019229|ath-MIR5635b&WithFlank&chr1|-|20622725|20622532	TGTTAGGAGAGCTGTTAAGAA	iso-21-9X62QWU2B
iso-21-VYDQ78YNB	TATTGAATATGTTGGTTATTA	ENSVATH13610318	MI0019226|ath-MIR5649a&WithFlank&chr1|+|21360145|21360257	TATTGAATATGTTGGTTACTA	iso-21-VYDQ78YIB
iso-21-VZEZYMWQB	TATTTACTTTTTATCTCTATA	ENSVATH05689565	MI0019250|ath-MIR5662&WithFlank&chr2|+|16798578|16798876	TATTTACTTTTTGTCTCTATA	iso-21-VZEZZMWQB
iso-21-W74Q86HWE	TCTCTCTCATTCCCAATCGTT	ENSVATH07156801	MI0017899|ath-MIR5029&WithFlank&chr5|+|12268501|12268703	TCTCTCTCATTCCCGATCGTT	iso-21-W74Q8SHWE
iso-21-W7IXV07DE	TCTCTATTTATAGAGGTGACT	ENSVATH05686079	MI0026055|ath-MIR8121&WithFlank&chr2|-|16588116|16587964	CCTCTATTTATAGAGGTGACT	iso-21-37IXV07DE
iso-21-W7KLUEO5B	TCTCTCCATATAAATGACACA	ENSVATH03175810	MI0017897|ath-MIR5027&WithFlank&chr5|+|10943896|10944068	TCTCTCCGTATAAATGACACA	iso-21-W73LUEO5B
iso-21-W99O9XZQE	TCTTCTGTAATGTTATTTATT	ENSVATH10439281	MI0005394|ath-MIR838&WithFlank&chr1|+|28494|28712	TCTTCTATAATGTTATTTATT	iso-21-W9VO9XZQE
iso-21-WJDMH79I0	TCGGCAAGTCATCCTTGGCTG	ENSVATH07271144	MI0005447|ath-MIR869&WithFlank&chr5|-|15891879|15891573	CCGGCAAGTCATCCTTGGCTG	iso-21-3JDMH79I0
iso-21-WO5SHBZOD	TCTAAGATCGATAAATTTAAC	ENSVATH06646832	MI0017896|ath-MIR5026&WithFlank&chr4|+|7844490|7844694	TCTGAGATCGATAAATTTAAC	iso-21-WU5SHBZOD
iso-21-WQVB2B2HE	TCTATTAGAACAAAACAACGT	ENSVATH13279880	MI0019244|ath-MIR5645d&WithFlank&chr1|+|16116566|16117047	TCTGTTAGAACAAAACAACGT	iso-21-WWVB2B2HE
iso-21-WRHLDU2QD	TCTCCATATAAATGACACATC	ENSVATH03175810	MI0017897|ath-MIR5027&WithFlank&chr5|+|10943896|10944068	TCTCCGTATAAATGACACATC	iso-21-WRSLDU2QD
iso-21-WRWQVB2BD	TCTCCTCTATTAGAACAAAAC	ENSVATH13279880	MI0019244|ath-MIR5645d&WithFlank&chr1|+|16116566|16117047	TCTCCTCTGTTAGAACAAAAC	iso-21-WRWWVB2BD
iso-21-WX18K1P2D	TCTTAAGTGGCCACCGCAGAC	ENSVATH01973195	MI0026801|ath-MIR8171&WithFlank&chr2|+|16890440|16890573	CCTTAAGTGGCCACCGCAGAC	iso-21-3X18K1P2D
iso-21-WZXOSR0QE	TCTTTTGCAAGTCCCACCATT	ENSVATH05576635	MI0019212|ath-MIR5639&WithFlank&chr2|+|10356776|10357169	CCTTTTGCAAGTCCCACCATT	iso-21-3ZXOSR0QE
iso-21-X08ED5NUB	TGAAGTCAATAATACCTTGAA	ENSVATH04603075	MI0005441|ath-MIR864&WithFlank&chr1|+|6740494|6740597	TAAAGTCAATAATACCTTGAA	iso-21-U08ED5NUB
iso-21-X4IE5UF4B	TGATGATGATGATGAAGATGA	ENSVATH01491440	MI0001425|ath-MIR414&WithFlank&chr1|-|25137569|25137450	TGACGATGATGATGAAGATGA	iso-21-XHIE5UF4B
iso-21-X4IE5UX0B	TGATGATGATGATGATGAAGA	ENSVATH01491440	MI0001425|ath-MIR414&WithFlank&chr1|-|25137569|25137450	TGATGACGATGATGATGAAGA	iso-21-X4EE5UX0B
iso-21-X4IE5UX4B	TGATGATGATGATGATGATGA	ENSVATH01491440	MI0001425|ath-MIR414&WithFlank&chr1|-|25137569|25137450	TGATGATGACGATGATGATGA	iso-21-X4ID5UX4B
iso-21-X8YONH5OB	TGCGGTTCAACTGCGGATAAA	ENSVATH06250521	MI0019233|ath-MIR5651&WithFlank&chr3|+|17178441|17178614	TGCAGTTCAACTGCGGATAAA	iso-21-XPYONH5OB
iso-21-X8ZENNM4B	TGCGGTTGATCTGTTCGGTGA	ENSVATH01448059	MI0019235|ath-MIR5652&WithFlank&chr1|-|23413442|23412983	TGCGGTTAATCTGTTCGGTGA	iso-21-X8YENNM4B
iso-21-XB7XRQUEB	TGAAAGTTTAGGTATTAAATA	tmp_5_7478571_C_T	MI0026803|ath-MIR8173&WithFlank&chr5|-|7478679|7478563	TGAAAGTTCAGGTATTAAATA	iso-21-XB76RQUEB
iso-21-XBRXB2JU0	TGAAAGGTTAAAAGACATGAG	ENSVATH04696478	MI0019224|ath-MIR5648&WithFlank&chr1|+|11499378|11499889	TAAAAGGTTAAAAGACATGAG	iso-21-UBRXB2JU0
iso-21-XES1F27X0	TGAATGTACCAGAGAGTTTAG	ENSVATH01163539	MI0019255|ath-MIR5666&WithFlank&chr1|+|12035041|12035141	TGAACGTACCAGAGAGTTTAG	iso-21-XDS1F27X0
iso-21-XIJ3ZBO9E	TGACTCAGGTTTGAAGACTCT	ENSVATH01407029	MI0019223|ath-MIR5647&WithFlank&chr1|-|22084689|22084258	CGACTCAGGTTTGAAGACTCT	iso-21-LIJ3ZBO9E
iso-21-XM99RUJ8E	TGATCTGTTCGGTGACATGGT	ENSVATH01448059	MI0019235|ath-MIR5652&WithFlank&chr1|-|23413442|23412983	TAATCTGTTCGGTGACATGGT	iso-21-UM99RUJ8E
iso-21-XMZ50LJLE	TGATCTTTACACATACAGTAT	tmp_1_23413177_A_G,T	MI0019235|ath-MIR5652&WithFlank&chr1|-|23413442|23412983	TAATCTTTACACATACAGTAT	iso-21-UMZ50LJLE
iso-21-XNFZKXU5B	TGATTAGCTTCCCTATACACA	ENSVATH14365989	MI0026804|ath-MIR8174&WithFlank&chr3|-|16589532|16589408	CGATTAGCTTCCCTATACACA	iso-21-LNFZKXU5B
iso-21-XOSW0ZZRE	TGCAAGTCGTACCTTTTTCCT	ENSVATH01738049	MI0019203|ath-MIR5020c&WithFlank&chr2|+|4770532|4770652	TACAAGTCGTACCTTTTTCCT	iso-21-UOSW0ZZRE
iso-21-XQ6723270	TGCATGGCCTCAAGTCACCTG	ENSVATH00000062	MI0005394|ath-MIR838&WithFlank&chr1|+|28494|28712	TACATGGCCTCAAGTCACCTG	iso-21-UQ6723270
iso-21-Y05YDM7L0	TTAAGGATTGAAGTCGTGTAG	ENSVATH02651588	MI0014669|ath-MIR841b&WithFlank&chr4|+|2184129|2184635	TCAAGGATTGAAGTCGTGTAG	iso-21-805YDM7L0
iso-21-Y1IPPOJID	TTACCATTAGGCCAACAGCTC	ENSVATH03114358	MI0000976|ath-MIR169b&WithFlank&chr5|+|8527463|8527655	TTACCATTGGGCCAACAGCTC	iso-21-Y1I8POJID
iso-21-Y1XND8E2B	TTACCTGATTAATGGACGGAA	ENSVATH01873882	MI0017884|ath-MIR5016&WithFlank&chr2|+|9919978|9920203	CTACCTGATTAATGGACGGAA	iso-21-41XND8E2B
iso-21-Y54XBL5NE	TTCACCTCTAAAATAGAGTTT	ENSVATH05689561	MI0019250|ath-MIR5662&WithFlank&chr2|+|16798578|16798876	GTCACCTCTAAAATAGAGTTT	iso-21-S54XBL5NE
iso-21-Y9W6YRDSE	TTCTCTCTCATTCCCAATCGT	ENSVATH07156801	MI0017899|ath-MIR5029&WithFlank&chr5|+|12268501|12268703	TTCTCTCTCATTCCCGATCGT	iso-21-Y9W6YR5SE
iso-21-YBUDOW9ZE	TTAAATAAACGACGTTGTTTT	ENSVATH04829974	MI0019244|ath-MIR5645d&WithFlank&chr1|+|16116566|16117047	TTCAATAAACGACGTTGTTTT	iso-21-YOUDOW9ZE
iso-21-YDBIZ4IDB	TTAACAAACTTTGTGATGACA	ENSVATH02651582	MI0014669|ath-MIR841b&WithFlank&chr4|+|2184129|2184635	TTAACGAACTTTGTGATGACA	iso-21-YDOIZ4IDB
iso-21-YDHEZZU8D	TTAACATAATTTTTTTACGGC	ENSVATH01195098	MI0005103|ath-MIR773a&WithFlank&chr1|+|13067245|13067341	TTGACATAATTTTTTTACGGC	iso-21-ZDHEZZU8D
iso-21-YE4L1XWN0	TTAATCTATAAGTTATCGTTG	ENSVATH10532334	MI0019217|ath-MIR5635d&WithFlank&chr4|+|1023906|1024155	TTAACCTATAAGTTATCGTTG	iso-21-YD4L1XWN0
iso-21-YEH97XWRE	TTAATATCTCGTTTATCTCCT	ENSVATH13279864	MI0019244|ath-MIR5645d&WithFlank&chr1|+|16116566|16117047	TTAATGTCTCGTTTATCTCCT	iso-21-YES97XWRE
iso-21-YEIYBS2SD	TTAATATTTGAACCGCACCGC	tmp_2_2063871_C_T,A	MI0026810|ath-MIR8180&WithFlank&chr2|+|2063842|2064067	TTACTATTTGAACCGCACCGC	iso-21-YIIYBS2SD
iso-21-YEYS8DURE	TTAATTTCCGTCAACTACCCT	ENSVATH06956042	MI0019200|ath-MIR5629&WithFlank&chr5|+|3802708|3803068	TTAACTTCCGTCAACTACCCT	iso-21-YDYS8DURE
iso-21-YF5LSOP4B	TTACAGAGTAGTCAAGCATGA	ENSVATH12109496	MI0008304|ath-MIR1887&WithFlank&chr4|+|11370257|11370331	GTACAGAGTAGTCAAGCATGA	iso-21-SF5LSOP4B
iso-21-YI2E6OSOD	TTACTCAAATGGCAAGTCAAC	ENSVATH02732745	MI0001070|ath-MIR401&WithFlank&chr4|-|5020492|5020231	TGACTCAAATGGCAAGTCAAC	iso-21-XI2E6OSOD
iso-21-YKF39XF0E	TTAGGAGAGTTGTTAAGAAGT	tmp_4_15660415_C_T	MI0001430|ath-MIR419&WithFlank&chr4|+|15660364|15660481	TTAGGAGAGCTGTTAAGAAGT	iso-21-YKFJ9XF0E
iso-21-YKY0IYX0B	TTAGGTTAAGATTTGTGAAGA	ENSVATH12860115	MI0019247|ath-MIR1888b&WithFlank&chr3|+|22537277|22537423	TTAGGCTAAGATTTGTGAAGA	iso-21-YK40IYX0B
iso-21-YLBB2DHQE	TTATAAAAAACAAACATCATT	ENSVATH06646824	MI0017896|ath-MIR5026&WithFlank&chr4|+|7844490|7844694	TTGTAAAAAACAAACATCATT	iso-21-ZLBB2DHQE
iso-21-YLDPFMW5B	TTATAAATAGAGATCTCTACA	ENSVATH05689566	MI0019250|ath-MIR5662&WithFlank&chr2|+|16798578|16798876	CTATAAATAGAGATCTCTACA	iso-21-4LDPFMW5B
iso-21-YNNZFZNWD	TTATTCTTTTAGCTTCTTGTC	tmp_4_1046940_G_T	MI0013366|ath-MIR2936&WithFlank&chr4|-|1046989|1046798	TTATTCTTGTAGCTTCTTGTC	iso-21-YNNWFZNWD
iso-21-YNUQVXSSE	TTATTTACATTATTAGTCCGT	ENSVATH05382538	MI0005411|ath-MIR855&WithFlank&chr2|+|4674421|4674704	TTATTTGCATTATTAGTCCGT	iso-21-YNXQVXSSE
iso-21-YNY2RUKN0	TTATTTTAGAGGTGACCATTG	ENSVATH01972259	MI0019250|ath-MIR5662&WithFlank&chr2|+|16798578|16798876	CTATTTTAGAGGTGACCATTG	iso-21-4NY2RUKN0
iso-21-YO70BIYXD	TTCAAGTGAGAAACTTTCTAC	ENSVATH01045586	MI0026794|ath-MIR8166&WithFlank&chr1|-|4525366|4525265	CTCAAGTGAGAAACTTTCTAC	iso-21-4O70BIYXD
iso-21-YOUDBW9ZE	TTCAATAAACAACGTTGTTTT	tmp_1_16116918_G_A	MI0019244|ath-MIR5645d&WithFlank&chr1|+|16116566|16117047	TTCAATAAACGACGTTGTTTT	iso-21-YOUDOW9ZE
iso-21-YPKP2B07B	TTCAGCCCAGCAAAAACCCTA	ENSVATH06567007	MI0019245|ath-MIR5660&WithFlank&chr4|-|5292826|5292620	TTCGGCCCAGCAAAAACCCTA	iso-21-Y8KP2B07B
iso-21-YQZEVU780	TTCATTTGATTATGAGTTGGG	ENSVATH03412498	MI0020194|ath-MIR4245&WithFlank&chr5|+|21161500|21161658	CTCATTTGATTATGAGTTGGG	iso-21-4QZEVU780
iso-21-YRVZPNIPE	TTCCCTATTTGCATTATTAGT	ENSVATH11265837	MI0019245|ath-MIR5660&WithFlank&chr4|-|5292826|5292620	TTCCATATTTGCATTATTAGT	iso-21-Y6VZPNIPE
iso-21-YSVUSZ97E	TTCCGTATGAGTCTTTGTCTT	ENSVATH14432241	MI0019256|ath-MIR5643b&WithFlank&chr5|-|11757228|11757134	ATCCGTATGAGTCTTTGTCTT	iso-21-HSVUSZ97E
iso-21-YW2IBD3OD	TTCGTCAACTAAAACCCTAAC	ENSVATH05952670	MI0020191|ath-MIR5997&WithFlank&chr3|+|10706759|10706914	TCCGTCAACTAAAACCCTAAC	iso-21-8W2IBD3OD
iso-21-YZYJYZSVD	TTCTTTTAGCTTCTTGTCGCC	tmp_4_1046940_G_T	MI0013366|ath-MIR2936&WithFlank&chr4|-|1046989|1046798	TTCTTGTAGCTTCTTGTCGCC	iso-21-YZSJYZSVD
iso-21-Z1OVW6Q7D	TTGCCGACGCTCTCAGCTCTC	ENSVATH01448070	MI0019235|ath-MIR5652&WithFlank&chr1|-|23413442|23412983	CTGCCGACGCTCTCAGCTCTC	iso-21-N1OVW6Q7D
iso-21-Z20OX3NBE	TTGGAACCAATGAGTCTGAAT	ENSVATH01656490	MI0026810|ath-MIR8180&WithFlank&chr2|+|2063842|2064067	TCGGAACCAATGAGTCTGAAT	iso-21-W20OX3NBE
iso-21-Z3VRH4PQD	TTGGTTATCCATATGGCCATC	ENSVATH13661184	MI0005104|ath-MIR774a&WithFlank&chr1|+|22149930|22150039	TTGGTTACCCATATGGCCATC	iso-21-Z3URH4PQD
iso-21-Z4VDBQJM0	TTGTGTAGACAACATCAGTCG	tmp_4_2184331_C_T	MI0014669|ath-MIR841b&WithFlank&chr4|+|2184129|2184635	TCGTGTAGACAACATCAGTCG	iso-21-W4VDBQJM0
iso-21-Z5JX660JE	TTTACCATTAGGCCAACAGCT	ENSVATH03114358	MI0000976|ath-MIR169b&WithFlank&chr5|+|8527463|8527655	TTTACCATTGGGCCAACAGCT	iso-21-Z5JY660JE
iso-21-Z5NEU4O8B	TTTACCTGATTAATGGACGGA	ENSVATH01873882	MI0017884|ath-MIR5016&WithFlank&chr2|+|9919978|9920203	TCTACCTGATTAATGGACGGA	iso-21-W5NEU4O8B
iso-21-Z5RVR0D4D	TTTACGGTGCGGGAGAAGTGC	tmp_2_2063976_G_A	MI0026810|ath-MIR8180&WithFlank&chr2|+|2063842|2064067	TTTGCGGTGCGGGAGAAGTGC	iso-21-ZVRVR0D4D
iso-21-Z61UODZ7B	TTTCAAGTGAGAAACTTTCTA	ENSVATH01045586	MI0026794|ath-MIR8166&WithFlank&chr1|-|4525366|4525265	TCTCAAGTGAGAAACTTTCTA	iso-21-W61UODZ7B
iso-21-Z6BDDU1ME	TTTCAAAAACAATGAAGGTCT	ENSVATH07292148	MI0019218|ath-MIR5644&WithFlank&chr5|+|16649988|16650144	TTTCAAGAACAATGAAGGTCT	iso-21-Z6FDDU1ME
iso-21-Z7U3QUU4D	TTTCTTAAGTGCTGATAATGC	ENSVATH05855214	MI0000186|ath-MIR157c&WithFlank&chr3|-|6244722|6244494	CTTCTTAAGTGCTGATAATGC	iso-21-N7U3QUU4D
iso-21-Z853QU74D	TTTGGGAGGTGCTGAGTGTGC	tmp_2_5080673_C_T	MI0026798|ath-MIR8168&WithFlank&chr2|+|5080628|5080720	CTTGGGAGGTGCTGAGTGTGC	iso-21-N853QU74D
iso-21-Z8QUR4BND	TTTGGGCTGAGGGTGAAATTC	ENSVATH13595792	MI0026801|ath-MIR8171&WithFlank&chr2|+|16890440|16890573	TTCGGGCTGAGGGTGAAATTC	iso-21-Y8QUR4BND
iso-21-Z8V5FN1YB	TTTGGTATACAGATTAGTTGA	ENSVATH12622800	MI0019254|ath-MIR5665&WithFlank&chr5|-|19499539|19499049	TTTGGTCTACAGATTAGTTGA	iso-21-Z8W5FN1YB
iso-21-Z8ZWWBOQE	TTTGGTTTGTTCGAAGACATT	ENSVATH00147521	MI0005105|ath-MIR775&WithFlank&chr1|+|29422446|29422580	TTTGGTTTGTTCAAAGACATT	iso-21-Z8ZW8BOQE
iso-21-Z96NN2YFB	TTTTCGGATTCTGGATTACAA	tmp_1_19430141_C_T,A	MI0001078|ath-MIR406&WithFlank&chr1|-|19430283|19430072	CTTTCGGATTCTGGATTACAA	iso-21-N96NN2YFB
iso-21-ZB1Z1LYBE	TTGAAAGTTTAGGTATTAAAT	ENSVATH07012623	MI0026803|ath-MIR8173&WithFlank&chr5|-|7478679|7478563	TTGAAAGTTCAGGTATTAAAT	iso-21-ZB191LYBE
iso-21-ZBSOUL3YB	TTGAAGTCAATAATACCTTGA	ENSVATH04603075	MI0005441|ath-MIR864&WithFlank&chr1|+|6740494|6740597	TTAAAGTCAATAATACCTTGA	iso-21-YBSOUL3YB
iso-21-ZBU2DPHBE	TTGAATAAGAAATAGATAAAT	tmp_4_7878447_C_T	MI0005434|ath-MIR857&WithFlank&chr4|-|7878567|7878179	TTGAATAAGAAATAGATAAAC	iso-21-ZBU2DPHBD
iso-21-ZBZFM7KID	TTGAATTGCACGTCTCCACTC	tmp_2_2063921_C_T	MI0026810|ath-MIR8180&WithFlank&chr2|+|2063842|2064067	TTGAATCGCACGTCTCCACTC	iso-21-ZBWFM7KID
iso-21-ZENNM4040	TTGATCTGTTCGGTGACATGG	ENSVATH01448059	MI0019235|ath-MIR5652&WithFlank&chr1|-|23413442|23412983	TTAATCTGTTCGGTGACATGG	iso-21-YENNM4040
iso-21-ZJ2IO209B	TTGGCCAACTGAAGAACCTCA	tmp_4_2184257_C_T	MI0014669|ath-MIR841b&WithFlank&chr4|+|2184129|2184635	TCGGCCAACTGAAGAACCTCA	iso-21-WJ2IO209B
iso-21-ZKN0RUD9D	TTGGGCTGAGGGTGAAATTCC	ENSVATH13595792	MI0026801|ath-MIR8171&WithFlank&chr2|+|16890440|16890573	TCGGGCTGAGGGTGAAATTCC	iso-21-WKN0RUD9D
iso-21-ZLM5EW8M0	TTGTACGTACACTGTTCATCG	ENSVATH13192222	MI0001427|ath-MIR416&WithFlank&chr2|+|7008514|7008605	TCGTACGTACACTGTTCATCG	iso-21-WLM5EW8M0
iso-21-ZMFXFMMDE	TTGTCAGCTAAGATCCGGACT	tmp_4_7846781_C_T	MI0005440|ath-MIR863&WithFlank&chr4|+|7846591|7846905	CTGTCAGCTAAGATCCGGACT	iso-21-NMFXFMMDE
iso-21-ZN1VI8BJE	TTGTTAGTGCATTGGAAAGCT	ENSVATH11270602	MI0019257|ath-MIR5645e&WithFlank&chr4|+|5321221|5321649	TCGTTAGTGCATTGGAAAGCT	iso-21-WN1VI8BJE
iso-21-ZN54KNQO0	TTGTTGAGTGCCATTGCTAAG	ENSVATH05044272	MI0019235|ath-MIR5652&WithFlank&chr1|-|23413442|23412983	CTGTTGAGTGCCATTGCTAAG	iso-21-NN54KNQO0
iso-21-ZNDQZB3FD	TTGTTAATATTTGAACCGCAC	tmp_2_2063871_C_T,A	MI0026810|ath-MIR8180&WithFlank&chr2|+|2063842|2064067	TTGTTACTATTTGAACCGCAC	iso-21-ZNEQZB3FD
iso-21-ZNFDBDBWE	TTGTTAGAACAAAACAACGTT	ENSVATH13279879	MI0019244|ath-MIR5645d&WithFlank&chr1|+|16116566|16117047	CTGTTAGAACAAAACAACGTT	iso-21-NNFDBDBWE
iso-21-ZNJKIZYKE	TTGTTCAGGGATTTTTTAGGT	ENSVATH01546569	MI0015817|ath-MIR4228&WithFlank&chr1|+|28889369|28889538	GTGTTCAGGGATTTTTTAGGT	iso-21-7NJKIZYKE
iso-21-ZNREM2HUB	TTGTTGGGATCGGGAATCGAA	tmp_4_6546745_C_G,A,T	MI0017898|ath-MIR5028&WithFlank&chr4|-|6546833|6546641	TTGCTGGGATCGGGAATCGAA	iso-21-ZIREM2HUB
iso-21-ZNWZMEW8B	TTGTTTCTTTCGGATTCTGGA	ENSVATH13526024	MI0001078|ath-MIR406&WithFlank&chr1|-|19430283|19430072	TCGTTTCTTTCGGATTCTGGA	iso-21-WNWZMEW8B
iso-21-ZO6NO3MWB	TTTAAGGATTGAAGTCGTGTA	ENSVATH02651588	MI0014669|ath-MIR841b&WithFlank&chr4|+|2184129|2184635	TTCAAGGATTGAAGTCGTGTA	iso-21-YO6NO3MWB
iso-21-ZOWQDNHWE	TTTAATCTATAAGTTATCGTT	ENSVATH10532334	MI0019217|ath-MIR5635d&WithFlank&chr4|+|1023906|1024155	TTTAACCTATAAGTTATCGTT	iso-21-ZO3QDNHWE
iso-21-ZOZ2DZJWB	TTTAATTGGAAATTTCATGTA	tmp_2_14100049_G_A	MI0026800|ath-MIR8170&WithFlank&chr2|+|14099953|14100155	TTTGATTGGAAATTTCATGTA	iso-21-ZUZ2DZJWB
iso-21-ZPQO5Z7B0	TTTAGGCTAAGATTTGTGAAG	ENSVATH12860104	MI0019247|ath-MIR1888b&WithFlank&chr3|+|22537277|22537423	CTTAGGCTAAGATTTGTGAAG	iso-21-NPQO5Z7B0
iso-21-ZQB8NN10D	TTTATAACGGCTGTTAGGAGC	tmp_4_1024119_G_A	MI0019217|ath-MIR5635d&WithFlank&chr4|+|1023906|1024155	TTTGTAACGGCTGTTAGGAGC	iso-21-ZWB8NN10D
iso-21-ZQBL5E4XD	TTTATAAATAGAGATCTCTAC	ENSVATH05689566	MI0019250|ath-MIR5662&WithFlank&chr2|+|16798578|16798876	TCTATAAATAGAGATCTCTAC	iso-21-WQBL5E4XD
iso-21-ZQE48BHYB	TTTATACGTGTCAAAATCTGA	ENSVATH11644610	MI0017896|ath-MIR5026&WithFlank&chr4|+|7844490|7844694	TTTACACGTGTCAAAATCTGA	iso-21-Z5E48BHYB
iso-21-ZQOQ4KXZE	TTTATGACATCTAGGTGCTTT	ENSVATH05496470	MI0001427|ath-MIR416&WithFlank&chr2|+|7008514|7008605	TTTGTGACATCTAGGTGCTTT	iso-21-ZWOQ4KXZE
iso-21-ZQYUDMBOB	TTTATTTCGAAAGTCAACAAA	ENSVATH02732748	MI0001070|ath-MIR401&WithFlank&chr4|-|5020492|5020231	TTTGTTTCGAAAGTCAACAAA	iso-21-ZWYUDMBOB
iso-21-ZQZP140QE	TTTATTTTAGAGGTGACCATT	ENSVATH01972259	MI0019250|ath-MIR5662&WithFlank&chr2|+|16798578|16798876	TCTATTTTAGAGGTGACCATT	iso-21-WQZP140QE
iso-21-ZR4NXQVX0	TTTCCCTATTTGCATTATTAG	ENSVATH11265837	MI0019245|ath-MIR5660&WithFlank&chr4|-|5292826|5292620	TTTCCATATTTGCATTATTAG	iso-21-ZRHNXQVX0
iso-21-ZRHJBM5O0	TTTCCATAGCAAATCGATAAG	ENSVATH13509461	MI0001079|ath-MIR407&WithFlank&chr2|+|13866199|13866473	TCTCCATAGCAAATCGATAAG	iso-21-WRHJBM5O0
iso-21-ZS8DUBKXB	TTTCGTCAACTAAAACCCTAA	ENSVATH05952670	MI0020191|ath-MIR5997&WithFlank&chr3|+|10706759|10706914	TTCCGTCAACTAAAACCCTAA	iso-21-YS8DUBKXB
iso-21-ZU5SHBZOD	TTTGAGATCGATAAATTTAAC	ENSVATH02815782	MI0017896|ath-MIR5026&WithFlank&chr4|+|7844490|7844694	TCTGAGATCGATAAATTTAAC	iso-21-WU5SHBZOD
iso-21-ZUDNV3IOB	TTTGAAAGTTTAGGTATTAAA	ENSVATH07012623	MI0026803|ath-MIR8173&WithFlank&chr5|-|7478679|7478563	TTTGAAAGTTCAGGTATTAAA	iso-21-ZUDNJ3IOB
iso-21-ZW5ZX2U4B	TTTGTGATTTTGAGATAATGA	ENSVATH06549728	MI0019221|ath-MIR5645b&WithFlank&chr4|+|4889415|4889920	TCTGTGATTTTGAGATAATGA	iso-21-WW5ZX2U4B
iso-21-ZWEL2YYQD	TTTGTACGTACACTGTTCATC	ENSVATH13192222	MI0001427|ath-MIR416&WithFlank&chr2|+|7008514|7008605	TTCGTACGTACACTGTTCATC	iso-21-YWEL2YYQD
iso-21-ZWULZU0VB	TTTGTTAATATTTGAACCGCA	tmp_2_2063871_C_T,A	MI0026810|ath-MIR8180&WithFlank&chr2|+|2063842|2064067	TTTGTTACTATTTGAACCGCA	iso-21-ZWUXZU0VB
iso-21-ZWVB2B2HE	TTTGTTAGAACAAAACAACGT	ENSVATH13279879	MI0019244|ath-MIR5645d&WithFlank&chr1|+|16116566|16117047	TCTGTTAGAACAAAACAACGT	iso-21-WWVB2B2HE
iso-21-ZWXIYUDOB	TTTGTTGACTTTCGAAATAAA	ENSVATH02459819	MI0019220|ath-MIR5645a&WithFlank&chr3|+|17418770|17419226	CTTGTTGACTTTCGAAATAAA	iso-21-NWXIYUDOB
iso-21-ZX6XFN9UB	TTTTAGGCTAAGATTTGTGAA	ENSVATH12860104	MI0019247|ath-MIR1888b&WithFlank&chr3|+|22537277|22537423	TCTTAGGCTAAGATTTGTGAA	iso-21-WX6XFN9UB
iso-21-ZXM4M2O30	TTTTACGGTGCGGGAGAAGTG	tmp_2_2063976_G_A	MI0026810|ath-MIR8180&WithFlank&chr2|+|2063842|2064067	TTTTGCGGTGCGGGAGAAGTG	iso-21-ZYM4M2O30
iso-21-ZXQ9ZMPVD	TTTTAGCTTCTTGTCGCCGCC	tmp_4_1046940_G_T	MI0013366|ath-MIR2936&WithFlank&chr4|-|1046989|1046798	TTGTAGCTTCTTGTCGCCGCC	iso-21-ZLQ9ZMPVD
iso-21-ZXUHQWV20	TTTTATAACGGCTGTTAGGAG	tmp_4_1024119_G_A	MI0019217|ath-MIR5635d&WithFlank&chr4|+|1023906|1024155	TTTTGTAACGGCTGTTAGGAG	iso-21-ZYUHQWV20
iso-21-ZXYNZQZZE	TTTTATTATTTTTATTTTTTT	ENSVATH07511812	MI0026794|ath-MIR8166&WithFlank&chr1|-|4525366|4525265	TTTCATTATTTTTATTTTTTT	iso-21-Z6YNZQZZE
iso-21-ZY6Y13OEE	TTTTGGGCTGAGGGTGAAATT	ENSVATH13595792	MI0026801|ath-MIR8171&WithFlank&chr2|+|16890440|16890573	TTTCGGGCTGAGGGTGAAATT	iso-21-ZS6Y13OEE
iso-21-ZYFENUX4D	TTTTGAGAATCTTGATGATGC	tmp_3_22122904_G_T	MI0005383|ath-MIR827&WithFlank&chr3|-|22122942|22122754	GTTTGAGAATCTTGATGATGC	iso-21-7YFENUX4D
iso-21-ZYSLJEVN0	TTTTGGTATACAGATTAGTTG	ENSVATH12622800	MI0019254|ath-MIR5665&WithFlank&chr5|-|19499539|19499049	TTTTGGTCTACAGATTAGTTG	iso-21-ZYSXJEVN0
iso-21-ZYYEIYBSD	TTTTGTTAATATTTGAACCGC	tmp_2_2063871_C_T,A	MI0026810|ath-MIR8180&WithFlank&chr2|+|2063842|2064067	TTTTGTTACTATTTGAACCGC	iso-21-ZYYIIYBSD
iso-21-ZZ1IDEZ4B	TTTTTAGGCTAAGATTTGTGA	ENSVATH12860104	MI0019247|ath-MIR1888b&WithFlank&chr3|+|22537277|22537423	TTCTTAGGCTAAGATTTGTGA	iso-21-YZ1IDEZ4B
iso-21-ZZMEW8I5B	TTTTTCGGATTCTGGATTACA	tmp_1_19430141_C_T,A	MI0001078|ath-MIR406&WithFlank&chr1|-|19430283|19430072	TCTTTCGGATTCTGGATTACA	iso-21-WZMEW8I5B
iso-21-ZZO0ZPSNB	TTTTTGAAAGTTTAGGTATTA	ENSVATH07012623	MI0026803|ath-MIR8173&WithFlank&chr5|-|7478679|7478563	TTTTTGAAAGTTCAGGTATTA	iso-21-ZZO0YPSNB
iso-21-ZZUPMXIME	TTTTTTACAGCGTTAATGTCT	ENSVATH07242001	MI0019252|ath-MIR5645f&WithFlank&chr5|-|14947175|14946665	TTTTTTACGGCGTTAATGTCT	iso-21-ZZU8MXIME
iso-21-ZZXB7XRQE	TTTTTTGAAAGTTTAGGTATT	ENSVATH07012623	MI0026803|ath-MIR8173&WithFlank&chr5|-|7478679|7478563	TTTTTTGAAAGTTCAGGTATT	iso-21-ZZXB76RQE
iso-21-ZZZNZWZZ0	TTTTTTTGTTTTTGTTTTTTG	tmp_2_7166929_C_T	MI0017881|ath-MIR5013&WithFlank&chr2|+|7166811|7166981	TTTTTTTGTTTTTGTTTTTCG	iso-21-ZZZNZWZ90
iso-22-0606ZO2BP	ACCCAACCCATTTAACAAAATG	ENSVATH13330334	MI0005109|ath-MIR779&WithFlank&chr2|+|9560755|9560929	ACCCAACTCATTTAACAAAATG	iso-22-06E6ZO2BP
iso-22-06ZO2BX3P	ACCCATTTAACAAAATGAGTTG	ENSVATH13330334	MI0005109|ath-MIR779&WithFlank&chr2|+|9560755|9560929	ACTCATTTAACAAAATGAGTTG	iso-22-E6ZO2BX3P
iso-22-099XOFBF1	ACCTCTGTTAGAACAAAACAAC	ENSVATH01261691	MI0019244|ath-MIR5645d&WithFlank&chr1|+|16116566|16117047	TCCTCTGTTAGAACAAAACAAC	iso-22-899XOFBF1
iso-22-0BH6Y7XBH	ACAAAATCCATTCCTTGAAAAG	ENSVATH12306153	MI0019243|ath-MIR5659&WithFlank&chr5|-|16409868|16409798	ACAAAATCCGTTCCTTGAAAAG	iso-22-0BHSY7XBH
iso-22-0D6V2EZEI	ACAACGGCGCCAAATTTGATAT	ENSVATH05332033	MI0026805|ath-MIR8175&WithFlank&chr2|+|3740791|3740991	GCAACGGCGCCAAATTTGATAT	iso-22-PD6V2EZEI
iso-22-0E9X75QWO	ACAATTGTTAGTTACGCTGTTA	ENSVATH01372736	MI0019229|ath-MIR5635b&WithFlank&chr1|-|20622725|20622532	ACAGTTGTTAGTTACGCTGTTA	iso-22-039X75QWO
iso-22-0IZP95B4O	ACACTTTTAGTGTACAAATGTA	ENSVATH14425757	MI0020195|ath-MIR5014b&WithFlank&chr1|-|24605573|24605421	ACATTTTTAGTGTACAAATGTA	iso-22-0NZP95B4O
iso-22-0JLXWNRZF	ACAGCCGCTATCGTTGGTTTAA	ENSVATH01372735	MI0019229|ath-MIR5635b&WithFlank&chr1|-|20622725|20622532	ACAGCCGTTATCGTTGGTTTAA	iso-22-0JMXWNRZF
iso-22-0JMXWNRZF	ACAGCCGTTATCGTTGGTTTAA	tmp_4_15660416_T_C	MI0001430|ath-MIR419&WithFlank&chr4|+|15660364|15660481	ACAGCTGTTATCGTTGGTTTAA	iso-22-0J9XWNRZF
iso-22-0NZPR7HLO	ACATTTTTAGGGTCTATATATA	tmp_2_4674622_G_A	MI0005411|ath-MIR855&WithFlank&chr2|+|4674421|4674704	ACGTTTTTAGGGTCTATATATA	iso-22-ENZPR7HLO
iso-22-0OHU45MX1	ACCAAATCGACTCACCGTTAAC	ENSVATH07651594	MI0019229|ath-MIR5635b&WithFlank&chr1|-|20622725|20622532	GCCAAATCGACTCACCGTTAAC	iso-22-POHU45MX1
iso-22-0ORWZ9Y6F	ACCAAGGTGTTTTTCTTCCAAA	ENSVATH14043484	MI0005442|ath-MIR865&WithFlank&chr5|+|5169984|5170137	ACTAAGGTGTTTTTCTTCCAAA	iso-22-EORWZ9Y6F
iso-22-0Q7ZSD6YQ	ACCATGTTTTGTAACGGCTGTT	tmp_4_1024111_G_A	MI0019217|ath-MIR5635d&WithFlank&chr4|+|1023906|1024155	GCCATGTTTTGTAACGGCTGTT	iso-22-PQ7ZSD6YQ
iso-22-0XZLOSHBH	ACCTATTGTAGACCGATAAAAG	ENSVATH01305916	MI0019253|ath-MIR5664&WithFlank&chr1|+|17386789|17387014	GCCTATTGTAGACCGATAAAAG	iso-22-PXZLOSHBH
iso-22-109PHU255	AGGAGTGTAGATCGACACACTC	ENSVATH12739502	MI0005411|ath-MIR855&WithFlank&chr2|+|4674421|4674704	AGGAGTGTCGATCGACACACTC	iso-22-109SHU255
iso-22-10D4M4JN2	AGGAGAAGTGCGGTGCAGTTCA	ENSVATH11355370	MI0026810|ath-MIR8180&WithFlank&chr2|+|2063842|2064067	GGGAGAAGTGCGGTGCAGTTCA	iso-22-R0D4M4JN2
iso-22-13HLVQ9ZQ	AGGGTATATATATATTGTTTTT	tmp_2_4674633_C_A	MI0005411|ath-MIR855&WithFlank&chr2|+|4674421|4674704	AGGGTCTATATATATTGTTTTT	iso-22-134LVQ9ZQ
iso-22-14HQ90I33	AGGTGATCATTGGAGATGGTCT	ENSVATH05689579	MI0019250|ath-MIR5662&WithFlank&chr2|+|16798578|16798876	AGGTGACCATTGGAGATGGTCT	iso-22-140Q90I33
iso-22-1B6NZKN04	AGGAAGGATTTTGGGCTGAGGG	ENSVATH05689584	MI0019250|ath-MIR5662&WithFlank&chr2|+|16798578|16798876	AGGAAGGATTTCGGGCTGAGGG	iso-22-1B6NWKN04
iso-22-1BB9Z7VW3	AGGAAAACTCTTTCTTATGTCT	tmp_4_7878404_G_A	MI0005434|ath-MIR857&WithFlank&chr4|-|7878567|7878179	GGGAAAACTCTTTCTTATGTCT	iso-22-RBB9Z7VW3
iso-22-1EZ8QUR4F	AGGATTTTGGGCTGAGGGTGAA	ENSVATH05689584	MI0019250|ath-MIR5662&WithFlank&chr2|+|16798578|16798876	AGGATTTCGGGCTGAGGGTGAA	iso-22-1EY8QUR4F
iso-22-1L82Q9B2Q	AGGTATCAGAGCTTCAAAGATT	ENSVATH04705551	MI0005385|ath-MIR829&WithFlank&chr1|-|11834232|11834016	TGGTATCAGAGCTTCAAAGATT	iso-22-9L82Q9B2Q
iso-22-1NBNF08DL	AGGTTAAATTAGAAGTCAACGA	ENSVATH10922975	MI0026803|ath-MIR8173&WithFlank&chr5|-|7478679|7478563	AGGTCAAATTAGAAGTCAACGA	iso-22-1MBNF08DL
iso-22-1NDEZ4DBF	AGGTTAAGATTTGTGAAGAAAA	tmp_3_22537336_C_T	MI0019247|ath-MIR1888b&WithFlank&chr3|+|22537277|22537423	AGGCTAAGATTTGTGAAGAAAA	iso-22-1IDEZ4DBF
iso-22-1USLZ83K5	AGTGAGTATATTTGGCCGGGTC	ENSVATH03089623	MI0008305|ath-MIR1888a&WithFlank&chr5|+|7168864|7168975	GGTGAGTATATTTGGCCGGGTC	iso-22-RUSLZ83K5
iso-22-1XSB8LFMN	AGTTAGTAAATCATAAGATCGT	ENSVATH06646892	MI0005405|ath-MIR850&WithFlank&chr4|+|7845701|7845933	AGTTAGTAACTCATAAGATCGT	iso-22-1XSD8LFMN
iso-22-1YXOOKF02	AGTTGTGCAAGAAGGAGAAGCA	tmp_1_28548_T_A	MI0005394|ath-MIR838&WithFlank&chr1|+|28494|28712	TGTTGTGCAAGAAGGAGAAGCA	iso-22-9YXOOKF02
iso-22-21JZBODUN	CAACCCATTTAACAAAATGAGT	ENSVATH13330334	MI0005109|ath-MIR779&WithFlank&chr2|+|9560755|9560929	CAACTCATTTAACAAAATGAGT	iso-22-2IJZBODUN
iso-22-23ZBO98L5	CAAGTTTGAAGACTCTCATATC	ENSVATH01407031	MI0019223|ath-MIR5647&WithFlank&chr1|-|22084689|22084258	CAGGTTTGAAGACTCTCATATC	iso-22-J3ZBO98L5
iso-22-258ZBPL93	CACACTCCTTAACAGCGCTCCT	ENSVATH14321454	MI0019229|ath-MIR5635b&WithFlank&chr1|-|20622725|20622532	AACACTCCTTAACAGCGCTCCT	iso-22-B58ZBPL93
iso-22-27NNFDBDF	CACCTCTGTTAGAACAAAACAA	ENSVATH01261691	MI0019244|ath-MIR5645d&WithFlank&chr1|+|16116566|16117047	CTCCTCTGTTAGAACAAAACAA	iso-22-47NNFDBDF
iso-22-2BWO5SHBQ	CAAAATCTAAGATCGATAAATT	ENSVATH02815783	MI0017896|ath-MIR5026&WithFlank&chr4|+|7844490|7844694	CAAAATCTGAGATCGATAAATT	iso-22-2BWU5SHBQ
iso-22-2MO5JNWJJ	CAATCGACACCAGTTTCGGCCC	tmp_2_4674487_G_A	MI0005411|ath-MIR855&WithFlank&chr2|+|4674421|4674704	CGATCGACACCAGTTTCGGCCC	iso-22-LMO5JNWJJ
iso-22-2N7PYHNNH	CAATTGTTAGTTACGCTGTTAG	ENSVATH01372736	MI0019229|ath-MIR5635b&WithFlank&chr1|-|20622725|20622532	CAGTTGTTAGTTACGCTGTTAG	iso-22-JN7PYHNNH
iso-22-2NZ47ZN8Q	CAATTTTGTGGTTTTCTTGGTT	ENSVATH03191894	MI0019216|ath-MIR5643a&WithFlank&chr5|+|11667791|11667885	CGATTTTGTGGTTTTCTTGGTT	iso-22-LNZ47ZN8Q
iso-22-38ENZPR7I	CCTGGACGTTTTTAGGGTCTAT	tmp_2_4674616_G_C	MI0005411|ath-MIR855&WithFlank&chr2|+|4674421|4674704	CGTGGACGTTTTTAGGGTCTAT	iso-22-M8ENZPR7I
iso-22-3DD9D7U7L	CCGACAATTCAATCTTACCTGA	tmp_5_21395582_T_C	MI0005448|ath-MIR870&WithFlank&chr5|-|21395635|21395539	CTGACAATTCAATCTTACCTGA	iso-22-NDD9D7U7L
iso-22-3NHW9NUK1	CCGTTATCGTTGGTTTAAGGAC	tmp_4_15660416_T_C	MI0001430|ath-MIR419&WithFlank&chr4|+|15660364|15660481	CTGTTATCGTTGGTTTAAGGAC	iso-22-NNHW9NUK1
iso-22-3O217QMYN	CCTAACAACCGTTATCGTTGGT	ENSVATH13578962	MI0019229|ath-MIR5635b&WithFlank&chr1|-|20622725|20622532	CCTAACAGCCGTTATCGTTGGT	iso-22-3OJ17QMYN
iso-22-40HUUEYD5	CTAAGATCGATAAATTTAACTC	ENSVATH02815783	MI0017896|ath-MIR5026&WithFlank&chr4|+|7844490|7844694	CTGAGATCGATAAATTTAACTC	iso-22-N0HUUEYD5
iso-22-4B7N9K6I3	CTAAAGTGTTTGGGGGGACTCT	tmp_1_26273941_G_A	MI0001012|ath-MIR395f&WithFlank&chr1|+|26273852|26273975	CTGAAGTGTTTGGGGGGACTCT	iso-22-NB7N9K6I3
iso-22-4N10FYY0F	CTATTAGGAGAGCTGTTAAGAA	tmp_1_20622669_G_A	MI0019229|ath-MIR5635b&WithFlank&chr1|-|20622725|20622532	CTGTTAGGAGAGCTGTTAAGAA	iso-22-NN10FYY0F
iso-22-4WDEMU2W4	CTCGTAAGATCGTGACACGTGG	ENSVATH06646937	MI0005440|ath-MIR863&WithFlank&chr4|+|7846591|7846905	CTCATAAGATCGTGACACGTGG	iso-22-4QDEMU2W4
iso-22-4XUEB2W71	CTCTATAAATAAAGATCTCTAC	ENSVATH05689565	MI0019250|ath-MIR5662&WithFlank&chr2|+|16798578|16798876	CTCTATAAATAGAGATCTCTAC	iso-22-4XUEF2W71
iso-22-4XY20B0DN	CTCTATTAGAACAAAACAACGT	ENSVATH13279880	MI0019244|ath-MIR5645d&WithFlank&chr1|+|16116566|16117047	CTCTGTTAGAACAAAACAACGT	iso-22-4YY20B0DN
iso-22-527L5S0F3	GAGGAGTGTAGATCGACACACT	ENSVATH12739502	MI0005411|ath-MIR855&WithFlank&chr2|+|4674421|4674704	GAGGAGTGTCGATCGACACACT	iso-22-527M5S0F3
iso-22-5356Z2585	GAGGTGATCATTGGAGATGGTC	ENSVATH05689579	MI0019250|ath-MIR5662&WithFlank&chr2|+|16798578|16798876	GAGGTGACCATTGGAGATGGTC	iso-22-53O6Z2585
iso-22-5BPBIDO94	GAGAAGCAAAATGACGACTCGG	ENSVATH07270461	MI0000977|ath-MIR169c&WithFlank&chr5|-|15871006|15870584	AAGAAGCAAAATGACGACTCGG	iso-22-DBPBIDO94
iso-22-5EYX2NJ73	GAGATTTCTACAATTCATCTCT	ENSVATH01972251	MI0019250|ath-MIR5662&WithFlank&chr2|+|16798578|16798876	GAGATCTCTACAATTCATCTCT	iso-22-5E4X2NJ73
iso-22-5EZJU2U63	GAGATTTGGCTAAGATACCACT	ENSVATH00430632	MI0026812|ath-MIR8182&WithFlank&chr3|+|22678146|22678285	AAGATTTGGCTAAGATACCACT	iso-22-DEZJU2U63
iso-22-5UX4HE5UQ	GATGATGATGATAATGATGATT	tmp_1_25137565_C_T	MI0001425|ath-MIR414&WithFlank&chr1|-|25137569|25137450	GATGATGATGATAATGATGATC	iso-22-5UX4HE5U5
iso-22-5UX4IE5UP	GATGATGATGATGATGATGATG	ENSVATH01491440	MI0001425|ath-MIR414&WithFlank&chr1|-|25137569|25137450	GATGATGATGATGACGATGATG	iso-22-5UX4ID5UP
iso-22-5UXBWBBOL	GATGATGAAATCGAAAACAAGA	tmp_5_19567013_A_G	MI0013369|ath-MIR2939&WithFlank&chr5|+|19566954|19567090	AATGATGAAATCGAAAACAAGA	iso-22-DUXBWBBOL
iso-22-5WNWXM8EH	GATGTCTTGTTGATCTCAATAG	tmp_4_7878408_T_G	MI0005434|ath-MIR857&WithFlank&chr4|-|7878567|7878179	TATGTCTTGTTGATCTCAATAG	iso-22-VWNWXM8EH
iso-22-5X793Q0FP	GATTAGTTTCCCTATACACATG	ENSVATH09429666	MI0026804|ath-MIR8174&WithFlank&chr3|-|16589532|16589408	GATTAGCTTCCCTATACACATG	iso-22-5XQ93Q0FP
iso-22-605Z9JXKN	GGAAGGATTTTGGGCTGAGGGT	ENSVATH05689584	MI0019250|ath-MIR5662&WithFlank&chr2|+|16798578|16798876	GGAAGGATTTCGGGCTGAGGGT	iso-22-605ZMJXKN
iso-22-6LI3FSSK2	GGATAATGGTAGCCGGTAGGCA	ENSVATH12334328	MI0019218|ath-MIR5644&WithFlank&chr5|+|16649988|16650144	GGATAACGGTAGCCGGTAGGCA	iso-22-6LE3FSSK2
iso-22-73QKF0X8P	GTGGTGCGGGAGAAGTGCGGTG	ENSVATH05269269	MI0026810|ath-MIR8180&WithFlank&chr2|+|2063842|2064067	GCGGTGCGGGAGAAGTGCGGTG	iso-22-Q3QKF0X8P
iso-22-78H4HB9L1	GTTGGATATGATAAATGGTAAC	ENSVATH05020442	MI0005402|ath-MIR846&WithFlank&chr1|+|22577369|22577739	ATTGGATATGATAAATGGTAAC	iso-22-I8H4HB9L1
iso-22-7L5S0F4Z4	GTGTAGATCGACACACTCTTGG	ENSVATH12739502	MI0005411|ath-MIR855&WithFlank&chr2|+|4674421|4674704	GTGTCGATCGACACACTCTTGG	iso-22-7M5S0F4Z4
iso-22-7MIM7OSKQ	GTGTCATGTCGTTAAGTAGGTT	tmp_4_4889558_A_T	MI0019221|ath-MIR5645b&WithFlank&chr4|+|4889415|4889920	GAGTCATGTCGTTAAGTAGGTT	iso-22-5MIM7OSKQ
iso-22-7OIPDMBUO	GTTAAATTAGAAGTCAACGATA	ENSVATH10922975	MI0026803|ath-MIR8173&WithFlank&chr5|-|7478679|7478563	GTCAAATTAGAAGTCAACGATA	iso-22-SOIPDMBUO
iso-22-7XDPUHBE1	GTTTAAATAGTAACGAAAATAC	ENSVATH01656503	MI0026810|ath-MIR8180&WithFlank&chr2|+|2063842|2064067	GTTCAAATAGTAACGAAAATAC	iso-22-76DPUHBE1
iso-22-7Z73QKF0P	GTTTTGTGGTGCGGGAGAAGTG	ENSVATH05269269	MI0026810|ath-MIR8180&WithFlank&chr2|+|2063842|2064067	GTTTTGCGGTGCGGGAGAAGTG	iso-22-7ZQ3QKF0P
iso-22-7ZVKVQHLQ	GTTTTTAGGGTATATATATATT	tmp_2_4674633_C_A	MI0005411|ath-MIR855&WithFlank&chr2|+|4674421|4674704	GTTTTTAGGGTCTATATATATT	iso-22-7ZVKWQHLQ
iso-22-7ZZZZYISQ	GTTTTTTTTTTTTTGATTCGTT	ENSVATH13526023	MI0001078|ath-MIR406&WithFlank&chr1|-|19430283|19430072	TTTTTTTTTTTTTTGATTCGTT	iso-22-ZZZZZYISQ
iso-22-851YDS2W3	TCCACAGTTGAATCGCACGTCT	ENSVATH11355297	MI0026810|ath-MIR8180&WithFlank&chr2|+|2063842|2064067	TCCGCAGTTGAATCGCACGTCT	iso-22-8V1YDS2W3
iso-22-86DSIZIQ3	TCCCAAATCGATTTTATTATCT	ENSVATH12604855	MI0019220|ath-MIR5645a&WithFlank&chr3|+|17418770|17419226	CCCCAAATCGATTTTATTATCT	iso-22-K6DSIZIQ3
iso-22-876HZZ133	TCCCTGGACGTTTTTAGGGTCT	tmp_2_4674616_G_C	MI0005411|ath-MIR855&WithFlank&chr2|+|4674421|4674704	TCCGTGGACGTTTTTAGGGTCT	iso-22-8W6HZZ133
iso-22-89VXOFBF1	TCCTCTATTAGAACAAAACAAC	ENSVATH13279880	MI0019244|ath-MIR5645d&WithFlank&chr1|+|16116566|16117047	TCCTCTGTTAGAACAAAACAAC	iso-22-899XOFBF1
iso-22-8BHXFM5OI	TCAAAATCTAAGATCGATAAAT	ENSVATH02815783	MI0017896|ath-MIR5026&WithFlank&chr4|+|7844490|7844694	TCAAAATCTGAGATCGATAAAT	iso-22-8BHYFM5OI
iso-22-8D8D8D8DJ	TCAACTCAACTCAACTCAACCC	ENSVATH13526016	MI0001078|ath-MIR406&WithFlank&chr1|-|19430283|19430072	CCAACTCAACTCAACTCAACCC	iso-22-KD8D8D8DJ
iso-22-8EBFEN7ZN	TCAATAAACAACGTTGTTTTGT	ENSVATH04829975	MI0019244|ath-MIR5645d&WithFlank&chr1|+|16116566|16117047	TCAATAAACGACGTTGTTTTGT	iso-22-8EBHEN7ZN
iso-22-8K23JRZJO	TCAGGCAAGTCATCCTTGGCTA	tmp_3_9876035_A_T	MI0000986|ath-MIR169l&WithFlank&chr3|-|9876109|9875887	ACAGGCAAGTCATCCTTGGCTA	iso-22-0K23JRZJO
iso-22-8NUFE6065	TCATTTAACAACTCAACCCATC	tmp_2_8432698_C_T	MI0017880|ath-MIR5012&WithFlank&chr2|+|8432642|8432802	CCATTTAACAACTCAACCCATC	iso-22-KNUFE6065
iso-22-8XOVZS1Z1	TCCTAGACGCTTTCGAGTTTAC	tmp_2_4674522_C_T	MI0005411|ath-MIR855&WithFlank&chr2|+|4674421|4674704	CCCTAGACGCTTTCGAGTTTAC	iso-22-KXOVZS1Z1
iso-22-94M2O3Q3M	TGGTGCGGGAGAAGTGCGGTGC	ENSVATH05269269	MI0026810|ath-MIR8180&WithFlank&chr2|+|2063842|2064067	CGGTGCGGGAGAAGTGCGGTGC	iso-22-M4M2O3Q3M
iso-22-95J01ZFF3	TGTACCAGAGAGTTTAGACACT	ENSVATH01163539	MI0019255|ath-MIR5666&WithFlank&chr1|+|12035041|12035141	CGTACCAGAGAGTTTAGACACT	iso-22-M5J01ZFF3
iso-22-969SY0V3O	TGTCATGTCGTTAAGTAGGTTA	tmp_4_4889558_A_T	MI0019221|ath-MIR5645b&WithFlank&chr4|+|4889415|4889920	AGTCATGTCGTTAAGTAGGTTA	iso-22-169SY0V3O
iso-22-98X85B7HN	TGTGGTGCGGGAGAAGTGCGGT	ENSVATH05269269	MI0026810|ath-MIR8180&WithFlank&chr2|+|2063842|2064067	TGCGGTGCGGGAGAAGTGCGGT	iso-22-X8X85B7HN
iso-22-9BKE5MXEL	TGGAACCAATGAGTCTGAATGA	ENSVATH14010329	MI0026810|ath-MIR8180&WithFlank&chr2|+|2063842|2064067	CGGAACCAATGAGTCTGAATGA	iso-22-MBKE5MXEL
iso-22-9E3DJU94Q	TGGATCCGACCATGATGGTGTT	tmp_1_22577102_A_G	MI0005398|ath-MIR842&WithFlank&chr1|+|22577061|22577271	TGAATCCGACCATGATGGTGTT	iso-22-XE3DJU94Q
iso-22-9KIZ7WYQQ	TGGGGATTTTGTTGTTTCATTT	tmp_5_9362592_C_T	MI0026807|ath-MIR8177&WithFlank&chr5|-|9362661|9362553	TGGGGATTTTGCTGTTTCATTT	iso-22-9KIZQWYQQ
iso-22-9MUFPWVSQ	TGGTCTAACAGCCGTTATCGTT	ENSVATH01372734	MI0019229|ath-MIR5635b&WithFlank&chr1|-|20622725|20622532	TGGCCTAACAGCCGTTATCGTT	iso-22-91UFPWVSQ
iso-22-9PHU25WYN	TGTAGATCGACACACTCTTGGT	ENSVATH12739502	MI0005411|ath-MIR855&WithFlank&chr2|+|4674421|4674704	TGTCGATCGACACACTCTTGGT	iso-22-9SHU25WYN
iso-22-9Q5MZWNYO	TGTATGAGTCTTTGTCTTTGTA	tmp_5_11757147_C_T	MI0019256|ath-MIR5643b&WithFlank&chr5|-|11757228|11757134	CGTATGAGTCTTTGTCTTTGTA	iso-22-MQ5MZWNYO
iso-22-9YDS2W463	TGTTGAATCGCACGTCTCCACT	ENSVATH07772244	MI0026810|ath-MIR8180&WithFlank&chr2|+|2063842|2064067	AGTTGAATCGCACGTCTCCACT	iso-22-1YDS2W463
iso-22-9ZN96NN2Q	TGTTTCTTTCGGATTCTGGATT	ENSVATH13526024	MI0001078|ath-MIR406&WithFlank&chr1|-|19430283|19430072	CGTTTCTTTCGGATTCTGGATT	iso-22-MZN96NN2Q
iso-22-B14B8RBMF	AAACCCTAAATCCCCAAATCAA	ENSVATH02742166	MI0019257|ath-MIR5645e&WithFlank&chr4|+|5321221|5321649	AAACCCTAAATCCCCAAATCGA	iso-22-B14B8RBML
iso-22-B2XLON12Q	AAAGATGATAGAATTAGGGATT	tmp_5_9362563_G_A	MI0026807|ath-MIR8177&WithFlank&chr5|-|9362661|9362553	GAAGATGATAGAATTAGGGATT	iso-22-O2XLON12Q
iso-22-B37O241S3	AAAGTGTTAACAATGAGTCGCT	ENSVATH01372738	MI0019229|ath-MIR5635b&WithFlank&chr1|-|20622725|20622532	GAAGTGTTAACAATGAGTCGCT	iso-22-O37O241S3
iso-22-B8XFMS573	AACGGTGACACGTCGGATCTCT	ENSVATH13372413	MI0019212|ath-MIR5639&WithFlank&chr2|+|10356776|10357169	GACGGTGACACGTCGGATCTCT	iso-22-O8XFMS573
iso-22-BBUDHQZ9I	AAAAATAAACATCATTTTTCAT	tmp_4_7844549_C_T	MI0017896|ath-MIR5026&WithFlank&chr4|+|7844490|7844694	AAAAACAAACATCATTTTTCAT	iso-22-BB2DHQZ9I
iso-22-BBYL53O6Q	AAAAATTATAGAGGTGACCATT	ENSVATH05689576	MI0019250|ath-MIR5662&WithFlank&chr2|+|16798578|16798876	GAAAATTATAGAGGTGACCATT	iso-22-OBYL53O6Q
iso-22-BDDYY3UVP	AAAACAATTGTTAGTTACGCTG	ENSVATH01372736	MI0019229|ath-MIR5635b&WithFlank&chr1|-|20622725|20622532	AAAACAGTTGTTAGTTACGCTG	iso-22-BD1YY3UVP
iso-22-BDWQZP141	AAAACTCTATTTTAGAGGTGAC	ENSVATH05689569	MI0019250|ath-MIR5662&WithFlank&chr2|+|16798578|16798876	GAAACTCTATTTTAGAGGTGAC	iso-22-ODWQZP141
iso-22-BDZ5DZIY5	AAAACTTTACAATTTATTTGTC	ENSVATH11211622	MI0001070|ath-MIR401&WithFlank&chr4|-|5020492|5020231	AAAACTTTACGATTTATTTGTC	iso-22-BDZ55ZIY5
iso-22-BE478FNV3	AAAATCTCCTTCACACTTGCCT	ENSVATH02430960	MI0026793|ath-MIR8165&WithFlank&chr3|-|16538631|16538483	GAAATCTCCTTCACACTTGCCT	iso-22-OE478FNV3
iso-22-BF9P7BOOO	AAACATGTAGGTGAAGACAATA	ENSVATH12622855	MI0019254|ath-MIR5665&WithFlank&chr5|-|19499539|19499049	AAACGTGTAGGTGAAGACAATA	iso-22-BH9P7BOOO
iso-22-BFEN7Z77F	AAACAACGTTGTTTTGTTCTAA	ENSVATH04829975	MI0019244|ath-MIR5645d&WithFlank&chr1|+|16116566|16117047	AAACGACGTTGTTTTGTTCTAA	iso-22-BHEN7Z77F
iso-22-BFIBR7ZBH	AAACAATGAAGGTCTTTGAAAG	ENSVATH03312274	MI0019218|ath-MIR5644&WithFlank&chr5|+|16649988|16650144	GAACAATGAAGGTCTTTGAAAG	iso-22-OFIBR7ZBH
iso-22-BFIWVNEIN	AAACAATTGTTAGTTACGCTGT	ENSVATH01372736	MI0019229|ath-MIR5635b&WithFlank&chr1|-|20622725|20622532	AAACAGTTGTTAGTTACGCTGT	iso-22-BF7WVNEIN
iso-22-BHSU5U4DK	AAACGGTCGAGATGACTAACCG	ENSVATH12516542	MI0019199|ath-MIR5628&WithFlank&chr5|+|17985844|17986001	GAACGGTCGAGATGACTAACCG	iso-22-OHSU5U4DK
iso-22-BL5EYX2N2	AAATAGAGATTTCTACAATTCA	ENSVATH01972251	MI0019250|ath-MIR5662&WithFlank&chr2|+|16798578|16798876	AAATAGAGATCTCTACAATTCA	iso-22-BL5E4X2N2
iso-22-BL8NZ6WRI	AAATATCATTTTTCATCTCCAT	ENSVATH06646825	MI0017896|ath-MIR5026&WithFlank&chr4|+|7844490|7844694	AAACATCATTTTTCATCTCCAT	iso-22-BF8NZ6WRI
iso-22-BLZBBQYD2	AAATATTGAAAACATTTAACCA	ENSVATH02409783	MI0005404|ath-MIR849&WithFlank&chr3|-|16072643|16072443	AAATGTTGAAAACATTTAACCA	iso-22-B4ZBBQYD2
iso-22-BOIXBRUEJ	AACAAATTTAAACCCTAAATCC	ENSVATH06257469	MI0019220|ath-MIR5645a&WithFlank&chr3|+|17418770|17419226	CACAAATTTAAACCCTAAATCC	iso-22-2OIXBRUEJ
iso-22-BOZN1XLYQ	AACAATTGTTAGTTACGCTGTT	ENSVATH01372736	MI0019229|ath-MIR5635b&WithFlank&chr1|-|20622725|20622532	AACAGTTGTTAGTTACGCTGTT	iso-22-BPZN1XLYQ
iso-22-BP3IHW9NO	AACAGCCGCTATCGTTGGTTTA	ENSVATH01372735	MI0019229|ath-MIR5635b&WithFlank&chr1|-|20622725|20622532	AACAGCCGTTATCGTTGGTTTA	iso-22-BP3NHW9NO
iso-22-BP3NHW9NO	AACAGCCGTTATCGTTGGTTTA	tmp_4_15660416_T_C	MI0001430|ath-MIR419&WithFlank&chr4|+|15660364|15660481	AACAGCTGTTATCGTTGGTTTA	iso-22-BPNNHW9NO
iso-22-BPL6DZ5QH	AACAGCGCCAAATTTGATATAG	ENSVATH05332034	MI0026805|ath-MIR8175&WithFlank&chr2|+|3740791|3740991	AACGGCGCCAAATTTGATATAG	iso-22-B8L6DZ5QH
iso-22-BQD7DNSLO	AACATAATCTAAGTTGTATATA	tmp_4_7878667_G_A	MI0001016|ath-MIR397b&WithFlank&chr4|-|7878766|7878646	AACATAATCTAGGTTGTATATA	iso-22-BQD71NSLO
iso-22-BRIX0BI0Q	AACCCATTTAACAAAATGAGTT	ENSVATH13330334	MI0005109|ath-MIR779&WithFlank&chr2|+|9560755|9560929	AACTCATTTAACAAAATGAGTT	iso-22-B9IX0BI0Q
iso-22-BSSK2PHSI	AACCGGTAGGCACAGATCCGAT	ENSVATH08543223	MI0019218|ath-MIR5644&WithFlank&chr5|+|16649988|16650144	AGCCGGTAGGCACAGATCCGAT	iso-22-FSSK2PHSI
iso-22-BUYJYRV51	AACGATTAGCTTCCCTATACAC	tmp_3_16589412_G_A	MI0026804|ath-MIR8174&WithFlank&chr3|-|16589532|16589408	GACGATTAGCTTCCCTATACAC	iso-22-OUYJYRV51
iso-22-BVLSZSWRL	AACGCCGCCGTTTCGTCTCCGA	tmp_1_28889411_T_C	MI0015817|ath-MIR4228&WithFlank&chr1|+|28889369|28889538	AACGCCGTCGTTTCGTCTCCGA	iso-22-BVMSZSWRL
iso-22-BWZXRMVQI	AACGTTTTTAGGGTCTATATAT	ENSVATH12739589	MI0005411|ath-MIR855&WithFlank&chr2|+|4674421|4674704	GACGTTTTTAGGGTCTATATAT	iso-22-OWZXRMVQI
iso-22-BZMZ97Z6I	AACTTCGTTTTGTCTTTTCAAT	ENSVATH07611883	MI0019244|ath-MIR5645d&WithFlank&chr1|+|16116566|16117047	AACGTCGTTTTGTCTTTTCAAT	iso-22-BWMZ97Z6I
iso-22-D04MDOSNH	AAGAGCTATCAATAAGTATTAG	ENSVATH07399733	MI0020194|ath-MIR4245&WithFlank&chr5|+|21161500|21161658	GAGAGCTATCAATAAGTATTAG	iso-22-504MDOSNH
iso-22-D5NBN9BBN	AATACCTGAACTTTCAAAAAGT	ENSVATH07006449	MI0008305|ath-MIR1888a&WithFlank&chr5|+|7168864|7168975	TATACCTGAACTTTCAAAAAGT	iso-22-V5NBN9BBN
iso-22-D7H0YM7U2	AATCTATAAGTTATCGTTGACA	ENSVATH02621432	MI0019217|ath-MIR5635d&WithFlank&chr4|+|1023906|1024155	AACCTATAAGTTATCGTTGACA	iso-22-B7H0YM7U2
iso-22-D97JED3WL	AATTCGTGGCACGACCCTGTGA	tmp_4_7844671_C_T	MI0017896|ath-MIR5026&WithFlank&chr4|+|7844490|7844694	AACTCGTGGCACGACCCTGTGA	iso-22-B97JED3WL
iso-22-D9HNH3B61	AATTCATATTATAGTAACCAAC	ENSVATH01384201	MI0019248|ath-MIR5649b&WithFlank&chr1|-|21360257|21360145	GATTCATATTATAGTAACCAAC	iso-22-59HNH3B61
iso-22-D9KBWEZQO	AATTCCCAAATCGATTTTATTA	ENSVATH12604855	MI0019220|ath-MIR5645a&WithFlank&chr3|+|17418770|17419226	AATCCCCAAATCGATTTTATTA	iso-22-DRKBWEZQO
iso-22-DB7H7F76F	AAGAAGTGCGGTGCAGTTCAAA	ENSVATH11355371	MI0026810|ath-MIR8180&WithFlank&chr2|+|2063842|2064067	GAGAAGTGCGGTGCAGTTCAAA	iso-22-5B7H7F76F
iso-22-DDIZ6JB03	AAGACATTTTGGAGCAAAAGCT	ENSVATH01719600	MI0001013|ath-MIR396a&WithFlank&chr2|-|4142479|4142317	GAGACATTTTGGAGCAAAAGCT	iso-22-5DIZ6JB03
iso-22-DEZ3U2U63	AAGATTTGGTTAAGATACCACT	ENSVATH14467782	MI0000202|ath-MIR166b&WithFlank&chr3|+|22922200|22922331	AAGATTTGGCTAAGATACCACT	iso-22-DEZJU2U63
iso-22-DMIM7OSKQ	AAGTCATGTCGTTAAGTAGGTT	ENSVATH06549713	MI0019221|ath-MIR5645b&WithFlank&chr4|+|4889415|4889920	GAGTCATGTCGTTAAGTAGGTT	iso-22-5MIM7OSKQ
iso-22-DO0D7WZW5	AATAAACAACGTTGTTTTGTTC	ENSVATH04829975	MI0019244|ath-MIR5645d&WithFlank&chr1|+|16116566|16117047	AATAAACGACGTTGTTTTGTTC	iso-22-DOED7WZW5
iso-22-DOFMW5D9I	AATAAAGATCTCTACAATTCAT	ENSVATH05689565	MI0019250|ath-MIR5662&WithFlank&chr2|+|16798578|16798876	AATAGAGATCTCTACAATTCAT	iso-22-DPFMW5D9I
iso-22-DOU020ISO	AATAATAAAGCAAAGATTCGTA	tmp_2_13866227_G_A	MI0001079|ath-MIR407&WithFlank&chr2|+|13866199|13866473	GATAATAAAGCAAAGATTCGTA	iso-22-5OU020ISO
iso-22-DOZ3FFF4P	AATAATTGGTAGACAAGATGTG	ENSVATH12622859	MI0019254|ath-MIR5665&WithFlank&chr5|-|19499539|19499049	AACAATTGGTAGACAAGATGTG	iso-22-BOZ3FFF4P
iso-22-DS011ZM12	AATCGACACCAGTTTCGGCCCA	tmp_2_4674487_G_A	MI0005411|ath-MIR855&WithFlank&chr2|+|4674421|4674704	GATCGACACCAGTTTCGGCCCA	iso-22-5S011ZM12
iso-22-DW0PF3Y22	AATGTACCAGAGAGTTTAGACA	ENSVATH01163539	MI0019255|ath-MIR5666&WithFlank&chr1|+|12035041|12035141	AACGTACCAGAGAGTTTAGACA	iso-22-BW0PF3Y22
iso-22-DW95FMV3N	AATGTTGTACAGATCTAGGTGT	tmp_1_24605572_G_A	MI0020195|ath-MIR5014b&WithFlank&chr1|-|24605573|24605421	AGTGTTGTACAGATCTAGGTGT	iso-22-1W95FMV3N
iso-22-DXV3UEVBN	AATTATAGGTTAAATTAGAAGT	ENSVATH10922975	MI0026803|ath-MIR8173&WithFlank&chr5|-|7478679|7478563	AATTATAGGTCAAATTAGAAGT	iso-22-DXV32EVBN
iso-22-DYREZW9Z2	AATTGGGGATTTTGTTGTTTCA	tmp_5_9362592_C_T	MI0026807|ath-MIR8177&WithFlank&chr5|-|9362661|9362553	AATTGGGGATTTTGCTGTTTCA	iso-22-DYREZV9Z2
iso-22-DYY3UV9X4	AATTGTTAGTTACGCTGTTAGG	ENSVATH01372736	MI0019229|ath-MIR5635b&WithFlank&chr1|-|20622725|20622532	AGTTGTTAGTTACGCTGTTAGG	iso-22-1YY3UV9X4
iso-22-DZ79XMXNQ	AATTTGTTTCTGATCTGATTTT	ENSVATH03386762	MI0019254|ath-MIR5665&WithFlank&chr5|-|19499539|19499049	AATTTGTTCCTGATCTGATTTT	iso-22-DZ7RXMXNQ
iso-22-DZ7BOB69Q	AATTTGTGAAGAAAAGGCTCTT	tmp_3_22537345_G_A	MI0019247|ath-MIR1888b&WithFlank&chr3|+|22537277|22537423	GATTTGTGAAGAAAAGGCTCTT	iso-22-5Z7BOB69Q
iso-22-DZ98Z9Z3O	AATTTTGTGGTTTTCTTGGTTA	ENSVATH03191894	MI0019216|ath-MIR5643a&WithFlank&chr5|+|11667791|11667885	GATTTTGTGGTTTTCTTGGTTA	iso-22-5Z98Z9Z3O
iso-22-DZ9UXFEBL	AATTTTGTGATGACAACGAAGA	tmp_4_2184147_C_T	MI0014669|ath-MIR841b&WithFlank&chr4|+|2184129|2184635	AACTTTGTGATGACAACGAAGA	iso-22-BZ9UXFEBL
iso-22-DZD7H0YMN	AATTTAATCTATAAGTTATCGT	ENSVATH02621432	MI0019217|ath-MIR5635d&WithFlank&chr4|+|1023906|1024155	AATTTAACCTATAAGTTATCGT	iso-22-DZB7H0YMN
iso-22-DZWESXP3M	AATTTTCGATGTCTAGCAGTGC	ENSVATH13832676	MI0005105|ath-MIR775&WithFlank&chr1|+|29422446|29422580	CATTTTCGATGTCTAGCAGTGC	iso-22-JZWESXP3M
iso-22-DZZWXKVOF	AATTTTTTGTTGAGGTATAAAA	tmp_5_7478571_C_T	MI0026803|ath-MIR8173&WithFlank&chr5|-|7478679|7478563	AACTTTTTGTTGAGGTATAAAA	iso-22-BZZWXKVOF
iso-22-E1BNXLVI2	ACGCCAAATTTGATATAGCTCA	tmp_2_3740952_G_A	MI0026805|ath-MIR8175&WithFlank&chr2|+|3740791|3740991	GCGCCAAATTTGATATAGCTCA	iso-22-Q1BNXLVI2
iso-22-E34LVQ9ZQ	ACGGTCTATATATATTGTTTTT	tmp_2_4674629_G_C,T	MI0005411|ath-MIR855&WithFlank&chr2|+|4674421|4674704	AGGGTCTATATATATTGTTTTT	iso-22-134LVQ9ZQ
iso-22-E3QKF0X8P	ACGGTGCGGGAGAAGTGCGGTG	tmp_2_2063974_G_A	MI0026810|ath-MIR8180&WithFlank&chr2|+|2063842|2064067	GCGGTGCGGGAGAAGTGCGGTG	iso-22-Q3QKF0X8P
iso-22-EO1WZKRD5	ACTAAAGTGTTTGGGGGGACTC	tmp_1_26273941_G_A	MI0001012|ath-MIR395f&WithFlank&chr1|+|26273852|26273975	ACTGAAGTGTTTGGGGGGACTC	iso-22-EU1WZKRD5
iso-22-EZL4WPJ4J	ACTTTCGATGTCTAGCAGTGCC	ENSVATH05166382	MI0005105|ath-MIR775&WithFlank&chr1|+|29422446|29422580	ATTTTCGATGTCTAGCAGTGCC	iso-22-IZL4WPJ4J
iso-22-F121JZBOF	AGACCCAACCCATTTAACAAAA	ENSVATH13330334	MI0005109|ath-MIR779&WithFlank&chr2|+|9560755|9560929	AGACCCAACTCATTTAACAAAA	iso-22-F12IJZBOF
iso-22-F1DWY3VLL	AGACCAATGTTTAGTTAGTAGA	ENSVATH02409780	MI0005404|ath-MIR849&WithFlank&chr3|-|16072643|16072443	ACACCAATGTTTAGTTAGTAGA	iso-22-01DWY3VLL
iso-22-F1QM78DRF	AGACCGCGTCGTTGGAATCCAA	ENSVATH01747277	MI0026798|ath-MIR8168&WithFlank&chr2|+|5080628|5080720	GGACCGCGTCGTTGGAATCCAA	iso-22-61QM78DRF
iso-22-F2500KOFH	AGAGAGAGAGACAGGGAACAAG	tmp_2_18994762_T_A	MI0001085|ath-MIR159c&WithFlank&chr2|+|18994626|18994862	TGAGAGAGAGACAGGGAACAAG	iso-22-X2500KOFH
iso-22-F2BO00PXN	AGAGAAACAAACAAGGCCTAGT	ENSVATH06646828	MI0017896|ath-MIR5026&WithFlank&chr4|+|7844490|7844694	GGAGAAACAAACAAGGCCTAGT	iso-22-62BO00PXN
iso-22-F2Z70E8M5	AGAGATTTCTACAATTCATCTC	ENSVATH01972251	MI0019250|ath-MIR5662&WithFlank&chr2|+|16798578|16798876	AGAGATCTCTACAATTCATCTC	iso-22-F2W70E8M5
iso-22-F3UXEZOBJ	AGAGTTACTAACTTTGAAAACC	ENSVATH11644864	MI0005405|ath-MIR850&WithFlank&chr4|+|7845701|7845933	TGAGTTACTAACTTTGAAAACC	iso-22-X3UXEZOBJ
iso-22-FLVQSLVPH	AGATATATATGTATATATAGAG	ENSVATH11355374	MI0026810|ath-MIR8180&WithFlank&chr2|+|2063842|2064067	AGATACATATGTATATATAGAG	iso-22-FLJQSLVPH
iso-22-FN9NDE05O	AGATTTGGTTAAGATACCACTA	ENSVATH14467782	MI0000202|ath-MIR166b&WithFlank&chr3|+|22922200|22922331	AGATTTGGCTAAGATACCACTA	iso-22-FN9IDE05O
iso-22-FSYM78ZO4	AGCCGTTATCGTTGGTTTAAGG	tmp_4_15660416_T_C	MI0001430|ath-MIR419&WithFlank&chr4|+|15660364|15660481	AGCTGTTATCGTTGGTTTAAGG	iso-22-FYYM78ZO4
iso-22-H25Z4FI65	ATAGAGATTTCTACAATTCATC	ENSVATH01972251	MI0019250|ath-MIR5662&WithFlank&chr2|+|16798578|16798876	ATAGAGATCTCTACAATTCATC	iso-22-H2574FI65
iso-22-H2JKBOP2M	ATAGACAGGGAACAAGCAGAGC	tmp_2_18994837_G_T	MI0001085|ath-MIR159c&WithFlank&chr2|+|18994626|18994862	AGAGACAGGGAACAAGCAGAGC	iso-22-F2JKBOP2M
iso-22-H2VQILVQH	ATAGATATATATGTATATATAG	ENSVATH11355374	MI0026810|ath-MIR8180&WithFlank&chr2|+|2063842|2064067	ATAGATACATATGTATATATAG	iso-22-H2UQILVQH
iso-22-H2Y3XJIQP	ATAGATTAGTTGAGCATTATTG	ENSVATH08564719	MI0019254|ath-MIR5665&WithFlank&chr5|-|19499539|19499049	ACAGATTAGTTGAGCATTATTG	iso-22-02Y3XJIQP
iso-22-H39ED0D6I	ATAGTTGGATAAGAGAATCAAT	ENSVATH01817990	MI0017881|ath-MIR5013&WithFlank&chr2|+|7166811|7166981	ACAGTTGGATAAGAGAATCAAT	iso-22-039ED0D6I
iso-22-H6JNOMPH5	ATCCACAGTTGAATCGCACGTC	ENSVATH11355297	MI0026810|ath-MIR8180&WithFlank&chr2|+|2063842|2064067	ATCCGCAGTTGAATCGCACGTC	iso-22-HSJNOMPH5
iso-22-H94XY20B1	ATCTCCTCTATTAGAACAAAAC	ENSVATH13279880	MI0019244|ath-MIR5645d&WithFlank&chr1|+|16116566|16117047	ATCTCCTCTGTTAGAACAAAAC	iso-22-H94YY20B1
iso-22-H97ZSYZB1	ATCTCGTTTTGTCTGTTGAAAC	ENSVATH06549718	MI0019221|ath-MIR5645b&WithFlank&chr4|+|4889415|4889920	AGCTCGTTTTGTCTGTTGAAAC	iso-22-F97ZSYZB1
iso-22-HB2HZNZN3	ATAAACAACGTTGTTTTGTTCT	ENSVATH04829975	MI0019244|ath-MIR5645d&WithFlank&chr1|+|16116566|16117047	ATAAACGACGTTGTTTTGTTCT	iso-22-HBLHZNZN3
iso-22-HBU0H9UOQ	ATAAATAAAGATCTCTACAATT	ENSVATH05689565	MI0019250|ath-MIR5662&WithFlank&chr2|+|16798578|16798876	ATAAATAGAGATCTCTACAATT	iso-22-HBV0H9UOQ
iso-22-HBV0I9UOQ	ATAAATAGAGATTTCTACAATT	ENSVATH01972251	MI0019250|ath-MIR5662&WithFlank&chr2|+|16798578|16798876	ATAAATAGAGATCTCTACAATT	iso-22-HBV0H9UOQ
iso-22-HD6YYKFVP	ATAACGGCTGTTAGGAGCGCTG	ENSVATH06423441	MI0019217|ath-MIR5635d&WithFlank&chr4|+|1023906|1024155	GTAACGGCTGTTAGGAGCGCTG	iso-22-SD6YYKFVP
iso-22-HDSWYNP2L	ATAACGTCGTTTATTGCAGAGA	ENSVATH00681364	MI0019252|ath-MIR5645f&WithFlank&chr5|-|14947175|14946665	ACAACGTCGTTTATTGCAGAGA	iso-22-0DSWYNP2L
iso-22-HERP331F2	ATAATGGTAGCCGGTAGGCACA	ENSVATH12334328	MI0019218|ath-MIR5644&WithFlank&chr5|+|16649988|16650144	ATAACGGTAGCCGGTAGGCACA	iso-22-HDRP331F2
iso-22-HFN5HYU5O	ATACACTTACATCTGTACACTA	ENSVATH13739957	MI0017882|ath-MIR5014a&WithFlank&chr1|+|24553903|24554055	GTACACTTACATCTGTACACTA	iso-22-SFN5HYU5O
iso-22-HFW4XBWRQ	ATACATCGTGTGAAATCTCCTT	ENSVATH02430960	MI0026793|ath-MIR8165&WithFlank&chr3|-|16538631|16538483	GTACATCGTGTGAAATCTCCTT	iso-22-SFW4XBWRQ
iso-22-HH96BMX25	ATACGTGTCAAAATCTGAGATC	ENSVATH14171611	MI0017896|ath-MIR5026&WithFlank&chr4|+|7844490|7844694	ACACGTGTCAAAATCTGAGATC	iso-22-0H96BMX25
iso-22-HKYBY2161	ATAGGTTAAATTAGAAGTCAAC	ENSVATH10922975	MI0026803|ath-MIR8173&WithFlank&chr5|-|7478679|7478563	ATAGGTCAAATTAGAAGTCAAC	iso-22-HK8BY2161
iso-22-HLVXDZOXH	ATATATATTAAATTTGACTAAG	ENSVATH03135259	MI0026807|ath-MIR8177&WithFlank&chr5|-|9362661|9362553	ATGTATATTAAATTTGACTAAG	iso-22-ILVXDZOXH
iso-22-HNOL9Y75O	ATATTGAATATGTTGGTTACTA	ENSVATH13610317	MI0019248|ath-MIR5649b&WithFlank&chr1|-|21360257|21360145	GTATTGAATATGTTGGTTACTA	iso-22-SNOL9Y75O
iso-22-I1SWYW4S1	ATGCCGTCGTTTCGTCTCCGAC	ENSVATH05158276	MI0015817|ath-MIR4228&WithFlank&chr1|+|28889369|28889538	ACGCCGTCGTTTCGTCTCCGAC	iso-22-E1SWYW4S1
iso-22-I34DFSYMN	ATGGTCTAACAGCCGTTATCGT	ENSVATH01372734	MI0019229|ath-MIR5635b&WithFlank&chr1|-|20622725|20622532	ATGGCCTAACAGCCGTTATCGT	iso-22-IJ4DFSYMN
iso-22-I4FJV6H0O	ATGTGAGAGCTATCAATAAGTA	ENSVATH12712547	MI0020194|ath-MIR4245&WithFlank&chr5|+|21161500|21161658	ATGCGAGAGCTATCAATAAGTA	iso-22-IHFJV6H0O
iso-22-I86NZN79I	ATTGGGGATTTTGTTGTTTCAT	tmp_5_9362592_C_T	MI0026807|ath-MIR8177&WithFlank&chr5|-|9362661|9362553	ATTGGGGATTTTGCTGTTTCAT	iso-22-I86NZI79I
iso-22-I92ZW7NRF	ATTTCCACTTTCTCTCTTCCAA	ENSVATH12730224	MI0019205|ath-MIR5633&WithFlank&chr3|+|19544745|19545112	ATCTCCACTTTCTCTCTTCCAA	iso-22-H92ZW7NRF
iso-22-I9O08DBB3	ATTTCGAAAGTCAACAAAAACT	ENSVATH02732748	MI0001070|ath-MIR401&WithFlank&chr4|-|5020492|5020231	GTTTCGAAAGTCAACAAAAACT	iso-22-79O08DBB3
iso-22-IBBWXFFMN	ATGAAAACGTTGACAAGATCGT	ENSVATH14379765	MI0005106|ath-MIR776&WithFlank&chr1|+|22795612|22795741	GTGAAAACGTTGACAAGATCGT	iso-22-7BBWXFFMN
iso-22-IE5UX4IEL	ATGATGATGATGATGATGATGA	ENSVATH01491440	MI0001425|ath-MIR414&WithFlank&chr1|-|25137569|25137450	ATGATGATGATGATGACGATGA	iso-22-IE5UX4EEL
iso-22-IH621VRVH	ATGCGGGAGAAGTGCGGTGCAG	ENSVATH01656495	MI0026810|ath-MIR8180&WithFlank&chr2|+|2063842|2064067	GTGCGGGAGAAGTGCGGTGCAG	iso-22-7H621VRVH
iso-22-IKWOW7YJH	ATGGGTCTAATCTCTTTAGCAG	tmp_1_11957656_C_G	MI0005433|ath-MIR856&WithFlank&chr1|+|11957454|11957736	ATCGGTCTAATCTCTTTAGCAG	iso-22-H8WOW7YJH
iso-22-INSF5714O	ATGTTGTACAGATCTAGGTGTA	tmp_1_24605572_G_A	MI0020195|ath-MIR5014b&WithFlank&chr1|-|24605573|24605421	GTGTTGTACAGATCTAGGTGTA	iso-22-7NSF5714O
iso-22-IO29NOJH3	ATTAACACTCCTTAACAGCGCT	ENSVATH13578956	MI0019229|ath-MIR5635b&WithFlank&chr1|-|20622725|20622532	GTTAACACTCCTTAACAGCGCT	iso-22-7O29NOJH3
iso-22-IP50NNDBN	ATTAGGAGAGCTGTTAAGAAGT	tmp_1_20622669_G_A	MI0019229|ath-MIR5635b&WithFlank&chr1|-|20622725|20622532	GTTAGGAGAGCTGTTAAGAAGT	iso-22-7P50NNDBN
iso-22-IPUIJO5SP	ATTAGTAACTCATAAGATCGTG	tmp_4_7845887_G_A	MI0005405|ath-MIR850&WithFlank&chr4|+|7845701|7845933	GTTAGTAACTCATAAGATCGTG	iso-22-7PUIJO5SP
iso-22-IQ1NBNF05	ATTATAGGTTAAATTAGAAGTC	ENSVATH10922975	MI0026803|ath-MIR8173&WithFlank&chr5|-|7478679|7478563	ATTATAGGTCAAATTAGAAGTC	iso-22-IQ1MBNF05
iso-22-IWVNEI7PL	ATTGTTAGTTACGCTGTTAGGA	ENSVATH01372736	MI0019229|ath-MIR5635b&WithFlank&chr1|-|20622725|20622532	GTTGTTAGTTACGCTGTTAGGA	iso-22-7WVNEI7PL
iso-22-IX169SY0O	ATTTAAGTCATGTCGTTAAGTA	tmp_4_5321400_G_A	MI0019257|ath-MIR5645e&WithFlank&chr4|+|5321221|5321649	ATTTGAGTCATGTCGTTAAGTA	iso-22-IY169SY0O
iso-22-IXHXU3VSQ	ATTTAATCTATAAGTTATCGTT	ENSVATH02621432	MI0019217|ath-MIR5635d&WithFlank&chr4|+|1023906|1024155	ATTTAACCTATAAGTTATCGTT	iso-22-IX0XU3VSQ
iso-22-IXZ5ZWVB2	ATTTATTTACTTTGTTAGAACA	ENSVATH12105574	MI0019252|ath-MIR5645f&WithFlank&chr5|-|14947175|14946665	GTTTATTTACTTTGTTAGAACA	iso-22-7XZ5ZWVB2
iso-22-IXZF7SZY5	ATTTATTGCAGTTCGTTTTGTC	ENSVATH12604840	MI0019220|ath-MIR5645a&WithFlank&chr3|+|17418770|17419226	GTTTATTGCAGTTCGTTTTGTC	iso-22-7XZF7SZY5
iso-22-IYU5UB7NN	ATTTGTACACTAAAAGTGTTGT	ENSVATH01477218	MI0017882|ath-MIR5014a&WithFlank&chr1|+|24553903|24554055	ATCTGTACACTAAAAGTGTTGT	iso-22-HYU5UB7NN
iso-22-IZDB24D33	ATTTTAAGAACAATGAAGGTCT	ENSVATH00693862	MI0019218|ath-MIR5644&WithFlank&chr5|+|16649988|16650144	ATTTCAAGAACAATGAAGGTCT	iso-22-I9DB24D33
iso-22-IZVKWQHLQ	ATTTTTAGGGTCTATATATATT	tmp_2_4674622_G_A	MI0005411|ath-MIR855&WithFlank&chr2|+|4674421|4674704	GTTTTTAGGGTCTATATATATT	iso-22-7ZVKWQHLQ
iso-22-IZVXZZIZQ	ATTTTTATTATTTTTATTTTTT	ENSVATH07511811	MI0026794|ath-MIR8166&WithFlank&chr1|-|4525366|4525265	ATTTTCATTATTTTTATTTTTT	iso-22-IZJXZZIZQ
iso-22-IZY1HXZYN	ATTTTTTACCATCTATTTTGGT	ENSVATH07368082	MI0019254|ath-MIR5665&WithFlank&chr5|-|19499539|19499049	ATTTTTCACCATCTATTTTGGT	iso-22-IZ81HXZYN
iso-22-IZZB1Z1LQ	ATTTTTTGAAAGTTTAGGTATT	ENSVATH03093781	MI0026803|ath-MIR8173&WithFlank&chr5|-|7478679|7478563	ATTTTTTGAAAGTTCAGGTATT	iso-22-IZZB191LQ
iso-22-IZZN53HB1	ATTTTTTGTTGAGGTATAAAAC	tmp_5_7478571_C_T	MI0026803|ath-MIR8173&WithFlank&chr5|-|7478679|7478563	ACTTTTTGTTGAGGTATAAAAC	iso-22-EZZN53HB1
iso-22-J17QMY7XH	CAGCCGTTATCGTTGGTTTAAG	tmp_4_15660416_T_C	MI0001430|ath-MIR419&WithFlank&chr4|+|15660364|15660481	CAGCTGTTATCGTTGGTTTAAG	iso-22-JI7QMY7XH
iso-22-J2O3Q3P35	CAGGAGAAGTGCGGTGCAGTTC	ENSVATH11355370	MI0026810|ath-MIR8180&WithFlank&chr2|+|2063842|2064067	CGGGAGAAGTGCGGTGCAGTTC	iso-22-M2O3Q3P35
iso-22-J4M2O3Q3M	CAGTGCGGGAGAAGTGCGGTGC	tmp_2_2063976_G_A	MI0026810|ath-MIR8180&WithFlank&chr2|+|2063842|2064067	CGGTGCGGGAGAAGTGCGGTGC	iso-22-M4M2O3Q3M
iso-22-J5EXJ7SF3	CATACACTTACATCTGTACACT	ENSVATH13739957	MI0017882|ath-MIR5014a&WithFlank&chr1|+|24553903|24554055	CGTACACTTACATCTGTACACT	iso-22-M5EXJ7SF3
iso-22-JP7KK3RPL	CATAGGTGGGCCAGTGGTAGGA	tmp_2_16798856_T_C	MI0019250|ath-MIR5662&WithFlank&chr2|+|16798578|16798876	TATAGGTGGGCCAGTGGTAGGA	iso-22-VP7KK3RPL
iso-22-JX0I3X0JM	CATTAACACTCCTTAACAGCGC	ENSVATH13578956	MI0019229|ath-MIR5635b&WithFlank&chr1|-|20622725|20622532	CGTTAACACTCCTTAACAGCGC	iso-22-MX0I3X0JM
iso-22-JZX8X85BN	CATTTTGCGGTGCGGGAGAAGT	tmp_2_2063967_G_A	MI0026810|ath-MIR8180&WithFlank&chr2|+|2063842|2064067	CGTTTTGCGGTGCGGGAGAAGT	iso-22-MZX8X85BN
iso-22-JZYKSXVQI	CATTTTTAGGGTCTATATATAT	tmp_2_4674622_G_A	MI0005411|ath-MIR855&WithFlank&chr2|+|4674421|4674704	CGTTTTTAGGGTCTATATATAT	iso-22-MZYKSXVQI
iso-22-K07NZ78OI	CCAAGGTGTTTTTCTTCCAAAT	ENSVATH14043484	MI0005442|ath-MIR865&WithFlank&chr5|+|5169984|5170137	CTAAGGTGTTTTTCTTCCAAAT	iso-22-407NZ78OI
iso-22-KBYZDIDEQ	CCAAATTCTTAAGCTAAGATTT	ENSVATH06351887	MI0019247|ath-MIR1888b&WithFlank&chr3|+|22537277|22537423	CCAAATTCTTAGGCTAAGATTT	iso-22-KBYZ1IDEQ
iso-22-KDKNUFB4H	CCAACCCATTTAACAAAATGAG	ENSVATH13330334	MI0005109|ath-MIR779&WithFlank&chr2|+|9560755|9560929	CCAACTCATTTAACAAAATGAG	iso-22-KD8NUFB4H
iso-22-KF7UHVEM5	CCACAGTTGAATCGCACGTCTC	ENSVATH11355297	MI0026810|ath-MIR8180&WithFlank&chr2|+|2063842|2064067	CCGCAGTTGAATCGCACGTCTC	iso-22-3F7UHVEM5
iso-22-KNB58ZBPK	CCATTAACACTCCTTAACAGCG	ENSVATH13578956	MI0019229|ath-MIR5635b&WithFlank&chr1|-|20622725|20622532	CCGTTAACACTCCTTAACAGCG	iso-22-3NB58ZBPK
iso-22-KOKQYDBEL	CCCAACCCATTTAACAAAATGA	ENSVATH13330334	MI0005109|ath-MIR779&WithFlank&chr2|+|9560755|9560929	CCCAACTCATTTAACAAAATGA	iso-22-KO4QYDBEL
iso-22-KXDRKB8EQ	CCCTAAATCCCCAAATCAATTT	ENSVATH02742166	MI0019257|ath-MIR5645e&WithFlank&chr4|+|5321221|5321649	CCCTAAATCCCCAAATCGATTT	iso-22-KXDRKBWEQ
iso-22-KYOWZXRMO	CCCTGGACGTTTTTAGGGTCTA	tmp_2_4674616_G_C	MI0005411|ath-MIR855&WithFlank&chr2|+|4674421|4674704	CCGTGGACGTTTTTAGGGTCTA	iso-22-34OWZXRMO
iso-22-LFI6HZ0YI	CGACAATTCAATCTTACCTGAT	tmp_5_21395582_T_C	MI0005448|ath-MIR870&WithFlank&chr5|-|21395635|21395539	TGACAATTCAATCTTACCTGAT	iso-22-XFI6HZ0YI
iso-22-LS3NWM8UK	CGCCGCCGTTTCGTCTCCGACG	tmp_1_28889411_T_C	MI0015817|ath-MIR4228&WithFlank&chr1|+|28889369|28889538	CGCCGTCGTTTCGTCTCCGACG	iso-22-LSWNWM8UK
iso-22-LYJF8MDE5	CGCTGCAGCATCATCAAGATTC	ENSVATH05805561	MI0000188|ath-MIR158a&WithFlank&chr3|-|3366436|3366325	AGCTGCAGCATCATCAAGATTC	iso-22-FYJF8MDE5
iso-22-MNRKZ7WLL	CGGTTGGGGGTTTCTTCGTAGA	ENSVATH00060852	MI0005433|ath-MIR856&WithFlank&chr1|+|11957454|11957736	CGGTTGAGGGTTTCTTCGTAGA	iso-22-MN5KZ7WLL
iso-22-MO5SXFM8O	CGTAAGATCGTGACACGTGGTA	ENSVATH06646937	MI0005440|ath-MIR863&WithFlank&chr4|+|7846591|7846905	CATAAGATCGTGACACGTGGTA	iso-22-JO5SXFM8O
iso-22-MXWNRZD2K	CGTTATCGTTGGTTTAAGGACG	tmp_4_15660416_T_C	MI0001430|ath-MIR419&WithFlank&chr4|+|15660364|15660481	TGTTATCGTTGGTTTAAGGACG	iso-22-9XWNRZD2K
iso-22-N2MZYKSXO	CTGGACGTTTTTAGGGTCTATA	tmp_2_4674616_G_C	MI0005411|ath-MIR855&WithFlank&chr2|+|4674421|4674704	GTGGACGTTTTTAGGGTCTATA	iso-22-72MZYKSXO
iso-22-N523YZ0NQ	CTTACCAAGTTTCTTACATTTT	tmp_4_12352985_G_A	MI0000544|ath-MIR319a&WithFlank&chr4|+|12352950|12353137	CTTACCGAGTTTCTTACATTTT	iso-22-N5L3YZ0NQ
iso-22-N95W4J1V2	CTTTCGATGTCTAGCAGTGCCA	ENSVATH05166382	MI0005105|ath-MIR775&WithFlank&chr1|+|29422446|29422580	TTTTCGATGTCTAGCAGTGCCA	iso-22-Z95W4J1V2
iso-22-NQIXDZZ75	CTTATATTTAAATTTTTTCTTC	ENSVATH02532319	MI0019247|ath-MIR1888b&WithFlank&chr3|+|22537277|22537423	CTTATATTTAAGTTTTTTCTTC	iso-22-NQIX1ZZ75
iso-22-O32LH1ZBM	GAAGTCAATAATACCTTGAAGC	ENSVATH04603075	MI0005441|ath-MIR864&WithFlank&chr1|+|6740494|6740597	AAAGTCAATAATACCTTGAAGC	iso-22-B32LH1ZBM
iso-22-O43M79S9K	GAATGCCGTCGTTTCGTCTCCG	ENSVATH05158276	MI0015817|ath-MIR4228&WithFlank&chr1|+|28889369|28889538	GAACGCCGTCGTTTCGTCTCCG	iso-22-OH3M79S9K
iso-22-OBBBFBBBF	GAAAAAAAAAAGAAAAAAAAAA	ENSVATH04038810	MI0019244|ath-MIR5645d&WithFlank&chr1|+|16116566|16117047	TAAAAAAAAAAGAAAAAAAAAA	iso-22-UBBBFBBBF
iso-22-OE5NIKY25	GAAATGAGTTATGGGTTAGATC	ENSVATH05556791	MI0005109|ath-MIR779&WithFlank&chr2|+|9560755|9560929	GAAATGAGTTATGGGTTAGACC	iso-22-OE5NIKY2J
iso-22-OH3179S9K	GAACGCCGCCGTTTCGTCTCCG	tmp_1_28889411_T_C	MI0015817|ath-MIR4228&WithFlank&chr1|+|28889369|28889538	GAACGCCGTCGTTTCGTCTCCG	iso-22-OH3M79S9K
iso-22-OKDNO3F4I	GAAGGAAGTTGAAGTAGATGAT	ENSVATH06127800	MI0019225|ath-MIR5645c&WithFlank&chr3|+|14742415|14742810	GAAGGAAGTTGAAGTAGATGAC	iso-22-OKDNO3F41
iso-22-OKIZRI5KP	GAAGGATTTTGGGCTGAGGGTG	ENSVATH05689584	MI0019250|ath-MIR5662&WithFlank&chr2|+|16798578|16798876	GAAGGATTTCGGGCTGAGGGTG	iso-22-OKI9RI5KP
iso-22-OM1NM5SF3	GAATCAGGTTCGTACGTACACT	tmp_2_7008520_C_T	MI0001427|ath-MIR416&WithFlank&chr2|+|7008514|7008605	GAACCAGGTTCGTACGTACACT	iso-22-O11NM5SF3
iso-22-ONY0BOX0N	GAATTTTAAGAACAATGAAGGT	ENSVATH00693862	MI0019218|ath-MIR5644&WithFlank&chr5|+|16649988|16650144	GAATTTCAAGAACAATGAAGGT	iso-22-ON80BOX0N
iso-22-ORBRIX0BI	GACCCAACCCATTTAACAAAAT	ENSVATH13330334	MI0005109|ath-MIR779&WithFlank&chr2|+|9560755|9560929	GACCCAACTCATTTAACAAAAT	iso-22-ORB9IX0BI
iso-22-OXMUJYBIN	GACTACGTGACATTGAAACTGT	tmp_1_29422463_C_G	MI0005105|ath-MIR775&WithFlank&chr1|+|29422446|29422580	CACTACGTGACATTGAAACTGT	iso-22-2XMUJYBIN
iso-22-PB7Z9YEY5	GCAAAGTTTTTGTTGACTTGTC	ENSVATH12601319	MI0013363|ath-MIR2933b&WithFlank&chr3|-|17402879|17402756	ACAAAGTTTTTGTTGACTTGTC	iso-22-0B7Z9YEY5
iso-22-PWVSZ3Y0L	GCCGTTATCGTTGGTTTAAGGA	tmp_4_15660416_T_C	MI0001430|ath-MIR419&WithFlank&chr4|+|15660364|15660481	GCTGTTATCGTTGGTTTAAGGA	iso-22-QWVSZ3Y0L
iso-22-R2ZYZN8NQ	GGGGATTTTGTTGTTTCATTTT	tmp_5_9362592_C_T	MI0026807|ath-MIR8177&WithFlank&chr5|-|9362661|9362553	GGGGATTTTGCTGTTTCATTTT	iso-22-R2ZYNN8NQ
iso-22-R3UN9P995	GGGGTTAATTTGTAGTGTTCTC	ENSVATH11658052	MI0017899|ath-MIR5029&WithFlank&chr5|+|12268501|12268703	GGGGTTAATTTGCAGTGTTCTC	iso-22-R3UNXP995
iso-22-R6DPUHBE1	GGTCAAATAGTAACGAAAATAC	tmp_2_2064006_T_G	MI0026810|ath-MIR8180&WithFlank&chr2|+|2063842|2064067	GTTCAAATAGTAACGAAAATAC	iso-22-76DPUHBE1
iso-22-R7BP3NHWP	GGTCTAACAGCCGTTATCGTTG	ENSVATH01372734	MI0019229|ath-MIR5635b&WithFlank&chr1|-|20622725|20622532	GGCCTAACAGCCGTTATCGTTG	iso-22-67BP3NHWP
iso-22-REZW9ZJZO	GGGATTTTGTTGTTTCATTTTA	tmp_5_9362592_C_T	MI0026807|ath-MIR8177&WithFlank&chr5|-|9362661|9362553	GGGATTTTGCTGTTTCATTTTA	iso-22-REZV9ZJZO
iso-22-RU8N629MO	GGTGATCATTGGAGATGGTCTA	ENSVATH05689579	MI0019250|ath-MIR5662&WithFlank&chr2|+|16798578|16798876	GGTGACCATTGGAGATGGTCTA	iso-22-RUKN629MO
iso-22-RUODZ70I3	GGTGAGAAACTTTCTACACTCT	tmp_1_4525303_A_G	MI0026794|ath-MIR8166&WithFlank&chr1|-|4525366|4525265	AGTGAGAAACTTTCTACACTCT	iso-22-1UODZ70I3
iso-22-RXDXO32HI	GGTTAAATTAGAAGTCAACGAT	ENSVATH10922975	MI0026803|ath-MIR8173&WithFlank&chr5|-|7478679|7478563	GGTCAAATTAGAAGTCAACGAT	iso-22-R6DXO32HI
iso-22-RZ02Y3XJI	GGTTTACAGATTAGTTGAGCAT	ENSVATH12622802	MI0019254|ath-MIR5665&WithFlank&chr5|-|19499539|19499049	GGTCTACAGATTAGTTGAGCAT	iso-22-R702Y3XJI
iso-22-RZ7WESSXN	GGTTTGTTGTACTCGGTCTAGT	ENSVATH05168810	MI0005389|ath-MIR833a&WithFlank&chr1|+|29525145|29525343	TGTTTGTTGTACTCGGTCTAGT	iso-22-9Z7WESSXN
iso-22-S0HWO573F	GTAAGATCGTGACACGTGGTAA	ENSVATH06646937	MI0005440|ath-MIR863&WithFlank&chr4|+|7846591|7846905	ATAAGATCGTGACACGTGGTAA	iso-22-H0HWO573F
iso-22-S2WD0IN8P	GTAGATCGACACACTCTTGGTG	ENSVATH12739502	MI0005411|ath-MIR855&WithFlank&chr2|+|4674421|4674704	GTCGATCGACACACTCTTGGTG	iso-22-SUWD0IN8P
iso-22-SIVYZM63K	GTACTTATTGTTGTCGGAGTCG	ENSVATH03293471	MI0000977|ath-MIR169c&WithFlank&chr5|-|15871006|15870584	ATACTTATTGTTGTCGGAGTCG	iso-22-HIVYZM63K
iso-22-SOH3BUBL2	GTCAAATAGTAACGAAAATACA	tmp_2_2064006_T_G	MI0026810|ath-MIR8180&WithFlank&chr2|+|2063842|2064067	TTCAAATAGTAACGAAAATACA	iso-22-YOH3BUBL2
iso-22-SX0JMXWN4	GTCTAACAGCCGTTATCGTTGG	ENSVATH01372734	MI0019229|ath-MIR5635b&WithFlank&chr1|-|20622725|20622532	GCCTAACAGCCGTTATCGTTGG	iso-22-PX0JMXWN4
iso-22-U1J6DUDUN	TAACCCATCAAATGAAATGAGT	ENSVATH14622988	MI0001075|ath-MIR405b&WithFlank&chr5|+|20632508|20632643	CAACCCATCAAATGAAATGAGT	iso-22-21J6DUDUN
iso-22-U2Z8Y0H11	TAAGATTTGGTTAAGATACCAC	ENSVATH14467782	MI0000202|ath-MIR166b&WithFlank&chr3|+|22922200|22922331	TAAGATTTGGCTAAGATACCAC	iso-22-U2Z840H11
iso-22-U3JWMX1PN	TAAGTCATGTCGTTAAGTAGGT	ENSVATH06549713	MI0019221|ath-MIR5645b&WithFlank&chr4|+|4889415|4889920	TGAGTCATGTCGTTAAGTAGGT	iso-22-X3JWMX1PN
iso-22-U8X85B7HN	TACGGTGCGGGAGAAGTGCGGT	tmp_2_2063974_G_A	MI0026810|ath-MIR8180&WithFlank&chr2|+|2063842|2064067	TGCGGTGCGGGAGAAGTGCGGT	iso-22-X8X85B7HN
iso-22-UBOBBBBBF	TAAAAGAAAAAAAAAAAAAAAA	ENSVATH01261709	MI0019244|ath-MIR5645d&WithFlank&chr1|+|16116566|16117047	AAAAAGAAAAAAAAAAAAAAAA	iso-22-BBOBBBBBF
iso-22-UD3OHR2E2	TAAACCCTAAATCCCCAAATCA	ENSVATH02742166	MI0019257|ath-MIR5645e&WithFlank&chr4|+|5321221|5321649	TAAACCCTAAATCCCCAAATCG	iso-22-UD3OHR2EK
iso-22-UDBW9Z99O	TAAACAACGTTGTTTTGTTCTA	ENSVATH04829975	MI0019244|ath-MIR5645d&WithFlank&chr1|+|16116566|16117047	TAAACGACGTTGTTTTGTTCTA	iso-22-UDOW9Z99O
iso-22-UDILRUFFI	TAAACATGTAGGTGAAGACAAT	ENSVATH12622855	MI0019254|ath-MIR5665&WithFlank&chr5|-|19499539|19499049	TAAACGTGTAGGTGAAGACAAT	iso-22-UD7LRUFFI
iso-22-UE1OLBHFO	TAAATAGTAACGAAAATACATA	ENSVATH01656503	MI0026810|ath-MIR8180&WithFlank&chr2|+|2063842|2064067	CAAATAGTAACGAAAATACATA	iso-22-2E1OLBHFO
iso-22-UE5NRMBRI	TAAATGAGTTGGGTCAACCCAT	ENSVATH02728454	MI0019221|ath-MIR5645b&WithFlank&chr4|+|4889415|4889920	AAAATGAGTTGGGTCAACCCAT	iso-22-BE5NRMBRI
iso-22-UE5NRMU12	TAAATGAGTTGGGTCTAACCCA	ENSVATH12712512	MI0020194|ath-MIR4245&WithFlank&chr5|+|21161500|21161658	AAAATGAGTTGGGTCTAACCCA	iso-22-BE5NRMU12
iso-22-UEE0WB4ZN	TAAATACGAGTCGAACTCTTGT	ENSVATH03175812	MI0017897|ath-MIR5027&WithFlank&chr5|+|10943896|10944068	CAAATACGAGTCGAACTCTTGT	iso-22-2EE0WB4ZN
iso-22-UEVBSOLLF	TAAATTAGAAGTCAACGATAAA	ENSVATH10922975	MI0026803|ath-MIR8173&WithFlank&chr5|-|7478679|7478563	CAAATTAGAAGTCAACGATAAA	iso-22-2EVBSOLLF
iso-22-UFUNZZEJN	TAACATAATTTTTTTACGGCGT	ENSVATH01195098	MI0005103|ath-MIR773a&WithFlank&chr1|+|13067245|13067341	TGACATAATTTTTTTACGGCGT	iso-22-XFUNZZEJN
iso-22-UHWNVYJ01	TAACGTCGTTTATTGCAGAGAC	ENSVATH00681364	MI0019252|ath-MIR5645f&WithFlank&chr5|-|14947175|14946665	CAACGTCGTTTATTGCAGAGAC	iso-22-2HWNVYJ01
iso-22-ULO8DU205	TAATAGACGGAATGACAAAGTC	ENSVATH13347242	MI0017884|ath-MIR5016&WithFlank&chr2|+|9919978|9920203	TAATGGACGGAATGACAAAGTC	iso-22-U4O8DU205
iso-22-UMVO7QMY1	TAATCTATAAGTTATCGTTGAC	ENSVATH02621432	MI0019217|ath-MIR5635d&WithFlank&chr4|+|1023906|1024155	TAACCTATAAGTTATCGTTGAC	iso-22-U1VO7QMY1
iso-22-UNUMVO7QK	TAATTTAATCTATAAGTTATCG	ENSVATH02621432	MI0019217|ath-MIR5635d&WithFlank&chr4|+|1023906|1024155	TAATTTAACCTATAAGTTATCG	iso-22-UNU1VO7QK
iso-22-V0I9UOYQ3	TAGAGATTTCTACAATTCATCT	ENSVATH01972251	MI0019250|ath-MIR5662&WithFlank&chr2|+|16798578|16798876	TAGAGATCTCTACAATTCATCT	iso-22-V0H9UOYQ3
iso-22-V3I7IFIK1	TAGGTATTCTATGCAATGGGAC	ENSVATH08303936	MI0001070|ath-MIR401&WithFlank&chr4|-|5020492|5020231	CAGGTATTCTATGCAATGGGAC	iso-22-J3I7IFIK1
iso-22-V3UEVBSOK	TAGGTTAAATTAGAAGTCAACG	ENSVATH10922975	MI0026803|ath-MIR8173&WithFlank&chr5|-|7478679|7478563	TAGGTCAAATTAGAAGTCAACG	iso-22-V32EVBSOK
iso-22-V8PO4O4O3	TATGGGCCAACTCAACTCAACT	ENSVATH13526016	MI0001078|ath-MIR406&WithFlank&chr1|-|19430283|19430072	CATGGGCCAACTCAACTCAACT	iso-22-J8PO4O4O3
iso-22-VD1200J02	TAGACAGGGAACAAGCAGAGCA	tmp_2_18994837_G_T	MI0001085|ath-MIR159c&WithFlank&chr2|+|18994626|18994862	GAGACAGGGAACAAGCAGAGCA	iso-22-5D1200J02
iso-22-VD24ZPY3H	TAGACCAATGTTTAGTTAGTAG	ENSVATH02409780	MI0005404|ath-MIR849&WithFlank&chr3|-|16072643|16072443	TACACCAATGTTTAGTTAGTAG	iso-22-U524ZPY3H
iso-22-VEHL9QHLL	TAGATATATATGTATATATAGA	ENSVATH11355374	MI0026810|ath-MIR8180&WithFlank&chr2|+|2063842|2064067	TAGATACATATGTATATATAGA	iso-22-VE0L9QHLL
iso-22-VELF29Z3N	TAGATCGACACACTCTTGGTGT	ENSVATH12739502	MI0005411|ath-MIR855&WithFlank&chr2|+|4674421|4674704	TCGATCGACACACTCTTGGTGT	iso-22-WELF29Z3N
iso-22-VN6LF2HOO	TAGTTGGATAAGAGAATCAATA	ENSVATH01817990	MI0017881|ath-MIR5013&WithFlank&chr2|+|7166811|7166981	CAGTTGGATAAGAGAATCAATA	iso-22-JN6LF2HOO
iso-22-VOMI7P5H3	TATAACGGCTGTTAGGAGCGCT	ENSVATH06423441	MI0019217|ath-MIR5635d&WithFlank&chr4|+|1023906|1024155	TGTAACGGCTGTTAGGAGCGCT	iso-22-9OMI7P5H3
iso-22-VP7OIPDMF	TATAGGTTAAATTAGAAGTCAA	ENSVATH10922975	MI0026803|ath-MIR8173&WithFlank&chr5|-|7478679|7478563	TATAGGTCAAATTAGAAGTCAA	iso-22-VPSOIPDMF
iso-22-VPIPZ0JXQ	TATAGATTAGTTGAGCATTATT	ENSVATH08564719	MI0019254|ath-MIR5665&WithFlank&chr5|-|19499539|19499049	TACAGATTAGTTGAGCATTATT	iso-22-UPIPZ0JXQ
iso-22-VPZ2U2OMF	TATAGTTGGATAAGAGAATCAA	ENSVATH01817990	MI0017881|ath-MIR5013&WithFlank&chr2|+|7166811|7166981	TACAGTTGGATAAGAGAATCAA	iso-22-UPZ2U2OMF
iso-22-VQHB5ZXL3	TATATATAAAGATTTTGATACT	tmp_2_2064050_G_A	MI0026810|ath-MIR8180&WithFlank&chr2|+|2063842|2064067	TATATATAGAGATTTTGATACT	iso-22-VQH25ZXL3
iso-22-VX62QWU2H	TATTAGGAGAGCTGTTAAGAAG	tmp_1_20622669_G_A	MI0019229|ath-MIR5635b&WithFlank&chr1|-|20622725|20622532	TGTTAGGAGAGCTGTTAAGAAG	iso-22-9X62QWU2H
iso-22-VYNOI0V92	TATTGCTTAAATGAGTATTCCA	tmp_4_18485461_C_A	MI0019242|ath-MIR5658&WithFlank&chr4|-|18485537|18485432	TCTTGCTTAAATGAGTATTCCA	iso-22-WYNOI0V92
iso-22-VZBO4OKQ2	TATTTAACAACTCAACCCATCA	tmp_2_8432698_C_T	MI0017880|ath-MIR5012&WithFlank&chr2|+|8432642|8432802	CATTTAACAACTCAACCCATCA	iso-22-JZBO4OKQ2
iso-22-W5J4KE7XF	TCTACCAGTGCCAATGTTTAAA	ENSVATH05166384	MI0005105|ath-MIR775&WithFlank&chr1|+|29422446|29422580	TCTAGCAGTGCCAATGTTTAAA	iso-22-WPJ4KE7XF
iso-22-W7HBU0H9O	TCTCTATAAATAAAGATCTCTA	ENSVATH05689565	MI0019250|ath-MIR5662&WithFlank&chr2|+|16798578|16798876	TCTCTATAAATAGAGATCTCTA	iso-22-W7HBV0H9O
iso-22-W8MNRKZ75	TCTGGCGGTTGGGGGTTTCTTC	ENSVATH00060852	MI0005433|ath-MIR856&WithFlank&chr1|+|11957454|11957736	TCTGGCGGTTGAGGGTTTCTTC	iso-22-W8MN5KZ75
iso-22-WLFM7DE4N	TCGTAAGATCGTGACACGTGGT	ENSVATH06646937	MI0005440|ath-MIR863&WithFlank&chr4|+|7846591|7846905	TCATAAGATCGTGACACGTGGT	iso-22-8LFM7DE4N
iso-22-WO5SHBZO3	TCTAAGATCGATAAATTTAACT	ENSVATH02815783	MI0017896|ath-MIR5026&WithFlank&chr4|+|7844490|7844694	TCTGAGATCGATAAATTTAACT	iso-22-WU5SHBZO3
iso-22-WOJ17QMYN	TCTAACAGCCGTTATCGTTGGT	ENSVATH01372734	MI0019229|ath-MIR5635b&WithFlank&chr1|-|20622725|20622532	CCTAACAGCCGTTATCGTTGGT	iso-22-3OJ17QMYN
iso-22-WQBLDE4X2	TCTATAAATAAAGATCTCTACA	ENSVATH05689565	MI0019250|ath-MIR5662&WithFlank&chr2|+|16798578|16798876	TCTATAAATAGAGATCTCTACA	iso-22-WQBL5E4X2
iso-22-WQVB2B2HQ	TCTATTAGAACAAAACAACGTT	ENSVATH13279880	MI0019244|ath-MIR5645d&WithFlank&chr1|+|16116566|16117047	TCTGTTAGAACAAAACAACGTT	iso-22-WWVB2B2HQ
iso-22-WRWQVB2B2	TCTCCTCTATTAGAACAAAACA	ENSVATH13279880	MI0019244|ath-MIR5645d&WithFlank&chr1|+|16116566|16117047	TCTCCTCTGTTAGAACAAAACA	iso-22-WRWWVB2B2
iso-22-WSZYWWXB2	TCTCGTTTTGTCTGTTGAAACA	ENSVATH06549718	MI0019221|ath-MIR5645b&WithFlank&chr4|+|4889415|4889920	GCTCGTTTTGTCTGTTGAAACA	iso-22-QSZYWWXB2
iso-22-WW5NEONYF	TCTGTGAGTTACTAACTTTGAA	tmp_4_7845703_C_T	MI0005405|ath-MIR850&WithFlank&chr4|+|7845701|7845933	CCTGTGAGTTACTAACTTTGAA	iso-22-3W5NEONYF
iso-22-X08ED5NUH	TGAAGTCAATAATACCTTGAAG	ENSVATH04603075	MI0005441|ath-MIR864&WithFlank&chr1|+|6740494|6740597	TAAAGTCAATAATACCTTGAAG	iso-22-U08ED5NUH
iso-22-X1INS2U9O	TGACCATGTTGTAGATACTCTA	tmp_4_7885418_C_T	MI0005397|ath-MIR841a&WithFlank&chr4|-|7885468|7885245	CGACCATGTTGTAGATACTCTA	iso-22-L1INS2U9O
iso-22-X4IE5UX4I	TGATGATGATGATGATGATGAT	ENSVATH01491440	MI0001425|ath-MIR414&WithFlank&chr1|-|25137569|25137450	TGATGATGATGATGACGATGAT	iso-22-X4IE5UL4I
iso-22-XBX3V87PI	TGAAATGAGTTATGGGTTAGAT	ENSVATH05556791	MI0005109|ath-MIR779&WithFlank&chr2|+|9560755|9560929	TGAAATGAGTTATGGGTTAGAC	iso-22-XBX3V87P1
iso-22-XDWY8YD4O	TGAACTCTTGTCCTGAAGTGTA	ENSVATH03175812	MI0017897|ath-MIR5027&WithFlank&chr5|+|10943896|10944068	CGAACTCTTGTCCTGAAGTGTA	iso-22-LDWY8YD4O
iso-22-XNWNZSSWO	TGATTTCGTTTTTCGGTCGTTA	tmp_2_9635054_C_T	MI0001074|ath-MIR405a&WithFlank&chr2|-|9635119|9634951	TGACTTCGTTTTTCGGTCGTTA	iso-22-XIWNZSSWO
iso-22-XOHOW0J0I	TGCAAATCAATCGAGCAGAGAT	ENSVATH01719589	MI0001013|ath-MIR396a&WithFlank&chr2|-|4142479|4142317	CGCAAATCAATCGAGCAGAGAT	iso-22-LOHOW0J0I
iso-22-XSWNWM8UK	TGCCGTCGTTTCGTCTCCGACG	ENSVATH05158276	MI0015817|ath-MIR4228&WithFlank&chr1|+|28889369|28889538	CGCCGTCGTTTCGTCTCCGACG	iso-22-LSWNWM8UK
iso-22-Y084WNDL4	TTAAGTCATGTCGTTAAGTAGG	ENSVATH06549713	MI0019221|ath-MIR5645b&WithFlank&chr4|+|4889415|4889920	TTGAGTCATGTCGTTAAGTAGG	iso-22-Z084WNDL4
iso-22-Y0IY7O552	TTAAGATTTGGTTAAGATACCA	ENSVATH14467782	MI0000202|ath-MIR166b&WithFlank&chr3|+|22922200|22922331	TTAAGATTTGGCTAAGATACCA	iso-22-Y0IYQO552
iso-22-Y12EWXXXH	TTACCCAAATTCTTATGCTAAG	ENSVATH06351887	MI0019247|ath-MIR1888b&WithFlank&chr3|+|22537277|22537423	TTACCCAAATTCTTAGGCTAAG	iso-22-Y12EWX6XH
iso-22-Y3YRV504H	TTAGTTTCCCTATACACATGAG	ENSVATH09429666	MI0026804|ath-MIR8174&WithFlank&chr3|-|16589532|16589408	TTAGCTTCCCTATACACATGAG	iso-22-YJYRV504H
iso-22-Y4SXVQIWQ	TTATGGTCTATATATATTGTTT	tmp_2_4674629_G_C,T	MI0005411|ath-MIR855&WithFlank&chr2|+|4674421|4674704	TTAGGGTCTATATATATTGTTT	iso-22-YKSXVQIWQ
iso-22-Y5MX0I3X1	TTCACCGTTAACACTCCTTAAC	ENSVATH13578944	MI0019229|ath-MIR5635b&WithFlank&chr1|-|20622725|20622532	CTCACCGTTAACACTCCTTAAC	iso-22-45MX0I3X1
iso-22-Y6N9W78OF	TTCCACTTTCTCTCTTCCAAAA	ENSVATH12730224	MI0019205|ath-MIR5633&WithFlank&chr3|+|19544745|19545112	CTCCACTTTCTCTCTTCCAAAA	iso-22-46N9W78OF
iso-22-Y6ZZ20ZJF	TTCCATTTTTCAAAGTTGGCAA	ENSVATH05645406	MI0001079|ath-MIR407&WithFlank&chr2|+|13866199|13866473	TCCCATTTTTCAAAGTTGGCAA	iso-22-86ZZ20ZJF
iso-22-Y78FNV46Q	TTCCTTCACACTTGCCTCCATT	ENSVATH02430961	MI0026793|ath-MIR8165&WithFlank&chr3|-|16538631|16538483	CTCCTTCACACTTGCCTCCATT	iso-22-478FNV46Q
iso-22-Y8B6I0WUI	TTCGGAACCAATGAGTCTGAAT	ENSVATH11355300	MI0026810|ath-MIR8180&WithFlank&chr2|+|2063842|2064067	CTCGGAACCAATGAGTCTGAAT	iso-22-48B6I0WUI
iso-22-Y94DFWBX1	TTCTCCTAACAGCGTAACTAAC	ENSVATH10532372	MI0019217|ath-MIR5635d&WithFlank&chr4|+|1023906|1024155	CTCTCCTAACAGCGTAACTAAC	iso-22-494DFWBX1
iso-22-YBVLEBD5I	TTAAATAGTAACGAAAATACAT	ENSVATH01656503	MI0026810|ath-MIR8180&WithFlank&chr2|+|2063842|2064067	TCAAATAGTAACGAAAATACAT	iso-22-8BVLEBD5I
iso-22-YBY216EEF	TTAAATTAGAAGTCAACGATAA	ENSVATH10922975	MI0026803|ath-MIR8173&WithFlank&chr5|-|7478679|7478563	TCAAATTAGAAGTCAACGATAA	iso-22-8BY216EEF
iso-22-YDHEZZU8K	TTAACATAATTTTTTTACGGCG	ENSVATH01195098	MI0005103|ath-MIR773a&WithFlank&chr1|+|13067245|13067341	TTGACATAATTTTTTTACGGCG	iso-22-ZDHEZZU8K
iso-22-YDKMB4B4H	TTAACCCATCAAATGAAATGAG	ENSVATH14622988	MI0001075|ath-MIR405b&WithFlank&chr5|+|20632508|20632643	TCAACCCATCAAATGAAATGAG	iso-22-8DKMB4B4H
iso-22-YDM32HHDQ	TTAACCGGGTCAACGATAACTT	tmp_1_20622709_G_A	MI0019229|ath-MIR5635b&WithFlank&chr1|-|20622725|20622532	TTGACCGGGTCAACGATAACTT	iso-22-ZDM32HHDQ
iso-22-YE4L1XWNL	TTAATCTATAAGTTATCGTTGA	ENSVATH02621432	MI0019217|ath-MIR5635d&WithFlank&chr4|+|1023906|1024155	TTAACCTATAAGTTATCGTTGA	iso-22-YD4L1XWNL
iso-22-YF5X7UPNI	TTACAGATTAGTTGAGCATTAT	ENSVATH12622802	MI0019254|ath-MIR5665&WithFlank&chr5|-|19499539|19499049	CTACAGATTAGTTGAGCATTAT	iso-22-4F5X7UPNI
iso-22-YKY0IYX0F	TTAGGTTAAGATTTGTGAAGAA	tmp_3_22537336_C_T	MI0019247|ath-MIR1888b&WithFlank&chr3|+|22537277|22537423	TTAGGCTAAGATTTGTGAAGAA	iso-22-YK40IYX0F
iso-22-YL78H0FE2	TTATAGTTGGATAAGAGAATCA	ENSVATH01817990	MI0017881|ath-MIR5013&WithFlank&chr2|+|7166811|7166981	TTACAGTTGGATAAGAGAATCA	iso-22-YF78H0FE2
iso-22-YLRXDXO32	TTATAGGTTAAATTAGAAGTCA	ENSVATH10922975	MI0026803|ath-MIR8173&WithFlank&chr5|-|7478679|7478563	TTATAGGTCAAATTAGAAGTCA	iso-22-YLR6DXO32
iso-22-YMHYX9WQ3	TTATCATCTGTGCTCTCTATCT	tmp_1_24921093_C_T	MI0000185|ath-MIR157b&WithFlank&chr1|+|24921080|24921223	TCATCATCTGTGCTCTCTATCT	iso-22-8MHYX9WQ3
iso-22-YN97IWF1L	TTATTTGTCTATTGTAGACCGA	ENSVATH13406294	MI0019253|ath-MIR5664&WithFlank&chr1|+|17386789|17387014	TTATTTGCCTATTGTAGACCGA	iso-22-YNX7IWF1L
iso-22-YNHXLNZBN	TTATTATCTACGATTTTGAAGT	ENSVATH12604857	MI0019220|ath-MIR5645a&WithFlank&chr3|+|17418770|17419226	TTATTATCTGCGATTTTGAAGT	iso-22-YNHYLNZBN
iso-22-YNU7IWF1L	TTATTTACCTATTGTAGACCGA	ENSVATH01305916	MI0019253|ath-MIR5664&WithFlank&chr1|+|17386789|17387014	TTATTTGCCTATTGTAGACCGA	iso-22-YNX7IWF1L
iso-22-YNY2RUKN4	TTATTTTAGAGGTGACCATTGG	ENSVATH13593280	MI0019250|ath-MIR5662&WithFlank&chr2|+|16798578|16798876	CTATTTTAGAGGTGACCATTGG	iso-22-4NY2RUKN4
iso-22-YNZU6B4XQ	TTATTTTTGAGGAAACTCTATT	tmp_2_16798713_C_T	MI0019250|ath-MIR5662&WithFlank&chr2|+|16798578|16798876	CTATTTTTGAGGAAACTCTATT	iso-22-4NZU6B4XQ
iso-22-YQ977S0Z4	TTCATTGTCTGTTCGACCTTGG	tmp_1_26772910_G_A	MI0019228|ath-MIR858b&WithFlank&chr1|+|26772627|26772941	TTCGTTGTCTGTTCGACCTTGG	iso-22-YW977S0Z4
iso-22-YW65OR9UN	TTCGTGGCACGACCCTGTGAGT	tmp_4_7844671_C_T	MI0017896|ath-MIR5026&WithFlank&chr4|+|7844490|7844694	CTCGTGGCACGACCCTGTGAGT	iso-22-4W65OR9UN
iso-22-YYHYIZI55	TTCTGATCTGATTTTATTACTC	ENSVATH03386762	MI0019254|ath-MIR5665&WithFlank&chr5|-|19499539|19499049	TCCTGATCTGATTTTATTACTC	iso-22-8YHYIZI55
iso-22-YYQ39K79Q	TTCTGGCGGTTGGGGGTTTCTT	ENSVATH00060852	MI0005433|ath-MIR856&WithFlank&chr1|+|11957454|11957736	TTCTGGCGGTTGAGGGTTTCTT	iso-22-YYQ3XK79Q
iso-22-Z1OVW6Q73	TTGCCGACGCTCTCAGCTCTCT	ENSVATH01448071	MI0019235|ath-MIR5652&WithFlank&chr1|-|23413442|23412983	CTGCCGACGCTCTCAGCTCTCT	iso-22-N1OVW6Q73
iso-22-Z297FPX6I	TTGGATGTCTAGCAGTGCCAAT	ENSVATH05166383	MI0005105|ath-MIR775&WithFlank&chr1|+|29422446|29422580	TTCGATGTCTAGCAGTGCCAAT	iso-22-YU97FPX6I
iso-22-Z3932HHBQ	TTGGTTGGGTCAACGATAAATT	ENSVATH02621441	MI0019217|ath-MIR5635d&WithFlank&chr4|+|1023906|1024155	TTGGCTGGGTCAACGATAAATT	iso-22-ZJ932HHBQ
iso-22-Z484WNDL4	TTGTGTCATGTCGTTAAGTAGG	tmp_4_4889558_A_T	MI0019221|ath-MIR5645b&WithFlank&chr4|+|4889415|4889920	TTGAGTCATGTCGTTAAGTAGG	iso-22-Z084WNDL4
iso-22-Z5RVR0D4K	TTTACGGTGCGGGAGAAGTGCG	tmp_2_2063974_G_A	MI0026810|ath-MIR8180&WithFlank&chr2|+|2063842|2064067	TTTGCGGTGCGGGAGAAGTGCG	iso-22-ZVRVR0D4K
iso-22-Z6HBLHZNQ	TTTCAATAAACGACGTTGTTTT	tmp_3_17419133_C_T	MI0019220|ath-MIR5645a&WithFlank&chr3|+|17418770|17419226	CTTCAATAAACGACGTTGTTTT	iso-22-N6HBLHZNQ
iso-22-Z8IMVF71F	TTTGGATGTCTAGCAGTGCCAA	ENSVATH05166383	MI0005105|ath-MIR775&WithFlank&chr1|+|29422446|29422580	TTTCGATGTCTAGCAGTGCCAA	iso-22-ZSIMVF71F
iso-22-ZB1Z1LYBO	TTGAAAGTTTAGGTATTAAATA	ENSVATH03093781	MI0026803|ath-MIR8173&WithFlank&chr5|-|7478679|7478563	TTGAAAGTTCAGGTATTAAATA	iso-22-ZB191LYBO
iso-22-ZBSOUL3YF	TTGAAGTCAATAATACCTTGAA	ENSVATH04603075	MI0005441|ath-MIR864&WithFlank&chr1|+|6740494|6740597	TTAAAGTCAATAATACCTTGAA	iso-22-YBSOUL3YF
iso-22-ZESXP3POP	TTGATGTCTAGCAGTGCCAATG	ENSVATH05166383	MI0005105|ath-MIR775&WithFlank&chr1|+|29422446|29422580	TCGATGTCTAGCAGTGCCAATG	iso-22-WESXP3POP
iso-22-ZK5Z9YZ6Q	TTGGGGATTTTGTTGTTTCATT	tmp_5_9362592_C_T	MI0026807|ath-MIR8177&WithFlank&chr5|-|9362661|9362553	TTGGGGATTTTGCTGTTTCATT	iso-22-ZK5ZXYZ6Q
iso-22-ZMFXFMMDO	TTGTCAGCTAAGATCCGGACTA	tmp_4_7846795_C_T	MI0005440|ath-MIR863&WithFlank&chr4|+|7846591|7846905	CTGTCAGCTAAGATCCGGACTA	iso-22-NMFXFMMDO
iso-22-ZOH3BUBL2	TTTAAATAGTAACGAAAATACA	ENSVATH01656503	MI0026810|ath-MIR8180&WithFlank&chr2|+|2063842|2064067	TTCAAATAGTAACGAAAATACA	iso-22-YOH3BUBL2
iso-22-ZOJH47BPJ	TTTAACAGCGCTCCTAACAGCC	ENSVATH01372732	MI0019229|ath-MIR5635b&WithFlank&chr1|-|20622725|20622532	CTTAACAGCGCTCCTAACAGCC	iso-22-NOJH47BPJ
iso-22-ZOOFIBR7Q	TTTAAGAACAATGAAGGTCTTT	ENSVATH00693862	MI0019218|ath-MIR5644&WithFlank&chr5|+|16649988|16650144	TTCAAGAACAATGAAGGTCTTT	iso-22-YOOFIBR7Q
iso-22-ZOSQSWU3H	TTTAAGTCATGTCGTTAAGTAG	tmp_4_5321400_G_A	MI0019257|ath-MIR5645e&WithFlank&chr4|+|5321221|5321649	TTTGAGTCATGTCGTTAAGTAG	iso-22-ZUSQSWU3H
iso-22-ZOWQDNHWP	TTTAATCTATAAGTTATCGTTG	ENSVATH02621432	MI0019217|ath-MIR5635d&WithFlank&chr4|+|1023906|1024155	TTTAACCTATAAGTTATCGTTG	iso-22-ZO3QDNHWP
iso-22-ZQ1Y5O5B5	TTTATAGTTGGATAAGAGAATC	ENSVATH01817990	MI0017881|ath-MIR5013&WithFlank&chr2|+|7166811|7166981	TTTACAGTTGGATAAGAGAATC	iso-22-Z51Y5O5B5
iso-22-ZQB8NN10K	TTTATAACGGCTGTTAGGAGCG	ENSVATH06423441	MI0019217|ath-MIR5635d&WithFlank&chr4|+|1023906|1024155	TTTGTAACGGCTGTTAGGAGCG	iso-22-ZWB8NN10K
iso-22-ZQE48BHYH	TTTATACGTGTCAAAATCTGAG	ENSVATH14171611	MI0017896|ath-MIR5026&WithFlank&chr4|+|7844490|7844694	TTTACACGTGTCAAAATCTGAG	iso-22-Z5E48BHYH
iso-22-ZQZP140QP	TTTATTTTAGAGGTGACCATTG	ENSVATH13593280	MI0019250|ath-MIR5662&WithFlank&chr2|+|16798578|16798876	TCTATTTTAGAGGTGACCATTG	iso-22-WQZP140QP
iso-22-ZQZY1BE7I	TTTATTTTTGAGGAAACTCTAT	tmp_2_16798713_C_T	MI0019250|ath-MIR5662&WithFlank&chr2|+|16798578|16798876	TCTATTTTTGAGGAAACTCTAT	iso-22-WQZY1BE7I
iso-22-ZREZ49Y6F	TTTCCACTTTCTCTCTTCCAAA	ENSVATH12730224	MI0019205|ath-MIR5633&WithFlank&chr3|+|19544745|19545112	TCTCCACTTTCTCTCTTCCAAA	iso-22-WREZ49Y6F
iso-22-ZU97FPX6I	TTTGATGTCTAGCAGTGCCAAT	ENSVATH05166383	MI0005105|ath-MIR775&WithFlank&chr1|+|29422446|29422580	TTCGATGTCTAGCAGTGCCAAT	iso-22-YU97FPX6I
iso-22-ZUDNV3IOI	TTTGAAAGTTTAGGTATTAAAT	ENSVATH03093781	MI0026803|ath-MIR8173&WithFlank&chr5|-|7478679|7478563	TTTGAAAGTTCAGGTATTAAAT	iso-22-ZUDNJ3IOI
iso-22-ZUHV0VIZI	TTTGAATCGCACCGCATTTTAT	tmp_2_2063865_C_T	MI0026810|ath-MIR8180&WithFlank&chr2|+|2063842|2064067	TTTGAACCGCACCGCATTTTAT	iso-22-ZU0V0VIZI
iso-22-ZVLH49F95	TTTGCCGACGCTCTCAGCTCTC	ENSVATH01448071	MI0019235|ath-MIR5652&WithFlank&chr1|-|23413442|23412983	TCTGCCGACGCTCTCAGCTCTC	iso-22-WVLH49F95
iso-22-ZW0IB09YO	TTTGTACACTAAAAGTGTTGTA	ENSVATH01477218	MI0017882|ath-MIR5014a&WithFlank&chr1|+|24553903|24554055	TCTGTACACTAAAAGTGTTGTA	iso-22-WW0IB09YO
iso-22-ZWRVR0D4K	TTTGTGGTGCGGGAGAAGTGCG	ENSVATH05269269	MI0026810|ath-MIR8180&WithFlank&chr2|+|2063842|2064067	TTTGCGGTGCGGGAGAAGTGCG	iso-22-ZVRVR0D4K
iso-22-ZWXIYUDOI	TTTGTTGACTTTCGAAATAAAT	ENSVATH06257376	MI0013363|ath-MIR2933b&WithFlank&chr3|-|17402879|17402756	CTTGTTGACTTTCGAAATAAAT	iso-22-NWXIYUDOI
iso-22-ZX4IEY993	TTTTACTACTACTTGTGTTCCT	ENSVATH05533265	MI0019204|ath-MIR5632&WithFlank&chr2|-|8392614|8392443	TTTTACTGCTACTTGTGTTCCT	iso-22-ZXNIEY993
iso-22-ZX851YDS2	TTTTATCCACAGTTGAATCGCA	ENSVATH11355297	MI0026810|ath-MIR8180&WithFlank&chr2|+|2063842|2064067	TTTTATCCGCAGTTGAATCGCA	iso-22-ZX8V1YDS2
iso-22-ZX9MVQHNN	TTTTATGGTCTATATATATTGT	tmp_2_4674629_G_C,T	MI0005411|ath-MIR855&WithFlank&chr2|+|4674421|4674704	TTTTAGGGTCTATATATATTGT	iso-22-ZXRMVQHNN
iso-22-ZXMHYES93	TTTTACGGCGTTAATGTCTCCT	ENSVATH06257459	MI0019220|ath-MIR5645a&WithFlank&chr3|+|17418770|17419226	ATTTACGGCGTTAATGTCTCCT	iso-22-IXMHYES93
iso-22-ZXRLVQHNN	TTTTAGGGTATATATATATTGT	tmp_2_4674633_C_A	MI0005411|ath-MIR855&WithFlank&chr2|+|4674421|4674704	TTTTAGGGTCTATATATATTGT	iso-22-ZXRMVQHNN
iso-22-ZXUHQWV2M	TTTTATAACGGCTGTTAGGAGC	ENSVATH06423441	MI0019217|ath-MIR5635d&WithFlank&chr4|+|1023906|1024155	TTTTGTAACGGCTGTTAGGAGC	iso-22-ZYUHQWV2M
iso-22-ZXZW4NS2J	TTTTATTTGTCTATTGTAGACC	ENSVATH13406294	MI0019253|ath-MIR5664&WithFlank&chr1|+|17386789|17387014	TTTTATTTGCCTATTGTAGACC	iso-22-ZXZV4NS2J
iso-22-ZY4YYMZ7F	TTTTGCTCTGTTATCTTTCTAA	tmp_2_13866256_C_T	MI0001079|ath-MIR407&WithFlank&chr2|+|13866199|13866473	CTTTGCTCTGTTATCTTTCTAA	iso-22-NY4YYMZ7F
iso-22-ZY5W4J1V2	TTTTGGATGTCTAGCAGTGCCA	ENSVATH05166383	MI0005105|ath-MIR775&WithFlank&chr1|+|29422446|29422580	TTTTCGATGTCTAGCAGTGCCA	iso-22-Z95W4J1V2
iso-22-ZY94M2O3M	TTTTGTGGTGCGGGAGAAGTGC	ENSVATH05269269	MI0026810|ath-MIR8180&WithFlank&chr2|+|2063842|2064067	TTTTGCGGTGCGGGAGAAGTGC	iso-22-ZYM4M2O3M
iso-22-ZYB3YKVXF	TTTTGAAAGTTTAGGTATTAAA	ENSVATH03093781	MI0026803|ath-MIR8173&WithFlank&chr5|-|7478679|7478563	TTTTGAAAGTTCAGGTATTAAA	iso-22-ZYB38KVXF
iso-22-ZYIMVF71F	TTTTGATGTCTAGCAGTGCCAA	ENSVATH05166383	MI0005105|ath-MIR775&WithFlank&chr1|+|29422446|29422580	TTTCGATGTCTAGCAGTGCCAA	iso-22-ZSIMVF71F
iso-22-ZZ5W4J1V2	TTTTTGATGTCTAGCAGTGCCA	ENSVATH05166383	MI0005105|ath-MIR775&WithFlank&chr1|+|29422446|29422580	TTTTCGATGTCTAGCAGTGCCA	iso-22-Z95W4J1V2
iso-22-ZZ9Y1LUBK	TTTTTTGTTGAGGTATAAAACG	tmp_5_7478571_C_T	MI0026803|ath-MIR8173&WithFlank&chr5|-|7478679|7478563	CTTTTTGTTGAGGTATAAAACG	iso-22-NZ9Y1LUBK
iso-22-ZZIQZXZZQ	TTTTTATTATTTTTATTTTTTT	ENSVATH07511811	MI0026794|ath-MIR8166&WithFlank&chr1|-|4525366|4525265	TTTTCATTATTTTTATTTTTTT	iso-22-Z9IQZXZZQ
iso-22-ZZO0ZPSNF	TTTTTGAAAGTTTAGGTATTAA	ENSVATH03093781	MI0026803|ath-MIR8173&WithFlank&chr5|-|7478679|7478563	TTTTTGAAAGTTCAGGTATTAA	iso-22-ZZO0YPSNF
iso-22-ZZU6WQZ85	TTTTTTACCATCTATTTTGGTC	ENSVATH07368082	MI0019254|ath-MIR5665&WithFlank&chr5|-|19499539|19499049	TTTTTCACCATCTATTTTGGTC	iso-22-ZZ26WQZ85
iso-22-ZZXB7XRQO	TTTTTTGAAAGTTTAGGTATTA	ENSVATH03093781	MI0026803|ath-MIR8173&WithFlank&chr5|-|7478679|7478563	TTTTTTGAAAGTTCAGGTATTA	iso-22-ZZXB76RQO
iso-23-04V3O22LD0	ACATGTAGGTGAAGACAATAATG	ENSVATH12622855	MI0019254|ath-MIR5665&WithFlank&chr5|-|19499539|19499049	ACGTGTAGGTGAAGACAATAATG	iso-23-E4V3O22LD0
iso-23-07BMKOHO0Q	ACCCTAAATCCCCAAATCAATTT	tmp_3_17418965_G_A	MI0019220|ath-MIR5645a&WithFlank&chr3|+|17418770|17419226	ACCCTAAATCCCCAAATCGATTT	iso-23-07BMKOHU0Q
iso-23-0B0DSWZWD5	ACAAAACAACGTCGTTTTGTCTC	ENSVATH02728484	MI0019221|ath-MIR5645b&WithFlank&chr4|+|4889415|4889920	ACAAAACGACGTCGTTTTGTCTC	iso-23-0BEDSWZWD5
iso-23-0BH6Y7XBZ	ACAAAATCCATTCCTTGAAAAGT	ENSVATH07285864	MI0019243|ath-MIR5659&WithFlank&chr5|-|16409868|16409798	ACAAAATCCGTTCCTTGAAAAGT	iso-23-0BHSY7XBZ
iso-23-0D8DKMBL6	ACAACTCAACCCATCAAATAAAA	ENSVATH05534059	MI0017880|ath-MIR5012&WithFlank&chr2|+|8432642|8432802	ACAACTCAACCCATCAAATGAAA	iso-23-0D8DKMB46
iso-23-0DSWZW4ZDF	ACAACGTCGTTTTGTCTCTTCAA	ENSVATH02728484	MI0019221|ath-MIR5645b&WithFlank&chr4|+|4889415|4889920	ACGACGTCGTTTTGTCTCTTCAA	iso-23-EDSWZW4ZDF
iso-23-0ER6W89J0N	ACAATGGTCATCTGGTGGGCTGT	ENSVATH03249742	MI0019219|ath-MIR5638b&WithFlank&chr5|+|14099731|14100211	ACAGTGGTCATCTGGTGGGCTGT	iso-23-03R6W89J0N
iso-23-0F5R5Q3O7	ACACAGATCCGATATCCTAAAAT	ENSVATH07292152	MI0019218|ath-MIR5644&WithFlank&chr5|+|16649988|16650144	GCACAGATCCGATATCCTAAAAT	iso-23-PF5R5Q3O7
iso-23-0JXO01Y004	ACAGCTGCAAACACCTTAAGTGG	ENSVATH01973193	MI0026801|ath-MIR8171&WithFlank&chr2|+|16890440|16890573	ACGGCTGCAAACACCTTAAGTGG	iso-23-EJXO01Y004
iso-23-0XUEVSZDDK	ACCTATAAATTATCGTTGACCCG	ENSVATH03089622	MI0008305|ath-MIR1888a&WithFlank&chr5|+|7168864|7168975	ACCTATAAGTTATCGTTGACCCG	iso-23-0XU3VSZDDK
iso-23-0ZJ6WBZ6X	ACCTTCATCATCGAATTTCAAGA	ENSVATH12334303	MI0019218|ath-MIR5644&WithFlank&chr5|+|16649988|16650144	ACCTTCATCGTCGAATTTCAAGA	iso-23-0ZJSWBZ6X
iso-23-0ZQ77QN90F	ACCTTGCTCTGTTATCTTTCTAA	ENSVATH01940487	MI0001079|ath-MIR407&WithFlank&chr2|+|13866199|13866473	ACTTTGCTCTGTTATCTTTCTAA	iso-23-EZQ77QN90F
iso-23-109XI35M0I	AGGAGTGTTAATGGTGAGTCTAT	tmp_4_1024118_C_T	MI0019217|ath-MIR5635d&WithFlank&chr4|+|1023906|1024155	AGGAGTGTTAACGGTGAGTCTAT	iso-23-109XE35M0I
iso-23-12BIN9Y403	AGGGAAAACTCTTTCTTATGTCT	tmp_4_7878367_G_A	MI0005434|ath-MIR857&WithFlank&chr4|-|7878567|7878179	GGGGAAAACTCTTTCTTATGTCT	iso-23-R2BIN9Y403
iso-23-14HQ90I3DO	AGGTGATCATTGGAGATGGTCTA	tmp_2_16798812_C_A,T	MI0019250|ath-MIR5662&WithFlank&chr2|+|16798578|16798876	AGGTGACCATTGGAGATGGTCTA	iso-23-140Q90I3DO
iso-23-16BEHX3U0O	AGTCAAAAATATCTACCTGATTA	tmp_2_9920002_G_A	MI0017884|ath-MIR5016&WithFlank&chr2|+|9919978|9920203	GGTCAAAAATATCTACCTGATTA	iso-23-R6BEHX3U0O
iso-23-177UWB4W01	AGTCTGTTGATCGAACTCGTTAC	ENSVATH13525582	MI0001023|ath-MIR399d&WithFlank&chr2|-|14443083|14442972	GGTCTGTTGATCGAACTCGTTAC	iso-23-R77UWB4W01
iso-23-18S4XNZ0DB	AGTGGGTATGTGATTTTGAGATA	ENSVATH01261702	MI0019244|ath-MIR5645d&WithFlank&chr1|+|16116566|16117047	TGTGGGTATGTGATTTTGAGATA	iso-23-98S4XNZ0DB
iso-23-1MBRHD8N0F	AGGTCAACCCATAACTCATTTAA	ENSVATH05556792	MI0005109|ath-MIR779&WithFlank&chr2|+|9560755|9560929	GGGTCAACCCATAACTCATTTAA	iso-23-RMBRHD8N0F
iso-23-1MVLEZZ20Q	AGGTCTAGTAACTTTTTGGATTT	ENSVATH02815775	MI0017896|ath-MIR5026&WithFlank&chr4|+|7844490|7844694	AGGCCTAGTAACTTTTTGGATTT	iso-23-11VLEZZ20Q
iso-23-1NBNF08DD7	AGGTTAAATTAGAAGTCAACGAT	tmp_5_7478571_C_T	MI0026803|ath-MIR8173&WithFlank&chr5|-|7478679|7478563	AGGTCAAATTAGAAGTCAACGAT	iso-23-1MBNF08DD7
iso-23-1NDEZ4DBS	AGGTTAAGATTTGTGAAGAAAAG	ENSVATH12860104	MI0019247|ath-MIR1888b&WithFlank&chr3|+|22537277|22537423	AGGCTAAGATTTGTGAAGAAAAG	iso-23-1IDEZ4DBS
iso-23-1OD4ZL2E0O	AGTAAAAGTGTTGTACAAATTTA	ENSVATH01477218	MI0017882|ath-MIR5014a&WithFlank&chr1|+|24553903|24554055	ACTAAAAGTGTTGTACAAATTTA	iso-23-EOD4ZL2E0O
iso-23-1UFFHEQXW	AGTGAAGACAATAATGCTTAACT	ENSVATH07368100	MI0019254|ath-MIR5665&WithFlank&chr5|-|19499539|19499049	GGTGAAGACAATAATGCTTAACT	iso-23-RUFFHEQXW
iso-23-1YRYRXKQ0Q	AGTTGGGTTGGGTTACCCATTTT	ENSVATH13330340	MI0005109|ath-MIR779&WithFlank&chr2|+|9560755|9560929	GGTTGGGTTGGGTTACCCATTTT	iso-23-RYRYRXKQ0Q
iso-23-1Z7ZSYZDU	AGTTTGTTTTGTCTGTTGACACA	tmp_3_17418916_C_T	MI0019220|ath-MIR5645a&WithFlank&chr3|+|17418770|17419226	AGTTCGTTTTGTCTGTTGACACA	iso-23-197ZSYZDU
iso-23-1ZLBE60905	AGTTTCGAAAACTCAACCTCTTC	ENSVATH04526186	MI0019240|ath-MIR5656&WithFlank&chr1|+|1727257|1727421	GGTTTCGAAAACTCAACCTCTTC	iso-23-RZLBE60905
iso-23-1ZWYP68505	AGTTTTCTTGGCCCATCCACTTC	ENSVATH00326446	MI0017892|ath-MIR5023&WithFlank&chr3|-|5497125|5496979	GGTTTTCTTGGCCCATCCACTTC	iso-23-RZWYP68505
iso-23-200BLHWN0O	CAAAGACAAACGACGTCGTTTTA	ENSVATH06127775	MI0019225|ath-MIR5645c&WithFlank&chr3|+|14742415|14742810	CAGAGACAAACGACGTCGTTTTA	iso-23-J00BLHWN0O
iso-23-24SKD2ZSD9	CAATGGTAGGAAGGATTTCGGGC	ENSVATH07914289	MI0019250|ath-MIR5662&WithFlank&chr2|+|16798578|16798876	CAGTGGTAGGAAGGATTTCGGGC	iso-23-J4SKD2ZSD9
iso-23-2BIK0BBEDM	CAAAAATGGGACAAAAAAATCGC	ENSVATH05610486	MI0017889|ath-MIR5021&WithFlank&chr2|-|11974887|11974705	TAAAAATGGGACAAAAAAATCGC	iso-23-UBIK0BBEDM
iso-23-2BQ61ZPRX	CAAAAGCTCAAGTTTGCCCCAGA	tmp_4_5292745_G_A	MI0019245|ath-MIR5660&WithFlank&chr4|-|5292826|5292620	CAGAAGCTCAAGTTTGCCCCAGA	iso-23-JBQ61ZPRX
iso-23-2EBE5NIK0O	CAAATAAAATGAGTTATGGGTTA	ENSVATH05534059	MI0017880|ath-MIR5012&WithFlank&chr2|+|8432642|8432802	CAAATGAAATGAGTTATGGGTTA	iso-23-2EOE5NIK0O
iso-23-2EWXFXFN0N	CAAATTCTTAAGCTAAGATTTGT	tmp_3_22537327_G_A	MI0019247|ath-MIR1888b&WithFlank&chr3|+|22537277|22537423	CAAATTCTTAGGCTAAGATTTGT	iso-23-2EWX6XFN0N
iso-23-2I21J6DO7	CAACTCAACCCATCAAATAAAAT	ENSVATH05534059	MI0017880|ath-MIR5012&WithFlank&chr2|+|8432642|8432802	CAACTCAACCCATCAAATGAAAT	iso-23-2I21J6DU7
iso-23-2LDZB97J8	CAATAAATTTAACTCGTGGCACG	ENSVATH11644612	MI0017896|ath-MIR5026&WithFlank&chr4|+|7844490|7844694	CGATAAATTTAACTCGTGGCACG	iso-23-LLDZB97J8
iso-23-2OMSZYWZ02	CACAACGTCGTTTTGTCTTTTCA	ENSVATH09329590	MI0019244|ath-MIR5645d&WithFlank&chr1|+|16116566|16117047	AACAACGTCGTTTTGTCTTTTCA	iso-23-BOMSZYWZ02
iso-23-2PNFB5NO00	CACAGCTGCAAACACCTTAAGTG	ENSVATH01973193	MI0026801|ath-MIR8171&WithFlank&chr2|+|16890440|16890573	CACGGCTGCAAACACCTTAAGTG	iso-23-28NFB5NO00
iso-23-3QBNHWX1D4	CCTATAAATTATCGTTGACCCGG	ENSVATH03089622	MI0008305|ath-MIR1888a&WithFlank&chr5|+|7168864|7168975	CCTATAAGTTATCGTTGACCCGG	iso-23-3QDNHWX1D4
iso-23-3XKMVRH9U	CCTTACCATCTATCCATCTCACA	ENSVATH01546567	MI0015817|ath-MIR4228&WithFlank&chr1|+|28889369|28889538	CCTTACCATCTATCCGTCTCACA	iso-23-3XKMVRS9U
iso-23-3Y4YYMZ76	CCTTGCTCTGTTATCTTTCTAAA	ENSVATH01940487	MI0001079|ath-MIR407&WithFlank&chr2|+|13866199|13866473	CTTTGCTCTGTTATCTTTCTAAA	iso-23-NY4YYMZ76
iso-23-42YFHJI7DE	CTAGATTACAATAGCATTCTATT	ENSVATH04941892	MI0001078|ath-MIR406&WithFlank&chr1|-|19430283|19430072	CTGGATTACAATAGCATTCTATT	iso-23-N2YFHJI7DE
iso-23-46VOID0MDD	CTCCATATAAATGACACATCATC	ENSVATH07118713	MI0017897|ath-MIR5027&WithFlank&chr5|+|10943896|10944068	CTCCGTATAAATGACACATCATC	iso-23-4SVOID0MDD
iso-23-4EYD4LDX0K	CTAATTTAACCTATAAATTATCG	ENSVATH03089622	MI0008305|ath-MIR1888a&WithFlank&chr5|+|7168864|7168975	CTAATTTAACCTATAAGTTATCG	iso-23-4EYD4L1X0K
iso-23-4KS3UHO30F	CTAGGGTAGTTAACGGAAGTTAA	ENSVATH03056316	MI0001018|ath-MIR398b&WithFlank&chr5|+|4691016|4691143	TTAGGGTAGTTAACGGAAGTTAA	iso-23-YKS3UHO30F
iso-23-4LDXWNORD9	CTATAAATTATCGTTGACCCGGC	ENSVATH03089622	MI0008305|ath-MIR1888a&WithFlank&chr5|+|7168864|7168975	CTATAAGTTATCGTTGACCCGGC	iso-23-4L1XWNORD9
iso-23-4N10FYY0S	CTATTAGGAGAGCTGTTAAGAAG	tmp_1_20622649_G_A	MI0019229|ath-MIR5635b&WithFlank&chr1|-|20622725|20622532	CTGTTAGGAGAGCTGTTAAGAAG	iso-23-NN10FYY0S
iso-23-4NYBRUKNDX	CTATTTTAAAGGTGACCATTGGA	ENSVATH05689569	MI0019250|ath-MIR5662&WithFlank&chr2|+|16798578|16798876	CTATTTTAGAGGTGACCATTGGA	iso-23-4NY2RUKNDX
iso-23-4OI3274BDB	CTCAAATGGTCACCTCTAAAATA	ENSVATH01970110	MI0001003|ath-MIR393a&WithFlank&chr2|+|16652095|16652239	TTCAAATGGTCACCTCTAAAATA	iso-23-YOI3274BDB
iso-23-4QYM899XD6	CTCATTTATCTCCTCTGTTAGAA	ENSVATH13279864	MI0019244|ath-MIR5645d&WithFlank&chr1|+|16116566|16117047	CTCGTTTATCTCCTCTGTTAGAA	iso-23-4WYM899XD6
iso-23-4XZXD3O60P	CTCTATTTTAAAGGTGACCATTG	ENSVATH05689569	MI0019250|ath-MIR5662&WithFlank&chr2|+|16798578|16798876	CTCTATTTTAGAGGTGACCATTG	iso-23-4XZX53O60P
iso-23-52D9VZV000	GAGGAAATTCTATTTTAGAGGTG	tmp_2_16798713_C_T	MI0019250|ath-MIR5662&WithFlank&chr2|+|16798578|16798876	GAGGAAACTCTATTTTAGAGGTG	iso-23-52B9VZV000
iso-23-5356Z25803	GAGGTGATCATTGGAGATGGTCT	tmp_2_16798812_C_A,T	MI0019250|ath-MIR5662&WithFlank&chr2|+|16798578|16798876	GAGGTGACCATTGGAGATGGTCT	iso-23-53O6Z25803
iso-23-5356Z2PFD0	GAGGTGATCATTGGAGCACAATG	ENSVATH05689570	MI0019250|ath-MIR5662&WithFlank&chr2|+|16798578|16798876	GAGGTGACCATTGGAGCACAATG	iso-23-53O6Z2PFD0
iso-23-53RM9UZYX	GAGGTGGGTCTGTGATTTTGAGA	ENSVATH02728482	MI0019221|ath-MIR5645b&WithFlank&chr4|+|4889415|4889920	AAGGTGGGTCTGTGATTTTGAGA	iso-23-D3RM9UZYX
iso-23-54YERUSX0Q	GAGTGTTAATGGTGAGTCTATTT	tmp_4_1024118_C_T	MI0019217|ath-MIR5635d&WithFlank&chr4|+|1023906|1024155	GAGTGTTAACGGTGAGTCTATTT	iso-23-54YDRUSX0Q
iso-23-5OI00NBVDN	GATAAATGAGACATTAACGCCGT	tmp_5_15758172_C_T	MI0016589|ath-MIR3933&WithFlank&chr5|+|15758099|15758198	GATAAACGAGACATTAACGCCGT	iso-23-5OE00NBVDN
iso-23-5P0B5DX7D6	GATAGACAAAGAGACTGCCTGAA	ENSVATH02214415	MI0000986|ath-MIR169l&WithFlank&chr3|-|9876109|9875887	GATAGCCAAAGAGACTGCCTGAA	iso-23-5PKB5DX7D6
iso-23-5RB9IX0BD0	GATCCAACTCATTTAACAAAATG	ENSVATH03405829	MI0001075|ath-MIR405b&WithFlank&chr5|+|20632508|20632643	GACCCAACTCATTTAACAAAATG	iso-23-ORB9IX0BD0
iso-23-5UX4IE5U0L	GATGATGATGATGATGATGATGA	ENSVATH01491440	MI0001425|ath-MIR414&WithFlank&chr1|-|25137569|25137450	GATGATGATGACGATGATGATGA	iso-23-5UX4EE5U0L
iso-23-5UX4IE5UX	GATGATGATGATGATGATGAAGA	ENSVATH01491440	MI0001425|ath-MIR414&WithFlank&chr1|-|25137569|25137450	GATGATGACGATGATGATGAAGA	iso-23-5UXHIE5UX
iso-23-5UX4IEO20L	GATGATGATGATGATGAAGATGA	ENSVATH01491440	MI0001425|ath-MIR414&WithFlank&chr1|-|25137569|25137450	GATGACGATGATGATGAAGATGA	iso-23-5UL4IEO20L
iso-23-5X793Q0F0L	GATTAGTTTCCCTATACACATGA	tmp_3_16589417_C_T	MI0026804|ath-MIR8174&WithFlank&chr3|-|16589532|16589408	GATTAGCTTCCCTATACACATGA	iso-23-5XQ93Q0F0L
iso-23-6NZ2YFHJDE	GGATTTTGGATTACAATAGCATT	ENSVATH04941891	MI0001078|ath-MIR406&WithFlank&chr1|-|19430283|19430072	GGATTCTGGATTACAATAGCATT	iso-23-6NN2YFHJDE
iso-23-7EZU7BH8X	GTGATTTTGAGTGAAATCGGAGA	ENSVATH04705558	MI0005385|ath-MIR829&WithFlank&chr1|-|11834232|11834016	GCGATTTTGAGTGAAATCGGAGA	iso-23-QEZU7BH8X
iso-23-7MIM7OSK0O	GTGTCATGTCGTTAAGTAGGTTA	tmp_4_4889558_A_T	MI0019221|ath-MIR5645b&WithFlank&chr4|+|4889415|4889920	GAGTCATGTCGTTAAGTAGGTTA	iso-23-5MIM7OSK0O
iso-23-7ND8X34N04	GTGTTAATGGTGAGTCTATTTGG	tmp_4_1024118_C_T	MI0019217|ath-MIR5635d&WithFlank&chr4|+|1023906|1024155	GTGTTAACGGTGAGTCTATTTGG	iso-23-7NB8X34N04
iso-23-7O552XHEDZ	GTTAAGATACCACTAATAATGGT	tmp_3_22922234_C_T	MI0000202|ath-MIR166b&WithFlank&chr3|+|22922200|22922331	GCTAAGATACCACTAATAATGGT	iso-23-QO552XHEDZ
iso-23-7O5Z7BOBD9	GTTAAGATTTGTGAAGAAAAGGC	ENSVATH12860104	MI0019247|ath-MIR1888b&WithFlank&chr3|+|22537277|22537423	GCTAAGATTTGTGAAGAAAAGGC	iso-23-QO5Z7BOBD9
iso-23-7O637O94Z	GTTAAGGAGTGTTAATGGTGAGT	tmp_4_1024118_C_T	MI0019217|ath-MIR5635d&WithFlank&chr4|+|1023906|1024155	GTTAAGGAGTGTTAACGGTGAGT	iso-23-7O637OM4Z
iso-23-7OIPDMBU0F	GTTAAATTAGAAGTCAACGATAA	tmp_5_7478571_C_T	MI0026803|ath-MIR8173&WithFlank&chr5|-|7478679|7478563	GTCAAATTAGAAGTCAACGATAA	iso-23-SOIPDMBU0F
iso-23-7XJEVN5F0O	GTTTACAGATTAGTTGAGCATTA	ENSVATH12622802	MI0019254|ath-MIR5665&WithFlank&chr5|-|19499539|19499049	GTCTACAGATTAGTTGAGCATTA	iso-23-SXJEVN5F0O
iso-23-7YZYWWXFDF	GTTTGTTTTGTCTGTTGACACAA	tmp_3_17418916_C_T	MI0019220|ath-MIR5645a&WithFlank&chr3|+|17418770|17419226	GTTCGTTTTGTCTGTTGACACAA	iso-23-7SZYWWXFDF
iso-23-82WY852N0D	TCAGATCTTGTCCACCAATTGTC	ENSVATH07368079	MI0019254|ath-MIR5665&WithFlank&chr5|-|19499539|19499049	CCAGATCTTGTCCACCAATTGTC	iso-23-K2WY852N0D
iso-23-840H9LD7DE	TCATGACACGTGGTAAATCTATT	ENSVATH02815850	MI0005440|ath-MIR863&WithFlank&chr4|+|7846591|7846905	TCGTGACACGTGGTAAATCTATT	iso-23-W40H9LD7DE
iso-23-88KBWD810E	TCCGGCCAAATCGACTCACCGTT	tmp_4_15660415_C_T	MI0001430|ath-MIR419&WithFlank&chr4|+|15660364|15660481	CCCGGCCAAATCGACTCACCGTT	iso-23-K8KBWD810E
iso-23-8BHXFM5ODE	TCAAAATCTAAGATCGATAAATT	ENSVATH02815783	MI0017896|ath-MIR5026&WithFlank&chr4|+|7844490|7844694	TCAAAATCTGAGATCGATAAATT	iso-23-8BHYFM5ODE
iso-23-8BUBX3V80E	TCAAATAAAATGAGTTATGGGTT	ENSVATH05534059	MI0017880|ath-MIR5012&WithFlank&chr2|+|8432642|8432802	TCAAATGAAATGAGTTATGGGTT	iso-23-8BXBX3V80E
iso-23-8DKMBLB4Z	TCAACCCATCAAATAAAATGAGT	ENSVATH05534059	MI0017880|ath-MIR5012&WithFlank&chr2|+|8432642|8432802	TCAACCCATCAAATGAAATGAGT	iso-23-8DKMB4B4Z
iso-23-8ELFK3Y8DJ	TCAATCGACACCAGTTTCGGCCC	tmp_2_4674476_G_A	MI0005411|ath-MIR855&WithFlank&chr2|+|4674421|4674704	TCGATCGACACCAGTTTCGGCCC	iso-23-WELFK3Y8DJ
iso-23-8KKBWD810E	TCAGGCCAAATCGACTCACCGTT	ENSVATH01372731	MI0019229|ath-MIR5635b&WithFlank&chr1|-|20622725|20622532	CCAGGCCAAATCGACTCACCGTT	iso-23-KKKBWD810E
iso-23-8MON80BO0L	TCATCGAATTTCAAGAACAATGA	ENSVATH12334303	MI0019218|ath-MIR5644&WithFlank&chr5|+|16649988|16650144	TCGTCGAATTTCAAGAACAATGA	iso-23-WMON80BO0L
iso-23-8NV7377PR	TCATTTATCTCCTCTGTTAGAAC	ENSVATH13279864	MI0019244|ath-MIR5645d&WithFlank&chr1|+|16116566|16117047	TCGTTTATCTCCTCTGTTAGAAC	iso-23-WNV7377PR
iso-23-8NVZLBSODF	TCATTTATTTCGAAAGTCAACAA	ENSVATH02732748	MI0001070|ath-MIR401&WithFlank&chr4|-|5020492|5020231	TCATTTGTTTCGAAAGTCAACAA	iso-23-8N9ZLBSODF
iso-23-8OHUZXYM0M	TCCAAATCGATTTTATTATCTGC	ENSVATH06257471	MI0019220|ath-MIR5645a&WithFlank&chr3|+|17418770|17419226	CCCAAATCGATTTTATTATCTGC	iso-23-KOHUZXYM0M
iso-23-8QHBXFJ602	TCCATATAAATGACACATCATCA	ENSVATH07118713	MI0017897|ath-MIR5027&WithFlank&chr5|+|10943896|10944068	TCCGTATAAATGACACATCATCA	iso-23-8WHBXFJ602
iso-23-92RWX37IZ	TGGGAGGTGTTGAGTGTGCTAGT	tmp_2_5080673_C_T	MI0026798|ath-MIR8168&WithFlank&chr2|+|5080628|5080720	TGGGAGGTGCTGAGTGTGCTAGT	iso-23-92RVX37IZ
iso-23-9417IYQ80D	TGGTGAGTCTATTTGGCTGGGTC	tmp_4_1024118_C_T	MI0019217|ath-MIR5635d&WithFlank&chr4|+|1023906|1024155	CGGTGAGTCTATTTGGCTGGGTC	iso-23-M417IYQ80D
iso-23-969SY0V30F	TGTCATGTCGTTAAGTAGGTTAA	tmp_4_4889561_A_T	MI0019221|ath-MIR5645b&WithFlank&chr4|+|4889415|4889920	AGTCATGTCGTTAAGTAGGTTAA	iso-23-169SY0V30F
iso-23-9EB8V1RPDU	TGGATAACGGTAGCCGGTAGGCA	ENSVATH12334328	MI0019218|ath-MIR5644&WithFlank&chr5|+|16649988|16650144	CGGATAACGGTAGCCGGTAGGCA	iso-23-MEB8V1RPDU
iso-23-9KIZ7WYQ0Q	TGGGGATTTTGTTGTTTCATTTT	tmp_5_9362597_C_T	MI0026807|ath-MIR8177&WithFlank&chr5|-|9362661|9362553	TGGGGATTTTGCTGTTTCATTTT	iso-23-9KIZQWYQ0Q
iso-23-9L5O5W6E02	TGGTAGATAAGATGTGGAATTCA	ENSVATH03388043	MI0013369|ath-MIR2939&WithFlank&chr5|+|19566954|19567090	TGGTAGACAAGATGTGGAATTCA	iso-23-9LOO5W6E02
iso-23-9X109XI3DS	TGTTAAGGAGTGTTAATGGTGAG	tmp_4_1024118_C_T	MI0019217|ath-MIR5635d&WithFlank&chr4|+|1023906|1024155	TGTTAAGGAGTGTTAACGGTGAG	iso-23-9X109XE3DS
iso-23-9XI35MVZD9	TGTTAATGGTGAGTCTATTTGGC	tmp_4_1024118_C_T	MI0019217|ath-MIR5635d&WithFlank&chr4|+|1023906|1024155	TGTTAACGGTGAGTCTATTTGGC	iso-23-9XE35MVZD9
iso-23-B04O7YK6D6	AAAAGCTCAAGTTTGCCCCAGAA	tmp_4_5292745_G_A	MI0019245|ath-MIR5660&WithFlank&chr4|-|5292826|5292620	AGAAGCTCAAGTTTGCCCCAGAA	iso-23-F04O7YK6D6
iso-23-B1BEFN7B6	AAACCAAAATAGATTGTGAAAAA	ENSVATH07368103	MI0019254|ath-MIR5665&WithFlank&chr5|-|19499539|19499049	GAACCAAAATAGATTGTGAAAAA	iso-23-O1BEFN7B6
iso-23-B1MN95S4DR	AAACCCGGTTTGTACGTATGGAC	ENSVATH14337561	MI0026798|ath-MIR8168&WithFlank&chr2|+|5080628|5080720	GAACCCGGTTTGTACGTATGGAC	iso-23-O1MN95S4DR
iso-23-B472D85QDH	AAATGGTGGAAATGGGATATCAG	tmp_1_23413381_G_A	MI0019235|ath-MIR5652&WithFlank&chr1|-|23413442|23412983	AGATGGTGGAAATGGGATATCAG	iso-23-F472D85QDH
iso-23-B4FFYDPW6	AAATGAGACATTAACGCCGTAAA	tmp_5_15758172_C_T	MI0016589|ath-MIR3933&WithFlank&chr5|+|15758099|15758198	AAACGAGACATTAACGCCGTAAA	iso-23-BHFFYDPW6
iso-23-B542V6UDDQ	AACACCTAGATATCATAAACCTT	ENSVATH01813780	MI0001427|ath-MIR416&WithFlank&chr2|+|7008514|7008605	AGCACCTAGATATCATAAACCTT	iso-23-F542V6UDDQ
iso-23-B7HBYM7UDJ	AACCTATAAATTATCGTTGACCC	ENSVATH03089622	MI0008305|ath-MIR1888a&WithFlank&chr5|+|7168864|7168975	AACCTATAAGTTATCGTTGACCC	iso-23-B7H0YM7UDJ
iso-23-B7X99XWZDO	AACCTTGCTCTGTTATCTTTCTA	ENSVATH01940487	MI0001079|ath-MIR407&WithFlank&chr2|+|13866199|13866473	AACTTTGCTCTGTTATCTTTCTA	iso-23-BZX99XWZDO
iso-23-B9BRHOHBD0	AACTCAACCCATCAAATAAAATG	ENSVATH05534059	MI0017880|ath-MIR5012&WithFlank&chr2|+|8432642|8432802	AACTCAACCCATCAAATGAAATG	iso-23-B9BRHOIBD0
iso-23-B9VZU07DDI	AACTCTATTTTAAAGGTGACCAT	ENSVATH05689569	MI0019250|ath-MIR5662&WithFlank&chr2|+|16798578|16798876	AACTCTATTTTAGAGGTGACCAT	iso-23-B9VZV07DDI
iso-23-BB7NBOX3DM	AAAAAGTGTTAACAATGAGTCGC	ENSVATH13578977	MI0019229|ath-MIR5635b&WithFlank&chr1|-|20622725|20622532	AAGAAGTGTTAACAATGAGTCGC	iso-23-DB7NBOX3DM
iso-23-BBIQFKX1DE	AAAAAATTATAGAGGTGACCATT	ENSVATH13593306	MI0019250|ath-MIR5662&WithFlank&chr2|+|16798578|16798876	AGAAAATTATAGAGGTGACCATT	iso-23-FBIQFKX1DE
iso-23-BBUDHQZ9DD	AAAAATAAACATCATTTTTCATC	ENSVATH06646825	MI0017896|ath-MIR5026&WithFlank&chr4|+|7844490|7844694	AAAAACAAACATCATTTTTCATC	iso-23-BB2DHQZ9DD
iso-23-BBYL53O60P	AAAAATTATAGAGGTGACCATTG	ENSVATH13593306	MI0019250|ath-MIR5662&WithFlank&chr2|+|16798578|16798876	GAAAATTATAGAGGTGACCATTG	iso-23-OBYL53O60P
iso-23-BDBF11VLW	AAAACAAACAAGGCCTAGTAACT	ENSVATH06646829	MI0017896|ath-MIR5026&WithFlank&chr4|+|7844490|7844694	GAAACAAACAAGGCCTAGTAACT	iso-23-ODBF11VLW
iso-23-BDBWMZ97DQ	AAAACAACGTCGTTTTGTCTCTT	ENSVATH02728484	MI0019221|ath-MIR5645b&WithFlank&chr4|+|4889415|4889920	AAAACGACGTCGTTTTGTCTCTT	iso-23-BDOWMZ97DQ
iso-23-BDWQZP14V	AAAACTCTATTTTAGAGGTGACC	ENSVATH01972256	MI0019250|ath-MIR5662&WithFlank&chr2|+|16798578|16798876	GAAACTCTATTTTAGAGGTGACC	iso-23-ODWQZP14V
iso-23-BDXD33ZLDN	AAAACTGAACCCGGTTTGTACGT	ENSVATH14337561	MI0026798|ath-MIR8168&WithFlank&chr2|+|5080628|5080720	GAAACTGAACCCGGTTTGTACGT	iso-23-ODXD33ZLDN
iso-23-BEIX3UYEDX	AAAATATTTACCTGATTAATGGA	ENSVATH05565020	MI0017884|ath-MIR5016&WithFlank&chr2|+|9919978|9920203	AAAATATCTACCTGATTAATGGA	iso-23-BEHX3UYEDX
iso-23-BEXE9KIZ0E	AAAATTGAATTGGGGATTTTGTT	tmp_5_9362597_C_T	MI0026807|ath-MIR8177&WithFlank&chr5|-|9362661|9362553	AAAATTGAATTGGGGATTTTGCT	iso-23-BEXE9KIZDW
iso-23-BF9P7BOO0F	AAACATGTAGGTGAAGACAATAA	ENSVATH12622855	MI0019254|ath-MIR5665&WithFlank&chr5|-|19499539|19499049	AAACGTGTAGGTGAAGACAATAA	iso-23-BH9P7BOO0F
iso-23-BI2LONNOD7	AAACTCAATAGAATTCTTAAGAT	ENSVATH01428378	MI0005106|ath-MIR776&WithFlank&chr1|+|22795612|22795741	GAACTCAATAGAATTCTTAAGAT	iso-23-OI2LONNOD7
iso-23-BI4NYBRUD2	AAACTCTATTTTAAAGGTGACCA	ENSVATH05689569	MI0019250|ath-MIR5662&WithFlank&chr2|+|16798578|16798876	AAACTCTATTTTAGAGGTGACCA	iso-23-BI4NY2RUD2
iso-23-BJ80ZVKPS	AAAGCTCAAGTTTGCCCCAGAAG	tmp_4_5292745_G_A	MI0019245|ath-MIR5660&WithFlank&chr4|-|5292826|5292620	GAAGCTCAAGTTTGCCCCAGAAG	iso-23-OJ80ZVKPS
iso-23-BKBNLSQE0Q	AAAGGAAATTCGCCGGCGATTTT	tmp_1_11834189_G_A	MI0005385|ath-MIR829&WithFlank&chr1|-|11834232|11834016	AGAGGAAATTCGCCGGCGATTTT	iso-23-FKBNLSQE0Q
iso-23-BKRX1Z78DL	AAAGGGGTTAAGTTTGTTGGCGA	tmp_1_22084614_G_A	MI0019223|ath-MIR5647&WithFlank&chr1|-|22084689|22084258	AAGGGGGTTAAGTTTGTTGGCGA	iso-23-DKRX1Z78DL
iso-23-BKX1I8F57	AAAGGTGACCATTGGAGCACAAT	ENSVATH14601150	MI0019250|ath-MIR5662&WithFlank&chr2|+|16798578|16798876	AGAGGTGACCATTGGAGCACAAT	iso-23-FKX1I8F57
iso-23-BKXI4NYBD9	AAAGGTGACTCTATTTTAAAGGC	ENSVATH05686077	MI0026055|ath-MIR8121&WithFlank&chr2|-|16588116|16587964	AGAGGTGACTCTATTTTAAAGGC	iso-23-FKXI4NYBD9
iso-23-BLDJ09UB0H	AAATAAAGGCACCTCTAAAATAG	ENSVATH01972265	MI0019250|ath-MIR5662&WithFlank&chr2|+|16798578|16798876	AAATAGAGGCACCTCTAAAATAG	iso-23-BL5J09UB0H
iso-23-BMBFIBD4W	AAATCAAACAATGAAAAGTGACT	tmp_1_24605572_G_A	MI0020195|ath-MIR5014b&WithFlank&chr1|-|24605573|24605421	AAATCAAACAGTGAAAAGTGACT	iso-23-BMBF7BD4W
iso-23-BNHKYBY2Z	AAATTATAGGTTAAATTAGAAGT	tmp_5_7478571_C_T	MI0026803|ath-MIR8173&WithFlank&chr5|-|7478679|7478563	AAATTATAGGTCAAATTAGAAGT	iso-23-BNHK8BY2Z
iso-23-BNONR2ZY0P	AAATTGAATTGGGGATTTTGTTG	tmp_5_9362597_C_T	MI0026807|ath-MIR8177&WithFlank&chr5|-|9362661|9362553	AAATTGAATTGGGGATTTTGCTG	iso-23-BNONR2ZYDP
iso-23-BO4OKQ2E6	AACAACTCAACCCATCAAATAAA	ENSVATH05534059	MI0017880|ath-MIR5012&WithFlank&chr2|+|8432642|8432802	AACAACTCAACCCATCAAATGAA	iso-23-BO4OKQ2ED6
iso-23-BOJSZQXPX	AACAACATCGTTTATTGCAGAGA	ENSVATH07242007	MI0019252|ath-MIR5645f&WithFlank&chr5|-|14947175|14946665	AACAACGTCGTTTATTGCAGAGA	iso-23-BOMSZQXPX
iso-23-BPX34N9IDY	AACAGTGAGTCTATTTGGCTGGG	tmp_4_1024119_G_A	MI0019217|ath-MIR5635d&WithFlank&chr4|+|1023906|1024155	AACGGTGAGTCTATTTGGCTGGG	iso-23-B8X34N9IDY
iso-23-BPZWNZKDR	AACAGTTTGTCTTTTCCAACAAC	ENSVATH05576639	MI0019212|ath-MIR5639&WithFlank&chr2|+|10356776|10357169	GACAGTTTGTCTTTTCCAACAAC	iso-23-OPZWNZKDR
iso-23-BRUEK6D6DE	AACCCTAAATCCCCAAATCAATT	tmp_3_17418965_G_A	MI0019220|ath-MIR5645a&WithFlank&chr3|+|17418770|17419226	AACCCTAAATCCCCAAATCGATT	iso-23-BRUEK6DSDE
iso-23-BSSK2PHSDB	AACCGGTAGGCACAGATCCGATA	ENSVATH03312275	MI0019218|ath-MIR5644&WithFlank&chr5|+|16649988|16650144	AGCCGGTAGGCACAGATCCGATA	iso-23-FSSK2PHSDB
iso-23-BWMZ97N6DB	AACGTCGTTTTGTCTCTTCAATA	ENSVATH02728484	MI0019221|ath-MIR5645b&WithFlank&chr4|+|4889415|4889920	GACGTCGTTTTGTCTCTTCAATA	iso-23-OWMZ97N6DB
iso-23-BWZXRMVQDB	AACGTTTTTAGGGTCTATATATA	ENSVATH01735080	MI0005411|ath-MIR855&WithFlank&chr2|+|4674421|4674704	GACGTTTTTAGGGTCTATATATA	iso-23-OWZXRMVQDB
iso-23-BYV8YZ520Q	AACTGTATGGTTCTTGAGGATTT	ENSVATH13656978	MI0019223|ath-MIR5647&WithFlank&chr1|-|22084689|22084258	AGCTGTATGGTTCTTGAGGATTT	iso-23-FYV8YZ520Q
iso-23-D04MDOSNX	AAGAGCTATCAATAAGTATTAGA	ENSVATH07399733	MI0020194|ath-MIR4245&WithFlank&chr5|+|21161500|21161658	GAGAGCTATCAATAAGTATTAGA	iso-23-504MDOSNX
iso-23-D0NNDB7NR	AAGAGCTGTTAAGAAGTGTTAAC	tmp_1_20622669_G_A	MI0019229|ath-MIR5635b&WithFlank&chr1|-|20622725|20622532	GAGAGCTGTTAAGAAGTGTTAAC	iso-23-50NNDB7NR
iso-23-D27ND8X3DO	AAGGAGTGTTAATGGTGAGTCTA	tmp_4_1024118_C_T	MI0019217|ath-MIR5635d&WithFlank&chr4|+|1023906|1024155	AAGGAGTGTTAACGGTGAGTCTA	iso-23-D27NB8X3DO
iso-23-D2D9P8LN0P	AAGGAAATTCGCCGGCGATTTTG	tmp_1_11834189_G_A	MI0005385|ath-MIR829&WithFlank&chr1|-|11834232|11834016	GAGGAAATTCGCCGGCGATTTTG	iso-23-52D9P8LN0P
iso-23-D343BZZ8DE	AAGGTCTAGTAACTTTTTGGATT	ENSVATH02815775	MI0017896|ath-MIR5026&WithFlank&chr4|+|7844490|7844694	AAGGCCTAGTAACTTTTTGGATT	iso-23-DJ43BZZ8DE
iso-23-D3O6Z2PFD0	AAGGTGACCATTGGAGCACAATG	ENSVATH14601150	MI0019250|ath-MIR5662&WithFlank&chr2|+|16798578|16798876	GAGGTGACCATTGGAGCACAATG	iso-23-53O6Z2PFD0
iso-23-D3O9VZU0DU	AAGGTGACTCTATTTTAAAGGCA	ENSVATH05686077	MI0026055|ath-MIR8121&WithFlank&chr2|-|16588116|16587964	GAGGTGACTCTATTTTAAAGGCA	iso-23-53O9VZU0DU
iso-23-D3QU7443DU	AAGGTGCTGAGTGTGCTAGTGCA	ENSVATH00222994	MI0026798|ath-MIR8168&WithFlank&chr2|+|5080628|5080720	GAGGTGCTGAGTGTGCTAGTGCA	iso-23-53QU7443DU
iso-23-D3ZN5SB90E	AAGGTTTGTTGATCGAACTCGTT	tmp_2_14443072_C_T	MI0001023|ath-MIR399d&WithFlank&chr2|-|14443083|14442972	AAGGTCTGTTGATCGAACTCGTT	iso-23-D3NN5SB90E
iso-23-D5NBN9BB00	AATACCTGAACTTTCAAAAAGTG	ENSVATH09577336	MI0008305|ath-MIR1888a&WithFlank&chr5|+|7168864|7168975	TATACCTGAACTTTCAAAAAGTG	iso-23-V5NBN9BB00
iso-23-D88M946Y0H	AATGGTCATCTGGTGGGCTGTAG	ENSVATH03249742	MI0019219|ath-MIR5638b&WithFlank&chr5|+|14099731|14100211	AGTGGTCATCTGGTGGGCTGTAG	iso-23-188M946Y0H
iso-23-D99EUOVF05	AATTCTGGATTACAATAGCATTC	ENSVATH01354122	MI0001078|ath-MIR406&WithFlank&chr1|-|19430283|19430072	GATTCTGGATTACAATAGCATTC	iso-23-599EUOVF05
iso-23-D9Y040IY0L	AATTCTTAAGCTAAGATTTGTGA	tmp_3_22537327_G_A	MI0019247|ath-MIR1888b&WithFlank&chr3|+|22537277|22537423	AATTCTTAGGCTAAGATTTGTGA	iso-23-D9YK40IY0L
iso-23-DB7H7F767	AAGAAGTGCGGTGCAGTTCAAAT	tmp_2_2063984_G_A	MI0026810|ath-MIR8180&WithFlank&chr2|+|2063842|2064067	GAGAAGTGCGGTGCAGTTCAAAT	iso-23-5B7H7F767
iso-23-DB8KYWELD1	AAGAATCAGGTTCGTACGTACAC	ENSVATH13192219	MI0001427|ath-MIR416&WithFlank&chr2|+|7008514|7008605	AAGAACCAGGTTCGTACGTACAC	iso-23-DBKKYWELD1
iso-23-DEFFD0EVDP	AAGATAGACAAAGAGACTGCCTG	ENSVATH02214415	MI0000986|ath-MIR169l&WithFlank&chr3|-|9876109|9875887	AAGATAGCCAAAGAGACTGCCTG	iso-23-DEF6D0EVDP
iso-23-DM9YHUES0O	AAGTCTGTTGATCGAACTCGTTA	ENSVATH13525582	MI0001023|ath-MIR399d&WithFlank&chr2|-|14443083|14442972	AGGTCTGTTGATCGAACTCGTTA	iso-23-1M9YHUES0O
iso-23-DMIM7OSK0O	AAGTCATGTCGTTAAGTAGGTTA	ENSVATH06549713	MI0019221|ath-MIR5645b&WithFlank&chr4|+|4889415|4889920	GAGTCATGTCGTTAAGTAGGTTA	iso-23-5MIM7OSK0O
iso-23-DO0D7WZW03	AATAAACAACGTTGTTTTGTTCT	tmp_1_16116918_G_A	MI0019244|ath-MIR5645d&WithFlank&chr1|+|16116566|16117047	AATAAACGACGTTGTTTTGTTCT	iso-23-DOED7WZW03
iso-23-DQ52NXUZ0B	AATATGAGGACTTTATACTTGTA	ENSVATH11497362	MI0005393|ath-MIR837&WithFlank&chr1|+|6520935|6521130	AACATGAGGACTTTATACTTGTA	iso-23-BQ52NXUZ0B
iso-23-DQ6FH6SR0O	AATATGGACAATCCAGTCCCTTA	ENSVATH06227071	MI0026804|ath-MIR8174&WithFlank&chr3|-|16589532|16589408	AATACGGACAATCCAGTCCCTTA	iso-23-D56FH6SR0O
iso-23-DUOQUH3L6	AATGAGACATTAACGCCGTAAAA	tmp_5_15758172_C_T	MI0016589|ath-MIR3933&WithFlank&chr5|+|15758099|15758198	AACGAGACATTAACGCCGTAAAA	iso-23-BUOQUH3L6
iso-23-DUOY3UB7R	AATGAGACTGCCTGAAACCTAAC	ENSVATH02192615	MI0026799|ath-MIR8169&WithFlank&chr3|+|8836250|8836390	AAGGAGACTGCCTGAAACCTAAC	iso-23-D2OY3UB7R
iso-23-DXD7D8LBDE	AATTAAATCTAATGGCGAAAATT	ENSVATH05894602	MI0005408|ath-MIR853&WithFlank&chr3|+|8346361|8346662	AATCAAATCTAATGGCGAAAATT	iso-23-D6D7D8LBDE
iso-23-DXIZUKWW0L	AATTAATTTTTAAGGTCTGTTGA	ENSVATH13525581	MI0001023|ath-MIR399d&WithFlank&chr2|-|14443083|14442972	AACTAATTTTTAAGGTCTGTTGA	iso-23-BXIZUKWW0L
iso-23-DXUDILRUX	AATTATAAACATGTAGGTGAAGA	ENSVATH12622855	MI0019254|ath-MIR5665&WithFlank&chr5|-|19499539|19499049	AATTATAAACGTGTAGGTGAAGA	iso-23-DXUD7LRUX
iso-23-DXV3UEVB0D	AATTATAGGTTAAATTAGAAGTC	tmp_5_7478571_C_T	MI0026803|ath-MIR8173&WithFlank&chr5|-|7478679|7478563	AATTATAGGTCAAATTAGAAGTC	iso-23-DXV32EVB0D
iso-23-DXWS0WWBDQ	AATTATCTCGACCGTTCGAACTT	tmp_5_17985998_C_T	MI0019199|ath-MIR5628&WithFlank&chr5|+|17985844|17986001	AATCATCTCGACCGTTCGAACTT	iso-23-D6WS0WWBDQ
iso-23-DYDYREZW0N	AATTGAATTGGGGATTTTGTTGT	tmp_5_9362597_C_T	MI0026807|ath-MIR8177&WithFlank&chr5|-|9362661|9362553	AATTGAATTGGGGATTTTGCTGT	iso-23-DYDYREZV0N
iso-23-DYREZW9ZDI	AATTGGGGATTTTGTTGTTTCAT	tmp_5_9362597_C_T	MI0026807|ath-MIR8177&WithFlank&chr5|-|9362661|9362553	AATTGGGGATTTTGCTGTTTCAT	iso-23-DYREZV9ZDI
iso-23-DYWZ2FY6DB	AATTGTCTTTCAACATTCCAATA	ENSVATH14490718	MI0005105|ath-MIR775&WithFlank&chr1|+|29422446|29422580	AACTGTCTTTCAACATTCCAATA	iso-23-BYWZ2FY6DB
iso-23-DZ7BO0FZ0O	AATTTGTGAAGAAAGAGCTTTTA	tmp_5_7478614_G_A	MI0026803|ath-MIR8173&WithFlank&chr5|-|7478679|7478563	GATTTGTGAAGAAAGAGCTTTTA	iso-23-5Z7BO0FZ0O
iso-23-DZB7HBYM0E	AATTTAACCTATAAATTATCGTT	ENSVATH03089622	MI0008305|ath-MIR1888a&WithFlank&chr5|+|7168864|7168975	AATTTAACCTATAAGTTATCGTT	iso-23-DZB7H0YM0E
iso-23-DZH9UNZ703	AATTTATCTCTAATTTTTCTTCT	ENSVATH01972251	MI0019250|ath-MIR5662&WithFlank&chr2|+|16798578|16798876	AATTCATCTCTAATTTTTCTTCT	iso-23-D9H9UNZ703
iso-23-DZZWXKVOR	AATTTTTTGTTGAGGTATAAAAC	ENSVATH07012625	MI0026803|ath-MIR8173&WithFlank&chr5|-|7478679|7478563	AACTTTTTGTTGAGGTATAAAAC	iso-23-BZZWXKVOR
iso-23-E7IZBKX1DE	ACTCTATTTTAAAGGTGACCATT	ENSVATH05689569	MI0019250|ath-MIR5662&WithFlank&chr2|+|16798578|16798876	ACTCTATTTTAGAGGTGACCATT	iso-23-E7IZFKX1DE
iso-23-EO5Z7BOBD9	ACTAAGATTTGTGAAGAAAAGGC	ENSVATH02532314	MI0019247|ath-MIR1888b&WithFlank&chr3|+|22537277|22537423	GCTAAGATTTGTGAAGAAAAGGC	iso-23-QO5Z7BOBD9
iso-23-EZV4UOIL0I	ACTTTTAGTGTACAAATGTATAT	ENSVATH14425757	MI0020195|ath-MIR5014b&WithFlank&chr1|-|24605573|24605421	ATTTTTAGTGTACAAATGTATAT	iso-23-IZV4UOIL0I
iso-23-F0H0OUZY0E	AGAAGATAAGGACGATTTTGGTT	ENSVATH05354609	MI0001013|ath-MIR396a&WithFlank&chr2|-|4142479|4142317	GGAAGATAAGGACGATTTTGGTT	iso-23-60H0OUZY0E
iso-23-F3JWMX1P0E	AGAGTCATGTCGTTAAGTAGGTT	ENSVATH14083046	MI0019257|ath-MIR5645e&WithFlank&chr4|+|5321221|5321649	TGAGTCATGTCGTTAAGTAGGTT	iso-23-X3JWMX1P0E
iso-23-F3UXEZOBD2	AGAGTTACTAACTTTGAAAACCA	ENSVATH11644864	MI0005405|ath-MIR850&WithFlank&chr4|+|7845701|7845933	TGAGTTACTAACTTTGAAAACCA	iso-23-X3UXEZOBD2
iso-23-FDRSF4EODK	AGAACGGTCGAGATGACTAACCG	ENSVATH12516542	MI0019199|ath-MIR5628&WithFlank&chr5|+|17985844|17986001	GGAACGGTCGAGATGACTAACCG	iso-23-6DRSF4EODK
iso-23-FEJ3WLM5W	AGAATCAGGTTCGTACGTACACT	ENSVATH13192219	MI0001427|ath-MIR416&WithFlank&chr2|+|7008514|7008605	AGAACCAGGTTCGTACGTACACT	iso-23-FDJ3WLM5W
iso-23-FFD0EVNBV	AGACAAAGAGACTGCCTGAAACC	ENSVATH02214415	MI0000986|ath-MIR169l&WithFlank&chr3|-|9876109|9875887	AGCCAAAGAGACTGCCTGAAACC	iso-23-F6D0EVNBV
iso-23-FK2LQYFODB	AGAGGCAATAGCTTGAGCAAATA	tmp_1_13050846_G_A	MI0014666|ath-MIR773b&WithFlank&chr1|-|13050870|13050661	GGAGGCAATAGCTTGAGCAAATA	iso-23-6K2LQYFODB
iso-23-FKXMI8F40D	AGAGGTGATCATTGGAGATGGTC	tmp_2_16798812_C_A,T	MI0019250|ath-MIR5662&WithFlank&chr2|+|16798578|16798876	AGAGGTGACCATTGGAGATGGTC	iso-23-FKX1I8F40D
iso-23-FKXMI8F57	AGAGGTGATCATTGGAGCACAAT	ENSVATH05689570	MI0019250|ath-MIR5662&WithFlank&chr2|+|16798578|16798876	AGAGGTGACCATTGGAGCACAAT	iso-23-FKX1I8F57
iso-23-FMJX5RSODI	AGATCCATTAGATCCGTCAACAT	ENSVATH07292157	MI0019218|ath-MIR5644&WithFlank&chr5|+|16649988|16650144	GGATCCATTAGATCCGTCAACAT	iso-23-6MJX5RSODI
iso-23-FN9UFB1NDQ	AGATTTGTGAAGAAAAGGTTCTT	ENSVATH02532315	MI0019247|ath-MIR1888b&WithFlank&chr3|+|22537277|22537423	AGATTTGTGAAGAAAAGGCTCTT	iso-23-FN9UFB1IDQ
iso-23-FNN2YFHJDE	AGATTCTGGATTACAATAGCATT	ENSVATH13526035	MI0001078|ath-MIR406&WithFlank&chr1|-|19430283|19430072	GGATTCTGGATTACAATAGCATT	iso-23-6NN2YFHJDE
iso-23-FUI949LN02	AGCGAATTTCCTCTCCGATTTCA	ENSVATH06250522	MI0019233|ath-MIR5651&WithFlank&chr3|+|17178441|17178614	GGCGAATTTCCTCTCCGATTTCA	iso-23-6UI949LN02
iso-23-H2RU8N6204	ATAGAGGTGATCATTGGAGATGG	tmp_2_16798812_C_A,T	MI0019250|ath-MIR5662&WithFlank&chr2|+|16798578|16798876	ATAGAGGTGACCATTGGAGATGG	iso-23-H2RUKN6204
iso-23-H5D88M94D9	ATCACAATGGTCATCTGGTGGGC	ENSVATH03249742	MI0019219|ath-MIR5638b&WithFlank&chr5|+|14099731|14100211	ATCACAGTGGTCATCTGGTGGGC	iso-23-H5188M94D9
iso-23-H6E6ZO2B0L	ATCCAACTCATTTAACAAAATGA	ENSVATH03405829	MI0001075|ath-MIR405b&WithFlank&chr5|+|20632508|20632643	ACCCAACTCATTTAACAAAATGA	iso-23-06E6ZO2B0L
iso-23-H7UD2HHDD9	ATCCTTAAACCAACGATAACGGC	ENSVATH06423438	MI0019217|ath-MIR5635d&WithFlank&chr4|+|1023906|1024155	GTCCTTAAACCAACGATAACGGC	iso-23-S7UD2HHDD9
iso-23-H97ZSYZBU	ATCTCGTTTTGTCTGTTGAAACA	ENSVATH06549718	MI0019221|ath-MIR5645b&WithFlank&chr4|+|4889415|4889920	AGCTCGTTTTGTCTGTTGAAACA	iso-23-F97ZSYZBU
iso-23-HB2HZNZNDO	ATAAACAACGTTGTTTTGTTCTA	tmp_1_16116918_G_A	MI0019244|ath-MIR5645d&WithFlank&chr1|+|16116566|16117047	ATAAACGACGTTGTTTTGTTCTA	iso-23-HBLHZNZNDO
iso-23-HBBFBQJZ05	ATAAAAAACAAACATCATTTTTC	ENSVATH02815772	MI0017896|ath-MIR5026&WithFlank&chr4|+|7844490|7844694	GTAAAAAACAAACATCATTTTTC	iso-23-SBBFBQJZ05
iso-23-HBJ6ZZJ7D2	ATAAACATCATTTTTCATCTCCA	ENSVATH06646825	MI0017896|ath-MIR5026&WithFlank&chr4|+|7844490|7844694	ACAAACATCATTTTTCATCTCCA	iso-23-0BJ6ZZJ7D2
iso-23-HBX2JXE10B	ATAAATGAGACATTAACGCCGTA	tmp_5_15758172_C_T	MI0016589|ath-MIR3933&WithFlank&chr5|+|15758099|15758198	ATAAACGAGACATTAACGCCGTA	iso-23-HBL2JXE10B
iso-23-HBXLJ68FDF	ATAAATGATACATCATCACACAA	ENSVATH03175812	MI0017897|ath-MIR5027&WithFlank&chr5|+|10943896|10944068	ATAAATGACACATCATCACACAA	iso-23-HBXFJ68FDF
iso-23-HD6YYKFV0N	ATAACGGCTGTTAGGAGCGCTGT	tmp_4_1024111_G_A	MI0019217|ath-MIR5635d&WithFlank&chr4|+|1023906|1024155	GTAACGGCTGTTAGGAGCGCTGT	iso-23-SD6YYKFV0N
iso-23-HEOEXNVKDE	ATAATGAAATTGATTTAGGGATT	tmp_5_14947138_C_T	MI0019252|ath-MIR5645f&WithFlank&chr5|-|14947175|14946665	ATAATGAAATCGATTTAGGGATT	iso-23-HEOELNVKDE
iso-23-HKW4H4I6DE	ATAGGTCGTGATATGATTCAATT	ENSVATH06766880	MI0005409|ath-MIR824&WithFlank&chr4|+|12625088|12625788	ACAGGTCGTGATATGATTCAATT	iso-23-0KW4H4I6DE
iso-23-HKYBY2168	ATAGGTTAAATTAGAAGTCAACG	tmp_5_7478571_C_T	MI0026803|ath-MIR8173&WithFlank&chr5|-|7478679|7478563	ATAGGTCAAATTAGAAGTCAACG	iso-23-HK8BY2168
iso-23-HLDU2QJ6D1	ATATAAATGACACATCATCACAC	ENSVATH07118713	MI0017897|ath-MIR5027&WithFlank&chr5|+|10943896|10944068	GTATAAATGACACATCATCACAC	iso-23-SLDU2QJ6D1
iso-23-HMDEF610W	ATATCAAGATAGCCAAGGAGACT	ENSVATH10935075	MI0026799|ath-MIR8169&WithFlank&chr3|+|8836250|8836390	ATGTCAAGATAGCCAAGGAGACT	iso-23-IMDEF610W
iso-23-HN4N1XS40L	ATATTCTATTAGTTAGTATGTGA	ENSVATH03412501	MI0020194|ath-MIR4245&WithFlank&chr5|+|21161500|21161658	ATACTCTATTAGTTAGTATGTGA	iso-23-HI4N1XS40L
iso-23-HNV57MBEDP	ATATTTATACGTGTCAAAATCTG	ENSVATH14171611	MI0017896|ath-MIR5026&WithFlank&chr4|+|7844490|7844694	ATATTTACACGTGTCAAAATCTG	iso-23-HNU57MBEDP
iso-23-HOHBI0Y4DZ	ATCAAATAAAATGAGTTATGGGT	ENSVATH05534059	MI0017880|ath-MIR5012&WithFlank&chr2|+|8432642|8432802	ATCAAATGAAATGAGTTATGGGT	iso-23-HOIBI0Y4DZ
iso-23-HOVOZE5ODZ	ATCAATATAATTGATGATAAGGT	tmp_1_4820510_T_A	MI0005386|ath-MIR830&WithFlank&chr1|-|4820555|4820349	TTCAATATAATTGATGATAAGGT	iso-23-YOVOZE5ODZ
iso-23-HP7SUW0I0E	ATCAGGTTCGTACGTACACTGTT	ENSVATH13192219	MI0001427|ath-MIR416&WithFlank&chr2|+|7008514|7008605	ACCAGGTTCGTACGTACACTGTT	iso-23-0P7SUW0I0E
iso-23-HQLEYOOFD0	ATCATCGAATTTCAAGAACAATG	ENSVATH12334303	MI0019218|ath-MIR5644&WithFlank&chr5|+|16649988|16650144	ATCGTCGAATTTCAAGAACAATG	iso-23-HWLEYOOFD0
iso-23-HU26796R9	ATCGACACCAGTTTCGGCCCAGC	ENSVATH00478585	MI0019245|ath-MIR5660&WithFlank&chr4|-|5292826|5292620	GTCGACACCAGTTTCGGCCCAGC	iso-23-SU26796R9
iso-23-HZD4P5LPU	ATCTTAAGTGGCCACCGCAGACA	tmp_2_16890494_C_T	MI0026801|ath-MIR8171&WithFlank&chr2|+|16890440|16890573	ACCTTAAGTGGCCACCGCAGACA	iso-23-0ZD4P5LPU
iso-23-I00NBVMO6	ATGAGACATTAACGCCGTAAAAA	tmp_5_15758172_C_T	MI0016589|ath-MIR3933&WithFlank&chr5|+|15758099|15758198	ACGAGACATTAACGCCGTAAAAA	iso-23-E00NBVMO6
iso-23-I01OVPZB0Q	ATGAGAGTAATATAGTTGAATTT	ENSVATH13280359	MI0019204|ath-MIR5632&WithFlank&chr2|-|8392614|8392443	ATGAGAGTAATATAGTTGAATCT	iso-23-I01OVPZB03
iso-23-I0BL9DDRZ	ATGAGAAATATGGACAATCCAGT	ENSVATH06227070	MI0026804|ath-MIR8174&WithFlank&chr3|-|16589532|16589408	ATGAGAAATACGGACAATCCAGT	iso-23-I0BLMDDRZ
iso-23-I0EVNB0XV	ATGAGACTGCCTGAAACCTAACC	ENSVATH02192615	MI0026799|ath-MIR8169&WithFlank&chr3|+|8836250|8836390	AGGAGACTGCCTGAAACCTAACC	iso-23-10EVNB0XV
iso-23-I0YIBZXBV	ATGAGTTACTAACTTTGAAAACC	tmp_4_7845723_G_A	MI0005405|ath-MIR850&WithFlank&chr4|+|7845701|7845933	GTGAGTTACTAACTTTGAAAACC	iso-23-70YIBZXBV
iso-23-I3J7R8QWX	ATGGTCATCTGGTGGGCTGTAGA	ENSVATH03249742	MI0019219|ath-MIR5638b&WithFlank&chr5|+|14099731|14100211	GTGGTCATCTGGTGGGCTGTAGA	iso-23-73J7R8QWX
iso-23-I58B9F16U	ATTACTCAAATGGCAAGTCAACA	ENSVATH02732745	MI0001070|ath-MIR401&WithFlank&chr4|-|5020492|5020231	ATGACTCAAATGGCAAGTCAACA	iso-23-ID8B9F16U
iso-23-I794WELFD2	ATTCTTGGTGTCGATCGACACCA	ENSVATH12739502	MI0005411|ath-MIR855&WithFlank&chr2|+|4674421|4674704	ACTCTTGGTGTCGATCGACACCA	iso-23-E794WELFD2
iso-23-I7IZFKX1DE	ATTCTATTTTAGAGGTGACCATT	tmp_2_16798713_C_T	MI0019250|ath-MIR5662&WithFlank&chr2|+|16798578|16798876	ACTCTATTTTAGAGGTGACCATT	iso-23-E7IZFKX1DE
iso-23-I7UJU2ZWD6	ATTCTTAAGCTAAGATTTGTGAA	tmp_3_22537327_G_A	MI0019247|ath-MIR1888b&WithFlank&chr3|+|22537277|22537423	ATTCTTAGGCTAAGATTTGTGAA	iso-23-I7VJU2ZWD6
iso-23-I86NZN79DE	ATTGGGGATTTTGTTGTTTCATT	tmp_5_9362597_C_T	MI0026807|ath-MIR8177&WithFlank&chr5|-|9362661|9362553	ATTGGGGATTTTGCTGTTTCATT	iso-23-I86NZI79DE
iso-23-I92ZW7NR6	ATTTCCACTTTCTCTCTTCCAAA	ENSVATH06303078	MI0019205|ath-MIR5633&WithFlank&chr3|+|19544745|19545112	ATCTCCACTTTCTCTCTTCCAAA	iso-23-H92ZW7NR6
iso-23-I9J7F4H60I	ATTTCCATCTAGATGATCCATAT	ENSVATH06646826	MI0017896|ath-MIR5026&WithFlank&chr4|+|7844490|7844694	ATCTCCATCTAGATGATCCATAT	iso-23-H9J7F4H60I
iso-23-IDE4SBWQ0L	ATGACACGTGGTAAATCTATTGA	ENSVATH02815850	MI0005440|ath-MIR863&WithFlank&chr4|+|7846591|7846905	GTGACACGTGGTAAATCTATTGA	iso-23-7DE4SBWQ0L
iso-23-IE5UX4IBD7	ATGATGATGATGATGATGAAGAT	ENSVATH01491440	MI0001425|ath-MIR414&WithFlank&chr1|-|25137569|25137450	ATGATGACGATGATGATGAAGAT	iso-23-IEOUX4IBD7
iso-23-IE5UX4IED6	ATGATGATGATGATGATGATGAA	ENSVATH01491440	MI0001425|ath-MIR414&WithFlank&chr1|-|25137569|25137450	ATGATGATGACGATGATGATGAA	iso-23-IE5UL4IED6
iso-23-IE5UX4IED7	ATGATGATGATGATGATGATGAT	ENSVATH01491440	MI0001425|ath-MIR414&WithFlank&chr1|-|25137569|25137450	ATGATGATGATGACGATGATGAT	iso-23-IE5UXHIED7
iso-23-IEHOE0WV01	ATGATATCAAACGAGTCTGCTAC	ENSVATH05160299	MI0001071|ath-MIR402&WithFlank&chr1|+|29016514|29016834	ATCATATCAAACGAGTCTGCTAC	iso-23-HQHOE0WV01
iso-23-IF76DPUH6	ATGCAGTTCAAATAGTAACGAAA	ENSVATH14010330	MI0026810|ath-MIR8180&WithFlank&chr2|+|2063842|2064067	GTGCAGTTCAAATAGTAACGAAA	iso-23-7F76DPUH6
iso-23-IH621VRVZ	ATGCGGGAGAAGTGCGGTGCAGT	tmp_2_2063974_G_A	MI0026810|ath-MIR8180&WithFlank&chr2|+|2063842|2064067	GTGCGGGAGAAGTGCGGTGCAGT	iso-23-7H621VRVZ
iso-23-IO241SNYV	ATTAACAATGAGTCGCTTTGACC	ENSVATH01372737	MI0019229|ath-MIR5635b&WithFlank&chr1|-|20622725|20622532	GTTAACAATGAGTCGCTTTGACC	iso-23-7O241SNYV
iso-23-IP50NNDB00	ATTAGGAGAGCTGTTAAGAAGTG	ENSVATH01372736	MI0019229|ath-MIR5635b&WithFlank&chr1|-|20622725|20622532	GTTAGGAGAGCTGTTAAGAAGTG	iso-23-7P50NNDB00
iso-23-IPZR4L2QDS	ATTAGTTTCCCTATACACATGAG	tmp_3_16589417_C_T	MI0026804|ath-MIR8174&WithFlank&chr3|-|16589532|16589408	ATTAGCTTCCCTATACACATGAG	iso-23-IPNR4L2QDS
iso-23-IQ1NBNF002	ATTATAGGTTAAATTAGAAGTCA	tmp_5_7478571_C_T	MI0026803|ath-MIR8173&WithFlank&chr5|-|7478679|7478563	ATTATAGGTCAAATTAGAAGTCA	iso-23-IQ1MBNF002
iso-23-IQBF9P7BDR	ATTATAAACATGTAGGTGAAGAC	ENSVATH12622855	MI0019254|ath-MIR5665&WithFlank&chr5|-|19499539|19499049	ATTATAAACGTGTAGGTGAAGAC	iso-23-IQBH9P7BDR
iso-23-IQFKXMI8X	ATTATAGAGGTGATCATTGGAGA	tmp_2_16798812_C_A,T	MI0019250|ath-MIR5662&WithFlank&chr2|+|16798578|16798876	ATTATAGAGGTGACCATTGGAGA	iso-23-IQFKX1I8X
iso-23-IR2ELNYNDD	ATTCCCAAATCGATTTTATTATC	tmp_3_17418956_C_T	MI0019220|ath-MIR5645a&WithFlank&chr3|+|17418770|17419226	ATCCCCAAATCGATTTTATTATC	iso-23-HR2ELNYNDD
iso-23-IUDYWZ2F05	ATTGAAATTGTCTTTCAACATTC	ENSVATH14490718	MI0005105|ath-MIR775&WithFlank&chr1|+|29422446|29422580	ATTGAAACTGTCTTTCAACATTC	iso-23-IUBYWZ2F05
iso-23-IUI86NZN0E	ATTGAATTGGGGATTTTGTTGTT	tmp_5_9362597_C_T	MI0026807|ath-MIR8177&WithFlank&chr5|-|9362661|9362553	ATTGAATTGGGGATTTTGCTGTT	iso-23-IUI86NZI0E
iso-23-IX0XUEVS0P	ATTTAACCTATAAATTATCGTTG	ENSVATH03089622	MI0008305|ath-MIR1888a&WithFlank&chr5|+|7168864|7168975	ATTTAACCTATAAGTTATCGTTG	iso-23-IX0XU3VS0P
iso-23-IX169SY00H	ATTTAAGTCATGTCGTTAAGTAG	ENSVATH06549713	MI0019221|ath-MIR5645b&WithFlank&chr4|+|4889415|4889920	ATTTGAGTCATGTCGTTAAGTAG	iso-23-IY169SY00H
iso-23-IX3UYE6HD6	ATTTACCTGATTAATGGACGGAA	ENSVATH05565020	MI0017884|ath-MIR5016&WithFlank&chr2|+|9919978|9920203	ATCTACCTGATTAATGGACGGAA	iso-23-HX3UYE6HD6
iso-23-IXNZV74L7	ATTTACTTTTTATCTCTATAAAT	ENSVATH13593253	MI0019250|ath-MIR5662&WithFlank&chr2|+|16798578|16798876	ATTTACTTTTTGTCTCTATAAAT	iso-23-IXNZ974L7
iso-23-IXUWSOD7DS	ATTTATACGTGTCAAAATCTGAG	ENSVATH14171611	MI0017896|ath-MIR5026&WithFlank&chr4|+|7844490|7844694	ATTTACACGTGTCAAAATCTGAG	iso-23-IX2WSOD7DS
iso-23-IXWRWWVBDF	ATTTATCTCCTCTGTTAGAACAA	ENSVATH13279864	MI0019244|ath-MIR5645d&WithFlank&chr1|+|16116566|16117047	GTTTATCTCCTCTGTTAGAACAA	iso-23-7XWRWWVBDF
iso-23-IY7O552XDB	ATTTGGTTAAGATACCACTAATA	tmp_3_22922234_C_T	MI0000202|ath-MIR166b&WithFlank&chr3|+|22922200|22922331	ATTTGGCTAAGATACCACTAATA	iso-23-IYQO552XDB
iso-23-IYNRFZZM0J	ATTTGCTTCCAGCTTTTGTCTCC	ENSVATH00067498	MI0005103|ath-MIR773a&WithFlank&chr1|+|13067245|13067341	GTTTGCTTCCAGCTTTTGTCTCC	iso-23-7YNRFZZM0J
iso-23-IYU5Y3ZWU	ATTTGTACACTTAGTTTTGTACA	tmp_1_24553933_C_T	MI0017882|ath-MIR5014a&WithFlank&chr1|+|24553903|24554055	ATTCGTACACTTAGTTTTGTACA	iso-23-ISU5Y3ZWU
iso-23-IYZ7575Z0I	ATTTGTTTCTGATCTGATTTTAT	ENSVATH03386762	MI0019254|ath-MIR5665&WithFlank&chr5|-|19499539|19499049	ATTTGTTCCTGATCTGATTTTAT	iso-23-IYY7575Z0I
iso-23-IZ6N0EFQ03	ATTTTGGATTACAATAGCATTCT	ENSVATH04941891	MI0001078|ath-MIR406&WithFlank&chr1|-|19430283|19430072	ATTCTGGATTACAATAGCATTCT	iso-23-I76N0EFQ03
iso-23-IZBKX1I89	ATTTTAAAGGTGACCATTGGAGC	ENSVATH14601150	MI0019250|ath-MIR5662&WithFlank&chr2|+|16798578|16798876	ATTTTAGAGGTGACCATTGGAGC	iso-23-IZFKX1I89
iso-23-IZFKXMI89	ATTTTAGAGGTGATCATTGGAGC	ENSVATH01972259	MI0019250|ath-MIR5662&WithFlank&chr2|+|16798578|16798876	ATTTTAGAGGTGACCATTGGAGC	iso-23-IZFKX1I89
iso-23-IZQ3QKF00M	ATTTTGCGGTGCGGGAGAAGTGC	tmp_2_2063957_G_A	MI0026810|ath-MIR8180&WithFlank&chr2|+|2063842|2064067	GTTTTGCGGTGCGGGAGAAGTGC	iso-23-7ZQ3QKF00M
iso-23-IZRZ02Y30L	ATTTTGGTTTACAGATTAGTTGA	ENSVATH12622802	MI0019254|ath-MIR5665&WithFlank&chr5|-|19499539|19499049	ATTTTGGTCTACAGATTAGTTGA	iso-23-IZR702Y30L
iso-23-IZVXZZIZ0Q	ATTTTTATTATTTTTATTTTTTT	ENSVATH07511811	MI0026794|ath-MIR8166&WithFlank&chr1|-|4525366|4525265	ATTTTCATTATTTTTATTTTTTT	iso-23-IZJXZZIZ0Q
iso-23-IZY1HXZY0D	ATTTTTTACCATCTATTTTGGTC	ENSVATH07368082	MI0019254|ath-MIR5665&WithFlank&chr5|-|19499539|19499049	ATTTTTCACCATCTATTTTGGTC	iso-23-IZ81HXZY0D
iso-23-IZZN53HB8	ATTTTTTGTTGAGGTATAAAACG	ENSVATH07012625	MI0026803|ath-MIR8173&WithFlank&chr5|-|7478679|7478563	ACTTTTTGTTGAGGTATAAAACG	iso-23-EZZN53HB8
iso-23-J71NSLVQD0	CATCTAGGTTGTATATATATATG	ENSVATH08336007	MI0001016|ath-MIR397b&WithFlank&chr4|-|7878766|7878646	AATCTAGGTTGTATATATATATG	iso-23-D71NSLVQD0
iso-23-JMWMN939D7	CAGTCTCGTCCTTTCCCTTCGAT	ENSVATH01448063	MI0019235|ath-MIR5652&WithFlank&chr1|-|23413442|23412983	AAGTCTCGTCCTTTCCCTTCGAT	iso-23-DMWMN939D7
iso-23-JQ22V1D2DR	CATATCAAGATAGCCAAGGAGAC	ENSVATH10935075	MI0026799|ath-MIR8169&WithFlank&chr3|+|8836250|8836390	CATGTCAAGATAGCCAAGGAGAC	iso-23-JW22V1D2DR
iso-23-JQB40F8MU	CATATAAATGACACATCATCACA	ENSVATH07118713	MI0017897|ath-MIR5027&WithFlank&chr5|+|10943896|10944068	CGTATAAATGACACATCATCACA	iso-23-MQB40F8MU
iso-23-JZDMIM7O0B	CATTTAAGTCATGTCGTTAAGTA	ENSVATH06549713	MI0019221|ath-MIR5645b&WithFlank&chr4|+|4889415|4889920	CATTTGAGTCATGTCGTTAAGTA	iso-23-JZ5MIM7O0B
iso-23-JZH94YY2U	CATTTATCTCCTCTGTTAGAACA	ENSVATH13279864	MI0019244|ath-MIR5645d&WithFlank&chr1|+|16116566|16117047	CGTTTATCTCCTCTGTTAGAACA	iso-23-MZH94YY2U
iso-23-JZX8X85B00	CATTTTGCGGTGCGGGAGAAGTG	tmp_2_2063957_G_A	MI0026810|ath-MIR8180&WithFlank&chr2|+|2063842|2064067	CGTTTTGCGGTGCGGGAGAAGTG	iso-23-MZX8X85B00
iso-23-KBYZDIDE0P	CCAAATTCTTAAGCTAAGATTTG	tmp_3_22537327_G_A	MI0019247|ath-MIR1888b&WithFlank&chr3|+|22537277|22537423	CCAAATTCTTAGGCTAAGATTTG	iso-23-KBYZ1IDE0P
iso-23-KLUEO5HQD1	CCATATAAATGACACATCATCAC	ENSVATH07118713	MI0017897|ath-MIR5027&WithFlank&chr5|+|10943896|10944068	CCGTATAAATGACACATCATCAC	iso-23-3LUEO5HQD1
iso-23-KQ2EBE5ND0	CCCATCAAATAAAATGAGTTATG	ENSVATH05534059	MI0017880|ath-MIR5012&WithFlank&chr2|+|8432642|8432802	CCCATCAAATGAAATGAGTTATG	iso-23-KQ2EOE5ND0
iso-23-KXX3UXEZD6	CCCTATGAGTTACTAACTTTGAA	tmp_4_7845723_G_A	MI0005405|ath-MIR850&WithFlank&chr4|+|7845701|7845933	CCCTGTGAGTTACTAACTTTGAA	iso-23-KYX3UXEZD6
iso-23-MN577S7DD0	CGGTTGATCTGTTCGGTGACATG	ENSVATH01448059	MI0019235|ath-MIR5652&WithFlank&chr1|-|23413442|23412983	CGGTTAATCTGTTCGGTGACATG	iso-23-MND77S7DD0
iso-23-N7BEBK27DO	CTTCTAAAATAAAGGCACCTCTA	ENSVATH14601154	MI0019250|ath-MIR5662&WithFlank&chr2|+|16798578|16798876	CTTCTAAAATAGAGGCACCTCTA	iso-23-N7BEFK27DO
iso-23-N7WWDWVZDE	CTTCTTCTGTAATGTTATTTATT	ENSVATH10439281	MI0005394|ath-MIR838&WithFlank&chr1|+|28494|28712	CTTCTTCTATAATGTTATTTATT	iso-23-N7WQDWVZDE
iso-23-NMWB8BIXX	CTGTCTCGAATCAAAATTTAAGA	tmp_1_19430199_A_G	MI0001078|ath-MIR406&WithFlank&chr1|-|19430283|19430072	CTGTCTCAAATCAAAATTTAAGA	iso-23-NM8B8BIXX
iso-23-NOQO5Z7BD6	CTTAAGCTAAGATTTGTGAAGAA	tmp_3_22537327_G_A	MI0019247|ath-MIR1888b&WithFlank&chr3|+|22537277|22537423	CTTAGGCTAAGATTTGTGAAGAA	iso-23-NPQO5Z7BD6
iso-23-NR07U6WQD2	CTTCCACCCTTACCATCTATCCA	ENSVATH01546567	MI0015817|ath-MIR4228&WithFlank&chr1|+|28889369|28889538	CTTCCACCCTTACCATCTATCCG	iso-23-NR07U6WQDK
iso-23-NZ1W0B9QDB	CTTTTAGTGTACAAATGTATATA	ENSVATH14425757	MI0020195|ath-MIR5014b&WithFlank&chr1|-|24605573|24605421	TTTTTAGTGTACAAATGTATATA	iso-23-ZZ1W0B9QDB
iso-23-O2VUYLO2DE	GAAGATATGATTATAGAAGAATT	ENSVATH03351660	MI0019199|ath-MIR5628&WithFlank&chr5|+|17985844|17986001	GAAGATATGATTATAGAAGAATC	iso-23-O2VUYLO2DD
iso-23-O4B41X930H	GAATGAAATGAGTTATGGGTTAG	tmp_5_20632578_A_G	MI0001075|ath-MIR405b&WithFlank&chr5|+|20632508|20632643	AAATGAAATGAGTTATGGGTTAG	iso-23-B4B41X930H
iso-23-ODNZ6RIM0E	GAAACCTTTTGGCCCATGTCGTT	ENSVATH00007765	MI0019240|ath-MIR5656&WithFlank&chr1|+|1727257|1727421	GATACCTTTTGGCCCATGTCGTT	iso-23-55NZ6RIM0E
iso-23-OE5NIKY20J	GAAATGAGTTATGGGTTAGATCC	tmp_2_9560783_C_T	MI0005109|ath-MIR779&WithFlank&chr2|+|9560755|9560929	GAAATGAGTTATGGGTTAGACCC	iso-23-OE5NIKY2DJ
iso-23-OEXNVKIXDY	GAAATTGATTTAGGGATTTAGGG	tmp_5_14947138_C_T	MI0019252|ath-MIR5645f&WithFlank&chr5|-|14947175|14946665	GAAATCGATTTAGGGATTTAGGG	iso-23-OELNVKIXDY
iso-23-ONR2ZYZN02	GAATTGGGGATTTTGTTGTTTCA	tmp_5_9362597_C_T	MI0026807|ath-MIR8177&WithFlank&chr5|-|9362661|9362553	GAATTGGGGATTTTGCTGTTTCA	iso-23-ONR2ZYNN02
iso-23-OUMYZYYXDB	GACGACGTTGTTTTGTTCTAATA	ENSVATH13279981	MI0019244|ath-MIR5645d&WithFlank&chr1|+|16116566|16117047	AACGACGTTGTTTTGTTCTAATA	iso-23-BUMYZYYXDB
iso-23-QPRPYD600O	GCTAGGGTAGTTAACGGAAGTTA	ENSVATH03056316	MI0001018|ath-MIR398b&WithFlank&chr5|+|4691016|4691143	GTTAGGGTAGTTAACGGAAGTTA	iso-23-7PRPYD600O
iso-23-R2ZYZN8N0O	GGGGATTTTGTTGTTTCATTTTA	tmp_5_9362597_C_T	MI0026807|ath-MIR8177&WithFlank&chr5|-|9362661|9362553	GGGGATTTTGCTGTTTCATTTTA	iso-23-R2ZYNN8N0O
iso-23-RPH0I4ONDI	GGTAGATAAGATGTGGAATTCAT	ENSVATH03388043	MI0013369|ath-MIR2939&WithFlank&chr5|+|19566954|19567090	GGTAGACAAGATGTGGAATTCAT	iso-23-RP00I4ONDI
iso-23-RU8N629M0F	GGTGATCATTGGAGATGGTCTAA	tmp_2_16798812_C_A,T	MI0019250|ath-MIR5662&WithFlank&chr2|+|16798578|16798876	GGTGACCATTGGAGATGGTCTAA	iso-23-RUKN629M0F
iso-23-RUZF62UKDD	GGTGATTGCAGGAGATAAGGATC	tmp_4_2789698_C_T	MI0001077|ath-MIR405d&WithFlank&chr4|-|2789747|2789650	GGTGATCGCAGGAGATAAGGATC	iso-23-RUWF62UKDD
iso-23-RUZY1UDSDS	GGTGATTTTGAGTGAAATCGGAG	ENSVATH04705558	MI0005385|ath-MIR829&WithFlank&chr1|-|11834232|11834016	GGCGATTTTGAGTGAAATCGGAG	iso-23-6UZY1UDSDS
iso-23-RXDXO32HDB	GGTTAAATTAGAAGTCAACGATA	tmp_5_7478571_C_T	MI0026803|ath-MIR8173&WithFlank&chr5|-|7478679|7478563	GGTCAAATTAGAAGTCAACGATA	iso-23-R6DXO32HDB
iso-23-RXFLKIDO04	GGTTAAGATACCACTAATAATGG	tmp_3_22922234_C_T	MI0000202|ath-MIR166b&WithFlank&chr3|+|22922200|22922331	GGCTAAGATACCACTAATAATGG	iso-23-6XFLKIDO04
iso-23-RXFN9UFBY	GGTTAAGATTTGTGAAGAAAAGG	ENSVATH12860104	MI0019247|ath-MIR1888b&WithFlank&chr3|+|22537277|22537423	GGCTAAGATTTGTGAAGAAAAGG	iso-23-6XFN9UFBY
iso-23-S2U298D9DB	GTAGATAAGATGTGGAATTCATA	ENSVATH03388043	MI0013369|ath-MIR2939&WithFlank&chr5|+|19566954|19567090	GTAGACAAGATGTGGAATTCATA	iso-23-S22298D9DB
iso-23-S2WEB0XIDB	GTAGATCGATAAAAGTGACTATA	tmp_1_17386987_C_T	MI0019253|ath-MIR5664&WithFlank&chr1|+|17386789|17387014	GTAGACCGATAAAAGTGACTATA	iso-23-S23EB0XIDB
iso-23-S3XEL5S9D1	GTAGTTGAATCGCACGTCTCCAC	ENSVATH11355296	MI0026810|ath-MIR8180&WithFlank&chr2|+|2063842|2064067	GCAGTTGAATCGCACGTCTCCAC	iso-23-P3XEL5S9D1
iso-23-SSVUSZ970P	GTCCGTATGAGTCTTTGTCTTTG	ENSVATH03195674	MI0019256|ath-MIR5643b&WithFlank&chr5|-|11757228|11757134	ATCCGTATGAGTCTTTGTCTTTG	iso-23-HSVUSZ970P
iso-23-U07DJY5FDF	TAAAGGTGACCATTGGAGCACAA	ENSVATH14601150	MI0019250|ath-MIR5662&WithFlank&chr2|+|16798578|16798876	TAGAGGTGACCATTGGAGCACAA	iso-23-V07DJY5FDF
iso-23-U07DWQZOY	TAAAGGTGACTCTATTTTAAAGG	ENSVATH05686077	MI0026055|ath-MIR8121&WithFlank&chr2|-|16588116|16587964	TAGAGGTGACTCTATTTTAAAGG	iso-23-V07DWQZOY
iso-23-U1J6DUDU0E	TAACCCATCAAATGAAATGAGTT	ENSVATH14622988	MI0001075|ath-MIR405b&WithFlank&chr5|+|20632508|20632643	CAACCCATCAAATGAAATGAGTT	iso-23-21J6DUDU0E
iso-23-U1VOIQMYV	TAACCTATAAATTATCGTTGACC	ENSVATH03089622	MI0008305|ath-MIR1888a&WithFlank&chr5|+|7168864|7168975	TAACCTATAAGTTATCGTTGACC	iso-23-U1VO7QMYV
iso-23-U3JWMX1P0E	TAAGTCATGTCGTTAAGTAGGTT	ENSVATH06549713	MI0019221|ath-MIR5645b&WithFlank&chr4|+|4889415|4889920	TGAGTCATGTCGTTAAGTAGGTT	iso-23-X3JWMX1P0E
iso-23-U470WQZJ04	TAATGGTGAGTCTATTTGGCTGG	tmp_4_1024118_C_T	MI0019217|ath-MIR5635d&WithFlank&chr4|+|1023906|1024155	TAACGGTGAGTCTATTTGGCTGG	iso-23-UH70WQZJ04
iso-23-U6UZ3XY10O	TACCATACTTCCTTATTACCTTA	ENSVATH05405623	MI0026798|ath-MIR8168&WithFlank&chr2|+|5080628|5080720	TACCATACTTCCTTATTACCTTG	iso-23-U6UZ3XY10P
iso-23-U6UZ3XY10Q	TACCATACTTCCTTATTACCTTT	ENSVATH05405623	MI0026798|ath-MIR8168&WithFlank&chr2|+|5080628|5080720	TACCATACTTCCTTATTACCTTG	iso-23-U6UZ3XY10P
iso-23-U8WQHLZN0Q	TACGGTCTATATATATTGTTTTT	tmp_2_4674616_G_C	MI0005411|ath-MIR855&WithFlank&chr2|+|4674421|4674704	TAGGGTCTATATATATTGTTTTT	iso-23-VKWQHLZN0Q
iso-23-UBX3V87PV	TAAAATGAGTTATGGGTTAGACC	ENSVATH05534059	MI0017880|ath-MIR5012&WithFlank&chr2|+|8432642|8432802	TGAAATGAGTTATGGGTTAGACC	iso-23-XBX3V87PV
iso-23-UBZBZK5Z0N	TAAAATTGAATTGGGGATTTTGT	tmp_5_9362597_C_T	MI0026807|ath-MIR8177&WithFlank&chr5|-|9362661|9362553	TAAAATTGAATTGGGGATTTTGC	iso-23-UBZBZK5Z0M
iso-23-UE5DIOLS0F	TAAATGAGACATTAACGCCGTAA	tmp_5_15758172_C_T	MI0016589|ath-MIR3933&WithFlank&chr5|+|15758099|15758198	TAAACGAGACATTAACGCCGTAA	iso-23-UD5DIOLS0F
iso-23-UE5NRMBRDB	TAAATGAGTTGGGTCAACCCATA	ENSVATH02728454	MI0019221|ath-MIR5645b&WithFlank&chr4|+|4889415|4889920	AAAATGAGTTGGGTCAACCCATA	iso-23-BE5NRMBRDB
iso-23-UE5NRMU1DI	TAAATGAGTTGGGTCTAACCCAT	ENSVATH12712512	MI0020194|ath-MIR4245&WithFlank&chr5|+|21161500|21161658	AAAATGAGTTGGGTCTAACCCAT	iso-23-BE5NRMU1DI
iso-23-UE86DSIZDE	TAAATTCCCAAATCGATTTTATT	tmp_3_17418956_C_T	MI0019220|ath-MIR5645a&WithFlank&chr3|+|17418770|17419226	TAAATCCCCAAATCGATTTTATT	iso-23-UEK6DSIZDE
iso-23-UEK6D6I9DE	TAAATCCCCAAATCAATTTCATT	ENSVATH06127781	MI0019225|ath-MIR5645c&WithFlank&chr3|+|14742415|14742810	TAAATCCCCAAATCGATTTCATT	iso-23-UEK6DSI9DE
iso-23-UEVBSOLL7	TAAATTAGAAGTCAACGATAAAT	tmp_5_7478571_C_T	MI0026803|ath-MIR8173&WithFlank&chr5|-|7478679|7478563	CAAATTAGAAGTCAACGATAAAT	iso-23-2EVBSOLL7
iso-23-UFE6068B0F	TAACAACTCAACCCATCAAATAA	ENSVATH05534059	MI0017880|ath-MIR5012&WithFlank&chr2|+|8432642|8432802	TAACAACTCAACCCATCAAATGA	iso-23-UFE6068B0L
iso-23-UJU2ZWO26	TAAGCTAAGATTTGTGAAGAAAA	tmp_3_22537327_G_A	MI0019247|ath-MIR1888b&WithFlank&chr3|+|22537277|22537423	TAGGCTAAGATTTGTGAAGAAAA	iso-23-VJU2ZWO26
iso-23-UK1WU47003	TAAGGAGTGTTAATGGTGAGTCT	tmp_4_1024118_C_T	MI0019217|ath-MIR5635d&WithFlank&chr4|+|1023906|1024155	TAAGGAGTGTTAACGGTGAGTCT	iso-23-UK1WUH7003
iso-23-UN9U0ODPDE	TAATTTGTGAACCAAAATAGATT	ENSVATH07368102	MI0019254|ath-MIR5665&WithFlank&chr5|-|19499539|19499049	TAATCTGTGAACCAAAATAGATT	iso-23-UM9U0ODPDE
iso-23-UNU1VOIQDN	TAATTTAACCTATAAATTATCGT	ENSVATH03089622	MI0008305|ath-MIR1888a&WithFlank&chr5|+|7168864|7168975	TAATTTAACCTATAAGTTATCGT	iso-23-UNU1VO7QDN
iso-23-V07EJY5EDZ	TAGAGGTGATCATTGGAGATGGT	tmp_2_16798812_C_A,T	MI0019250|ath-MIR5662&WithFlank&chr2|+|16798578|16798876	TAGAGGTGACCATTGGAGATGGT	iso-23-V07DJY5EDZ
iso-23-V07EJY5FDF	TAGAGGTGATCATTGGAGCACAA	ENSVATH05689570	MI0019250|ath-MIR5662&WithFlank&chr2|+|16798578|16798876	TAGAGGTGACCATTGGAGCACAA	iso-23-V07DJY5FDF
iso-23-V3I7IFIKU	TAGGTATTCTATGCAATGGGACA	ENSVATH09547299	MI0001070|ath-MIR401&WithFlank&chr4|-|5020492|5020231	CAGGTATTCTATGCAATGGGACA	iso-23-J3I7IFIKU
iso-23-V3U2ZWO26	TAGGTTAAGATTTGTGAAGAAAA	ENSVATH12860104	MI0019247|ath-MIR1888b&WithFlank&chr3|+|22537277|22537423	TAGGCTAAGATTTGTGAAGAAAA	iso-23-VJU2ZWO26
iso-23-V3UEVBSODL	TAGGTTAAATTAGAAGTCAACGA	tmp_5_7478571_C_T	MI0026803|ath-MIR8173&WithFlank&chr5|-|7478679|7478563	TAGGTCAAATTAGAAGTCAACGA	iso-23-V32EVBSODL
iso-23-V69MFMM60J	TATCATGGTCAGATCCGTCATCC	ENSVATH00110028	MI0005398|ath-MIR842&WithFlank&chr1|+|22577061|22577271	CATCATGGTCAGATCCGTCATCC	iso-23-J69MFMM60J
iso-23-V6FLPO62DP	TATCAAGATAGCCAAGGAGACTG	ENSVATH10935075	MI0026799|ath-MIR8169&WithFlank&chr3|+|8836250|8836390	TGTCAAGATAGCCAAGGAGACTG	iso-23-96FLPO62DP
iso-23-V75XI2MB0L	TATCTGATTAATGGACGGAATGA	ENSVATH13347241	MI0017884|ath-MIR5016&WithFlank&chr2|+|9919978|9920203	TACCTGATTAATGGACGGAATGA	iso-23-U75XI2MB0L
iso-23-V77UBOIXR	TATCTGTTGAAACAAATTTAAAC	ENSVATH11270667	MI0019257|ath-MIR5645e&WithFlank&chr4|+|5321221|5321649	TGTCTGTTGAAACAAATTTAAAC	iso-23-977UBOIXR
iso-23-VEUOVFYX0Q	TAGATTACAATAGCATTCTATTT	ENSVATH04941892	MI0001078|ath-MIR406&WithFlank&chr1|-|19430283|19430072	TGGATTACAATAGCATTCTATTT	iso-23-9EUOVFYX0Q
iso-23-VEVN5FYN0D	TAGATTAGTTGAGCATTATTGTC	ENSVATH08564719	MI0019254|ath-MIR5665&WithFlank&chr5|-|19499539|19499049	CAGATTAGTTGAGCATTATTGTC	iso-23-JEVN5FYN0D
iso-23-VOBDBF8N0Q	TATAAAAAACAAACATCATTTTT	ENSVATH02815772	MI0017896|ath-MIR5026&WithFlank&chr4|+|7844490|7844694	TGTAAAAAACAAACATCATTTTT	iso-23-9OBDBF8N0Q
iso-23-VOH25Z4FDE	TATAAATAGAGATTTCTACAATT	ENSVATH05689564	MI0019250|ath-MIR5662&WithFlank&chr2|+|16798578|16798876	TATAAATAGAGATCTCTACAATT	iso-23-VOH2574FDE
iso-23-VOIE0MH5U	TATAAATGATACATCATCACACA	ENSVATH03175812	MI0017897|ath-MIR5027&WithFlank&chr5|+|10943896|10944068	TATAAATGACACATCATCACACA	iso-23-VOID0MH5U
iso-23-VOMI7P5HDP	TATAACGGCTGTTAGGAGCGCTG	tmp_4_1024111_G_A	MI0019217|ath-MIR5635d&WithFlank&chr4|+|1023906|1024155	TGTAACGGCTGTTAGGAGCGCTG	iso-23-9OMI7P5HDP
iso-23-VP14HQ90D0	TATAGAGGTGATCATTGGAGATG	tmp_2_16798812_C_A,T	MI0019250|ath-MIR5662&WithFlank&chr2|+|16798578|16798876	TATAGAGGTGACCATTGGAGATG	iso-23-VP140Q90D0
iso-23-VP7OIPDMR	TATAGGTTAAATTAGAAGTCAAC	tmp_5_7478571_C_T	MI0026803|ath-MIR8173&WithFlank&chr5|-|7478679|7478563	TATAGGTCAAATTAGAAGTCAAC	iso-23-VPSOIPDMR
iso-23-VPIPZ0JX0P	TATAGATTAGTTGAGCATTATTG	ENSVATH08564719	MI0019254|ath-MIR5665&WithFlank&chr5|-|19499539|19499049	TACAGATTAGTTGAGCATTATTG	iso-23-UPIPZ0JX0P
iso-23-VQHB5ZXLD5	TATATATAAAGATTTTGATACTC	ENSVATH11355436	MI0026810|ath-MIR8180&WithFlank&chr2|+|2063842|2064067	TATATATAGAGATTTTGATACTC	iso-23-VQH25ZXLD5
iso-23-VU75UIZBR	TATGAGTTACTAACTTTGAAAAC	tmp_4_7845723_G_A	MI0005405|ath-MIR850&WithFlank&chr4|+|7845701|7845933	TGTGAGTTACTAACTTTGAAAAC	iso-23-9U75UIZBR
iso-23-VX62QWU2Z	TATTAGGAGAGCTGTTAAGAAGT	tmp_1_20622649_G_A	MI0019229|ath-MIR5635b&WithFlank&chr1|-|20622725|20622532	TGTTAGGAGAGCTGTTAAGAAGT	iso-23-9X62QWU2Z
iso-23-VXZOHBIQDB	TATTATTTAAATAAAATTATATA	ENSVATH07368097	MI0019254|ath-MIR5665&WithFlank&chr5|-|19499539|19499049	TATTATTTAAATAAAATTATATG	iso-23-VXZOHBIQD0
iso-23-VZ8NIZVZ0Q	TATTTTCATTATTTTTATTTTTT	tmp_1_4525323_C_T,A	MI0026794|ath-MIR8166&WithFlank&chr1|-|4525366|4525265	CATTTTCATTATTTTTATTTTTT	iso-23-JZ8NIZVZ0Q
iso-23-VZU07DJYDS	TATTTTAAAGGTGACCATTGGAG	ENSVATH14601150	MI0019250|ath-MIR5662&WithFlank&chr2|+|16798578|16798876	TATTTTAGAGGTGACCATTGGAG	iso-23-VZV07DJYDS
iso-23-VZV07EJYDS	TATTTTAGAGGTGATCATTGGAG	ENSVATH01972259	MI0019250|ath-MIR5662&WithFlank&chr2|+|16798578|16798876	TATTTTAGAGGTGACCATTGGAG	iso-23-VZV07DJYDS
iso-23-W6ZQ47NNX	TCTCATTTATCTCCTCTGTTAGA	ENSVATH13279864	MI0019244|ath-MIR5645d&WithFlank&chr1|+|16116566|16117047	TCTCGTTTATCTCCTCTGTTAGA	iso-23-WSZQ47NNX
iso-23-W7BEF3Z7DO	TCTCTAAAATAGAGTTTTCTCTA	ENSVATH05689559	MI0019250|ath-MIR5662&WithFlank&chr2|+|16798578|16798876	CCTCTAAAATAGAGTTTTCTCTA	iso-23-37BEF3Z7DO
iso-23-WOZO3QBNDD	TCTAATTTAACCTATAAATTATC	ENSVATH03089622	MI0008305|ath-MIR1888a&WithFlank&chr5|+|7168864|7168975	TCTAATTTAACCTATAAGTTATC	iso-23-WOZO3QDNDD
iso-23-WPI5DPJ90I	TCTAGATTACAATAGCATTCTAT	ENSVATH04941892	MI0001078|ath-MIR406&WithFlank&chr1|-|19430283|19430072	TCTGGATTACAATAGCATTCTAT	iso-23-W8I5DPJ90I
iso-23-WQYJ932HDB	TCTATTTAGCTGGGTCAACGATA	ENSVATH10532395	MI0019217|ath-MIR5635d&WithFlank&chr4|+|1023906|1024155	TCTATTTGGCTGGGTCAACGATA	iso-23-WQZJ932HDB
iso-23-WQZO140Q04	TCTATTTTAAAGGTGACCATTGG	ENSVATH05689569	MI0019250|ath-MIR5662&WithFlank&chr2|+|16798578|16798876	TCTATTTTAGAGGTGACCATTGG	iso-23-WQZP140Q04
iso-23-WRHLDU2QDI	TCTCCATATAAATGACACATCAT	ENSVATH07118713	MI0017897|ath-MIR5027&WithFlank&chr5|+|10943896|10944068	TCTCCGTATAAATGACACATCAT	iso-23-WRSLDU2QDI
iso-23-WSZYWWXBDF	TCTCGTTTTGTCTGTTGAAACAA	ENSVATH06549718	MI0019221|ath-MIR5645b&WithFlank&chr4|+|4889415|4889920	GCTCGTTTTGTCTGTTGAAACAA	iso-23-QSZYWWXBDF
iso-23-WW5NEONY6	TCTGTGAGTTACTAACTTTGAAA	tmp_4_7845703_C_T	MI0005405|ath-MIR850&WithFlank&chr4|+|7845701|7845933	CCTGTGAGTTACTAACTTTGAAA	iso-23-3W5NEONY6
iso-23-WXFXFN9UX	TCTTAAGCTAAGATTTGTGAAGA	tmp_3_22537327_G_A	MI0019247|ath-MIR1888b&WithFlank&chr3|+|22537277|22537423	TCTTAGGCTAAGATTTGTGAAGA	iso-23-WX6XFN9UX
iso-23-X2N1XB3ODJ	TGAGACTGCCTGAAACCTAACCC	ENSVATH02192615	MI0026799|ath-MIR8169&WithFlank&chr3|+|8836250|8836390	GGAGACTGCCTGAAACCTAACCC	iso-23-62N1XB3ODJ
iso-23-X2SEH3XE0Q	TGAGAGTAATATAGTTGAATTTT	ENSVATH13280359	MI0019204|ath-MIR5632&WithFlank&chr2|-|8392614|8392443	TGAGAGTAATATAGTTGAATCTT	iso-23-X2SEH3XEDQ
iso-23-X4IE5OX4DE	TGATGATGATGATAATGATGATT	tmp_1_25137565_C_T	MI0001425|ath-MIR414&WithFlank&chr1|-|25137569|25137450	TGATGATGATGATAATGATGATC	iso-23-X4IE5OX4DD
iso-23-X4IE5UX0D0	TGATGATGATGATGATGAAGATG	ENSVATH01491440	MI0001425|ath-MIR414&WithFlank&chr1|-|25137569|25137450	TGATGACGATGATGATGAAGATG	iso-23-X4EE5UX0D0
iso-23-X4IE5UX4D0	TGATGATGATGATGATGATGATG	ENSVATH01491440	MI0001425|ath-MIR414&WithFlank&chr1|-|25137569|25137450	TGATGATGATGACGATGATGATG	iso-23-X4IEOUX4D0
iso-23-X4IE5UX4S	TGATGATGATGATGATGATGAAG	ENSVATH01491440	MI0001425|ath-MIR414&WithFlank&chr1|-|25137569|25137450	TGATGATGACGATGATGATGAAG	iso-23-X4ID5UX4S
iso-23-X8ZENNM4U	TGCGGTTGATCTGTTCGGTGACA	ENSVATH01448058	MI0019235|ath-MIR5652&WithFlank&chr1|-|23413442|23412983	TGCGGTTAATCTGTTCGGTGACA	iso-23-X8YENNM4U
iso-23-XBX3V87PDD	TGAAATGAGTTATGGGTTAGATC	tmp_2_9560783_C_T	MI0005109|ath-MIR779&WithFlank&chr2|+|9560755|9560929	TGAAATGAGTTATGGGTTAGACC	iso-23-XBX3V87PV
iso-23-XBZEYK5ZY	TGAAATTGATTTAGGGATTTAGG	tmp_5_14947138_C_T	MI0019252|ath-MIR5645f&WithFlank&chr5|-|14947175|14946665	TGAAATCGATTTAGGGATTTAGG	iso-23-XBWEYK5ZY
iso-23-XE9KIZ7W05	TGAATTGGGGATTTTGTTGTTTC	tmp_5_9362597_C_T	MI0026807|ath-MIR8177&WithFlank&chr5|-|9362661|9362553	TGAATTGGGGATTTTGCTGTTTC	iso-23-XE9KIZQW05
iso-23-XEYOOFIBDZ	TGAATTTCAAGAACAATGAAGGT	ENSVATH00693862	MI0019218|ath-MIR5644&WithFlank&chr5|+|16649988|16650144	CGAATTTCAAGAACAATGAAGGT	iso-23-LEYOOFIBDZ
iso-23-XL8BL3NIW	TGATATCAAACGAGTCTGCTACT	ENSVATH05160299	MI0001071|ath-MIR402&WithFlank&chr1|+|29016514|29016834	TCATATCAAACGAGTCTGCTACT	iso-23-8L8BL3NIW
iso-23-XNZ0XBW2DS	TGATTTTGAGTGAAATCGGAGAG	ENSVATH04705558	MI0005385|ath-MIR829&WithFlank&chr1|-|11834232|11834016	CGATTTTGAGTGAAATCGGAGAG	iso-23-LNZ0XBW2DS
iso-23-Y040IYX06	TTAAGCTAAGATTTGTGAAGAAA	tmp_3_22537327_G_A	MI0019247|ath-MIR1888b&WithFlank&chr3|+|22537277|22537423	TTAGGCTAAGATTTGTGAAGAAA	iso-23-YK40IYX06
iso-23-Y054YERU0D	TTAAGGAGTGTTAATGGTGAGTC	tmp_4_1024118_C_T	MI0019217|ath-MIR5635d&WithFlank&chr4|+|1023906|1024155	TTAAGGAGTGTTAACGGTGAGTC	iso-23-Y054YDRU0D
iso-23-Y084WNDLDZ	TTAAGTCATGTCGTTAAGTAGGT	ENSVATH06549713	MI0019221|ath-MIR5645b&WithFlank&chr4|+|4889415|4889920	TTGAGTCATGTCGTTAAGTAGGT	iso-23-Z084WNDLDZ
iso-23-Y0H1EOU400	TTAAGATACCACTAATAATGGTG	tmp_3_22922234_C_T	MI0000202|ath-MIR166b&WithFlank&chr3|+|22922200|22922331	CTAAGATACCACTAATAATGGTG	iso-23-40H1EOU400
iso-23-Y0IYX0B0DW	TTAAGATTTGTGAAGAAAAGGCT	ENSVATH12860104	MI0019247|ath-MIR1888b&WithFlank&chr3|+|22537277|22537423	CTAAGATTTGTGAAGAAAAGGCT	iso-23-40IYX0B0DW
iso-23-Y2RU8N6JU	TTAGAGGTGATCATTGGAGCACA	ENSVATH05689570	MI0019250|ath-MIR5662&WithFlank&chr2|+|16798578|16798876	TTAGAGGTGACCATTGGAGCACA	iso-23-Y2RUKN6JU
iso-23-Y3YRV504X	TTAGTTTCCCTATACACATGAGA	tmp_3_16589417_C_T	MI0026804|ath-MIR8174&WithFlank&chr3|-|16589532|16589408	TTAGCTTCCCTATACACATGAGA	iso-23-YJYRV504X
iso-23-Y41LBEOKV	TTATGAGGTAAAAATGAAGGACC	ENSVATH07545745	MI0019255|ath-MIR5666&WithFlank&chr1|+|12035041|12035141	TTATCAGGTAAAAATGAAGGACC	iso-23-YM1LBEOKV
iso-23-Y440IYX06	TTATGCTAAGATTTGTGAAGAAA	ENSVATH06351887	MI0019247|ath-MIR1888b&WithFlank&chr3|+|22537277|22537423	TTAGGCTAAGATTTGTGAAGAAA	iso-23-YK40IYX06
iso-23-Y4ZIQ6Y40P	TTATGTTGCTGCTCATTATGTTG	tmp_2_8412613_C_T	MI0001082|ath-MIR156g&WithFlank&chr2|-|8412624|8412510	CTATGTTGCTGCTCATTATGTTG	iso-23-44ZIQ6Y40P
iso-23-Y6N9W78O6	TTCCACTTTCTCTCTTCCAAAAA	ENSVATH06303078	MI0019205|ath-MIR5633&WithFlank&chr3|+|19544745|19545112	CTCCACTTTCTCTCTTCCAAAAA	iso-23-46N9W78O6
iso-23-Y8Z76N0E9	TTCGGTTTCTGGATTACAATAGC	tmp_1_19430148_A_T	MI0001078|ath-MIR406&WithFlank&chr1|-|19430283|19430072	TTCGGATTCTGGATTACAATAGC	iso-23-Y8I76N0E9
iso-23-YBKXDRKB02	TTAAACCCTAAATCCCCAAATCA	tmp_3_17418965_G_A	MI0019220|ath-MIR5645a&WithFlank&chr3|+|17418770|17419226	TTAAACCCTAAATCCCCAAATCG	iso-23-YBKXDRKB0K
iso-23-YBRUKN6JU	TTAAAGGTGACCATTGGAGCACA	ENSVATH14601150	MI0019250|ath-MIR5662&WithFlank&chr2|+|16798578|16798876	TTAGAGGTGACCATTGGAGCACA	iso-23-Y2RUKN6JU
iso-23-YBY216EE6	TTAAATTAGAAGTCAACGATAAA	tmp_5_7478571_C_T	MI0026803|ath-MIR8173&WithFlank&chr5|-|7478679|7478563	TCAAATTAGAAGTCAACGATAAA	iso-23-8BY216EE6
iso-23-YD4LDXWNDR	TTAACCTATAAATTATCGTTGAC	ENSVATH03089622	MI0008305|ath-MIR1888a&WithFlank&chr5|+|7168864|7168975	TTAACCTATAAGTTATCGTTGAC	iso-23-YD4L1XWNDR
iso-23-YDB9BRHODB	TTAACAACTCAACCCATCAAATA	ENSVATH05534058	MI0017880|ath-MIR5012&WithFlank&chr2|+|8432642|8432802	TTAACAACTCAACCCATCAAATG	iso-23-YDB9BRHOD0
iso-23-YDKMB4B4Z	TTAACCCATCAAATGAAATGAGT	ENSVATH14622988	MI0001075|ath-MIR405b&WithFlank&chr5|+|20632508|20632643	TCAACCCATCAAATGAAATGAGT	iso-23-8DKMB4B4Z
iso-23-YF5X7UPNDE	TTACAGATTAGTTGAGCATTATT	ENSVATH12622802	MI0019254|ath-MIR5665&WithFlank&chr5|-|19499539|19499049	CTACAGATTAGTTGAGCATTATT	iso-23-4F5X7UPNDE
iso-23-YI2E6OSODF	TTACTCAAATGGCAAGTCAACAA	ENSVATH02732745	MI0001070|ath-MIR401&WithFlank&chr4|-|5020492|5020231	TGACTCAAATGGCAAGTCAACAA	iso-23-XI2E6OSODF
iso-23-YIZXW7HB0H	TTACTTTTTATCTCTATAAATAG	ENSVATH13593253	MI0019250|ath-MIR5662&WithFlank&chr2|+|16798578|16798876	TTACTTTTTGTCTCTATAAATAG	iso-23-YIZYW7HB0H
iso-23-YJ932HHB0O	TTAGCTGGGTCAACGATAAATTA	ENSVATH10532395	MI0019217|ath-MIR5635d&WithFlank&chr4|+|1023906|1024155	TTGGCTGGGTCAACGATAAATTA	iso-23-ZJ932HHB0O
iso-23-YKY0IYX06	TTAGGTTAAGATTTGTGAAGAAA	ENSVATH12860104	MI0019247|ath-MIR1888b&WithFlank&chr3|+|22537277|22537423	TTAGGCTAAGATTTGTGAAGAAA	iso-23-YK40IYX06
iso-23-YL2Q5BHHDR	TTATACACATGAGAAATACGGAC	ENSVATH09429666	MI0026804|ath-MIR8174&WithFlank&chr3|-|16589532|16589408	CTATACACATGAGAAATACGGAC	iso-23-4L2Q5BHHDR
iso-23-YL5356Z2D7	TTATAGAGGTGATCATTGGAGAT	tmp_2_16798812_C_A,T	MI0019250|ath-MIR5662&WithFlank&chr2|+|16798578|16798876	TTATAGAGGTGACCATTGGAGAT	iso-23-YL53O6Z2D7
iso-23-YLBB2DHQ0Q	TTATAAAAAACAAACATCATTTT	ENSVATH02815772	MI0017896|ath-MIR5026&WithFlank&chr4|+|7844490|7844694	TTGTAAAAAACAAACATCATTTT	iso-23-ZLBB2DHQ0Q
iso-23-YLEJ9X6JDW	TTATAACGGCTGTTAGGAGCGCT	tmp_4_1024111_G_A	MI0019217|ath-MIR5635d&WithFlank&chr4|+|1023906|1024155	TTGTAACGGCTGTTAGGAGCGCT	iso-23-ZLEJ9X6JDW
iso-23-YLRXDXO3DF	TTATAGGTTAAATTAGAAGTCAA	tmp_5_7478571_C_T	MI0026803|ath-MIR8173&WithFlank&chr5|-|7478679|7478563	TTATAGGTCAAATTAGAAGTCAA	iso-23-YLR6DXO3DF
iso-23-YNIXXNZ0DV	TTATTATTTATGATTTTGAGGCC	ENSVATH02728476	MI0019221|ath-MIR5645b&WithFlank&chr4|+|4889415|4889920	TCATTATTTATGATTTTGAGGCC	iso-23-8NIXXNZ0DV
iso-23-YNU7IWF1D7	TTATTTACCTATTGTAGACCGAT	ENSVATH01305914	MI0019253|ath-MIR5664&WithFlank&chr1|+|17386789|17387014	TTATTTGCCTATTGTAGACCGAT	iso-23-YNX7IWF1D7
iso-23-YNY2RUKNDX	TTATTTTAGAGGTGACCATTGGA	ENSVATH14601149	MI0019250|ath-MIR5662&WithFlank&chr2|+|16798578|16798876	CTATTTTAGAGGTGACCATTGGA	iso-23-4NY2RUKNDX
iso-23-YODI23Z1D2	TTCAAAAGCTCAAGTTTGCCCCA	tmp_4_5292745_G_A	MI0019245|ath-MIR5660&WithFlank&chr4|-|5292826|5292620	TTCAGAAGCTCAAGTTTGCCCCA	iso-23-YPDI23Z1D2
iso-23-YOUDBW9Z0N	TTCAATAAACAACGTTGTTTTGT	tmp_1_16116918_G_A	MI0019244|ath-MIR5645d&WithFlank&chr1|+|16116566|16117047	TTCAATAAACGACGTTGTTTTGT	iso-23-YOUDOW9Z0N
iso-23-YPI76N0E9	TTCAGATTCTGGATTACAATAGC	ENSVATH13526035	MI0001078|ath-MIR406&WithFlank&chr1|-|19430283|19430072	TTCGGATTCTGGATTACAATAGC	iso-23-Y8I76N0E9
iso-23-YRBM5ZVX03	TTCCCAAATCGATTTTATTATCT	tmp_3_17418956_C_T	MI0019220|ath-MIR5645a&WithFlank&chr3|+|17418770|17419226	TCCCCAAATCGATTTTATTATCT	iso-23-8RBM5ZVX03
iso-23-YW65OR9U0E	TTCGTGGCACGACCCTGTGAGTT	tmp_4_7844671_C_T	MI0017896|ath-MIR5026&WithFlank&chr4|+|7844490|7844694	CTCGTGGCACGACCCTGTGAGTT	iso-23-4W65OR9U0E
[truncated: 867 more rows]
