# Supplementary material for: athisomiRDB: A comprehensive database of Arabidopsis isomiRs
Source: Database (Oxford). 2024 Nov 8;2024:baae115. doi: 10.1093/database/baae115 (PMC11544919; doi:10.1093/database/baae115)
Supplement: baae115_Supp [file baae115_supp.zip › baae115_Supp/Supplementary Table S5.xlsx]

## Sheet: Sheet 1 - Supplementary Table S
Chr	Start	End	Strand	isomiR Description	Chr	Start	End	Strand	EDTA feature description
1	10227167	10227186	+	iso-20-V7PO10IY; Name=ath-miR399a; Alias=MIMAT0000951&ath-miR399a; Parent=MI0001020|ath-MIR399a	1	10227072	10227174	+	ID=TE_homo_1528;Name=AT1TE32930;Classification=RC/Helitron;Sequence_ontology=SO:0000657;Identity=1;Method=homology
1	10227167	10227186	+	iso-20-V7PO10IY; Name=ath-miR399a; Alias=MIMAT0000951&ath-miR399a; Parent=MI0001020|ath-MIR399a	1	10227174	10227943	+	ID=TE_homo_1529;Name=AT1TE32935;Classification=RC/Helitron;Sequence_ontology=SO:0000657;Identity=0.993;Method=homology
1	10227167	10227187	+	iso-21-V7PO10IYD; Name=ath-miR399a; Alias=MIMAT0000951&ath-miR399a; Parent=MI0001020|ath-MIR399a	1	10227072	10227174	+	ID=TE_homo_1528;Name=AT1TE32930;Classification=RC/Helitron;Sequence_ontology=SO:0000657;Identity=1;Method=homology
1	10227167	10227187	+	iso-21-V7PO10IYD; Name=ath-miR399a; Alias=MIMAT0000951&ath-miR399a; Parent=MI0001020|ath-MIR399a	1	10227174	10227943	+	ID=TE_homo_1529;Name=AT1TE32935;Classification=RC/Helitron;Sequence_ontology=SO:0000657;Identity=0.993;Method=homology
1	10227167	10227188	+	iso-22-V7PO10IYJ; Name=ath-miR399a; Alias=MIMAT0000951&ath-miR399a; Parent=MI0001020|ath-MIR399a	1	10227072	10227174	+	ID=TE_homo_1528;Name=AT1TE32930;Classification=RC/Helitron;Sequence_ontology=SO:0000657;Identity=1;Method=homology
1	10227167	10227188	+	iso-22-V7PO10IYJ; Name=ath-miR399a; Alias=MIMAT0000951&ath-miR399a; Parent=MI0001020|ath-MIR399a	1	10227174	10227943	+	ID=TE_homo_1529;Name=AT1TE32935;Classification=RC/Helitron;Sequence_ontology=SO:0000657;Identity=0.993;Method=homology
1	10227167	10227189	+	iso-23-V7PO10IYDJ; Name=ath-miR399a; Alias=MIMAT0000951&ath-miR399a; Parent=MI0001020|ath-MIR399a	1	10227072	10227174	+	ID=TE_homo_1528;Name=AT1TE32930;Classification=RC/Helitron;Sequence_ontology=SO:0000657;Identity=1;Method=homology
1	10227167	10227189	+	iso-23-V7PO10IYDJ; Name=ath-miR399a; Alias=MIMAT0000951&ath-miR399a; Parent=MI0001020|ath-MIR399a	1	10227174	10227943	+	ID=TE_homo_1529;Name=AT1TE32935;Classification=RC/Helitron;Sequence_ontology=SO:0000657;Identity=0.993;Method=homology
1	10227167	10227191	+	iso-25-V7PO10IYKY; Name=ath-miR399a; Alias=MIMAT0000951&ath-miR399a; Parent=MI0001020|ath-MIR399a	1	10227072	10227174	+	ID=TE_homo_1528;Name=AT1TE32930;Classification=RC/Helitron;Sequence_ontology=SO:0000657;Identity=1;Method=homology
1	10227167	10227191	+	iso-25-V7PO10IYKY; Name=ath-miR399a; Alias=MIMAT0000951&ath-miR399a; Parent=MI0001020|ath-MIR399a	1	10227174	10227943	+	ID=TE_homo_1529;Name=AT1TE32935;Classification=RC/Helitron;Sequence_ontology=SO:0000657;Identity=0.993;Method=homology
1	10227167	10227192	+	iso-26-V7PO10IYKYE; Name=ath-miR399a; Alias=MIMAT0000951&ath-miR399a; Parent=MI0001020|ath-MIR399a	1	10227072	10227174	+	ID=TE_homo_1528;Name=AT1TE32930;Classification=RC/Helitron;Sequence_ontology=SO:0000657;Identity=1;Method=homology
1	10227167	10227192	+	iso-26-V7PO10IYKYE; Name=ath-miR399a; Alias=MIMAT0000951&ath-miR399a; Parent=MI0001020|ath-MIR399a	1	10227174	10227943	+	ID=TE_homo_1529;Name=AT1TE32935;Classification=RC/Helitron;Sequence_ontology=SO:0000657;Identity=0.993;Method=homology
1	10227172	10227192	+	iso-21-PO10IYKYE; Name=ath-miR399a; Alias=MIMAT0000951&ath-miR399a; Parent=MI0001020|ath-MIR399a	1	10227072	10227174	+	ID=TE_homo_1528;Name=AT1TE32930;Classification=RC/Helitron;Sequence_ontology=SO:0000657;Identity=1;Method=homology
1	10227172	10227192	+	iso-21-PO10IYKYE; Name=ath-miR399a; Alias=MIMAT0000951&ath-miR399a; Parent=MI0001020|ath-MIR399a	1	10227174	10227943	+	ID=TE_homo_1529;Name=AT1TE32935;Classification=RC/Helitron;Sequence_ontology=SO:0000657;Identity=0.993;Method=homology
1	10227172	10227193	+	iso-22-PO10IYKY5; Name=ath-miR399a; Alias=MIMAT0000951&ath-miR399a; Parent=MI0001020|ath-MIR399a	1	10227072	10227174	+	ID=TE_homo_1528;Name=AT1TE32930;Classification=RC/Helitron;Sequence_ontology=SO:0000657;Identity=1;Method=homology
1	10227172	10227193	+	iso-22-PO10IYKY5; Name=ath-miR399a; Alias=MIMAT0000951&ath-miR399a; Parent=MI0001020|ath-MIR399a	1	10227174	10227943	+	ID=TE_homo_1529;Name=AT1TE32935;Classification=RC/Helitron;Sequence_ontology=SO:0000657;Identity=0.993;Method=homology
1	10227175	10227192	+	iso-18-BKFNXR0N; Name=ath-miR399a; Alias=MIMAT0000951&ath-miR399a; Parent=MI0001020|ath-MIR399a	1	10227174	10227943	+	ID=TE_homo_1529;Name=AT1TE32935;Classification=RC/Helitron;Sequence_ontology=SO:0000657;Identity=0.993;Method=homology
1	10227175	10227194	+	iso-20-BKFNXR98; Name=ath-miR399a; Alias=MIMAT0000951&ath-miR399a; Parent=MI0001020|ath-MIR399a	1	10227174	10227943	+	ID=TE_homo_1529;Name=AT1TE32935;Classification=RC/Helitron;Sequence_ontology=SO:0000657;Identity=0.993;Method=homology
1	10227175	10227194	+	iso-20-BKFNXR9O; Name=ath-miR399a; Alias=MIMAT0000951&ath-miR399a; Parent=MI0001020|ath-MIR399a	1	10227174	10227943	+	ID=TE_homo_1529;Name=AT1TE32935;Classification=RC/Helitron;Sequence_ontology=SO:0000657;Identity=0.993;Method=homology
1	10227175	10227195	+	iso-21-BKFNXR980; Name=ath-miR399a; Alias=MIMAT0000951&ath-miR399a; Parent=MI0001020|ath-MIR399a	1	10227174	10227943	+	ID=TE_homo_1529;Name=AT1TE32935;Classification=RC/Helitron;Sequence_ontology=SO:0000657;Identity=0.993;Method=homology
1	10227177	10227199	+	iso-23-10IYKYUNDQ; Name=ath-miR399a; Alias=MIMAT0000951&ath-miR399a; Parent=MI0001020|ath-MIR399a	1	10227174	10227943	+	ID=TE_homo_1529;Name=AT1TE32935;Classification=RC/Helitron;Sequence_ontology=SO:0000657;Identity=0.993;Method=homology
1	10227181	10227200	+	iso-20-5ZP7SEW9; Name=ath-miR399a; Alias=MIMAT0000951&ath-miR399a; Parent=MI0001020|ath-MIR399a	1	10227174	10227943	+	ID=TE_homo_1529;Name=AT1TE32935;Classification=RC/Helitron;Sequence_ontology=SO:0000657;Identity=0.993;Method=homology
1	10227181	10227201	+	iso-21-5ZP7SEW9D; Name=ath-miR399a; Alias=MIMAT0000951&ath-miR399a; Parent=MI0001020|ath-MIR399a	1	10227174	10227943	+	ID=TE_homo_1529;Name=AT1TE32935;Classification=RC/Helitron;Sequence_ontology=SO:0000657;Identity=0.993;Method=homology
1	10227182	10227205	+	iso-24-IYKYUNN7I1; Name=ath-miR399a; Alias=MIMAT0000951&ath-miR399a; Parent=MI0001020|ath-MIR399a	1	10227174	10227943	+	ID=TE_homo_1529;Name=AT1TE32935;Classification=RC/Helitron;Sequence_ontology=SO:0000657;Identity=0.993;Method=homology
1	11786304	11786321	+	iso-18-HRBQNRV; Name=ath-miR5654-5p; Alias=MIMAT0022426&ath-miR5654-5p; Parent=MI0019237|ath-MIR5654	1	11786142	11787392	+	ID=TE_homo_2080;Name=AT1TE38125;Classification=RC/Helitron;Sequence_ontology=SO:0000657;Identity=1;Method=homology
1	11786308	11786330	+	iso-23-2FW927USDV; Name=ath-miR5654-5p; Alias=MIMAT0022426&ath-miR5654-5p; Parent=MI0019237|ath-MIR5654	1	11786142	11787392	+	ID=TE_homo_2080;Name=AT1TE38125;Classification=RC/Helitron;Sequence_ontology=SO:0000657;Identity=1;Method=homology
1	11786309	11786331	+	iso-23-BQNR0Z08D3; Name=ath-miR5654-5p; Alias=MIMAT0022426&ath-miR5654-5p; Parent=MI0019237|ath-MIR5654	1	11786142	11787392	+	ID=TE_homo_2080;Name=AT1TE38125;Classification=RC/Helitron;Sequence_ontology=SO:0000657;Identity=1;Method=homology
1	11786309	11786333	+	iso-25-BQNR0Z083O; Name=ath-miR5654-5p; Alias=MIMAT0022426&ath-miR5654-5p; Parent=MI0019237|ath-MIR5654	1	11786142	11787392	+	ID=TE_homo_2080;Name=AT1TE38125;Classification=RC/Helitron;Sequence_ontology=SO:0000657;Identity=1;Method=homology
1	11786332	11786355	+	iso-24-XDIUVI7OE0; Name=ath-miR5654-3p; Alias=MIMAT0023005&ath-miR5654-3p; Parent=MI0019237|ath-MIR5654	1	11786142	11787392	+	ID=TE_homo_2080;Name=AT1TE38125;Classification=RC/Helitron;Sequence_ontology=SO:0000657;Identity=1;Method=homology
1	11786343	11786362	+	iso-20-FYYBI2F4; Name=ath-miR5654-3p; Alias=MIMAT0023005&ath-miR5654-3p; Parent=MI0019237|ath-MIR5654	1	11786142	11787392	+	ID=TE_homo_2080;Name=AT1TE38125;Classification=RC/Helitron;Sequence_ontology=SO:0000657;Identity=1;Method=homology
1	11786349	11786369	+	iso-21-UB9B5VZ80; Name=ath-miR5654-3p; Alias=MIMAT0023005&ath-miR5654-3p; Parent=MI0019237|ath-MIR5654	1	11786142	11787392	+	ID=TE_homo_2080;Name=AT1TE38125;Classification=RC/Helitron;Sequence_ontology=SO:0000657;Identity=1;Method=homology
1	11786352	11786373	+	iso-22-D8DEQZREQ; Name=ath-miR5654-3p; Alias=MIMAT0023005&ath-miR5654-3p; Parent=MI0019237|ath-MIR5654	1	11786142	11787392	+	ID=TE_homo_2080;Name=AT1TE38125;Classification=RC/Helitron;Sequence_ontology=SO:0000657;Identity=1;Method=homology
1	11786352	11786374	+	iso-23-D8DEQZRE05; Name=ath-miR5654-3p; Alias=MIMAT0023005&ath-miR5654-3p; Parent=MI0019237|ath-MIR5654	1	11786142	11787392	+	ID=TE_homo_2080;Name=AT1TE38125;Classification=RC/Helitron;Sequence_ontology=SO:0000657;Identity=1;Method=homology
1	11786352	11786374	+	iso-23-D8DEQZRE0O; Name=ath-miR5654-3p; Alias=MIMAT0023005&ath-miR5654-3p; Parent=MI0019237|ath-MIR5654	1	11786142	11787392	+	ID=TE_homo_2080;Name=AT1TE38125;Classification=RC/Helitron;Sequence_ontology=SO:0000657;Identity=1;Method=homology
1	11786352	11786374	+	iso-23-D8DEQZRE0P; Name=ath-miR5654-3p; Alias=MIMAT0023005&ath-miR5654-3p; Parent=MI0019237|ath-MIR5654	1	11786142	11787392	+	ID=TE_homo_2080;Name=AT1TE38125;Classification=RC/Helitron;Sequence_ontology=SO:0000657;Identity=1;Method=homology
1	11786352	11786374	+	iso-23-D8DEQZRE0Q; Name=ath-miR5654-3p; Alias=MIMAT0023005&ath-miR5654-3p; Parent=MI0019237|ath-MIR5654	1	11786142	11787392	+	ID=TE_homo_2080;Name=AT1TE38125;Classification=RC/Helitron;Sequence_ontology=SO:0000657;Identity=1;Method=homology
1	11786352	11786375	+	iso-24-D8DEQZREKF; Name=ath-miR5654-3p; Alias=MIMAT0023005&ath-miR5654-3p; Parent=MI0019237|ath-MIR5654	1	11786142	11787392	+	ID=TE_homo_2080;Name=AT1TE38125;Classification=RC/Helitron;Sequence_ontology=SO:0000657;Identity=1;Method=homology
1	11786352	11786376	+	iso-25-D8DEQZREZZ; Name=ath-miR5654-3p; Alias=MIMAT0023005&ath-miR5654-3p; Parent=MI0019237|ath-MIR5654	1	11786142	11787392	+	ID=TE_homo_2080;Name=AT1TE38125;Classification=RC/Helitron;Sequence_ontology=SO:0000657;Identity=1;Method=homology
1	11786355	11786377	+	iso-23-60IIZKIX0Q; Name=ath-miR5654-3p; Alias=MIMAT0023005&ath-miR5654-3p; Parent=MI0019237|ath-MIR5654	1	11786142	11787392	+	ID=TE_homo_2080;Name=AT1TE38125;Classification=RC/Helitron;Sequence_ontology=SO:0000657;Identity=1;Method=homology
1	11786355	11786378	+	iso-24-60IIZKIXK5; Name=ath-miR5654-3p; Alias=MIMAT0023005&ath-miR5654-3p; Parent=MI0019237|ath-MIR5654	1	11786142	11787392	+	ID=TE_homo_2080;Name=AT1TE38125;Classification=RC/Helitron;Sequence_ontology=SO:0000657;Identity=1;Method=homology
1	11786358	11786375	+	iso-18-F4NY6N0I; Name=ath-miR5654-3p; Alias=MIMAT0023005&ath-miR5654-3p; Parent=MI0019237|ath-MIR5654	1	11786142	11787392	+	ID=TE_homo_2080;Name=AT1TE38125;Classification=RC/Helitron;Sequence_ontology=SO:0000657;Identity=1;Method=homology
1	11786358	11786376	+	iso-19-F4NY6NJD; Name=ath-miR5654-3p; Alias=MIMAT0023005&ath-miR5654-3p; Parent=MI0019237|ath-MIR5654	1	11786142	11787392	+	ID=TE_homo_2080;Name=AT1TE38125;Classification=RC/Helitron;Sequence_ontology=SO:0000657;Identity=1;Method=homology
1	11786358	11786376	+	iso-19-F4NY6NJE; Name=ath-miR5654-3p; Alias=MIMAT0023005&ath-miR5654-3p; Parent=MI0019237|ath-MIR5654	1	11786142	11787392	+	ID=TE_homo_2080;Name=AT1TE38125;Classification=RC/Helitron;Sequence_ontology=SO:0000657;Identity=1;Method=homology
1	11786358	11786377	+	iso-20-F4NY6NVZ; Name=ath-miR5654-3p; Alias=MIMAT0023005&ath-miR5654-3p; Parent=MI0019237|ath-MIR5654	1	11786142	11787392	+	ID=TE_homo_2080;Name=AT1TE38125;Classification=RC/Helitron;Sequence_ontology=SO:0000657;Identity=1;Method=homology
1	11786358	11786378	+	iso-21-F4NY6NVZE; Name=ath-miR5654-3p; Alias=MIMAT0023005&ath-miR5654-3p; Parent=MI0019237|ath-MIR5654	1	11786142	11787392	+	ID=TE_homo_2080;Name=AT1TE38125;Classification=RC/Helitron;Sequence_ontology=SO:0000657;Identity=1;Method=homology
1	11786362	11786381	+	iso-20-QZREYNZL; Name=ath-miR5654-3p; Alias=MIMAT0023005&ath-miR5654-3p; Parent=MI0019237|ath-MIR5654	1	11786142	11787392	+	ID=TE_homo_2080;Name=AT1TE38125;Classification=RC/Helitron;Sequence_ontology=SO:0000657;Identity=1;Method=homology
1	11901447	11901468	+	iso-22-5KD9S8LNQ; Name=ath-miR2933a; Alias=MIMAT0014136&ath-miR2933a; Parent=MI0013362|ath-MIR2933a	1	11899688	11901524	+	ID=TE_homo_2132;Name=AT1TE38505;Classification=RC/Helitron;Sequence_ontology=SO:0000657;Identity=1;Method=homology
1	11901447	11901469	+	iso-23-5KD9S8LN05; Name=ath-miR2933a; Alias=MIMAT0014136&ath-miR2933a; Parent=MI0013362|ath-MIR2933a	1	11899688	11901524	+	ID=TE_homo_2132;Name=AT1TE38505;Classification=RC/Helitron;Sequence_ontology=SO:0000657;Identity=1;Method=homology
1	11901447	11901469	+	iso-23-5KD9S8LN0O; Name=ath-miR2933a; Alias=MIMAT0014136&ath-miR2933a; Parent=MI0013362|ath-MIR2933a	1	11899688	11901524	+	ID=TE_homo_2132;Name=AT1TE38505;Classification=RC/Helitron;Sequence_ontology=SO:0000657;Identity=1;Method=homology
1	11901447	11901469	+	iso-23-5KD9S8LN0P; Name=ath-miR2933a; Alias=MIMAT0014136&ath-miR2933a; Parent=MI0013362|ath-MIR2933a	1	11899688	11901524	+	ID=TE_homo_2132;Name=AT1TE38505;Classification=RC/Helitron;Sequence_ontology=SO:0000657;Identity=1;Method=homology
1	11901447	11901469	+	iso-23-5KD9S8LN0Q; Name=ath-miR2933a; Alias=MIMAT0014136&ath-miR2933a; Parent=MI0013362|ath-MIR2933a	1	11899688	11901524	+	ID=TE_homo_2132;Name=AT1TE38505;Classification=RC/Helitron;Sequence_ontology=SO:0000657;Identity=1;Method=homology
1	11901447	11901470	+	iso-24-5KD9S8LNK4; Name=ath-miR2933a; Alias=MIMAT0014136&ath-miR2933a; Parent=MI0013362|ath-MIR2933a	1	11899688	11901524	+	ID=TE_homo_2132;Name=AT1TE38505;Classification=RC/Helitron;Sequence_ontology=SO:0000657;Identity=1;Method=homology
1	11901447	11901470	+	iso-24-5KD9S8LNKF; Name=ath-miR2933a; Alias=MIMAT0014136&ath-miR2933a; Parent=MI0013362|ath-MIR2933a	1	11899688	11901524	+	ID=TE_homo_2132;Name=AT1TE38505;Classification=RC/Helitron;Sequence_ontology=SO:0000657;Identity=1;Method=homology
1	11901447	11901470	+	iso-24-5KD9S8LNKQ; Name=ath-miR2933a; Alias=MIMAT0014136&ath-miR2933a; Parent=MI0013362|ath-MIR2933a	1	11899688	11901524	+	ID=TE_homo_2132;Name=AT1TE38505;Classification=RC/Helitron;Sequence_ontology=SO:0000657;Identity=1;Method=homology
1	11901447	11901471	+	iso-25-5KD9S8LNZZ; Name=ath-miR2933a; Alias=MIMAT0014136&ath-miR2933a; Parent=MI0013362|ath-MIR2933a	1	11899688	11901524	+	ID=TE_homo_2132;Name=AT1TE38505;Classification=RC/Helitron;Sequence_ontology=SO:0000657;Identity=1;Method=homology
1	11901449	11901471	+	iso-23-RBYWMHIZDS; Name=ath-miR2933a; Alias=MIMAT0014136&ath-miR2933a; Parent=MI0013362|ath-MIR2933a	1	11899688	11901524	+	ID=TE_homo_2132;Name=AT1TE38505;Classification=RC/Helitron;Sequence_ontology=SO:0000657;Identity=1;Method=homology
1	11901449	11901472	+	iso-24-RBYWMHIZH9; Name=ath-miR2933a; Alias=MIMAT0014136&ath-miR2933a; Parent=MI0013362|ath-MIR2933a	1	11899688	11901524	+	ID=TE_homo_2132;Name=AT1TE38505;Classification=RC/Helitron;Sequence_ontology=SO:0000657;Identity=1;Method=homology
1	11901449	11901472	+	iso-24-RBYWMHIZHX; Name=ath-miR2933a; Alias=MIMAT0014136&ath-miR2933a; Parent=MI0013362|ath-MIR2933a	1	11899688	11901524	+	ID=TE_homo_2132;Name=AT1TE38505;Classification=RC/Helitron;Sequence_ontology=SO:0000657;Identity=1;Method=homology
1	11901449	11901472	+	iso-24-RBYWMHIZHY; Name=ath-miR2933a; Alias=MIMAT0014136&ath-miR2933a; Parent=MI0013362|ath-MIR2933a	1	11899688	11901524	+	ID=TE_homo_2132;Name=AT1TE38505;Classification=RC/Helitron;Sequence_ontology=SO:0000657;Identity=1;Method=homology
1	11901449	11901472	+	iso-24-RBYWMHIZHZ; Name=ath-miR2933a; Alias=MIMAT0014136&ath-miR2933a; Parent=MI0013362|ath-MIR2933a	1	11899688	11901524	+	ID=TE_homo_2132;Name=AT1TE38505;Classification=RC/Helitron;Sequence_ontology=SO:0000657;Identity=1;Method=homology
1	11901449	11901473	+	iso-25-RBYWMHIZ51; Name=ath-miR2933a; Alias=MIMAT0014136&ath-miR2933a; Parent=MI0013362|ath-MIR2933a	1	11899688	11901524	+	ID=TE_homo_2132;Name=AT1TE38505;Classification=RC/Helitron;Sequence_ontology=SO:0000657;Identity=1;Method=homology
1	11901449	11901473	+	iso-25-RBYWMHIZ5N; Name=ath-miR2933a; Alias=MIMAT0014136&ath-miR2933a; Parent=MI0013362|ath-MIR2933a	1	11899688	11901524	+	ID=TE_homo_2132;Name=AT1TE38505;Classification=RC/Helitron;Sequence_ontology=SO:0000657;Identity=1;Method=homology
1	11901449	11901474	+	iso-26-RBYWMHIZ5NE; Name=ath-miR2933a; Alias=MIMAT0014136&ath-miR2933a; Parent=MI0013362|ath-MIR2933a	1	11899688	11901524	+	ID=TE_homo_2132;Name=AT1TE38505;Classification=RC/Helitron;Sequence_ontology=SO:0000657;Identity=1;Method=homology
1	11901451	11901474	+	iso-24-ONMSQEZU2L; Name=ath-miR2933a; Alias=MIMAT0014136&ath-miR2933a; Parent=MI0013362|ath-MIR2933a	1	11899688	11901524	+	ID=TE_homo_2132;Name=AT1TE38505;Classification=RC/Helitron;Sequence_ontology=SO:0000657;Identity=1;Method=homology
1	11901451	11901475	+	iso-25-ONMSQEZU70; Name=ath-miR2933a; Alias=MIMAT0014136&ath-miR2933a; Parent=MI0013362|ath-MIR2933a	1	11899688	11901524	+	ID=TE_homo_2132;Name=AT1TE38505;Classification=RC/Helitron;Sequence_ontology=SO:0000657;Identity=1;Method=homology
1	11901451	11901475	+	iso-25-ONMSQEZU7B; Name=ath-miR2933a; Alias=MIMAT0014136&ath-miR2933a; Parent=MI0013362|ath-MIR2933a	1	11899688	11901524	+	ID=TE_homo_2132;Name=AT1TE38505;Classification=RC/Helitron;Sequence_ontology=SO:0000657;Identity=1;Method=homology
1	11901451	11901475	+	iso-25-ONMSQEZU7E; Name=ath-miR2933a; Alias=MIMAT0014136&ath-miR2933a; Parent=MI0013362|ath-MIR2933a	1	11899688	11901524	+	ID=TE_homo_2132;Name=AT1TE38505;Classification=RC/Helitron;Sequence_ontology=SO:0000657;Identity=1;Method=homology
1	11901453	11901477	+	iso-25-ISWJ5ZX3OE; Name=ath-miR2933a; Alias=MIMAT0014136&ath-miR2933a; Parent=MI0013362|ath-MIR2933a	1	11899688	11901524	+	ID=TE_homo_2132;Name=AT1TE38505;Classification=RC/Helitron;Sequence_ontology=SO:0000657;Identity=1;Method=homology
1	11901453	11901478	+	iso-26-ISWJ5ZX3OE0; Name=ath-miR2933a; Alias=MIMAT0014136&ath-miR2933a; Parent=MI0013362|ath-MIR2933a	1	11899688	11901524	+	ID=TE_homo_2132;Name=AT1TE38505;Classification=RC/Helitron;Sequence_ontology=SO:0000657;Identity=1;Method=homology
1	11901453	11901478	+	iso-26-ISWJ5ZX3OED; Name=ath-miR2933a; Alias=MIMAT0014136&ath-miR2933a; Parent=MI0013362|ath-MIR2933a	1	11899688	11901524	+	ID=TE_homo_2132;Name=AT1TE38505;Classification=RC/Helitron;Sequence_ontology=SO:0000657;Identity=1;Method=homology
1	11901453	11901478	+	iso-26-ISWJ5ZX3OEE; Name=ath-miR2933a; Alias=MIMAT0014136&ath-miR2933a; Parent=MI0013362|ath-MIR2933a	1	11899688	11901524	+	ID=TE_homo_2132;Name=AT1TE38505;Classification=RC/Helitron;Sequence_ontology=SO:0000657;Identity=1;Method=homology
1	11901457	11901474	+	iso-18-S8LNZ00L; Name=ath-miR2933a; Alias=MIMAT0014136&ath-miR2933a; Parent=MI0013362|ath-MIR2933a	1	11899688	11901524	+	ID=TE_homo_2132;Name=AT1TE38505;Classification=RC/Helitron;Sequence_ontology=SO:0000657;Identity=1;Method=homology
1	11901457	11901475	+	iso-19-S8LNZ0J6; Name=ath-miR2933a; Alias=MIMAT0014136&ath-miR2933a; Parent=MI0013362|ath-MIR2933a	1	11899688	11901524	+	ID=TE_homo_2132;Name=AT1TE38505;Classification=RC/Helitron;Sequence_ontology=SO:0000657;Identity=1;Method=homology
1	11901457	11901476	+	iso-20-S8LNZ0XB; Name=ath-miR2933a; Alias=MIMAT0014136&ath-miR2933a; Parent=MI0013362|ath-MIR2933a	1	11899688	11901524	+	ID=TE_homo_2132;Name=AT1TE38505;Classification=RC/Helitron;Sequence_ontology=SO:0000657;Identity=1;Method=homology
1	11901457	11901477	+	iso-21-S8LNZ0XBB; Name=ath-miR2933a; Alias=MIMAT0014136&ath-miR2933a; Parent=MI0013362|ath-MIR2933a	1	11899688	11901524	+	ID=TE_homo_2132;Name=AT1TE38505;Classification=RC/Helitron;Sequence_ontology=SO:0000657;Identity=1;Method=homology
1	11901457	11901478	+	iso-22-S8LNZ0XBF; Name=ath-miR2933a; Alias=MIMAT0014136&ath-miR2933a; Parent=MI0013362|ath-MIR2933a	1	11899688	11901524	+	ID=TE_homo_2132;Name=AT1TE38505;Classification=RC/Helitron;Sequence_ontology=SO:0000657;Identity=1;Method=homology
1	11901460	11901478	+	iso-19-6UZY1UED; Name=ath-miR2933a; Alias=MIMAT0014136&ath-miR2933a; Parent=MI0013362|ath-MIR2933a	1	11899688	11901524	+	ID=TE_homo_2132;Name=AT1TE38505;Classification=RC/Helitron;Sequence_ontology=SO:0000657;Identity=1;Method=homology
1	11901460	11901479	+	iso-20-6UZY1UD6; Name=ath-miR2933a; Alias=MIMAT0014136&ath-miR2933a; Parent=MI0013362|ath-MIR2933a	1	11899688	11901524	+	ID=TE_homo_2132;Name=AT1TE38505;Classification=RC/Helitron;Sequence_ontology=SO:0000657;Identity=1;Method=homology
1	11901460	11901479	+	iso-20-6UZY1UD7; Name=ath-miR2933a; Alias=MIMAT0014136&ath-miR2933a; Parent=MI0013362|ath-MIR2933a	1	11899688	11901524	+	ID=TE_homo_2132;Name=AT1TE38505;Classification=RC/Helitron;Sequence_ontology=SO:0000657;Identity=1;Method=homology
1	11901460	11901479	+	iso-20-6UZY1UDS; Name=ath-miR2933a; Alias=MIMAT0014136&ath-miR2933a; Parent=MI0013362|ath-MIR2933a	1	11899688	11901524	+	ID=TE_homo_2132;Name=AT1TE38505;Classification=RC/Helitron;Sequence_ontology=SO:0000657;Identity=1;Method=homology
1	11901460	11901480	+	iso-21-6UZY1UD6B; Name=ath-miR2933a; Alias=MIMAT0014136&ath-miR2933a; Parent=MI0013362|ath-MIR2933a	1	11899688	11901524	+	ID=TE_homo_2132;Name=AT1TE38505;Classification=RC/Helitron;Sequence_ontology=SO:0000657;Identity=1;Method=homology
1	11901460	11901480	+	iso-21-6UZY1UDS0; Name=ath-miR2933a; Alias=MIMAT0014136&ath-miR2933a; Parent=MI0013362|ath-MIR2933a	1	11899688	11901524	+	ID=TE_homo_2132;Name=AT1TE38505;Classification=RC/Helitron;Sequence_ontology=SO:0000657;Identity=1;Method=homology
1	11901460	11901481	+	iso-22-6UZY1UD6F; Name=ath-miR2933a; Alias=MIMAT0014136&ath-miR2933a; Parent=MI0013362|ath-MIR2933a	1	11899688	11901524	+	ID=TE_homo_2132;Name=AT1TE38505;Classification=RC/Helitron;Sequence_ontology=SO:0000657;Identity=1;Method=homology
1	11901460	11901481	+	iso-22-6UZY1UDS4; Name=ath-miR2933a; Alias=MIMAT0014136&ath-miR2933a; Parent=MI0013362|ath-MIR2933a	1	11899688	11901524	+	ID=TE_homo_2132;Name=AT1TE38505;Classification=RC/Helitron;Sequence_ontology=SO:0000657;Identity=1;Method=homology
1	11901460	11901481	+	iso-22-6UZY1UDSL; Name=ath-miR2933a; Alias=MIMAT0014136&ath-miR2933a; Parent=MI0013362|ath-MIR2933a	1	11899688	11901524	+	ID=TE_homo_2132;Name=AT1TE38505;Classification=RC/Helitron;Sequence_ontology=SO:0000657;Identity=1;Method=homology
1	11901460	11901482	+	iso-23-6UZY1UDSD6; Name=ath-miR2933a; Alias=MIMAT0014136&ath-miR2933a; Parent=MI0013362|ath-MIR2933a	1	11899688	11901524	+	ID=TE_homo_2132;Name=AT1TE38505;Classification=RC/Helitron;Sequence_ontology=SO:0000657;Identity=1;Method=homology
1	11901460	11901482	+	iso-23-6UZY1UDSD7; Name=ath-miR2933a; Alias=MIMAT0014136&ath-miR2933a; Parent=MI0013362|ath-MIR2933a	1	11899688	11901524	+	ID=TE_homo_2132;Name=AT1TE38505;Classification=RC/Helitron;Sequence_ontology=SO:0000657;Identity=1;Method=homology
1	11901460	11901482	+	iso-23-6UZY1UDSDR; Name=ath-miR2933a; Alias=MIMAT0014136&ath-miR2933a; Parent=MI0013362|ath-MIR2933a	1	11899688	11901524	+	ID=TE_homo_2132;Name=AT1TE38505;Classification=RC/Helitron;Sequence_ontology=SO:0000657;Identity=1;Method=homology
1	11901460	11901482	+	iso-23-6UZY1UDSDS; Name=ath-miR2933a; Alias=MIMAT0014136&ath-miR2933a; Parent=MI0013362|ath-MIR2933a	1	11899688	11901524	+	ID=TE_homo_2132;Name=AT1TE38505;Classification=RC/Helitron;Sequence_ontology=SO:0000657;Identity=1;Method=homology
1	11901460	11901482	+	iso-23-6UZY1UDSDY; Name=ath-miR2933a; Alias=MIMAT0014136&ath-miR2933a; Parent=MI0013362|ath-MIR2933a	1	11899688	11901524	+	ID=TE_homo_2132;Name=AT1TE38505;Classification=RC/Helitron;Sequence_ontology=SO:0000657;Identity=1;Method=homology
1	11901460	11901483	+	iso-24-6UZY1UDSH9; Name=ath-miR2933a; Alias=MIMAT0014136&ath-miR2933a; Parent=MI0013362|ath-MIR2933a	1	11899688	11901524	+	ID=TE_homo_2132;Name=AT1TE38505;Classification=RC/Helitron;Sequence_ontology=SO:0000657;Identity=1;Method=homology
1	11901460	11901483	+	iso-24-6UZY1UDSHV; Name=ath-miR2933a; Alias=MIMAT0014136&ath-miR2933a; Parent=MI0013362|ath-MIR2933a	1	11899688	11901524	+	ID=TE_homo_2132;Name=AT1TE38505;Classification=RC/Helitron;Sequence_ontology=SO:0000657;Identity=1;Method=homology
1	11901460	11901483	+	iso-24-6UZY1UDSHX; Name=ath-miR2933a; Alias=MIMAT0014136&ath-miR2933a; Parent=MI0013362|ath-MIR2933a	1	11899688	11901524	+	ID=TE_homo_2132;Name=AT1TE38505;Classification=RC/Helitron;Sequence_ontology=SO:0000657;Identity=1;Method=homology
1	11901460	11901483	+	iso-24-6UZY1UDSHY; Name=ath-miR2933a; Alias=MIMAT0014136&ath-miR2933a; Parent=MI0013362|ath-MIR2933a	1	11899688	11901524	+	ID=TE_homo_2132;Name=AT1TE38505;Classification=RC/Helitron;Sequence_ontology=SO:0000657;Identity=1;Method=homology
1	11901460	11901483	+	iso-24-6UZY1UDSHZ; Name=ath-miR2933a; Alias=MIMAT0014136&ath-miR2933a; Parent=MI0013362|ath-MIR2933a	1	11899688	11901524	+	ID=TE_homo_2132;Name=AT1TE38505;Classification=RC/Helitron;Sequence_ontology=SO:0000657;Identity=1;Method=homology
1	11901460	11901483	+	iso-24-6UZY1UDSIE; Name=ath-miR2933a; Alias=MIMAT0014136&ath-miR2933a; Parent=MI0013362|ath-MIR2933a	1	11899688	11901524	+	ID=TE_homo_2132;Name=AT1TE38505;Classification=RC/Helitron;Sequence_ontology=SO:0000657;Identity=1;Method=homology
1	11901460	11901484	+	iso-25-6UZY1UDS51; Name=ath-miR2933a; Alias=MIMAT0014136&ath-miR2933a; Parent=MI0013362|ath-MIR2933a	1	11899688	11901524	+	ID=TE_homo_2132;Name=AT1TE38505;Classification=RC/Helitron;Sequence_ontology=SO:0000657;Identity=1;Method=homology
1	11901460	11901484	+	iso-25-6UZY1UDS5N; Name=ath-miR2933a; Alias=MIMAT0014136&ath-miR2933a; Parent=MI0013362|ath-MIR2933a	1	11899688	11901524	+	ID=TE_homo_2132;Name=AT1TE38505;Classification=RC/Helitron;Sequence_ontology=SO:0000657;Identity=1;Method=homology
1	11901461	11901483	+	iso-23-QEZU7BH8X; Name=ath-miR2933a; Alias=MIMAT0014136&ath-miR2933a; Parent=MI0013362|ath-MIR2933a	1	11899688	11901524	+	ID=TE_homo_2132;Name=AT1TE38505;Classification=RC/Helitron;Sequence_ontology=SO:0000657;Identity=1;Method=homology
1	11901461	11901484	+	iso-24-QEZU7BH8E6; Name=ath-miR2933a; Alias=MIMAT0014136&ath-miR2933a; Parent=MI0013362|ath-MIR2933a	1	11899688	11901524	+	ID=TE_homo_2132;Name=AT1TE38505;Classification=RC/Helitron;Sequence_ontology=SO:0000657;Identity=1;Method=homology
1	11901461	11901484	+	iso-24-QEZU7BH8E7; Name=ath-miR2933a; Alias=MIMAT0014136&ath-miR2933a; Parent=MI0013362|ath-MIR2933a	1	11899688	11901524	+	ID=TE_homo_2132;Name=AT1TE38505;Classification=RC/Helitron;Sequence_ontology=SO:0000657;Identity=1;Method=homology
1	11901461	11901484	+	iso-24-QEZU7BH8ER; Name=ath-miR2933a; Alias=MIMAT0014136&ath-miR2933a; Parent=MI0013362|ath-MIR2933a	1	11899688	11901524	+	ID=TE_homo_2132;Name=AT1TE38505;Classification=RC/Helitron;Sequence_ontology=SO:0000657;Identity=1;Method=homology
1	11901461	11901484	+	iso-24-QEZU7BH8ES; Name=ath-miR2933a; Alias=MIMAT0014136&ath-miR2933a; Parent=MI0013362|ath-MIR2933a	1	11899688	11901524	+	ID=TE_homo_2132;Name=AT1TE38505;Classification=RC/Helitron;Sequence_ontology=SO:0000657;Identity=1;Method=homology
1	11901461	11901485	+	iso-25-QEZU7BH8F1; Name=ath-miR2933a; Alias=MIMAT0014136&ath-miR2933a; Parent=MI0013362|ath-MIR2933a	1	11899688	11901524	+	ID=TE_homo_2132;Name=AT1TE38505;Classification=RC/Helitron;Sequence_ontology=SO:0000657;Identity=1;Method=homology
1	11901461	11901485	+	iso-25-QEZU7BH8FK; Name=ath-miR2933a; Alias=MIMAT0014136&ath-miR2933a; Parent=MI0013362|ath-MIR2933a	1	11899688	11901524	+	ID=TE_homo_2132;Name=AT1TE38505;Classification=RC/Helitron;Sequence_ontology=SO:0000657;Identity=1;Method=homology
1	11901461	11901486	+	iso-26-QEZU7BH8FK0; Name=ath-miR2933a; Alias=MIMAT0014136&ath-miR2933a; Parent=MI0013362|ath-MIR2933a	1	11899688	11901524	+	ID=TE_homo_2132;Name=AT1TE38505;Classification=RC/Helitron;Sequence_ontology=SO:0000657;Identity=1;Method=homology
1	11901462	11901485	+	iso-24-LNZ0XBW2HY; Name=ath-miR2933a; Alias=MIMAT0014136&ath-miR2933a; Parent=MI0013362|ath-MIR2933a	1	11899688	11901524	+	ID=TE_homo_2132;Name=AT1TE38505;Classification=RC/Helitron;Sequence_ontology=SO:0000657;Identity=1;Method=homology
1	11901462	11901486	+	iso-25-LNZ0XBW252; Name=ath-miR2933a; Alias=MIMAT0014136&ath-miR2933a; Parent=MI0013362|ath-MIR2933a	1	11899688	11901524	+	ID=TE_homo_2132;Name=AT1TE38505;Classification=RC/Helitron;Sequence_ontology=SO:0000657;Identity=1;Method=homology
1	11901462	11901486	+	iso-25-LNZ0XBW253; Name=ath-miR2933a; Alias=MIMAT0014136&ath-miR2933a; Parent=MI0013362|ath-MIR2933a	1	11899688	11901524	+	ID=TE_homo_2132;Name=AT1TE38505;Classification=RC/Helitron;Sequence_ontology=SO:0000657;Identity=1;Method=homology
1	11901462	11901486	+	iso-25-LNZ0XBW25J; Name=ath-miR2933a; Alias=MIMAT0014136&ath-miR2933a; Parent=MI0013362|ath-MIR2933a	1	11899688	11901524	+	ID=TE_homo_2132;Name=AT1TE38505;Classification=RC/Helitron;Sequence_ontology=SO:0000657;Identity=1;Method=homology
1	11901462	11901486	+	iso-25-LNZ0XBW25K; Name=ath-miR2933a; Alias=MIMAT0014136&ath-miR2933a; Parent=MI0013362|ath-MIR2933a	1	11899688	11901524	+	ID=TE_homo_2132;Name=AT1TE38505;Classification=RC/Helitron;Sequence_ontology=SO:0000657;Identity=1;Method=homology
1	11901462	11901487	+	iso-26-LNZ0XBW253E; Name=ath-miR2933a; Alias=MIMAT0014136&ath-miR2933a; Parent=MI0013362|ath-MIR2933a	1	11899688	11901524	+	ID=TE_homo_2132;Name=AT1TE38505;Classification=RC/Helitron;Sequence_ontology=SO:0000657;Identity=1;Method=homology
1	11901463	11901481	+	iso-19-5ZX3OE1X; Name=ath-miR2933a; Alias=MIMAT0014136&ath-miR2933a; Parent=MI0013362|ath-MIR2933a	1	11899688	11901524	+	ID=TE_homo_2132;Name=AT1TE38505;Classification=RC/Helitron;Sequence_ontology=SO:0000657;Identity=1;Method=homology
1	11901463	11901482	+	iso-20-5ZX3OEM0; Name=ath-miR2933a; Alias=MIMAT0014136&ath-miR2933a; Parent=MI0013362|ath-MIR2933a	1	11899688	11901524	+	ID=TE_homo_2132;Name=AT1TE38505;Classification=RC/Helitron;Sequence_ontology=SO:0000657;Identity=1;Method=homology
1	11901463	11901482	+	iso-20-5ZX3OEMB; Name=ath-miR2933a; Alias=MIMAT0014136&ath-miR2933a; Parent=MI0013362|ath-MIR2933a	1	11899688	11901524	+	ID=TE_homo_2132;Name=AT1TE38505;Classification=RC/Helitron;Sequence_ontology=SO:0000657;Identity=1;Method=homology
1	11901463	11901482	+	iso-20-5ZX3OEMD; Name=ath-miR2933a; Alias=MIMAT0014136&ath-miR2933a; Parent=MI0013362|ath-MIR2933a	1	11899688	11901524	+	ID=TE_homo_2132;Name=AT1TE38505;Classification=RC/Helitron;Sequence_ontology=SO:0000657;Identity=1;Method=homology
1	11901463	11901482	+	iso-20-5ZX3OEME; Name=ath-miR2933a; Alias=MIMAT0014136&ath-miR2933a; Parent=MI0013362|ath-MIR2933a	1	11899688	11901524	+	ID=TE_homo_2132;Name=AT1TE38505;Classification=RC/Helitron;Sequence_ontology=SO:0000657;Identity=1;Method=homology
1	11901463	11901483	+	iso-21-5ZX3OEM00; Name=ath-miR2933a; Alias=MIMAT0014136&ath-miR2933a; Parent=MI0013362|ath-MIR2933a	1	11899688	11901524	+	ID=TE_homo_2132;Name=AT1TE38505;Classification=RC/Helitron;Sequence_ontology=SO:0000657;Identity=1;Method=homology
1	11901463	11901483	+	iso-21-5ZX3OEM0B; Name=ath-miR2933a; Alias=MIMAT0014136&ath-miR2933a; Parent=MI0013362|ath-MIR2933a	1	11899688	11901524	+	ID=TE_homo_2132;Name=AT1TE38505;Classification=RC/Helitron;Sequence_ontology=SO:0000657;Identity=1;Method=homology
1	11901463	11901483	+	iso-21-5ZX3OEM0D; Name=ath-miR2933a; Alias=MIMAT0014136&ath-miR2933a; Parent=MI0013362|ath-MIR2933a	1	11899688	11901524	+	ID=TE_homo_2132;Name=AT1TE38505;Classification=RC/Helitron;Sequence_ontology=SO:0000657;Identity=1;Method=homology
1	11901463	11901483	+	iso-21-5ZX3OEM0E; Name=ath-miR2933a; Alias=MIMAT0014136&ath-miR2933a; Parent=MI0013362|ath-MIR2933a	1	11899688	11901524	+	ID=TE_homo_2132;Name=AT1TE38505;Classification=RC/Helitron;Sequence_ontology=SO:0000657;Identity=1;Method=homology
1	11901463	11901483	+	iso-21-5ZX3OEMBB; Name=ath-miR2933a; Alias=MIMAT0014136&ath-miR2933a; Parent=MI0013362|ath-MIR2933a	1	11899688	11901524	+	ID=TE_homo_2132;Name=AT1TE38505;Classification=RC/Helitron;Sequence_ontology=SO:0000657;Identity=1;Method=homology
1	11901463	11901483	+	iso-21-5ZX3OEMDD; Name=ath-miR2933a; Alias=MIMAT0014136&ath-miR2933a; Parent=MI0013362|ath-MIR2933a	1	11899688	11901524	+	ID=TE_homo_2132;Name=AT1TE38505;Classification=RC/Helitron;Sequence_ontology=SO:0000657;Identity=1;Method=homology
1	11901463	11901483	+	iso-21-5ZX3OEMEE; Name=ath-miR2933a; Alias=MIMAT0014136&ath-miR2933a; Parent=MI0013362|ath-MIR2933a	1	11899688	11901524	+	ID=TE_homo_2132;Name=AT1TE38505;Classification=RC/Helitron;Sequence_ontology=SO:0000657;Identity=1;Method=homology
1	11901463	11901484	+	iso-22-5ZX3OEM04; Name=ath-miR2933a; Alias=MIMAT0014136&ath-miR2933a; Parent=MI0013362|ath-MIR2933a	1	11899688	11901524	+	ID=TE_homo_2132;Name=AT1TE38505;Classification=RC/Helitron;Sequence_ontology=SO:0000657;Identity=1;Method=homology
1	11901463	11901484	+	iso-22-5ZX3OEM0F; Name=ath-miR2933a; Alias=MIMAT0014136&ath-miR2933a; Parent=MI0013362|ath-MIR2933a	1	11899688	11901524	+	ID=TE_homo_2132;Name=AT1TE38505;Classification=RC/Helitron;Sequence_ontology=SO:0000657;Identity=1;Method=homology
1	11901463	11901484	+	iso-22-5ZX3OEM0J; Name=ath-miR2933a; Alias=MIMAT0014136&ath-miR2933a; Parent=MI0013362|ath-MIR2933a	1	11899688	11901524	+	ID=TE_homo_2132;Name=AT1TE38505;Classification=RC/Helitron;Sequence_ontology=SO:0000657;Identity=1;Method=homology
1	11901463	11901484	+	iso-22-5ZX3OEM0Q; Name=ath-miR2933a; Alias=MIMAT0014136&ath-miR2933a; Parent=MI0013362|ath-MIR2933a	1	11899688	11901524	+	ID=TE_homo_2132;Name=AT1TE38505;Classification=RC/Helitron;Sequence_ontology=SO:0000657;Identity=1;Method=homology
1	11901463	11901484	+	iso-22-5ZX3OEMEQ; Name=ath-miR2933a; Alias=MIMAT0014136&ath-miR2933a; Parent=MI0013362|ath-MIR2933a	1	11899688	11901524	+	ID=TE_homo_2132;Name=AT1TE38505;Classification=RC/Helitron;Sequence_ontology=SO:0000657;Identity=1;Method=homology
1	11901463	11901485	+	iso-23-5ZX3OEM0DY; Name=ath-miR2933a; Alias=MIMAT0014136&ath-miR2933a; Parent=MI0013362|ath-MIR2933a	1	11899688	11901524	+	ID=TE_homo_2132;Name=AT1TE38505;Classification=RC/Helitron;Sequence_ontology=SO:0000657;Identity=1;Method=homology
1	11901463	11901486	+	iso-24-5ZX3OEM0IY; Name=ath-miR2933a; Alias=MIMAT0014136&ath-miR2933a; Parent=MI0013362|ath-MIR2933a	1	11899688	11901524	+	ID=TE_homo_2132;Name=AT1TE38505;Classification=RC/Helitron;Sequence_ontology=SO:0000657;Identity=1;Method=homology
1	11901464	11901487	+	iso-24-IZ54BM62I6; Name=ath-miR2933a; Alias=MIMAT0014136&ath-miR2933a; Parent=MI0013362|ath-MIR2933a	1	11899688	11901524	+	ID=TE_homo_2132;Name=AT1TE38505;Classification=RC/Helitron;Sequence_ontology=SO:0000657;Identity=1;Method=homology
1	11901464	11901488	+	iso-25-IZ54BM6260; Name=ath-miR2933a; Alias=MIMAT0014136&ath-miR2933a; Parent=MI0013362|ath-MIR2933a	1	11899688	11901524	+	ID=TE_homo_2132;Name=AT1TE38505;Classification=RC/Helitron;Sequence_ontology=SO:0000657;Identity=1;Method=homology
1	11901464	11901488	+	iso-25-IZ54BM626B; Name=ath-miR2933a; Alias=MIMAT0014136&ath-miR2933a; Parent=MI0013362|ath-MIR2933a	1	11899688	11901524	+	ID=TE_homo_2132;Name=AT1TE38505;Classification=RC/Helitron;Sequence_ontology=SO:0000657;Identity=1;Method=homology
1	11901464	11901488	+	iso-25-IZ54BM626D; Name=ath-miR2933a; Alias=MIMAT0014136&ath-miR2933a; Parent=MI0013362|ath-MIR2933a	1	11899688	11901524	+	ID=TE_homo_2132;Name=AT1TE38505;Classification=RC/Helitron;Sequence_ontology=SO:0000657;Identity=1;Method=homology
1	11901464	11901488	+	iso-25-IZ54BM626E; Name=ath-miR2933a; Alias=MIMAT0014136&ath-miR2933a; Parent=MI0013362|ath-MIR2933a	1	11899688	11901524	+	ID=TE_homo_2132;Name=AT1TE38505;Classification=RC/Helitron;Sequence_ontology=SO:0000657;Identity=1;Method=homology
1	11901464	11901489	+	iso-26-IZ54BM626BB; Name=ath-miR2933a; Alias=MIMAT0014136&ath-miR2933a; Parent=MI0013362|ath-MIR2933a	1	11899688	11901524	+	ID=TE_homo_2132;Name=AT1TE38505;Classification=RC/Helitron;Sequence_ontology=SO:0000657;Identity=1;Method=homology
1	11901464	11901489	+	iso-26-IZ54BM626DD; Name=ath-miR2933a; Alias=MIMAT0014136&ath-miR2933a; Parent=MI0013362|ath-MIR2933a	1	11899688	11901524	+	ID=TE_homo_2132;Name=AT1TE38505;Classification=RC/Helitron;Sequence_ontology=SO:0000657;Identity=1;Method=homology
1	11901464	11901489	+	iso-26-IZ54BM626EE; Name=ath-miR2933a; Alias=MIMAT0014136&ath-miR2933a; Parent=MI0013362|ath-MIR2933a	1	11899688	11901524	+	ID=TE_homo_2132;Name=AT1TE38505;Classification=RC/Helitron;Sequence_ontology=SO:0000657;Identity=1;Method=homology
1	11901466	11901486	+	iso-21-ZU7BH8FKB; Name=ath-miR2933a; Alias=MIMAT0014136&ath-miR2933a; Parent=MI0013362|ath-MIR2933a	1	11899688	11901524	+	ID=TE_homo_2132;Name=AT1TE38505;Classification=RC/Helitron;Sequence_ontology=SO:0000657;Identity=1;Method=homology
1	11901466	11901487	+	iso-22-ZU7BH8FK1; Name=ath-miR2933a; Alias=MIMAT0014136&ath-miR2933a; Parent=MI0013362|ath-MIR2933a	1	11899688	11901524	+	ID=TE_homo_2132;Name=AT1TE38505;Classification=RC/Helitron;Sequence_ontology=SO:0000657;Identity=1;Method=homology
1	11901466	11901487	+	iso-22-ZU7BH8FKF; Name=ath-miR2933a; Alias=MIMAT0014136&ath-miR2933a; Parent=MI0013362|ath-MIR2933a	1	11899688	11901524	+	ID=TE_homo_2132;Name=AT1TE38505;Classification=RC/Helitron;Sequence_ontology=SO:0000657;Identity=1;Method=homology
1	11901466	11901487	+	iso-22-ZU7BH8FKH; Name=ath-miR2933a; Alias=MIMAT0014136&ath-miR2933a; Parent=MI0013362|ath-MIR2933a	1	11899688	11901524	+	ID=TE_homo_2132;Name=AT1TE38505;Classification=RC/Helitron;Sequence_ontology=SO:0000657;Identity=1;Method=homology
1	11901466	11901487	+	iso-22-ZU7BH8FKI; Name=ath-miR2933a; Alias=MIMAT0014136&ath-miR2933a; Parent=MI0013362|ath-MIR2933a	1	11899688	11901524	+	ID=TE_homo_2132;Name=AT1TE38505;Classification=RC/Helitron;Sequence_ontology=SO:0000657;Identity=1;Method=homology
1	11901466	11901488	+	iso-23-ZU7BH8FK6; Name=ath-miR2933a; Alias=MIMAT0014136&ath-miR2933a; Parent=MI0013362|ath-MIR2933a	1	11899688	11901524	+	ID=TE_homo_2132;Name=AT1TE38505;Classification=RC/Helitron;Sequence_ontology=SO:0000657;Identity=1;Method=homology
1	11901466	11901488	+	iso-23-ZU7BH8FKDE; Name=ath-miR2933a; Alias=MIMAT0014136&ath-miR2933a; Parent=MI0013362|ath-MIR2933a	1	11899688	11901524	+	ID=TE_homo_2132;Name=AT1TE38505;Classification=RC/Helitron;Sequence_ontology=SO:0000657;Identity=1;Method=homology
1	11901466	11901488	+	iso-23-ZU7BH8FKY; Name=ath-miR2933a; Alias=MIMAT0014136&ath-miR2933a; Parent=MI0013362|ath-MIR2933a	1	11899688	11901524	+	ID=TE_homo_2132;Name=AT1TE38505;Classification=RC/Helitron;Sequence_ontology=SO:0000657;Identity=1;Method=homology
1	11901466	11901489	+	iso-24-ZU7BH8FK06; Name=ath-miR2933a; Alias=MIMAT0014136&ath-miR2933a; Parent=MI0013362|ath-MIR2933a	1	11899688	11901524	+	ID=TE_homo_2132;Name=AT1TE38505;Classification=RC/Helitron;Sequence_ontology=SO:0000657;Identity=1;Method=homology
1	11901466	11901489	+	iso-24-ZU7BH8FKEJ; Name=ath-miR2933a; Alias=MIMAT0014136&ath-miR2933a; Parent=MI0013362|ath-MIR2933a	1	11899688	11901524	+	ID=TE_homo_2132;Name=AT1TE38505;Classification=RC/Helitron;Sequence_ontology=SO:0000657;Identity=1;Method=homology
1	11901466	11901489	+	iso-24-ZU7BH8FKFQ; Name=ath-miR2933a; Alias=MIMAT0014136&ath-miR2933a; Parent=MI0013362|ath-MIR2933a	1	11899688	11901524	+	ID=TE_homo_2132;Name=AT1TE38505;Classification=RC/Helitron;Sequence_ontology=SO:0000657;Identity=1;Method=homology
1	11901466	11901490	+	iso-25-ZU7BH8FKBB; Name=ath-miR2933a; Alias=MIMAT0014136&ath-miR2933a; Parent=MI0013362|ath-MIR2933a	1	11899688	11901524	+	ID=TE_homo_2132;Name=AT1TE38505;Classification=RC/Helitron;Sequence_ontology=SO:0000657;Identity=1;Method=homology
1	11901468	11901487	+	iso-20-X3OEM01B; Name=ath-miR2933a; Alias=MIMAT0014136&ath-miR2933a; Parent=MI0013362|ath-MIR2933a	1	11899688	11901524	+	ID=TE_homo_2132;Name=AT1TE38505;Classification=RC/Helitron;Sequence_ontology=SO:0000657;Identity=1;Method=homology
1	11901468	11901488	+	iso-21-X3OEM01BB; Name=ath-miR2933a; Alias=MIMAT0014136&ath-miR2933a; Parent=MI0013362|ath-MIR2933a	1	11899688	11901524	+	ID=TE_homo_2132;Name=AT1TE38505;Classification=RC/Helitron;Sequence_ontology=SO:0000657;Identity=1;Method=homology
1	11901468	11901488	+	iso-21-X3OEM01BD; Name=ath-miR2933a; Alias=MIMAT0014136&ath-miR2933a; Parent=MI0013362|ath-MIR2933a	1	11899688	11901524	+	ID=TE_homo_2132;Name=AT1TE38505;Classification=RC/Helitron;Sequence_ontology=SO:0000657;Identity=1;Method=homology
1	11901468	11901488	+	iso-21-X3OEM01BE; Name=ath-miR2933a; Alias=MIMAT0014136&ath-miR2933a; Parent=MI0013362|ath-MIR2933a	1	11899688	11901524	+	ID=TE_homo_2132;Name=AT1TE38505;Classification=RC/Helitron;Sequence_ontology=SO:0000657;Identity=1;Method=homology
1	11901468	11901489	+	iso-22-X3OEM01BF; Name=ath-miR2933a; Alias=MIMAT0014136&ath-miR2933a; Parent=MI0013362|ath-MIR2933a	1	11899688	11901524	+	ID=TE_homo_2132;Name=AT1TE38505;Classification=RC/Helitron;Sequence_ontology=SO:0000657;Identity=1;Method=homology
1	11901468	11901489	+	iso-22-X3OEM01BQ; Name=ath-miR2933a; Alias=MIMAT0014136&ath-miR2933a; Parent=MI0013362|ath-MIR2933a	1	11899688	11901524	+	ID=TE_homo_2132;Name=AT1TE38505;Classification=RC/Helitron;Sequence_ontology=SO:0000657;Identity=1;Method=homology
1	11901468	11901490	+	iso-23-X3OEM01B0Q; Name=ath-miR2933a; Alias=MIMAT0014136&ath-miR2933a; Parent=MI0013362|ath-MIR2933a	1	11899688	11901524	+	ID=TE_homo_2132;Name=AT1TE38505;Classification=RC/Helitron;Sequence_ontology=SO:0000657;Identity=1;Method=homology
1	11901468	11901490	+	iso-23-X3OEM01B6; Name=ath-miR2933a; Alias=MIMAT0014136&ath-miR2933a; Parent=MI0013362|ath-MIR2933a	1	11899688	11901524	+	ID=TE_homo_2132;Name=AT1TE38505;Classification=RC/Helitron;Sequence_ontology=SO:0000657;Identity=1;Method=homology
1	11901469	11901490	+	iso-22-54BM626BQ; Name=ath-miR2933a; Alias=MIMAT0014136&ath-miR2933a; Parent=MI0013362|ath-MIR2933a	1	11899688	11901524	+	ID=TE_homo_2132;Name=AT1TE38505;Classification=RC/Helitron;Sequence_ontology=SO:0000657;Identity=1;Method=homology
1	11901469	11901491	+	iso-23-54BM626B05; Name=ath-miR2933a; Alias=MIMAT0014136&ath-miR2933a; Parent=MI0013362|ath-MIR2933a	1	11899688	11901524	+	ID=TE_homo_2132;Name=AT1TE38505;Classification=RC/Helitron;Sequence_ontology=SO:0000657;Identity=1;Method=homology
1	11901469	11901491	+	iso-23-54BM626B0O; Name=ath-miR2933a; Alias=MIMAT0014136&ath-miR2933a; Parent=MI0013362|ath-MIR2933a	1	11899688	11901524	+	ID=TE_homo_2132;Name=AT1TE38505;Classification=RC/Helitron;Sequence_ontology=SO:0000657;Identity=1;Method=homology
1	11901469	11901491	+	iso-23-54BM626B0P; Name=ath-miR2933a; Alias=MIMAT0014136&ath-miR2933a; Parent=MI0013362|ath-MIR2933a	1	11899688	11901524	+	ID=TE_homo_2132;Name=AT1TE38505;Classification=RC/Helitron;Sequence_ontology=SO:0000657;Identity=1;Method=homology
1	11901469	11901491	+	iso-23-54BM626B0Q; Name=ath-miR2933a; Alias=MIMAT0014136&ath-miR2933a; Parent=MI0013362|ath-MIR2933a	1	11899688	11901524	+	ID=TE_homo_2132;Name=AT1TE38505;Classification=RC/Helitron;Sequence_ontology=SO:0000657;Identity=1;Method=homology
1	11901469	11901492	+	iso-24-54BM626BK4; Name=ath-miR2933a; Alias=MIMAT0014136&ath-miR2933a; Parent=MI0013362|ath-MIR2933a	1	11899688	11901524	+	ID=TE_homo_2132;Name=AT1TE38505;Classification=RC/Helitron;Sequence_ontology=SO:0000657;Identity=1;Method=homology
1	11901469	11901492	+	iso-24-54BM626BKF; Name=ath-miR2933a; Alias=MIMAT0014136&ath-miR2933a; Parent=MI0013362|ath-MIR2933a	1	11899688	11901524	+	ID=TE_homo_2132;Name=AT1TE38505;Classification=RC/Helitron;Sequence_ontology=SO:0000657;Identity=1;Method=homology
1	11901469	11901492	+	iso-24-54BM626BKJ; Name=ath-miR2933a; Alias=MIMAT0014136&ath-miR2933a; Parent=MI0013362|ath-MIR2933a	1	11899688	11901524	+	ID=TE_homo_2132;Name=AT1TE38505;Classification=RC/Helitron;Sequence_ontology=SO:0000657;Identity=1;Method=homology
1	11901469	11901492	+	iso-24-54BM626BKQ; Name=ath-miR2933a; Alias=MIMAT0014136&ath-miR2933a; Parent=MI0013362|ath-MIR2933a	1	11899688	11901524	+	ID=TE_homo_2132;Name=AT1TE38505;Classification=RC/Helitron;Sequence_ontology=SO:0000657;Identity=1;Method=homology
1	11901472	11901494	+	iso-23-XBW252D9DV; Name=ath-miR2933a; Alias=MIMAT0014136&ath-miR2933a; Parent=MI0013362|ath-MIR2933a	1	11899688	11901524	+	ID=TE_homo_2132;Name=AT1TE38505;Classification=RC/Helitron;Sequence_ontology=SO:0000657;Identity=1;Method=homology
1	11901472	11901495	+	iso-24-XBW252D9I2; Name=ath-miR2933a; Alias=MIMAT0014136&ath-miR2933a; Parent=MI0013362|ath-MIR2933a	1	11899688	11901524	+	ID=TE_homo_2132;Name=AT1TE38505;Classification=RC/Helitron;Sequence_ontology=SO:0000657;Identity=1;Method=homology
1	11901472	11901495	+	iso-24-XBW252D9I3; Name=ath-miR2933a; Alias=MIMAT0014136&ath-miR2933a; Parent=MI0013362|ath-MIR2933a	1	11899688	11901524	+	ID=TE_homo_2132;Name=AT1TE38505;Classification=RC/Helitron;Sequence_ontology=SO:0000657;Identity=1;Method=homology
1	11901472	11901495	+	iso-24-XBW252D9IJ; Name=ath-miR2933a; Alias=MIMAT0014136&ath-miR2933a; Parent=MI0013362|ath-MIR2933a	1	11899688	11901524	+	ID=TE_homo_2132;Name=AT1TE38505;Classification=RC/Helitron;Sequence_ontology=SO:0000657;Identity=1;Method=homology
1	11901472	11901495	+	iso-24-XBW252D9IK; Name=ath-miR2933a; Alias=MIMAT0014136&ath-miR2933a; Parent=MI0013362|ath-MIR2933a	1	11899688	11901524	+	ID=TE_homo_2132;Name=AT1TE38505;Classification=RC/Helitron;Sequence_ontology=SO:0000657;Identity=1;Method=homology
1	11901472	11901496	+	iso-25-XBW252D9P8; Name=ath-miR2933a; Alias=MIMAT0014136&ath-miR2933a; Parent=MI0013362|ath-MIR2933a	1	11899688	11901524	+	ID=TE_homo_2132;Name=AT1TE38505;Classification=RC/Helitron;Sequence_ontology=SO:0000657;Identity=1;Method=homology
1	11901472	11901496	+	iso-25-XBW252D9PR; Name=ath-miR2933a; Alias=MIMAT0014136&ath-miR2933a; Parent=MI0013362|ath-MIR2933a	1	11899688	11901524	+	ID=TE_homo_2132;Name=AT1TE38505;Classification=RC/Helitron;Sequence_ontology=SO:0000657;Identity=1;Method=homology
1	11901472	11901496	+	iso-25-XBW252D9PZ; Name=ath-miR2933a; Alias=MIMAT0014136&ath-miR2933a; Parent=MI0013362|ath-MIR2933a	1	11899688	11901524	+	ID=TE_homo_2132;Name=AT1TE38505;Classification=RC/Helitron;Sequence_ontology=SO:0000657;Identity=1;Method=homology
1	11901472	11901497	+	iso-26-XBW252D9PZE; Name=ath-miR2933a; Alias=MIMAT0014136&ath-miR2933a; Parent=MI0013362|ath-MIR2933a	1	11899688	11901524	+	ID=TE_homo_2132;Name=AT1TE38505;Classification=RC/Helitron;Sequence_ontology=SO:0000657;Identity=1;Method=homology
1	11901473	11901490	+	iso-18-OEM01BDE; Name=ath-miR2933a; Alias=MIMAT0014136&ath-miR2933a; Parent=MI0013362|ath-MIR2933a	1	11899688	11901524	+	ID=TE_homo_2132;Name=AT1TE38505;Classification=RC/Helitron;Sequence_ontology=SO:0000657;Identity=1;Method=homology
1	11901473	11901491	+	iso-19-OEM01BF5; Name=ath-miR2933a; Alias=MIMAT0014136&ath-miR2933a; Parent=MI0013362|ath-MIR2933a	1	11899688	11901524	+	ID=TE_homo_2132;Name=AT1TE38505;Classification=RC/Helitron;Sequence_ontology=SO:0000657;Identity=1;Method=homology
1	11901473	11901491	+	iso-19-OEM01BFO; Name=ath-miR2933a; Alias=MIMAT0014136&ath-miR2933a; Parent=MI0013362|ath-MIR2933a	1	11899688	11901524	+	ID=TE_homo_2132;Name=AT1TE38505;Classification=RC/Helitron;Sequence_ontology=SO:0000657;Identity=1;Method=homology
1	11901473	11901491	+	iso-19-OEM01BFP; Name=ath-miR2933a; Alias=MIMAT0014136&ath-miR2933a; Parent=MI0013362|ath-MIR2933a	1	11899688	11901524	+	ID=TE_homo_2132;Name=AT1TE38505;Classification=RC/Helitron;Sequence_ontology=SO:0000657;Identity=1;Method=homology
1	11901473	11901491	+	iso-19-OEM01BFQ; Name=ath-miR2933a; Alias=MIMAT0014136&ath-miR2933a; Parent=MI0013362|ath-MIR2933a	1	11899688	11901524	+	ID=TE_homo_2132;Name=AT1TE38505;Classification=RC/Helitron;Sequence_ontology=SO:0000657;Identity=1;Method=homology
1	11901473	11901492	+	iso-20-OEM01BI6; Name=ath-miR2933a; Alias=MIMAT0014136&ath-miR2933a; Parent=MI0013362|ath-MIR2933a	1	11899688	11901524	+	ID=TE_homo_2132;Name=AT1TE38505;Classification=RC/Helitron;Sequence_ontology=SO:0000657;Identity=1;Method=homology
1	11901473	11901492	+	iso-20-OEM01BI7; Name=ath-miR2933a; Alias=MIMAT0014136&ath-miR2933a; Parent=MI0013362|ath-MIR2933a	1	11899688	11901524	+	ID=TE_homo_2132;Name=AT1TE38505;Classification=RC/Helitron;Sequence_ontology=SO:0000657;Identity=1;Method=homology
1	11901473	11901492	+	iso-20-OEM01BIR; Name=ath-miR2933a; Alias=MIMAT0014136&ath-miR2933a; Parent=MI0013362|ath-MIR2933a	1	11899688	11901524	+	ID=TE_homo_2132;Name=AT1TE38505;Classification=RC/Helitron;Sequence_ontology=SO:0000657;Identity=1;Method=homology
1	11901473	11901492	+	iso-20-OEM01BIS; Name=ath-miR2933a; Alias=MIMAT0014136&ath-miR2933a; Parent=MI0013362|ath-MIR2933a	1	11899688	11901524	+	ID=TE_homo_2132;Name=AT1TE38505;Classification=RC/Helitron;Sequence_ontology=SO:0000657;Identity=1;Method=homology
1	11901473	11901493	+	iso-21-OEM01BI6B; Name=ath-miR2933a; Alias=MIMAT0014136&ath-miR2933a; Parent=MI0013362|ath-MIR2933a	1	11899688	11901524	+	ID=TE_homo_2132;Name=AT1TE38505;Classification=RC/Helitron;Sequence_ontology=SO:0000657;Identity=1;Method=homology
1	11901473	11901493	+	iso-21-OEM01BI7E; Name=ath-miR2933a; Alias=MIMAT0014136&ath-miR2933a; Parent=MI0013362|ath-MIR2933a	1	11899688	11901524	+	ID=TE_homo_2132;Name=AT1TE38505;Classification=RC/Helitron;Sequence_ontology=SO:0000657;Identity=1;Method=homology
1	11901473	11901493	+	iso-21-OEM01BIS0; Name=ath-miR2933a; Alias=MIMAT0014136&ath-miR2933a; Parent=MI0013362|ath-MIR2933a	1	11899688	11901524	+	ID=TE_homo_2132;Name=AT1TE38505;Classification=RC/Helitron;Sequence_ontology=SO:0000657;Identity=1;Method=homology
1	11901473	11901493	+	iso-21-OEM01BISB; Name=ath-miR2933a; Alias=MIMAT0014136&ath-miR2933a; Parent=MI0013362|ath-MIR2933a	1	11899688	11901524	+	ID=TE_homo_2132;Name=AT1TE38505;Classification=RC/Helitron;Sequence_ontology=SO:0000657;Identity=1;Method=homology
1	11901473	11901493	+	iso-21-OEM01BISD; Name=ath-miR2933a; Alias=MIMAT0014136&ath-miR2933a; Parent=MI0013362|ath-MIR2933a	1	11899688	11901524	+	ID=TE_homo_2132;Name=AT1TE38505;Classification=RC/Helitron;Sequence_ontology=SO:0000657;Identity=1;Method=homology
1	11901473	11901494	+	iso-22-OEM01BI6F; Name=ath-miR2933a; Alias=MIMAT0014136&ath-miR2933a; Parent=MI0013362|ath-MIR2933a	1	11899688	11901524	+	ID=TE_homo_2132;Name=AT1TE38505;Classification=RC/Helitron;Sequence_ontology=SO:0000657;Identity=1;Method=homology
1	11901473	11901494	+	iso-22-OEM01BISJ; Name=ath-miR2933a; Alias=MIMAT0014136&ath-miR2933a; Parent=MI0013362|ath-MIR2933a	1	11899688	11901524	+	ID=TE_homo_2132;Name=AT1TE38505;Classification=RC/Helitron;Sequence_ontology=SO:0000657;Identity=1;Method=homology
1	11901473	11901495	+	iso-23-OEM01BI70Q; Name=ath-miR2933a; Alias=MIMAT0014136&ath-miR2933a; Parent=MI0013362|ath-MIR2933a	1	11899688	11901524	+	ID=TE_homo_2132;Name=AT1TE38505;Classification=RC/Helitron;Sequence_ontology=SO:0000657;Identity=1;Method=homology
1	11901473	11901495	+	iso-23-OEM01BISDJ; Name=ath-miR2933a; Alias=MIMAT0014136&ath-miR2933a; Parent=MI0013362|ath-MIR2933a	1	11899688	11901524	+	ID=TE_homo_2132;Name=AT1TE38505;Classification=RC/Helitron;Sequence_ontology=SO:0000657;Identity=1;Method=homology
1	11901473	11901496	+	iso-24-OEM01BIS1J; Name=ath-miR2933a; Alias=MIMAT0014136&ath-miR2933a; Parent=MI0013362|ath-MIR2933a	1	11899688	11901524	+	ID=TE_homo_2132;Name=AT1TE38505;Classification=RC/Helitron;Sequence_ontology=SO:0000657;Identity=1;Method=homology
1	11901475	11901492	+	iso-18-DS50OE0K; Name=ath-miR2933a; Alias=MIMAT0014136&ath-miR2933a; Parent=MI0013362|ath-MIR2933a	1	11899688	11901524	+	ID=TE_homo_2132;Name=AT1TE38505;Classification=RC/Helitron;Sequence_ontology=SO:0000657;Identity=1;Method=homology
1	11901475	11901493	+	iso-19-DS50OEJ4; Name=ath-miR2933a; Alias=MIMAT0014136&ath-miR2933a; Parent=MI0013362|ath-MIR2933a	1	11899688	11901524	+	ID=TE_homo_2132;Name=AT1TE38505;Classification=RC/Helitron;Sequence_ontology=SO:0000657;Identity=1;Method=homology
1	11901475	11901493	+	iso-19-DS50OEJM; Name=ath-miR2933a; Alias=MIMAT0014136&ath-miR2933a; Parent=MI0013362|ath-MIR2933a	1	11899688	11901524	+	ID=TE_homo_2132;Name=AT1TE38505;Classification=RC/Helitron;Sequence_ontology=SO:0000657;Identity=1;Method=homology
1	11901475	11901493	+	iso-19-DS50OEJN; Name=ath-miR2933a; Alias=MIMAT0014136&ath-miR2933a; Parent=MI0013362|ath-MIR2933a	1	11899688	11901524	+	ID=TE_homo_2132;Name=AT1TE38505;Classification=RC/Helitron;Sequence_ontology=SO:0000657;Identity=1;Method=homology
1	11901475	11901494	+	iso-20-DS50OEW1; Name=ath-miR2933a; Alias=MIMAT0014136&ath-miR2933a; Parent=MI0013362|ath-MIR2933a	1	11899688	11901524	+	ID=TE_homo_2132;Name=AT1TE38505;Classification=RC/Helitron;Sequence_ontology=SO:0000657;Identity=1;Method=homology
1	11901475	11901494	+	iso-20-DS50OEWN; Name=ath-miR2933a; Alias=MIMAT0014136&ath-miR2933a; Parent=MI0013362|ath-MIR2933a	1	11899688	11901524	+	ID=TE_homo_2132;Name=AT1TE38505;Classification=RC/Helitron;Sequence_ontology=SO:0000657;Identity=1;Method=homology
1	11901475	11901495	+	iso-21-DS50OEW1D; Name=ath-miR2933a; Alias=MIMAT0014136&ath-miR2933a; Parent=MI0013362|ath-MIR2933a	1	11899688	11901524	+	ID=TE_homo_2132;Name=AT1TE38505;Classification=RC/Helitron;Sequence_ontology=SO:0000657;Identity=1;Method=homology
1	11901475	11901495	+	iso-21-DS50OEWNE; Name=ath-miR2933a; Alias=MIMAT0014136&ath-miR2933a; Parent=MI0013362|ath-MIR2933a	1	11899688	11901524	+	ID=TE_homo_2132;Name=AT1TE38505;Classification=RC/Helitron;Sequence_ontology=SO:0000657;Identity=1;Method=homology
1	11901475	11901496	+	iso-22-DS50OEW1J; Name=ath-miR2933a; Alias=MIMAT0014136&ath-miR2933a; Parent=MI0013362|ath-MIR2933a	1	11899688	11901524	+	ID=TE_homo_2132;Name=AT1TE38505;Classification=RC/Helitron;Sequence_ontology=SO:0000657;Identity=1;Method=homology
1	11901475	11901496	+	iso-22-DS50OEWNQ; Name=ath-miR2933a; Alias=MIMAT0014136&ath-miR2933a; Parent=MI0013362|ath-MIR2933a	1	11899688	11901524	+	ID=TE_homo_2132;Name=AT1TE38505;Classification=RC/Helitron;Sequence_ontology=SO:0000657;Identity=1;Method=homology
1	11901475	11901497	+	iso-23-DS50OEWN0Q; Name=ath-miR2933a; Alias=MIMAT0014136&ath-miR2933a; Parent=MI0013362|ath-MIR2933a	1	11899688	11901524	+	ID=TE_homo_2132;Name=AT1TE38505;Classification=RC/Helitron;Sequence_ontology=SO:0000657;Identity=1;Method=homology
1	11901475	11901498	+	iso-24-DS50OEW1I8; Name=ath-miR2933a; Alias=MIMAT0014136&ath-miR2933a; Parent=MI0013362|ath-MIR2933a	1	11899688	11901524	+	ID=TE_homo_2132;Name=AT1TE38505;Classification=RC/Helitron;Sequence_ontology=SO:0000657;Identity=1;Method=homology
1	11901475	11901499	+	iso-25-DS50OEW168; Name=ath-miR2933a; Alias=MIMAT0014136&ath-miR2933a; Parent=MI0013362|ath-MIR2933a	1	11899688	11901524	+	ID=TE_homo_2132;Name=AT1TE38505;Classification=RC/Helitron;Sequence_ontology=SO:0000657;Identity=1;Method=homology
1	11901475	11901499	+	iso-25-DS50OEW16U; Name=ath-miR2933a; Alias=MIMAT0014136&ath-miR2933a; Parent=MI0013362|ath-MIR2933a	1	11899688	11901524	+	ID=TE_homo_2132;Name=AT1TE38505;Classification=RC/Helitron;Sequence_ontology=SO:0000657;Identity=1;Method=homology
1	11901475	11901499	+	iso-25-DS50OEW16V; Name=ath-miR2933a; Alias=MIMAT0014136&ath-miR2933a; Parent=MI0013362|ath-MIR2933a	1	11899688	11901524	+	ID=TE_homo_2132;Name=AT1TE38505;Classification=RC/Helitron;Sequence_ontology=SO:0000657;Identity=1;Method=homology
1	11901475	11901499	+	iso-25-DS50OEW16W; Name=ath-miR2933a; Alias=MIMAT0014136&ath-miR2933a; Parent=MI0013362|ath-MIR2933a	1	11899688	11901524	+	ID=TE_homo_2132;Name=AT1TE38505;Classification=RC/Helitron;Sequence_ontology=SO:0000657;Identity=1;Method=homology
1	11901475	11901499	+	iso-25-DS50OEWBBB; Name=ath-miR2933a; Alias=MIMAT0014136&ath-miR2933a; Parent=MI0013362|ath-MIR2933a	1	11899688	11901524	+	ID=TE_homo_2132;Name=AT1TE38505;Classification=RC/Helitron;Sequence_ontology=SO:0000657;Identity=1;Method=homology
1	11901475	11901500	+	iso-26-DS50OEW16UB; Name=ath-miR2933a; Alias=MIMAT0014136&ath-miR2933a; Parent=MI0013362|ath-MIR2933a	1	11899688	11901524	+	ID=TE_homo_2132;Name=AT1TE38505;Classification=RC/Helitron;Sequence_ontology=SO:0000657;Identity=1;Method=homology
1	11901475	11901500	+	iso-26-DS50OEW16VD; Name=ath-miR2933a; Alias=MIMAT0014136&ath-miR2933a; Parent=MI0013362|ath-MIR2933a	1	11899688	11901524	+	ID=TE_homo_2132;Name=AT1TE38505;Classification=RC/Helitron;Sequence_ontology=SO:0000657;Identity=1;Method=homology
1	11901475	11901500	+	iso-26-DS50OEW16WE; Name=ath-miR2933a; Alias=MIMAT0014136&ath-miR2933a; Parent=MI0013362|ath-MIR2933a	1	11899688	11901524	+	ID=TE_homo_2132;Name=AT1TE38505;Classification=RC/Helitron;Sequence_ontology=SO:0000657;Identity=1;Method=homology
1	11901478	11901502	+	iso-25-M01BIS3J5Z; Name=ath-miR2933a; Alias=MIMAT0014136&ath-miR2933a; Parent=MI0013362|ath-MIR2933a	1	11899688	11901524	+	ID=TE_homo_2132;Name=AT1TE38505;Classification=RC/Helitron;Sequence_ontology=SO:0000657;Identity=1;Method=homology
1	11901478	11901503	+	iso-26-M01BIS3J5ZE; Name=ath-miR2933a; Alias=MIMAT0014136&ath-miR2933a; Parent=MI0013362|ath-MIR2933a	1	11899688	11901524	+	ID=TE_homo_2132;Name=AT1TE38505;Classification=RC/Helitron;Sequence_ontology=SO:0000657;Identity=1;Method=homology
1	11901479	11901497	+	iso-19-626BYV19; Name=ath-miR2933a; Alias=MIMAT0014136&ath-miR2933a; Parent=MI0013362|ath-MIR2933a	1	11899688	11901524	+	ID=TE_homo_2132;Name=AT1TE38505;Classification=RC/Helitron;Sequence_ontology=SO:0000657;Identity=1;Method=homology
1	11901479	11901498	+	iso-20-626BYVM1; Name=ath-miR2933a; Alias=MIMAT0014136&ath-miR2933a; Parent=MI0013362|ath-MIR2933a	1	11899688	11901524	+	ID=TE_homo_2132;Name=AT1TE38505;Classification=RC/Helitron;Sequence_ontology=SO:0000657;Identity=1;Method=homology
1	11901479	11901498	+	iso-20-626BYVMF; Name=ath-miR2933a; Alias=MIMAT0014136&ath-miR2933a; Parent=MI0013362|ath-MIR2933a	1	11899688	11901524	+	ID=TE_homo_2132;Name=AT1TE38505;Classification=RC/Helitron;Sequence_ontology=SO:0000657;Identity=1;Method=homology
1	11901479	11901498	+	iso-20-626BYVMH; Name=ath-miR2933a; Alias=MIMAT0014136&ath-miR2933a; Parent=MI0013362|ath-MIR2933a	1	11899688	11901524	+	ID=TE_homo_2132;Name=AT1TE38505;Classification=RC/Helitron;Sequence_ontology=SO:0000657;Identity=1;Method=homology
1	11901479	11901498	+	iso-20-626BYVMI; Name=ath-miR2933a; Alias=MIMAT0014136&ath-miR2933a; Parent=MI0013362|ath-MIR2933a	1	11899688	11901524	+	ID=TE_homo_2132;Name=AT1TE38505;Classification=RC/Helitron;Sequence_ontology=SO:0000657;Identity=1;Method=homology
1	11901479	11901499	+	iso-21-626BYVM1D; Name=ath-miR2933a; Alias=MIMAT0014136&ath-miR2933a; Parent=MI0013362|ath-MIR2933a	1	11899688	11901524	+	ID=TE_homo_2132;Name=AT1TE38505;Classification=RC/Helitron;Sequence_ontology=SO:0000657;Identity=1;Method=homology
1	11901479	11901499	+	iso-21-626BYVMFB; Name=ath-miR2933a; Alias=MIMAT0014136&ath-miR2933a; Parent=MI0013362|ath-MIR2933a	1	11899688	11901524	+	ID=TE_homo_2132;Name=AT1TE38505;Classification=RC/Helitron;Sequence_ontology=SO:0000657;Identity=1;Method=homology
1	11901479	11901499	+	iso-21-626BYVMH0; Name=ath-miR2933a; Alias=MIMAT0014136&ath-miR2933a; Parent=MI0013362|ath-MIR2933a	1	11899688	11901524	+	ID=TE_homo_2132;Name=AT1TE38505;Classification=RC/Helitron;Sequence_ontology=SO:0000657;Identity=1;Method=homology
1	11901479	11901499	+	iso-21-626BYVMIE; Name=ath-miR2933a; Alias=MIMAT0014136&ath-miR2933a; Parent=MI0013362|ath-MIR2933a	1	11899688	11901524	+	ID=TE_homo_2132;Name=AT1TE38505;Classification=RC/Helitron;Sequence_ontology=SO:0000657;Identity=1;Method=homology
1	11901479	11901500	+	iso-22-626BYVMFF; Name=ath-miR2933a; Alias=MIMAT0014136&ath-miR2933a; Parent=MI0013362|ath-MIR2933a	1	11899688	11901524	+	ID=TE_homo_2132;Name=AT1TE38505;Classification=RC/Helitron;Sequence_ontology=SO:0000657;Identity=1;Method=homology
1	11901479	11901502	+	iso-24-626BYVMF06; Name=ath-miR2933a; Alias=MIMAT0014136&ath-miR2933a; Parent=MI0013362|ath-MIR2933a	1	11899688	11901524	+	ID=TE_homo_2132;Name=AT1TE38505;Classification=RC/Helitron;Sequence_ontology=SO:0000657;Identity=1;Method=homology
1	11901481	11901506	+	iso-26-FKBNLSQEZU0; Name=ath-miR2933a; Alias=MIMAT0014136&ath-miR2933a; Parent=MI0013362|ath-MIR2933a	1	11899688	11901524	+	ID=TE_homo_2132;Name=AT1TE38505;Classification=RC/Helitron;Sequence_ontology=SO:0000657;Identity=1;Method=homology
1	11901483	11901502	+	iso-20-1BIS3J5Z; Name=ath-miR2933a; Alias=MIMAT0014136&ath-miR2933a; Parent=MI0013362|ath-MIR2933a	1	11899688	11901524	+	ID=TE_homo_2132;Name=AT1TE38505;Classification=RC/Helitron;Sequence_ontology=SO:0000657;Identity=1;Method=homology
1	11901483	11901503	+	iso-21-1BIS3J5Z0; Name=ath-miR2933a; Alias=MIMAT0014136&ath-miR2933a; Parent=MI0013362|ath-MIR2933a	1	11899688	11901524	+	ID=TE_homo_2132;Name=AT1TE38505;Classification=RC/Helitron;Sequence_ontology=SO:0000657;Identity=1;Method=homology
1	11901483	11901503	+	iso-21-1BIS3J5ZB; Name=ath-miR2933a; Alias=MIMAT0014136&ath-miR2933a; Parent=MI0013362|ath-MIR2933a	1	11899688	11901524	+	ID=TE_homo_2132;Name=AT1TE38505;Classification=RC/Helitron;Sequence_ontology=SO:0000657;Identity=1;Method=homology
1	11901483	11901503	+	iso-21-1BIS3J5ZD; Name=ath-miR2933a; Alias=MIMAT0014136&ath-miR2933a; Parent=MI0013362|ath-MIR2933a	1	11899688	11901524	+	ID=TE_homo_2132;Name=AT1TE38505;Classification=RC/Helitron;Sequence_ontology=SO:0000657;Identity=1;Method=homology
1	11901483	11901503	+	iso-21-1BIS3J5ZE; Name=ath-miR2933a; Alias=MIMAT0014136&ath-miR2933a; Parent=MI0013362|ath-MIR2933a	1	11899688	11901524	+	ID=TE_homo_2132;Name=AT1TE38505;Classification=RC/Helitron;Sequence_ontology=SO:0000657;Identity=1;Method=homology
1	11901483	11901504	+	iso-22-1BIS3J5ZQ; Name=ath-miR2933a; Alias=MIMAT0014136&ath-miR2933a; Parent=MI0013362|ath-MIR2933a	1	11899688	11901524	+	ID=TE_homo_2132;Name=AT1TE38505;Classification=RC/Helitron;Sequence_ontology=SO:0000657;Identity=1;Method=homology
1	11901487	11901507	+	iso-21-D9P8LNZ0E; Name=ath-miR2933a; Alias=MIMAT0014136&ath-miR2933a; Parent=MI0013362|ath-MIR2933a	1	11899688	11901524	+	ID=TE_homo_2132;Name=AT1TE38505;Classification=RC/Helitron;Sequence_ontology=SO:0000657;Identity=1;Method=homology
1	11901487	11901508	+	iso-22-D9P8LNZ05; Name=ath-miR2933a; Alias=MIMAT0014136&ath-miR2933a; Parent=MI0013362|ath-MIR2933a	1	11899688	11901524	+	ID=TE_homo_2132;Name=AT1TE38505;Classification=RC/Helitron;Sequence_ontology=SO:0000657;Identity=1;Method=homology
1	11901487	11901508	+	iso-22-D9P8LNZ0O; Name=ath-miR2933a; Alias=MIMAT0014136&ath-miR2933a; Parent=MI0013362|ath-MIR2933a	1	11899688	11901524	+	ID=TE_homo_2132;Name=AT1TE38505;Classification=RC/Helitron;Sequence_ontology=SO:0000657;Identity=1;Method=homology
1	11901487	11901508	+	iso-22-D9P8LNZ0P; Name=ath-miR2933a; Alias=MIMAT0014136&ath-miR2933a; Parent=MI0013362|ath-MIR2933a	1	11899688	11901524	+	ID=TE_homo_2132;Name=AT1TE38505;Classification=RC/Helitron;Sequence_ontology=SO:0000657;Identity=1;Method=homology
1	11901487	11901508	+	iso-22-D9P8LNZ0Q; Name=ath-miR2933a; Alias=MIMAT0014136&ath-miR2933a; Parent=MI0013362|ath-MIR2933a	1	11899688	11901524	+	ID=TE_homo_2132;Name=AT1TE38505;Classification=RC/Helitron;Sequence_ontology=SO:0000657;Identity=1;Method=homology
1	11901487	11901509	+	iso-23-D9P8LNZ004; Name=ath-miR2933a; Alias=MIMAT0014136&ath-miR2933a; Parent=MI0013362|ath-MIR2933a	1	11899688	11901524	+	ID=TE_homo_2132;Name=AT1TE38505;Classification=RC/Helitron;Sequence_ontology=SO:0000657;Identity=1;Method=homology
1	11901487	11901509	+	iso-23-D9P8LNZ00F; Name=ath-miR2933a; Alias=MIMAT0014136&ath-miR2933a; Parent=MI0013362|ath-MIR2933a	1	11899688	11901524	+	ID=TE_homo_2132;Name=AT1TE38505;Classification=RC/Helitron;Sequence_ontology=SO:0000657;Identity=1;Method=homology
1	11901487	11901509	+	iso-23-D9P8LNZ00J; Name=ath-miR2933a; Alias=MIMAT0014136&ath-miR2933a; Parent=MI0013362|ath-MIR2933a	1	11899688	11901524	+	ID=TE_homo_2132;Name=AT1TE38505;Classification=RC/Helitron;Sequence_ontology=SO:0000657;Identity=1;Method=homology
1	11901487	11901509	+	iso-23-D9P8LNZ00Q; Name=ath-miR2933a; Alias=MIMAT0014136&ath-miR2933a; Parent=MI0013362|ath-MIR2933a	1	11899688	11901524	+	ID=TE_homo_2132;Name=AT1TE38505;Classification=RC/Helitron;Sequence_ontology=SO:0000657;Identity=1;Method=homology
1	11901487	11901510	+	iso-24-D9P8LNZ026; Name=ath-miR2933a; Alias=MIMAT0014136&ath-miR2933a; Parent=MI0013362|ath-MIR2933a	1	11899688	11901524	+	ID=TE_homo_2132;Name=AT1TE38505;Classification=RC/Helitron;Sequence_ontology=SO:0000657;Identity=1;Method=homology
1	12035091	12035115	+	iso-25-UBIB61XFDN; Name=ath-miR5666; Alias=MIMAT0022444&ath-miR5666; Parent=MI0019255|ath-MIR5666	1	12034750	12035337	+	ID=TE_homo_2178;Name=AT1TE38915;Classification=DNA;Sequence_ontology=SO:0000657;Identity=1;Method=homology
1	12035091	12035116	+	iso-26-UBIB61XFDNE; Name=ath-miR5666; Alias=MIMAT0022444&ath-miR5666; Parent=MI0019255|ath-MIR5666	1	12034750	12035337	+	ID=TE_homo_2178;Name=AT1TE38915;Classification=DNA;Sequence_ontology=SO:0000657;Identity=1;Method=homology
1	12035093	12035118	+	iso-26-BEOK0Y0B79B; Name=ath-miR5666; Alias=MIMAT0022444&ath-miR5666; Parent=MI0019255|ath-MIR5666	1	12034750	12035337	+	ID=TE_homo_2178;Name=AT1TE38915;Classification=DNA;Sequence_ontology=SO:0000657;Identity=1;Method=homology
1	12035098	12035116	+	iso-19-OK0Y0B2Q; Name=ath-miR5666; Alias=MIMAT0022444&ath-miR5666; Parent=MI0019255|ath-MIR5666	1	12034750	12035337	+	ID=TE_homo_2178;Name=AT1TE38915;Classification=DNA;Sequence_ontology=SO:0000657;Identity=1;Method=homology
1	12035098	12035117	+	iso-20-OK0Y0B79; Name=ath-miR5666; Alias=MIMAT0022444&ath-miR5666; Parent=MI0019255|ath-MIR5666	1	12034750	12035337	+	ID=TE_homo_2178;Name=AT1TE38915;Classification=DNA;Sequence_ontology=SO:0000657;Identity=1;Method=homology
1	12035098	12035117	+	iso-20-OK0Y0B7Z; Name=ath-miR5666; Alias=MIMAT0022444&ath-miR5666; Parent=MI0019255|ath-MIR5666	1	12034750	12035337	+	ID=TE_homo_2178;Name=AT1TE38915;Classification=DNA;Sequence_ontology=SO:0000657;Identity=1;Method=homology
1	12035098	12035118	+	iso-21-OK0Y0B7ZE; Name=ath-miR5666; Alias=MIMAT0022444&ath-miR5666; Parent=MI0019255|ath-MIR5666	1	12034750	12035337	+	ID=TE_homo_2178;Name=AT1TE38915;Classification=DNA;Sequence_ontology=SO:0000657;Identity=1;Method=homology
1	12035098	12035120	+	iso-23-OK0Y0B79DJ; Name=ath-miR5666; Alias=MIMAT0022444&ath-miR5666; Parent=MI0019255|ath-MIR5666	1	12034750	12035337	+	ID=TE_homo_2178;Name=AT1TE38915;Classification=DNA;Sequence_ontology=SO:0000657;Identity=1;Method=homology
1	12035101	12035120	+	iso-20-61XFDN81; Name=ath-miR5666; Alias=MIMAT0022444&ath-miR5666; Parent=MI0019255|ath-MIR5666	1	12034750	12035337	+	ID=TE_homo_2178;Name=AT1TE38915;Classification=DNA;Sequence_ontology=SO:0000657;Identity=1;Method=homology
1	12035104	12035124	+	iso-21-3U20Z6K40; Name=ath-miR5666; Alias=MIMAT0022444&ath-miR5666; Parent=MI0019255|ath-MIR5666	1	12034750	12035337	+	ID=TE_homo_2178;Name=AT1TE38915;Classification=DNA;Sequence_ontology=SO:0000657;Identity=1;Method=homology
1	12035104	12035125	+	iso-22-3U20Z6K44; Name=ath-miR5666; Alias=MIMAT0022444&ath-miR5666; Parent=MI0019255|ath-MIR5666	1	12034750	12035337	+	ID=TE_homo_2178;Name=AT1TE38915;Classification=DNA;Sequence_ontology=SO:0000657;Identity=1;Method=homology
1	12035107	12035128	+	iso-22-OO1Z26922; Name=ath-miR5666; Alias=MIMAT0022444&ath-miR5666; Parent=MI0019255|ath-MIR5666	1	12034750	12035337	+	ID=TE_homo_2178;Name=AT1TE38915;Classification=DNA;Sequence_ontology=SO:0000657;Identity=1;Method=homology
1	12035107	12035129	+	iso-23-OO1Z2692DI; Name=ath-miR5666; Alias=MIMAT0022444&ath-miR5666; Parent=MI0019255|ath-MIR5666	1	12034750	12035337	+	ID=TE_homo_2178;Name=AT1TE38915;Classification=DNA;Sequence_ontology=SO:0000657;Identity=1;Method=homology
1	12035110	12035132	+	iso-23-B3Y5J8OQDL; Name=ath-miR5666; Alias=MIMAT0022444&ath-miR5666; Parent=MI0019255|ath-MIR5666	1	12034750	12035337	+	ID=TE_homo_2178;Name=AT1TE38915;Classification=DNA;Sequence_ontology=SO:0000657;Identity=1;Method=homology
1	12035110	12035133	+	iso-24-B3Y5J8OQ1S; Name=ath-miR5666; Alias=MIMAT0022444&ath-miR5666; Parent=MI0019255|ath-MIR5666	1	12034750	12035337	+	ID=TE_homo_2178;Name=AT1TE38915;Classification=DNA;Sequence_ontology=SO:0000657;Identity=1;Method=homology
1	12035113	12035130	+	iso-18-790QRDDD; Name=ath-miR5666; Alias=MIMAT0022444&ath-miR5666; Parent=MI0019255|ath-MIR5666	1	12034750	12035337	+	ID=TE_homo_2178;Name=AT1TE38915;Classification=DNA;Sequence_ontology=SO:0000657;Identity=1;Method=homology
1	12035113	12035132	+	iso-20-790QRDHO; Name=ath-miR5666; Alias=MIMAT0022444&ath-miR5666; Parent=MI0019255|ath-MIR5666	1	12034750	12035337	+	ID=TE_homo_2178;Name=AT1TE38915;Classification=DNA;Sequence_ontology=SO:0000657;Identity=1;Method=homology
1	12035113	12035136	+	iso-24-790QRDHUII; Name=ath-miR5666; Alias=MIMAT0022444&ath-miR5666; Parent=MI0019255|ath-MIR5666	1	12034750	12035337	+	ID=TE_homo_2178;Name=AT1TE38915;Classification=DNA;Sequence_ontology=SO:0000657;Identity=1;Method=homology
1	12035113	12035137	+	iso-25-790QRDHUPN; Name=ath-miR5666; Alias=MIMAT0022444&ath-miR5666; Parent=MI0019255|ath-MIR5666	1	12034750	12035337	+	ID=TE_homo_2178;Name=AT1TE38915;Classification=DNA;Sequence_ontology=SO:0000657;Identity=1;Method=homology
1	12035116	12035140	+	iso-25-81IK0M5FZO; Name=ath-miR5666; Alias=MIMAT0022444&ath-miR5666; Parent=MI0019255|ath-MIR5666	1	12034750	12035337	+	ID=TE_homo_2178;Name=AT1TE38915;Classification=DNA;Sequence_ontology=SO:0000657;Identity=1;Method=homology
1	12035117	12035135	+	iso-19-2692JSEU; Name=ath-miR5666; Alias=MIMAT0022444&ath-miR5666; Parent=MI0019255|ath-MIR5666	1	12034750	12035337	+	ID=TE_homo_2178;Name=AT1TE38915;Classification=DNA;Sequence_ontology=SO:0000657;Identity=1;Method=homology
1	12035117	12035136	+	iso-20-2692JSF5; Name=ath-miR5666; Alias=MIMAT0022444&ath-miR5666; Parent=MI0019255|ath-MIR5666	1	12034750	12035337	+	ID=TE_homo_2178;Name=AT1TE38915;Classification=DNA;Sequence_ontology=SO:0000657;Identity=1;Method=homology
1	12035117	12035136	+	iso-20-2692JSFQ; Name=ath-miR5666; Alias=MIMAT0022444&ath-miR5666; Parent=MI0019255|ath-MIR5666	1	12034750	12035337	+	ID=TE_homo_2178;Name=AT1TE38915;Classification=DNA;Sequence_ontology=SO:0000657;Identity=1;Method=homology
1	12035117	12035137	+	iso-21-2692JSFQE; Name=ath-miR5666; Alias=MIMAT0022444&ath-miR5666; Parent=MI0019255|ath-MIR5666	1	12034750	12035337	+	ID=TE_homo_2178;Name=AT1TE38915;Classification=DNA;Sequence_ontology=SO:0000657;Identity=1;Method=homology
1	12035117	12035138	+	iso-22-2692JSFQQ; Name=ath-miR5666; Alias=MIMAT0022444&ath-miR5666; Parent=MI0019255|ath-MIR5666	1	12034750	12035337	+	ID=TE_homo_2178;Name=AT1TE38915;Classification=DNA;Sequence_ontology=SO:0000657;Identity=1;Method=homology
1	12035117	12035140	+	iso-24-2692JSFQKQ; Name=ath-miR5666; Alias=MIMAT0022444&ath-miR5666; Parent=MI0019255|ath-MIR5666	1	12034750	12035337	+	ID=TE_homo_2178;Name=AT1TE38915;Classification=DNA;Sequence_ontology=SO:0000657;Identity=1;Method=homology
1	12035121	12035140	+	iso-20-IK0M5FZO; Name=ath-miR5666; Alias=MIMAT0022444&ath-miR5666; Parent=MI0019255|ath-MIR5666	1	12034750	12035337	+	ID=TE_homo_2178;Name=AT1TE38915;Classification=DNA;Sequence_ontology=SO:0000657;Identity=1;Method=homology
1	12035121	12035141	+	iso-21-IK0M5FZOB; Name=ath-miR5666; Alias=MIMAT0022444&ath-miR5666; Parent=MI0019255|ath-MIR5666	1	12034750	12035337	+	ID=TE_homo_2178;Name=AT1TE38915;Classification=DNA;Sequence_ontology=SO:0000657;Identity=1;Method=homology
1	12035121	12035141	+	iso-21-IK0M5FZOD; Name=ath-miR5666; Alias=MIMAT0022444&ath-miR5666; Parent=MI0019255|ath-MIR5666	1	12034750	12035337	+	ID=TE_homo_2178;Name=AT1TE38915;Classification=DNA;Sequence_ontology=SO:0000657;Identity=1;Method=homology
1	12035121	12035141	+	iso-21-IK0M5FZOE; Name=ath-miR5666; Alias=MIMAT0022444&ath-miR5666; Parent=MI0019255|ath-MIR5666	1	12034750	12035337	+	ID=TE_homo_2178;Name=AT1TE38915;Classification=DNA;Sequence_ontology=SO:0000657;Identity=1;Method=homology
1	12035121	12035142	+	iso-22-IK0M5FZOQ; Name=ath-miR5666; Alias=MIMAT0022444&ath-miR5666; Parent=MI0019255|ath-MIR5666	1	12034750	12035337	+	ID=TE_homo_2178;Name=AT1TE38915;Classification=DNA;Sequence_ontology=SO:0000657;Identity=1;Method=homology
1	12035121	12035143	+	iso-23-IK0M5FZO0Q; Name=ath-miR5666; Alias=MIMAT0022444&ath-miR5666; Parent=MI0019255|ath-MIR5666	1	12034750	12035337	+	ID=TE_homo_2178;Name=AT1TE38915;Classification=DNA;Sequence_ontology=SO:0000657;Identity=1;Method=homology
1	12035121	12035144	+	iso-24-IK0M5FZOKQ; Name=ath-miR5666; Alias=MIMAT0022444&ath-miR5666; Parent=MI0019255|ath-MIR5666	1	12034750	12035337	+	ID=TE_homo_2178;Name=AT1TE38915;Classification=DNA;Sequence_ontology=SO:0000657;Identity=1;Method=homology
1	12035121	12035145	+	iso-25-IK0M5FZOZZ; Name=ath-miR5666; Alias=MIMAT0022444&ath-miR5666; Parent=MI0019255|ath-MIR5666	1	12034750	12035337	+	ID=TE_homo_2178;Name=AT1TE38915;Classification=DNA;Sequence_ontology=SO:0000657;Identity=1;Method=homology
1	12035121	12035146	+	iso-26-IK0M5FZOZZE; Name=ath-miR5666; Alias=MIMAT0022444&ath-miR5666; Parent=MI0019255|ath-MIR5666	1	12034750	12035337	+	ID=TE_homo_2178;Name=AT1TE38915;Classification=DNA;Sequence_ontology=SO:0000657;Identity=1;Method=homology
1	12035125	12035145	+	iso-21-OQLJIXHRE; Name=ath-miR5666; Alias=MIMAT0022444&ath-miR5666; Parent=MI0019255|ath-MIR5666	1	12034750	12035337	+	ID=TE_homo_2178;Name=AT1TE38915;Classification=DNA;Sequence_ontology=SO:0000657;Identity=1;Method=homology
1	12035125	12035146	+	iso-22-OQLJIXHRQ; Name=ath-miR5666; Alias=MIMAT0022444&ath-miR5666; Parent=MI0019255|ath-MIR5666	1	12034750	12035337	+	ID=TE_homo_2178;Name=AT1TE38915;Classification=DNA;Sequence_ontology=SO:0000657;Identity=1;Method=homology
1	12035129	12035150	+	iso-22-W0JZDRN65; Name=ath-miR5666; Alias=MIMAT0022444&ath-miR5666; Parent=MI0019255|ath-MIR5666	1	12034750	12035337	+	ID=TE_homo_2178;Name=AT1TE38915;Classification=DNA;Sequence_ontology=SO:0000657;Identity=1;Method=homology
1	12035129	12035151	+	iso-23-W0JZDRN602; Name=ath-miR5666; Alias=MIMAT0022444&ath-miR5666; Parent=MI0019255|ath-MIR5666	1	12034750	12035337	+	ID=TE_homo_2178;Name=AT1TE38915;Classification=DNA;Sequence_ontology=SO:0000657;Identity=1;Method=homology
1	12035129	12035151	+	iso-23-W0JZDRN603; Name=ath-miR5666; Alias=MIMAT0022444&ath-miR5666; Parent=MI0019255|ath-MIR5666	1	12034750	12035337	+	ID=TE_homo_2178;Name=AT1TE38915;Classification=DNA;Sequence_ontology=SO:0000657;Identity=1;Method=homology
1	12035129	12035151	+	iso-23-W0JZDRN60K; Name=ath-miR5666; Alias=MIMAT0022444&ath-miR5666; Parent=MI0019255|ath-MIR5666	1	12034750	12035337	+	ID=TE_homo_2178;Name=AT1TE38915;Classification=DNA;Sequence_ontology=SO:0000657;Identity=1;Method=homology
1	12035129	12035152	+	iso-24-W0JZDRN6JF; Name=ath-miR5666; Alias=MIMAT0022444&ath-miR5666; Parent=MI0019255|ath-MIR5666	1	12034750	12035337	+	ID=TE_homo_2178;Name=AT1TE38915;Classification=DNA;Sequence_ontology=SO:0000657;Identity=1;Method=homology
1	12035129	12035152	+	iso-24-W0JZDRN6JQ; Name=ath-miR5666; Alias=MIMAT0022444&ath-miR5666; Parent=MI0019255|ath-MIR5666	1	12034750	12035337	+	ID=TE_homo_2178;Name=AT1TE38915;Classification=DNA;Sequence_ontology=SO:0000657;Identity=1;Method=homology
1	12035129	12035154	+	iso-26-W0JZDRN68BB; Name=ath-miR5666; Alias=MIMAT0022444&ath-miR5666; Parent=MI0019255|ath-MIR5666	1	12034750	12035337	+	ID=TE_homo_2178;Name=AT1TE38915;Classification=DNA;Sequence_ontology=SO:0000657;Identity=1;Method=homology
1	12035131	12035149	+	iso-19-5FZO87JI; Name=ath-miR5666; Alias=MIMAT0022444&ath-miR5666; Parent=MI0019255|ath-MIR5666	1	12034750	12035337	+	ID=TE_homo_2178;Name=AT1TE38915;Classification=DNA;Sequence_ontology=SO:0000657;Identity=1;Method=homology
1	13067291	13067313	+	iso-23-O3KMOXDI0D; Name=ath-miR773a; Alias=MIMAT0003932&ath-miR773a; Parent=MI0005103|ath-MIR773a	1	13067134	13069965	+	ID=TE_homo_2859;Name=AT1TE42635;Classification=RC/Helitron;Sequence_ontology=SO:0000657;Identity=1;Method=homology
1	13067291	13067314	+	iso-24-O3KMOXDI22; Name=ath-miR773a; Alias=MIMAT0003932&ath-miR773a; Parent=MI0005103|ath-MIR773a	1	13067134	13069965	+	ID=TE_homo_2859;Name=AT1TE42635;Classification=RC/Helitron;Sequence_ontology=SO:0000657;Identity=1;Method=homology
1	13067293	13067316	+	iso-24-1RHU4BQWFV; Name=ath-miR773a; Alias=MIMAT0003932&ath-miR773a; Parent=MI0005103|ath-MIR773a	1	13067134	13069965	+	ID=TE_homo_2859;Name=AT1TE42635;Classification=RC/Helitron;Sequence_ontology=SO:0000657;Identity=1;Method=homology
1	13067296	13067313	+	iso-18-KMOXDI0D; Name=ath-miR773a; Alias=MIMAT0003932&ath-miR773a; Parent=MI0005103|ath-MIR773a	1	13067134	13069965	+	ID=TE_homo_2859;Name=AT1TE42635;Classification=RC/Helitron;Sequence_ontology=SO:0000657;Identity=1;Method=homology
1	13067298	13067319	+	iso-22-HU4BQW27N; Name=ath-miR773a; Alias=MIMAT0003932&ath-miR773a; Parent=MI0005103|ath-MIR773a	1	13067134	13069965	+	ID=TE_homo_2859;Name=AT1TE42635;Classification=RC/Helitron;Sequence_ontology=SO:0000657;Identity=1;Method=homology
1	13067298	13067320	+	iso-23-HU4BQW270E; Name=ath-miR773a; Alias=MIMAT0003932&ath-miR773a; Parent=MI0005103|ath-MIR773a	1	13067134	13069965	+	ID=TE_homo_2859;Name=AT1TE42635;Classification=RC/Helitron;Sequence_ontology=SO:0000657;Identity=1;Method=homology
1	13067298	13067321	+	iso-24-HU4BQW272Q; Name=ath-miR773a; Alias=MIMAT0003932&ath-miR773a; Parent=MI0005103|ath-MIR773a	1	13067134	13069965	+	ID=TE_homo_2859;Name=AT1TE42635;Classification=RC/Helitron;Sequence_ontology=SO:0000657;Identity=1;Method=homology
1	13067299	13067319	+	iso-21-WDU0NM0ZE; Name=ath-miR773a; Alias=MIMAT0003932&ath-miR773a; Parent=MI0005103|ath-MIR773a	1	13067134	13069965	+	ID=TE_homo_2859;Name=AT1TE42635;Classification=RC/Helitron;Sequence_ontology=SO:0000657;Identity=1;Method=homology
1	13067305	13067324	+	iso-20-BJ963WZI; Name=ath-miR773a; Alias=MIMAT0003932&ath-miR773a; Parent=MI0005103|ath-MIR773a	1	13067134	13069965	+	ID=TE_homo_2859;Name=AT1TE42635;Classification=RC/Helitron;Sequence_ontology=SO:0000657;Identity=1;Method=homology
1	13067305	13067325	+	iso-21-BJ963WZIE; Name=ath-miR773a; Alias=MIMAT0003932&ath-miR773a; Parent=MI0005103|ath-MIR773a	1	13067134	13069965	+	ID=TE_homo_2859;Name=AT1TE42635;Classification=RC/Helitron;Sequence_ontology=SO:0000657;Identity=1;Method=homology
1	13067305	13067326	+	iso-22-BJ963WZIQ; Name=ath-miR773a; Alias=MIMAT0003932&ath-miR773a; Parent=MI0005103|ath-MIR773a	1	13067134	13069965	+	ID=TE_homo_2859;Name=AT1TE42635;Classification=RC/Helitron;Sequence_ontology=SO:0000657;Identity=1;Method=homology
1	13067311	13067332	+	iso-22-S5NNXZKJQ; Name=ath-miR773a; Alias=MIMAT0003932&ath-miR773a; Parent=MI0005103|ath-MIR773a	1	13067134	13069965	+	ID=TE_homo_2859;Name=AT1TE42635;Classification=RC/Helitron;Sequence_ontology=SO:0000657;Identity=1;Method=homology
1	13067311	13067333	+	iso-23-S5NNXZKJ0Q; Name=ath-miR773a; Alias=MIMAT0003932&ath-miR773a; Parent=MI0005103|ath-MIR773a	1	13067134	13069965	+	ID=TE_homo_2859;Name=AT1TE42635;Classification=RC/Helitron;Sequence_ontology=SO:0000657;Identity=1;Method=homology
1	13067311	13067334	+	iso-24-S5NNXZKJKQ; Name=ath-miR773a; Alias=MIMAT0003932&ath-miR773a; Parent=MI0005103|ath-MIR773a	1	13067134	13069965	+	ID=TE_homo_2859;Name=AT1TE42635;Classification=RC/Helitron;Sequence_ontology=SO:0000657;Identity=1;Method=homology
1	13067314	13067337	+	iso-24-0YZVY6QZKD; Name=ath-miR773a; Alias=MIMAT0003932&ath-miR773a; Parent=MI0005103|ath-MIR773a	1	13067134	13069965	+	ID=TE_homo_2859;Name=AT1TE42635;Classification=RC/Helitron;Sequence_ontology=SO:0000657;Identity=1;Method=homology
1	13067317	13067340	+	iso-24-9ZQ9JIZWHJ; Name=ath-miR773a; Alias=MIMAT0003932&ath-miR773a; Parent=MI0005103|ath-MIR773a	1	13067134	13069965	+	ID=TE_homo_2859;Name=AT1TE42635;Classification=RC/Helitron;Sequence_ontology=SO:0000657;Identity=1;Method=homology
1	13067317	13067341	+	iso-25-9ZQ9JIZW46; Name=ath-miR773a; Alias=MIMAT0003932&ath-miR773a; Parent=MI0005103|ath-MIR773a	1	13067134	13069965	+	ID=TE_homo_2859;Name=AT1TE42635;Classification=RC/Helitron;Sequence_ontology=SO:0000657;Identity=1;Method=homology
1	13067317	13067341	+	iso-25-9ZQ9JIZW47; Name=ath-miR773a; Alias=MIMAT0003932&ath-miR773a; Parent=MI0005103|ath-MIR773a	1	13067134	13069965	+	ID=TE_homo_2859;Name=AT1TE42635;Classification=RC/Helitron;Sequence_ontology=SO:0000657;Identity=1;Method=homology
1	13067317	13067341	+	iso-25-9ZQ9JIZW4R; Name=ath-miR773a; Alias=MIMAT0003932&ath-miR773a; Parent=MI0005103|ath-MIR773a	1	13067134	13069965	+	ID=TE_homo_2859;Name=AT1TE42635;Classification=RC/Helitron;Sequence_ontology=SO:0000657;Identity=1;Method=homology
1	13067317	13067341	+	iso-25-9ZQ9JIZW4S; Name=ath-miR773a; Alias=MIMAT0003932&ath-miR773a; Parent=MI0005103|ath-MIR773a	1	13067134	13069965	+	ID=TE_homo_2859;Name=AT1TE42635;Classification=RC/Helitron;Sequence_ontology=SO:0000657;Identity=1;Method=homology
1	13067320	13067345	+	iso-26-ZI8PNZS9N5D; Name=ath-miR773a; Alias=MIMAT0003932&ath-miR773a; Parent=MI0005103|ath-MIR773a	1	13067134	13069965	+	ID=TE_homo_2859;Name=AT1TE42635;Classification=RC/Helitron;Sequence_ontology=SO:0000657;Identity=1;Method=homology
1	13067321	13067339	+	iso-19-XZKJZYJ5; Name=ath-miR773a; Alias=MIMAT0003932&ath-miR773a; Parent=MI0005103|ath-MIR773a	1	13067134	13069965	+	ID=TE_homo_2859;Name=AT1TE42635;Classification=RC/Helitron;Sequence_ontology=SO:0000657;Identity=1;Method=homology
1	13067321	13067340	+	iso-20-XZKJZYW6; Name=ath-miR773a; Alias=MIMAT0003932&ath-miR773a; Parent=MI0005103|ath-MIR773a	1	13067134	13069965	+	ID=TE_homo_2859;Name=AT1TE42635;Classification=RC/Helitron;Sequence_ontology=SO:0000657;Identity=1;Method=homology
1	13067321	13067340	+	iso-20-XZKJZYW7; Name=ath-miR773a; Alias=MIMAT0003932&ath-miR773a; Parent=MI0005103|ath-MIR773a	1	13067134	13069965	+	ID=TE_homo_2859;Name=AT1TE42635;Classification=RC/Helitron;Sequence_ontology=SO:0000657;Identity=1;Method=homology
1	13067321	13067340	+	iso-20-XZKJZYWR; Name=ath-miR773a; Alias=MIMAT0003932&ath-miR773a; Parent=MI0005103|ath-MIR773a	1	13067134	13069965	+	ID=TE_homo_2859;Name=AT1TE42635;Classification=RC/Helitron;Sequence_ontology=SO:0000657;Identity=1;Method=homology
1	13067321	13067341	+	iso-21-XZKJZYW7E; Name=ath-miR773a; Alias=MIMAT0003932&ath-miR773a; Parent=MI0005103|ath-MIR773a	1	13067134	13069965	+	ID=TE_homo_2859;Name=AT1TE42635;Classification=RC/Helitron;Sequence_ontology=SO:0000657;Identity=1;Method=homology
1	13067321	13067341	+	iso-21-XZKJZYWRD; Name=ath-miR773a; Alias=MIMAT0003932&ath-miR773a; Parent=MI0005103|ath-MIR773a	1	13067134	13069965	+	ID=TE_homo_2859;Name=AT1TE42635;Classification=RC/Helitron;Sequence_ontology=SO:0000657;Identity=1;Method=homology
1	13067321	13067342	+	iso-22-XZKJZYW7Q; Name=ath-miR773a; Alias=MIMAT0003932&ath-miR773a; Parent=MI0005103|ath-MIR773a	1	13067134	13069965	+	ID=TE_homo_2859;Name=AT1TE42635;Classification=RC/Helitron;Sequence_ontology=SO:0000657;Identity=1;Method=homology
1	13067321	13067343	+	iso-23-XZKJZYW70Q; Name=ath-miR773a; Alias=MIMAT0003932&ath-miR773a; Parent=MI0005103|ath-MIR773a	1	13067134	13069965	+	ID=TE_homo_2859;Name=AT1TE42635;Classification=RC/Helitron;Sequence_ontology=SO:0000657;Identity=1;Method=homology
1	13067325	13067345	+	iso-21-8PNZS9N5D; Name=ath-miR773a; Alias=MIMAT0003932&ath-miR773a; Parent=MI0005103|ath-MIR773a	1	13067134	13069965	+	ID=TE_homo_2859;Name=AT1TE42635;Classification=RC/Helitron;Sequence_ontology=SO:0000657;Identity=1;Method=homology
1	13067328	13067347	+	iso-20-FZZM8Z0Y; Name=ath-miR773a; Alias=MIMAT0003932&ath-miR773a; Parent=MI0005103|ath-MIR773a	1	13067134	13069965	+	ID=TE_homo_2859;Name=AT1TE42635;Classification=RC/Helitron;Sequence_ontology=SO:0000657;Identity=1;Method=homology
1	13067328	13067348	+	iso-21-FZZM8Z0YB; Name=ath-miR773a; Alias=MIMAT0003932&ath-miR773a; Parent=MI0005103|ath-MIR773a	1	13067134	13069965	+	ID=TE_homo_2859;Name=AT1TE42635;Classification=RC/Helitron;Sequence_ontology=SO:0000657;Identity=1;Method=homology
1	13067328	13067348	+	iso-21-FZZM8Z0YD; Name=ath-miR773a; Alias=MIMAT0003932&ath-miR773a; Parent=MI0005103|ath-MIR773a	1	13067134	13069965	+	ID=TE_homo_2859;Name=AT1TE42635;Classification=RC/Helitron;Sequence_ontology=SO:0000657;Identity=1;Method=homology
1	13067328	13067348	+	iso-21-FZZM8Z0YE; Name=ath-miR773a; Alias=MIMAT0003932&ath-miR773a; Parent=MI0005103|ath-MIR773a	1	13067134	13069965	+	ID=TE_homo_2859;Name=AT1TE42635;Classification=RC/Helitron;Sequence_ontology=SO:0000657;Identity=1;Method=homology
1	13067328	13067349	+	iso-22-FZZM8Z0YQ; Name=ath-miR773a; Alias=MIMAT0003932&ath-miR773a; Parent=MI0005103|ath-MIR773a	1	13067134	13069965	+	ID=TE_homo_2859;Name=AT1TE42635;Classification=RC/Helitron;Sequence_ontology=SO:0000657;Identity=1;Method=homology
1	13067329	13067349	+	iso-21-QZ973X3WE; Name=ath-miR773a; Alias=MIMAT0003932&ath-miR773a; Parent=MI0005103|ath-MIR773a	1	13067134	13069965	+	ID=TE_homo_2859;Name=AT1TE42635;Classification=RC/Helitron;Sequence_ontology=SO:0000657;Identity=1;Method=homology
1	13067332	13067349	+	iso-18-ZW47U70E; Name=ath-miR773a; Alias=MIMAT0003932&ath-miR773a; Parent=MI0005103|ath-MIR773a	1	13067134	13069965	+	ID=TE_homo_2859;Name=AT1TE42635;Classification=RC/Helitron;Sequence_ontology=SO:0000657;Identity=1;Method=homology
1	13067332	13067350	+	iso-19-ZW47U725; Name=ath-miR773a; Alias=MIMAT0003932&ath-miR773a; Parent=MI0005103|ath-MIR773a	1	13067134	13069965	+	ID=TE_homo_2859;Name=AT1TE42635;Classification=RC/Helitron;Sequence_ontology=SO:0000657;Identity=1;Method=homology
1	13067332	13067350	+	iso-19-ZW47U72P; Name=ath-miR773a; Alias=MIMAT0003932&ath-miR773a; Parent=MI0005103|ath-MIR773a	1	13067134	13069965	+	ID=TE_homo_2859;Name=AT1TE42635;Classification=RC/Helitron;Sequence_ontology=SO:0000657;Identity=1;Method=homology
1	13067332	13067350	+	iso-19-ZW47U72Q; Name=ath-miR773a; Alias=MIMAT0003932&ath-miR773a; Parent=MI0005103|ath-MIR773a	1	13067134	13069965	+	ID=TE_homo_2859;Name=AT1TE42635;Classification=RC/Helitron;Sequence_ontology=SO:0000657;Identity=1;Method=homology
1	13067332	13067351	+	iso-20-ZW47U77Z; Name=ath-miR773a; Alias=MIMAT0003932&ath-miR773a; Parent=MI0005103|ath-MIR773a	1	13067134	13069965	+	ID=TE_homo_2859;Name=AT1TE42635;Classification=RC/Helitron;Sequence_ontology=SO:0000657;Identity=1;Method=homology
1	13067332	13067353	+	iso-22-ZW47U77ZQ; Name=ath-miR773a; Alias=MIMAT0003932&ath-miR773a; Parent=MI0005103|ath-MIR773a	1	13067134	13069965	+	ID=TE_homo_2859;Name=AT1TE42635;Classification=RC/Helitron;Sequence_ontology=SO:0000657;Identity=1;Method=homology
1	16766263	16766288	-	iso-26-3Y8N8DMYH9E; Name=ath-miR5024-3p; Alias=MIMAT0021048&ath-miR5024-3p; Parent=MI0017894|ath-MIR5024	1	15519572	17127159	-	ID=TE_homo_4010;Name=AT1TE49780;Classification=DNA;Sequence_ontology=SO:0000657;Identity=0.762;Method=homology
1	16766267	16766290	-	iso-24-6796Z60WJ6; Name=ath-miR5024-3p; Alias=MIMAT0021048&ath-miR5024-3p; Parent=MI0017894|ath-MIR5024	1	15519572	17127159	-	ID=TE_homo_4010;Name=AT1TE49780;Classification=DNA;Sequence_ontology=SO:0000657;Identity=0.762;Method=homology
1	16766267	16766290	-	iso-24-6796Z60WKE; Name=ath-miR5024-3p; Alias=MIMAT0021048&ath-miR5024-3p; Parent=MI0017894|ath-MIR5024	1	15519572	17127159	-	ID=TE_homo_4010;Name=AT1TE49780;Classification=DNA;Sequence_ontology=SO:0000657;Identity=0.762;Method=homology
1	16766268	16766290	-	iso-23-6796Z60W0L; Name=ath-miR5024-3p; Alias=MIMAT0021048&ath-miR5024-3p; Parent=MI0017894|ath-MIR5024	1	15519572	17127159	-	ID=TE_homo_4010;Name=AT1TE49780;Classification=DNA;Sequence_ontology=SO:0000657;Identity=0.762;Method=homology
1	16766268	16766290	-	iso-23-6796Z60W0M; Name=ath-miR5024-3p; Alias=MIMAT0021048&ath-miR5024-3p; Parent=MI0017894|ath-MIR5024	1	15519572	17127159	-	ID=TE_homo_4010;Name=AT1TE49780;Classification=DNA;Sequence_ontology=SO:0000657;Identity=0.762;Method=homology
1	16766269	16766290	-	iso-22-6796Z60WP; Name=ath-miR5024-3p; Alias=MIMAT0021048&ath-miR5024-3p; Parent=MI0017894|ath-MIR5024	1	15519572	17127159	-	ID=TE_homo_4010;Name=AT1TE49780;Classification=DNA;Sequence_ontology=SO:0000657;Identity=0.762;Method=homology
1	16766270	16766292	-	iso-23-ZJNWJZ2I0Q; Name=ath-miR5024-3p; Alias=MIMAT0021048&ath-miR5024-3p; Parent=MI0017894|ath-MIR5024	1	15519572	17127159	-	ID=TE_homo_4010;Name=AT1TE49780;Classification=DNA;Sequence_ontology=SO:0000657;Identity=0.762;Method=homology
1	16766273	16766292	-	iso-20-ZJNWJZ21; Name=ath-miR5024-3p; Alias=MIMAT0021048&ath-miR5024-3p; Parent=MI0017894|ath-MIR5024	1	15519572	17127159	-	ID=TE_homo_4010;Name=AT1TE49780;Classification=DNA;Sequence_ontology=SO:0000657;Identity=0.762;Method=homology
1	16766273	16766292	-	iso-20-ZJNWJZ2I; Name=ath-miR5024-3p; Alias=MIMAT0021048&ath-miR5024-3p; Parent=MI0017894|ath-MIR5024	1	15519572	17127159	-	ID=TE_homo_4010;Name=AT1TE49780;Classification=DNA;Sequence_ontology=SO:0000657;Identity=0.762;Method=homology
1	16766274	16766292	-	iso-19-ZJNWJZFR; Name=ath-miR5024-3p; Alias=MIMAT0021048&ath-miR5024-3p; Parent=MI0017894|ath-MIR5024	1	15519572	17127159	-	ID=TE_homo_4010;Name=AT1TE49780;Classification=DNA;Sequence_ontology=SO:0000657;Identity=0.762;Method=homology
1	16766275	16766297	-	iso-23-SMZJNWJZDF; Name=ath-miR5024-3p; Alias=MIMAT0021048&ath-miR5024-3p; Parent=MI0017894|ath-MIR5024	1	15519572	17127159	-	ID=TE_homo_4010;Name=AT1TE49780;Classification=DNA;Sequence_ontology=SO:0000657;Identity=0.762;Method=homology
1	16766276	16766297	-	iso-22-SMZJNWJZ2; Name=ath-miR5024-3p; Alias=MIMAT0021048&ath-miR5024-3p; Parent=MI0017894|ath-MIR5024	1	15519572	17127159	-	ID=TE_homo_4010;Name=AT1TE49780;Classification=DNA;Sequence_ontology=SO:0000657;Identity=0.762;Method=homology
1	16766277	16766297	-	iso-21-SMZJNWJZD; Name=ath-miR5024-3p; Alias=MIMAT0021048&ath-miR5024-3p; Parent=MI0017894|ath-MIR5024	1	15519572	17127159	-	ID=TE_homo_4010;Name=AT1TE49780;Classification=DNA;Sequence_ontology=SO:0000657;Identity=0.762;Method=homology
1	16766277	16766300	-	iso-24-PWHZ6796K5; Name=ath-miR5024-3p; Alias=MIMAT0021048&ath-miR5024-3p; Parent=MI0017894|ath-MIR5024	1	15519572	17127159	-	ID=TE_homo_4010;Name=AT1TE49780;Classification=DNA;Sequence_ontology=SO:0000657;Identity=0.762;Method=homology
1	16766282	16766300	-	iso-19-PWHZ67KD; Name=ath-miR5024-3p; Alias=MIMAT0021048&ath-miR5024-3p; Parent=MI0017894|ath-MIR5024	1	15519572	17127159	-	ID=TE_homo_4010;Name=AT1TE49780;Classification=DNA;Sequence_ontology=SO:0000657;Identity=0.762;Method=homology
1	16766283	16766300	-	iso-18-PWHZ670N; Name=ath-miR5024-3p; Alias=MIMAT0021048&ath-miR5024-3p; Parent=MI0017894|ath-MIR5024	1	15519572	17127159	-	ID=TE_homo_4010;Name=AT1TE49780;Classification=DNA;Sequence_ontology=SO:0000657;Identity=0.762;Method=homology
1	16766283	16766306	-	iso-24-Z7XSV791KN; Name=ath-miR5024-3p; Alias=MIMAT0021048&ath-miR5024-3p; Parent=MI0017894|ath-MIR5024	1	15519572	17127159	-	ID=TE_homo_4010;Name=AT1TE49780;Classification=DNA;Sequence_ontology=SO:0000657;Identity=0.762;Method=homology
1	16766284	16766304	-	iso-21-WY3LWYPZ0; Name=ath-miR5024-3p; Alias=MIMAT0021048&ath-miR5024-3p; Parent=MI0017894|ath-MIR5024	1	15519572	17127159	-	ID=TE_homo_4010;Name=AT1TE49780;Classification=DNA;Sequence_ontology=SO:0000657;Identity=0.762;Method=homology
1	16766284	16766306	-	iso-23-Z7XSV7910P; Name=ath-miR5024-3p; Alias=MIMAT0021048&ath-miR5024-3p; Parent=MI0017894|ath-MIR5024	1	15519572	17127159	-	ID=TE_homo_4010;Name=AT1TE49780;Classification=DNA;Sequence_ontology=SO:0000657;Identity=0.762;Method=homology
1	16766289	16766312	-	iso-24-ULZ9Z1SMK4; Name=ath-miR5024-3p; Alias=MIMAT0021048&ath-miR5024-3p; Parent=MI0017894|ath-MIR5024	1	15519572	17127159	-	ID=TE_homo_4010;Name=AT1TE49780;Classification=DNA;Sequence_ontology=SO:0000657;Identity=0.762;Method=homology
1	16766291	16766311	-	iso-21-DQZ7XSV7E; Name=ath-miR5024-3p; Alias=MIMAT0021048&ath-miR5024-3p; Parent=MI0017894|ath-MIR5024	1	15519572	17127159	-	ID=TE_homo_4010;Name=AT1TE49780;Classification=DNA;Sequence_ontology=SO:0000657;Identity=0.762;Method=homology
1	16766298	16766318	-	iso-21-Y2HEIZNVD; Name=ath-miR5024-3p; Alias=MIMAT0021048&ath-miR5024-3p; Parent=MI0017894|ath-MIR5024	1	15519572	17127159	-	ID=TE_homo_4010;Name=AT1TE49780;Classification=DNA;Sequence_ontology=SO:0000657;Identity=0.762;Method=homology
1	16766299	16766324	-	iso-26-V7ZPDOVZWXB; Name=ath-miR5024-3p; Alias=MIMAT0021048&ath-miR5024-3p; Parent=MI0017894|ath-MIR5024	1	15519572	17127159	-	ID=TE_homo_4010;Name=AT1TE49780;Classification=DNA;Sequence_ontology=SO:0000657;Identity=0.762;Method=homology
1	16766301	16766324	-	iso-24-V7ZPDOVZJQ; Name=ath-miR5024-3p; Alias=MIMAT0021048&ath-miR5024-3p; Parent=MI0017894|ath-MIR5024	1	15519572	17127159	-	ID=TE_homo_4010;Name=AT1TE49780;Classification=DNA;Sequence_ontology=SO:0000657;Identity=0.762;Method=homology
1	16766304	16766324	-	iso-21-V7ZPDOVZD; Name=ath-miR5024-3p; Alias=MIMAT0021048&ath-miR5024-3p; Parent=MI0017894|ath-MIR5024	1	15519572	17127159	-	ID=TE_homo_4010;Name=AT1TE49780;Classification=DNA;Sequence_ontology=SO:0000657;Identity=0.762;Method=homology
1	16766304	16766324	-	iso-21-V7ZPDOVZE; Name=ath-miR5024-3p; Alias=MIMAT0021048&ath-miR5024-3p; Parent=MI0017894|ath-MIR5024	1	15519572	17127159	-	ID=TE_homo_4010;Name=AT1TE49780;Classification=DNA;Sequence_ontology=SO:0000657;Identity=0.762;Method=homology
1	16766305	16766324	-	iso-20-V7ZPDOVZ; Name=ath-miR5024-3p; Alias=MIMAT0021048&ath-miR5024-3p; Parent=MI0017894|ath-MIR5024	1	15519572	17127159	-	ID=TE_homo_4010;Name=AT1TE49780;Classification=DNA;Sequence_ontology=SO:0000657;Identity=0.762;Method=homology
1	16766371	16766396	-	iso-26-66FLUFB0HNE; Name=ath-miR5024-5p; Alias=MIMAT0020530&ath-miR5024-5p; Parent=MI0017894|ath-MIR5024	1	15519572	17127159	-	ID=TE_homo_4010;Name=AT1TE49780;Classification=DNA;Sequence_ontology=SO:0000657;Identity=0.762;Method=homology
1	16766373	16766396	-	iso-24-66FLUFB0FI; Name=ath-miR5024-5p; Alias=MIMAT0020530&ath-miR5024-5p; Parent=MI0017894|ath-MIR5024	1	15519572	17127159	-	ID=TE_homo_4010;Name=AT1TE49780;Classification=DNA;Sequence_ontology=SO:0000657;Identity=0.762;Method=homology
1	16766374	16766398	-	iso-25-DJ22VO2BFN; Name=ath-miR5024-5p; Alias=MIMAT0020530&ath-miR5024-5p; Parent=MI0017894|ath-MIR5024	1	15519572	17127159	-	ID=TE_homo_4010;Name=AT1TE49780;Classification=DNA;Sequence_ontology=SO:0000657;Identity=0.762;Method=homology
1	16766375	16766398	-	iso-24-DJ22VO2BE7; Name=ath-miR5024-5p; Alias=MIMAT0020530&ath-miR5024-5p; Parent=MI0017894|ath-MIR5024	1	15519572	17127159	-	ID=TE_homo_4010;Name=AT1TE49780;Classification=DNA;Sequence_ontology=SO:0000657;Identity=0.762;Method=homology
1	16766375	16766398	-	iso-24-DJ22VO2BER; Name=ath-miR5024-5p; Alias=MIMAT0020530&ath-miR5024-5p; Parent=MI0017894|ath-MIR5024	1	15519572	17127159	-	ID=TE_homo_4010;Name=AT1TE49780;Classification=DNA;Sequence_ontology=SO:0000657;Identity=0.762;Method=homology
1	16766376	16766398	-	iso-23-DJ22VO2BX; Name=ath-miR5024-5p; Alias=MIMAT0020530&ath-miR5024-5p; Parent=MI0017894|ath-MIR5024	1	15519572	17127159	-	ID=TE_homo_4010;Name=AT1TE49780;Classification=DNA;Sequence_ontology=SO:0000657;Identity=0.762;Method=homology
1	16766377	16766400	-	iso-24-00PO5QBOEE; Name=ath-miR5024-5p; Alias=MIMAT0020530&ath-miR5024-5p; Parent=MI0017894|ath-MIR5024	1	15519572	17127159	-	ID=TE_homo_4010;Name=AT1TE49780;Classification=DNA;Sequence_ontology=SO:0000657;Identity=0.762;Method=homology
1	16766378	16766400	-	iso-23-00PO5QBO6; Name=ath-miR5024-5p; Alias=MIMAT0020530&ath-miR5024-5p; Parent=MI0017894|ath-MIR5024	1	15519572	17127159	-	ID=TE_homo_4010;Name=AT1TE49780;Classification=DNA;Sequence_ontology=SO:0000657;Identity=0.762;Method=homology
1	16766378	16766400	-	iso-23-00PO5QBO7; Name=ath-miR5024-5p; Alias=MIMAT0020530&ath-miR5024-5p; Parent=MI0017894|ath-MIR5024	1	15519572	17127159	-	ID=TE_homo_4010;Name=AT1TE49780;Classification=DNA;Sequence_ontology=SO:0000657;Identity=0.762;Method=homology
1	16766378	16766402	-	iso-25-XF11DEHDBB; Name=ath-miR5024-5p; Alias=MIMAT0020530&ath-miR5024-5p; Parent=MI0017894|ath-MIR5024	1	15519572	17127159	-	ID=TE_homo_4010;Name=AT1TE49780;Classification=DNA;Sequence_ontology=SO:0000657;Identity=0.762;Method=homology
1	16766378	16766402	-	iso-25-XF11DEHDIZ; Name=ath-miR5024-5p; Alias=MIMAT0020530&ath-miR5024-5p; Parent=MI0017894|ath-MIR5024	1	15519572	17127159	-	ID=TE_homo_4010;Name=AT1TE49780;Classification=DNA;Sequence_ontology=SO:0000657;Identity=0.762;Method=homology
1	16766379	16766400	-	iso-22-00PO5QBOF; Name=ath-miR5024-5p; Alias=MIMAT0020530&ath-miR5024-5p; Parent=MI0017894|ath-MIR5024	1	15519572	17127159	-	ID=TE_homo_4010;Name=AT1TE49780;Classification=DNA;Sequence_ontology=SO:0000657;Identity=0.762;Method=homology
1	16766379	16766402	-	iso-24-XF11DEHD06; Name=ath-miR5024-5p; Alias=MIMAT0020530&ath-miR5024-5p; Parent=MI0017894|ath-MIR5024	1	15519572	17127159	-	ID=TE_homo_4010;Name=AT1TE49780;Classification=DNA;Sequence_ontology=SO:0000657;Identity=0.762;Method=homology
1	16766379	16766402	-	iso-24-XF11DEHDFQ; Name=ath-miR5024-5p; Alias=MIMAT0020530&ath-miR5024-5p; Parent=MI0017894|ath-MIR5024	1	15519572	17127159	-	ID=TE_homo_4010;Name=AT1TE49780;Classification=DNA;Sequence_ontology=SO:0000657;Identity=0.762;Method=homology
1	16766380	16766402	-	iso-23-XF11DEHD6; Name=ath-miR5024-5p; Alias=MIMAT0020530&ath-miR5024-5p; Parent=MI0017894|ath-MIR5024	1	15519572	17127159	-	ID=TE_homo_4010;Name=AT1TE49780;Classification=DNA;Sequence_ontology=SO:0000657;Identity=0.762;Method=homology
1	16766380	16766402	-	iso-23-XF11DEHDDE; Name=ath-miR5024-5p; Alias=MIMAT0020530&ath-miR5024-5p; Parent=MI0017894|ath-MIR5024	1	15519572	17127159	-	ID=TE_homo_4010;Name=AT1TE49780;Classification=DNA;Sequence_ontology=SO:0000657;Identity=0.762;Method=homology
1	16766381	16766402	-	iso-22-XF11DEHD1; Name=ath-miR5024-5p; Alias=MIMAT0020530&ath-miR5024-5p; Parent=MI0017894|ath-MIR5024	1	15519572	17127159	-	ID=TE_homo_4010;Name=AT1TE49780;Classification=DNA;Sequence_ontology=SO:0000657;Identity=0.762;Method=homology
1	16766381	16766402	-	iso-22-XF11DEHDF; Name=ath-miR5024-5p; Alias=MIMAT0020530&ath-miR5024-5p; Parent=MI0017894|ath-MIR5024	1	15519572	17127159	-	ID=TE_homo_4010;Name=AT1TE49780;Classification=DNA;Sequence_ontology=SO:0000657;Identity=0.762;Method=homology
1	16766381	16766402	-	iso-22-XF11DEHDH; Name=ath-miR5024-5p; Alias=MIMAT0020530&ath-miR5024-5p; Parent=MI0017894|ath-MIR5024	1	15519572	17127159	-	ID=TE_homo_4010;Name=AT1TE49780;Classification=DNA;Sequence_ontology=SO:0000657;Identity=0.762;Method=homology
1	16766381	16766402	-	iso-22-XF11DEHDI; Name=ath-miR5024-5p; Alias=MIMAT0020530&ath-miR5024-5p; Parent=MI0017894|ath-MIR5024	1	15519572	17127159	-	ID=TE_homo_4010;Name=AT1TE49780;Classification=DNA;Sequence_ontology=SO:0000657;Identity=0.762;Method=homology
1	16766382	16766402	-	iso-21-XF11DEHDB; Name=ath-miR5024-5p; Alias=MIMAT0020530&ath-miR5024-5p; Parent=MI0017894|ath-MIR5024	1	15519572	17127159	-	ID=TE_homo_4010;Name=AT1TE49780;Classification=DNA;Sequence_ontology=SO:0000657;Identity=0.762;Method=homology
1	16766383	16766404	-	iso-22-5U2KK0HLF; Name=ath-miR5024-5p; Alias=MIMAT0020530&ath-miR5024-5p; Parent=MI0017894|ath-MIR5024	1	15519572	17127159	-	ID=TE_homo_4010;Name=AT1TE49780;Classification=DNA;Sequence_ontology=SO:0000657;Identity=0.762;Method=homology
1	16766384	16766404	-	iso-21-5U2KK0HLB; Name=ath-miR5024-5p; Alias=MIMAT0020530&ath-miR5024-5p; Parent=MI0017894|ath-MIR5024	1	15519572	17127159	-	ID=TE_homo_4010;Name=AT1TE49780;Classification=DNA;Sequence_ontology=SO:0000657;Identity=0.762;Method=homology
1	16766385	16766404	-	iso-20-5U2KK0HL; Name=ath-miR5024-5p; Alias=MIMAT0020530&ath-miR5024-5p; Parent=MI0017894|ath-MIR5024	1	15519572	17127159	-	ID=TE_homo_4010;Name=AT1TE49780;Classification=DNA;Sequence_ontology=SO:0000657;Identity=0.762;Method=homology
1	16766387	16766406	-	iso-20-5EOO66FL; Name=ath-miR5024-5p; Alias=MIMAT0020530&ath-miR5024-5p; Parent=MI0017894|ath-MIR5024	1	15519572	17127159	-	ID=TE_homo_4010;Name=AT1TE49780;Classification=DNA;Sequence_ontology=SO:0000657;Identity=0.762;Method=homology
1	16766387	16766408	-	iso-22-Z0IDDJ2NQ; Name=ath-miR5024-5p; Alias=MIMAT0020530&ath-miR5024-5p; Parent=MI0017894|ath-MIR5024	1	15519572	17127159	-	ID=TE_homo_4010;Name=AT1TE49780;Classification=DNA;Sequence_ontology=SO:0000657;Identity=0.762;Method=homology
1	16766388	16766406	-	iso-19-5EOO66E7; Name=ath-miR5024-5p; Alias=MIMAT0020530&ath-miR5024-5p; Parent=MI0017894|ath-MIR5024	1	15519572	17127159	-	ID=TE_homo_4010;Name=AT1TE49780;Classification=DNA;Sequence_ontology=SO:0000657;Identity=0.762;Method=homology
1	16766388	16766408	-	iso-21-Z0IDDJ2NE; Name=ath-miR5024-5p; Alias=MIMAT0020530&ath-miR5024-5p; Parent=MI0017894|ath-MIR5024	1	15519572	17127159	-	ID=TE_homo_4010;Name=AT1TE49780;Classification=DNA;Sequence_ontology=SO:0000657;Identity=0.762;Method=homology
1	16766389	16766408	-	iso-20-Z0IDDJ2K; Name=ath-miR5024-5p; Alias=MIMAT0020530&ath-miR5024-5p; Parent=MI0017894|ath-MIR5024	1	15519572	17127159	-	ID=TE_homo_4010;Name=AT1TE49780;Classification=DNA;Sequence_ontology=SO:0000657;Identity=0.762;Method=homology
1	16766390	16766408	-	iso-19-Z0IDDJF6; Name=ath-miR5024-5p; Alias=MIMAT0020530&ath-miR5024-5p; Parent=MI0017894|ath-MIR5024	1	15519572	17127159	-	ID=TE_homo_4010;Name=AT1TE49780;Classification=DNA;Sequence_ontology=SO:0000657;Identity=0.762;Method=homology
1	16766390	16766408	-	iso-19-Z0IDDJFR; Name=ath-miR5024-5p; Alias=MIMAT0020530&ath-miR5024-5p; Parent=MI0017894|ath-MIR5024	1	15519572	17127159	-	ID=TE_homo_4010;Name=AT1TE49780;Classification=DNA;Sequence_ontology=SO:0000657;Identity=0.762;Method=homology
1	16766390	16766408	-	iso-19-Z0IDDJFS; Name=ath-miR5024-5p; Alias=MIMAT0020530&ath-miR5024-5p; Parent=MI0017894|ath-MIR5024	1	15519572	17127159	-	ID=TE_homo_4010;Name=AT1TE49780;Classification=DNA;Sequence_ontology=SO:0000657;Identity=0.762;Method=homology
1	16766391	16766408	-	iso-18-Z0IDDJDF; Name=ath-miR5024-5p; Alias=MIMAT0020530&ath-miR5024-5p; Parent=MI0017894|ath-MIR5024	1	15519572	17127159	-	ID=TE_homo_4010;Name=AT1TE49780;Classification=DNA;Sequence_ontology=SO:0000657;Identity=0.762;Method=homology
1	16766393	16766418	-	iso-26-FMO8Z0IDDJD; Name=ath-miR5024-5p; Alias=MIMAT0020530&ath-miR5024-5p; Parent=MI0017894|ath-MIR5024	1	15519572	17127159	-	ID=TE_homo_4010;Name=AT1TE49780;Classification=DNA;Sequence_ontology=SO:0000657;Identity=0.762;Method=homology
1	16766394	16766419	-	iso-26-DELH7U5U2KD; Name=ath-miR5024-5p; Alias=MIMAT0020530&ath-miR5024-5p; Parent=MI0017894|ath-MIR5024	1	15519572	17127159	-	ID=TE_homo_4010;Name=AT1TE49780;Classification=DNA;Sequence_ontology=SO:0000657;Identity=0.762;Method=homology
1	16766395	16766420	-	iso-26-O2WDRYF4000; Name=ath-miR5024-5p; Alias=MIMAT0020530&ath-miR5024-5p; Parent=MI0017894|ath-MIR5024	1	15519572	17127159	-	ID=TE_homo_4010;Name=AT1TE49780;Classification=DNA;Sequence_ontology=SO:0000657;Identity=0.762;Method=homology
1	16766395	16766420	-	iso-26-O2WDRYF40BB; Name=ath-miR5024-5p; Alias=MIMAT0020530&ath-miR5024-5p; Parent=MI0017894|ath-MIR5024	1	15519572	17127159	-	ID=TE_homo_4010;Name=AT1TE49780;Classification=DNA;Sequence_ontology=SO:0000657;Identity=0.762;Method=homology
1	16766396	16766420	-	iso-25-O2WDRYF400; Name=ath-miR5024-5p; Alias=MIMAT0020530&ath-miR5024-5p; Parent=MI0017894|ath-MIR5024	1	15519572	17127159	-	ID=TE_homo_4010;Name=AT1TE49780;Classification=DNA;Sequence_ontology=SO:0000657;Identity=0.762;Method=homology
1	16766396	16766420	-	iso-25-O2WDRYF40D; Name=ath-miR5024-5p; Alias=MIMAT0020530&ath-miR5024-5p; Parent=MI0017894|ath-MIR5024	1	15519572	17127159	-	ID=TE_homo_4010;Name=AT1TE49780;Classification=DNA;Sequence_ontology=SO:0000657;Identity=0.762;Method=homology
1	16766396	16766421	-	iso-26-L0HUMN5EOZE; Name=ath-miR5024-5p; Alias=MIMAT0020530&ath-miR5024-5p; Parent=MI0017894|ath-MIR5024	1	15519572	17127159	-	ID=TE_homo_4010;Name=AT1TE49780;Classification=DNA;Sequence_ontology=SO:0000657;Identity=0.762;Method=homology
1	16766397	16766420	-	iso-24-O2WDRYF4EF; Name=ath-miR5024-5p; Alias=MIMAT0020530&ath-miR5024-5p; Parent=MI0017894|ath-MIR5024	1	15519572	17127159	-	ID=TE_homo_4010;Name=AT1TE49780;Classification=DNA;Sequence_ontology=SO:0000657;Identity=0.762;Method=homology
1	16766397	16766421	-	iso-25-L0HUMN5EOO; Name=ath-miR5024-5p; Alias=MIMAT0020530&ath-miR5024-5p; Parent=MI0017894|ath-MIR5024	1	15519572	17127159	-	ID=TE_homo_4010;Name=AT1TE49780;Classification=DNA;Sequence_ontology=SO:0000657;Identity=0.762;Method=homology
1	16766398	16766421	-	iso-24-L0HUMN5EH8; Name=ath-miR5024-5p; Alias=MIMAT0020530&ath-miR5024-5p; Parent=MI0017894|ath-MIR5024	1	15519572	17127159	-	ID=TE_homo_4010;Name=AT1TE49780;Classification=DNA;Sequence_ontology=SO:0000657;Identity=0.762;Method=homology
1	16766398	16766421	-	iso-24-L0HUMN5EHU; Name=ath-miR5024-5p; Alias=MIMAT0020530&ath-miR5024-5p; Parent=MI0017894|ath-MIR5024	1	15519572	17127159	-	ID=TE_homo_4010;Name=AT1TE49780;Classification=DNA;Sequence_ontology=SO:0000657;Identity=0.762;Method=homology
1	16766398	16766421	-	iso-24-L0HUMN5EHV; Name=ath-miR5024-5p; Alias=MIMAT0020530&ath-miR5024-5p; Parent=MI0017894|ath-MIR5024	1	15519572	17127159	-	ID=TE_homo_4010;Name=AT1TE49780;Classification=DNA;Sequence_ontology=SO:0000657;Identity=0.762;Method=homology
1	16766398	16766423	-	iso-26-0UFMO8Z0IZE; Name=ath-miR5024-5p; Alias=MIMAT0020530&ath-miR5024-5p; Parent=MI0017894|ath-MIR5024	1	15519572	17127159	-	ID=TE_homo_4010;Name=AT1TE49780;Classification=DNA;Sequence_ontology=SO:0000657;Identity=0.762;Method=homology
1	16766399	16766421	-	iso-23-L0HUMN5EDR; Name=ath-miR5024-5p; Alias=MIMAT0020530&ath-miR5024-5p; Parent=MI0017894|ath-MIR5024	1	15519572	17127159	-	ID=TE_homo_4010;Name=AT1TE49780;Classification=DNA;Sequence_ontology=SO:0000657;Identity=0.762;Method=homology
1	16766399	16766422	-	iso-24-3B5SE3X2J6; Name=ath-miR5024-5p; Alias=MIMAT0020530&ath-miR5024-5p; Parent=MI0017894|ath-MIR5024	1	15519572	17127159	-	ID=TE_homo_4010;Name=AT1TE49780;Classification=DNA;Sequence_ontology=SO:0000657;Identity=0.762;Method=homology
1	16766399	16766422	-	iso-24-3B5SE3X2JV; Name=ath-miR5024-5p; Alias=MIMAT0020530&ath-miR5024-5p; Parent=MI0017894|ath-MIR5024	1	15519572	17127159	-	ID=TE_homo_4010;Name=AT1TE49780;Classification=DNA;Sequence_ontology=SO:0000657;Identity=0.762;Method=homology
1	16766400	16766422	-	iso-23-3B5SE3X20L; Name=ath-miR5024-5p; Alias=MIMAT0020530&ath-miR5024-5p; Parent=MI0017894|ath-MIR5024	1	15519572	17127159	-	ID=TE_homo_4010;Name=AT1TE49780;Classification=DNA;Sequence_ontology=SO:0000657;Identity=0.762;Method=homology
1	16766401	16766422	-	iso-22-3B5SE3X2P; Name=ath-miR5024-5p; Alias=MIMAT0020530&ath-miR5024-5p; Parent=MI0017894|ath-MIR5024	1	15519572	17127159	-	ID=TE_homo_4010;Name=AT1TE49780;Classification=DNA;Sequence_ontology=SO:0000657;Identity=0.762;Method=homology
1	16766401	16766423	-	iso-23-0UFMO8Z0DE; Name=ath-miR5024-5p; Alias=MIMAT0020530&ath-miR5024-5p; Parent=MI0017894|ath-MIR5024	1	15519572	17127159	-	ID=TE_homo_4010;Name=AT1TE49780;Classification=DNA;Sequence_ontology=SO:0000657;Identity=0.762;Method=homology
1	16766401	16766423	-	iso-23-0UFMO8Z0Y; Name=ath-miR5024-5p; Alias=MIMAT0020530&ath-miR5024-5p; Parent=MI0017894|ath-MIR5024	1	15519572	17127159	-	ID=TE_homo_4010;Name=AT1TE49780;Classification=DNA;Sequence_ontology=SO:0000657;Identity=0.762;Method=homology
1	16766402	16766423	-	iso-22-0UFMO8Z01; Name=ath-miR5024-5p; Alias=MIMAT0020530&ath-miR5024-5p; Parent=MI0017894|ath-MIR5024	1	15519572	17127159	-	ID=TE_homo_4010;Name=AT1TE49780;Classification=DNA;Sequence_ontology=SO:0000657;Identity=0.762;Method=homology
1	16766402	16766423	-	iso-22-0UFMO8Z0F; Name=ath-miR5024-5p; Alias=MIMAT0020530&ath-miR5024-5p; Parent=MI0017894|ath-MIR5024	1	15519572	17127159	-	ID=TE_homo_4010;Name=AT1TE49780;Classification=DNA;Sequence_ontology=SO:0000657;Identity=0.762;Method=homology
1	16766402	16766423	-	iso-22-0UFMO8Z0H; Name=ath-miR5024-5p; Alias=MIMAT0020530&ath-miR5024-5p; Parent=MI0017894|ath-MIR5024	1	15519572	17127159	-	ID=TE_homo_4010;Name=AT1TE49780;Classification=DNA;Sequence_ontology=SO:0000657;Identity=0.762;Method=homology
1	16766402	16766423	-	iso-22-0UFMO8Z0I; Name=ath-miR5024-5p; Alias=MIMAT0020530&ath-miR5024-5p; Parent=MI0017894|ath-MIR5024	1	15519572	17127159	-	ID=TE_homo_4010;Name=AT1TE49780;Classification=DNA;Sequence_ontology=SO:0000657;Identity=0.762;Method=homology
1	16766403	16766423	-	iso-21-0UFMO8Z0B; Name=ath-miR5024-5p; Alias=MIMAT0020530&ath-miR5024-5p; Parent=MI0017894|ath-MIR5024	1	15519572	17127159	-	ID=TE_homo_4010;Name=AT1TE49780;Classification=DNA;Sequence_ontology=SO:0000657;Identity=0.762;Method=homology
1	16766404	16766424	-	iso-21-BSDELH7U0; Name=ath-miR5024-5p; Alias=MIMAT0020530&ath-miR5024-5p; Parent=MI0017894|ath-MIR5024	1	15519572	17127159	-	ID=TE_homo_4010;Name=AT1TE49780;Classification=DNA;Sequence_ontology=SO:0000657;Identity=0.762;Method=homology
1	16766406	16766425	-	iso-20-O1O2WDRY; Name=ath-miR5024-5p; Alias=MIMAT0020530&ath-miR5024-5p; Parent=MI0017894|ath-MIR5024	1	15519572	17127159	-	ID=TE_homo_4010;Name=AT1TE49780;Classification=DNA;Sequence_ontology=SO:0000657;Identity=0.762;Method=homology
1	16766407	16766425	-	iso-19-O1O2WD2E; Name=ath-miR5024-5p; Alias=MIMAT0020530&ath-miR5024-5p; Parent=MI0017894|ath-MIR5024	1	15519572	17127159	-	ID=TE_homo_4010;Name=AT1TE49780;Classification=DNA;Sequence_ontology=SO:0000657;Identity=0.762;Method=homology
1	17386810	17386831	+	iso-22-IEOLVMDZO; Name=ath-miR5664; Alias=MIMAT0022442&ath-miR5664; Parent=MI0019253|ath-MIR5664	1	17375671	17413062	+	ID=TE_homo_4051;Name=AT1TE50145;Classification=DNA;Sequence_ontology=SO:0000657;Identity=0.934;Method=homology
1	17386813	17386836	+	iso-24-IBVP8EZQ1Z; Name=ath-miR5664; Alias=MIMAT0022442&ath-miR5664; Parent=MI0019253|ath-MIR5664	1	17375671	17413062	+	ID=TE_homo_4051;Name=AT1TE50145;Classification=DNA;Sequence_ontology=SO:0000657;Identity=0.934;Method=homology
1	17386825	17386842	+	iso-18-DZVSSYDF; Name=ath-miR5664; Alias=MIMAT0022442&ath-miR5664; Parent=MI0019253|ath-MIR5664	1	17375671	17413062	+	ID=TE_homo_4051;Name=AT1TE50145;Classification=DNA;Sequence_ontology=SO:0000657;Identity=0.934;Method=homology
1	17386825	17386843	+	iso-19-DZVSSYF7; Name=ath-miR5664; Alias=MIMAT0022442&ath-miR5664; Parent=MI0019253|ath-MIR5664	1	17375671	17413062	+	ID=TE_homo_4051;Name=AT1TE50145;Classification=DNA;Sequence_ontology=SO:0000657;Identity=0.934;Method=homology
1	17386825	17386843	+	iso-19-DZVSSYFR; Name=ath-miR5664; Alias=MIMAT0022442&ath-miR5664; Parent=MI0019253|ath-MIR5664	1	17375671	17413062	+	ID=TE_homo_4051;Name=AT1TE50145;Classification=DNA;Sequence_ontology=SO:0000657;Identity=0.934;Method=homology
1	17386825	17386843	+	iso-19-DZVSSYFS; Name=ath-miR5664; Alias=MIMAT0022442&ath-miR5664; Parent=MI0019253|ath-MIR5664	1	17375671	17413062	+	ID=TE_homo_4051;Name=AT1TE50145;Classification=DNA;Sequence_ontology=SO:0000657;Identity=0.934;Method=homology
1	17386827	17386845	+	iso-19-ZXW3NFFH; Name=ath-miR5664; Alias=MIMAT0022442&ath-miR5664; Parent=MI0019253|ath-MIR5664	1	17375671	17413062	+	ID=TE_homo_4051;Name=AT1TE50145;Classification=DNA;Sequence_ontology=SO:0000657;Identity=0.934;Method=homology
1	17386827	17386846	+	iso-20-ZXW3NFH2; Name=ath-miR5664; Alias=MIMAT0022442&ath-miR5664; Parent=MI0019253|ath-MIR5664	1	17375671	17413062	+	ID=TE_homo_4051;Name=AT1TE50145;Classification=DNA;Sequence_ontology=SO:0000657;Identity=0.934;Method=homology
1	17386827	17386846	+	iso-20-ZXW3NFH3; Name=ath-miR5664; Alias=MIMAT0022442&ath-miR5664; Parent=MI0019253|ath-MIR5664	1	17375671	17413062	+	ID=TE_homo_4051;Name=AT1TE50145;Classification=DNA;Sequence_ontology=SO:0000657;Identity=0.934;Method=homology
1	17386827	17386846	+	iso-20-ZXW3NFHK; Name=ath-miR5664; Alias=MIMAT0022442&ath-miR5664; Parent=MI0019253|ath-MIR5664	1	17375671	17413062	+	ID=TE_homo_4051;Name=AT1TE50145;Classification=DNA;Sequence_ontology=SO:0000657;Identity=0.934;Method=homology
1	17386827	17386847	+	iso-21-ZXW3NFHJD; Name=ath-miR5664; Alias=MIMAT0022442&ath-miR5664; Parent=MI0019253|ath-MIR5664	1	17375671	17413062	+	ID=TE_homo_4051;Name=AT1TE50145;Classification=DNA;Sequence_ontology=SO:0000657;Identity=0.934;Method=homology
1	17386827	17386847	+	iso-21-ZXW3NFHK0; Name=ath-miR5664; Alias=MIMAT0022442&ath-miR5664; Parent=MI0019253|ath-MIR5664	1	17375671	17413062	+	ID=TE_homo_4051;Name=AT1TE50145;Classification=DNA;Sequence_ontology=SO:0000657;Identity=0.934;Method=homology
1	17386829	17386848	+	iso-20-YMR7PE1F; Name=ath-miR5664; Alias=MIMAT0022442&ath-miR5664; Parent=MI0019253|ath-MIR5664	1	17375671	17413062	+	ID=TE_homo_4051;Name=AT1TE50145;Classification=DNA;Sequence_ontology=SO:0000657;Identity=0.934;Method=homology
1	17386829	17386849	+	iso-21-YMR7PE1FB; Name=ath-miR5664; Alias=MIMAT0022442&ath-miR5664; Parent=MI0019253|ath-MIR5664	1	17375671	17413062	+	ID=TE_homo_4051;Name=AT1TE50145;Classification=DNA;Sequence_ontology=SO:0000657;Identity=0.934;Method=homology
1	17386829	17386849	+	iso-21-YMR7PE1FE; Name=ath-miR5664; Alias=MIMAT0022442&ath-miR5664; Parent=MI0019253|ath-MIR5664	1	17375671	17413062	+	ID=TE_homo_4051;Name=AT1TE50145;Classification=DNA;Sequence_ontology=SO:0000657;Identity=0.934;Method=homology
1	17386829	17386850	+	iso-22-YMR7PE1FF; Name=ath-miR5664; Alias=MIMAT0022442&ath-miR5664; Parent=MI0019253|ath-MIR5664	1	17375671	17413062	+	ID=TE_homo_4051;Name=AT1TE50145;Classification=DNA;Sequence_ontology=SO:0000657;Identity=0.934;Method=homology
1	17386831	17386851	+	iso-21-H8WVDPPBE; Name=ath-miR5664; Alias=MIMAT0022442&ath-miR5664; Parent=MI0019253|ath-MIR5664	1	17375671	17413062	+	ID=TE_homo_4051;Name=AT1TE50145;Classification=DNA;Sequence_ontology=SO:0000657;Identity=0.934;Method=homology
1	17386831	17386852	+	iso-22-H8WVDPPBO; Name=ath-miR5664; Alias=MIMAT0022442&ath-miR5664; Parent=MI0019253|ath-MIR5664	1	17375671	17413062	+	ID=TE_homo_4051;Name=AT1TE50145;Classification=DNA;Sequence_ontology=SO:0000657;Identity=0.934;Method=homology
1	17386831	17386853	+	iso-23-H8WVDPPB0F; Name=ath-miR5664; Alias=MIMAT0022442&ath-miR5664; Parent=MI0019253|ath-MIR5664	1	17375671	17413062	+	ID=TE_homo_4051;Name=AT1TE50145;Classification=DNA;Sequence_ontology=SO:0000657;Identity=0.934;Method=homology
1	17386831	17386854	+	iso-24-H8WVDPPB26; Name=ath-miR5664; Alias=MIMAT0022442&ath-miR5664; Parent=MI0019253|ath-MIR5664	1	17375671	17413062	+	ID=TE_homo_4051;Name=AT1TE50145;Classification=DNA;Sequence_ontology=SO:0000657;Identity=0.934;Method=homology
1	17825701	17825722	+	iso-22-MNZUK3YNM; Name=ath-miR161.2; Alias=MIMAT0006779&ath-miR161.2; Parent=MI0000193|ath-MIR161	1	17824200	17835278	+	ID=TE_homo_4243;Name=AT1TE51735;Classification=LTR/Gypsy;Sequence_ontology=SO:0002265;Identity=1;Method=homology
1	17825702	17825724	+	iso-23-RZZDJNVYDN; Name=ath-miR161.2; Alias=MIMAT0006779&ath-miR161.2; Parent=MI0000193|ath-MIR161	1	17824200	17835278	+	ID=TE_homo_4243;Name=AT1TE51735;Classification=LTR/Gypsy;Sequence_ontology=SO:0002265;Identity=1;Method=homology
1	17825717	17825735	+	iso-19-VYMSHOJU; Name=ath-miR161.2; Alias=MIMAT0006779&ath-miR161.2; Parent=MI0000193|ath-MIR161	1	17824200	17835278	+	ID=TE_homo_4243;Name=AT1TE51735;Classification=LTR/Gypsy;Sequence_ontology=SO:0002265;Identity=1;Method=homology
1	17825717	17825736	+	iso-20-VYMSHOXQ; Name=ath-miR161.2; Alias=MIMAT0006779&ath-miR161.2; Parent=MI0000193|ath-MIR161	1	17824200	17835278	+	ID=TE_homo_4243;Name=AT1TE51735;Classification=LTR/Gypsy;Sequence_ontology=SO:0002265;Identity=1;Method=homology
1	17825717	17825737	+	iso-21-VYMSHOXQE; Name=ath-miR161.2; Alias=MIMAT0006779&ath-miR161.2; Parent=MI0000193|ath-MIR161	1	17824200	17835278	+	ID=TE_homo_4243;Name=AT1TE51735;Classification=LTR/Gypsy;Sequence_ontology=SO:0002265;Identity=1;Method=homology
1	17825719	17825738	+	iso-20-ZHWE24JY; Name=ath-miR161.2; Alias=MIMAT0006779&ath-miR161.2; Parent=MI0000193|ath-MIR161	1	17824200	17835278	+	ID=TE_homo_4243;Name=AT1TE51735;Classification=LTR/Gypsy;Sequence_ontology=SO:0002265;Identity=1;Method=homology
1	17825719	17825739	+	iso-21-ZHWE24JYB; Name=ath-miR161.2; Alias=MIMAT0006779&ath-miR161.2; Parent=MI0000193|ath-MIR161	1	17824200	17835278	+	ID=TE_homo_4243;Name=AT1TE51735;Classification=LTR/Gypsy;Sequence_ontology=SO:0002265;Identity=1;Method=homology
1	17825719	17825739	+	iso-21-ZHWE24JYE; Name=ath-miR161.2; Alias=MIMAT0006779&ath-miR161.2; Parent=MI0000193|ath-MIR161	1	17824200	17835278	+	ID=TE_homo_4243;Name=AT1TE51735;Classification=LTR/Gypsy;Sequence_ontology=SO:0002265;Identity=1;Method=homology
1	17825721	17825742	+	iso-22-QM56IFZBH; Name=ath-miR161.2; Alias=MIMAT0006779&ath-miR161.2; Parent=MI0000193|ath-MIR161	1	17824200	17835278	+	ID=TE_homo_4243;Name=AT1TE51735;Classification=LTR/Gypsy;Sequence_ontology=SO:0002265;Identity=1;Method=homology
1	17825723	17825744	+	iso-22-SU8EPNO0P; Name=ath-miR161.2; Alias=MIMAT0006779&ath-miR161.2; Parent=MI0000193|ath-MIR161	1	17824200	17835278	+	ID=TE_homo_4243;Name=AT1TE51735;Classification=LTR/Gypsy;Sequence_ontology=SO:0002265;Identity=1;Method=homology
1	17825723	17825745	+	iso-23-SU8EPNO00L; Name=ath-miR161.2; Alias=MIMAT0006779&ath-miR161.2; Parent=MI0000193|ath-MIR161	1	17824200	17835278	+	ID=TE_homo_4243;Name=AT1TE51735;Classification=LTR/Gypsy;Sequence_ontology=SO:0002265;Identity=1;Method=homology
1	17825725	17825747	+	iso-23-LMDVIUD4W; Name=ath-miR161.2; Alias=MIMAT0006779&ath-miR161.2; Parent=MI0000193|ath-MIR161	1	17824200	17835278	+	ID=TE_homo_4243;Name=AT1TE51735;Classification=LTR/Gypsy;Sequence_ontology=SO:0002265;Identity=1;Method=homology
1	17825725	17825748	+	iso-24-LMDVIUD4EO; Name=ath-miR161.2; Alias=MIMAT0006779&ath-miR161.2; Parent=MI0000193|ath-MIR161	1	17824200	17835278	+	ID=TE_homo_4243;Name=AT1TE51735;Classification=LTR/Gypsy;Sequence_ontology=SO:0002265;Identity=1;Method=homology
1	17825725	17825748	+	iso-24-LMDVIUD4EQ; Name=ath-miR161.2; Alias=MIMAT0006779&ath-miR161.2; Parent=MI0000193|ath-MIR161	1	17824200	17835278	+	ID=TE_homo_4243;Name=AT1TE51735;Classification=LTR/Gypsy;Sequence_ontology=SO:0002265;Identity=1;Method=homology
1	17825725	17825749	+	iso-25-LMDVIUD4EZ; Name=ath-miR161.2; Alias=MIMAT0006779&ath-miR161.2; Parent=MI0000193|ath-MIR161	1	17824200	17835278	+	ID=TE_homo_4243;Name=AT1TE51735;Classification=LTR/Gypsy;Sequence_ontology=SO:0002265;Identity=1;Method=homology
1	17825727	17825750	+	iso-24-HOXQXB7D2U; Name=ath-miR161.2; Alias=MIMAT0006779&ath-miR161.2; Parent=MI0000193|ath-MIR161	1	17824200	17835278	+	ID=TE_homo_4243;Name=AT1TE51735;Classification=LTR/Gypsy;Sequence_ontology=SO:0002265;Identity=1;Method=homology
1	17825727	17825752	+	iso-26-HOXQXB7DUQE; Name=ath-miR161.2; Alias=MIMAT0006779&ath-miR161.2; Parent=MI0000193|ath-MIR161	1	17824200	17835278	+	ID=TE_homo_4243;Name=AT1TE51735;Classification=LTR/Gypsy;Sequence_ontology=SO:0002265;Identity=1;Method=homology
1	17825731	17825756	+	iso-26-IFZB1U4FWK0; Name=ath-miR161.2; Alias=MIMAT0006779&ath-miR161.2; Parent=MI0000193|ath-MIR161	1	17824200	17835278	+	ID=TE_homo_4243;Name=AT1TE51735;Classification=LTR/Gypsy;Sequence_ontology=SO:0002265;Identity=1;Method=homology
1	17825733	17825750	+	iso-18-PNO0XIU; Name=ath-miR161.2; Alias=MIMAT0006779&ath-miR161.2; Parent=MI0000193|ath-MIR161	1	17824200	17835278	+	ID=TE_homo_4243;Name=AT1TE51735;Classification=LTR/Gypsy;Sequence_ontology=SO:0002265;Identity=1;Method=homology
1	17825733	17825751	+	iso-19-PNO0XIEI; Name=ath-miR161.2; Alias=MIMAT0006779&ath-miR161.2; Parent=MI0000193|ath-MIR161	1	17824200	17835278	+	ID=TE_homo_4243;Name=AT1TE51735;Classification=LTR/Gypsy;Sequence_ontology=SO:0002265;Identity=1;Method=homology
1	17825733	17825752	+	iso-20-PNO0XI0N; Name=ath-miR161.2; Alias=MIMAT0006779&ath-miR161.2; Parent=MI0000193|ath-MIR161	1	17824200	17835278	+	ID=TE_homo_4243;Name=AT1TE51735;Classification=LTR/Gypsy;Sequence_ontology=SO:0002265;Identity=1;Method=homology
1	17825736	17825754	+	iso-19-ZB1U4FJ4; Name=ath-miR161.2; Alias=MIMAT0006779&ath-miR161.2; Parent=MI0000193|ath-MIR161	1	17824200	17835278	+	ID=TE_homo_4243;Name=AT1TE51735;Classification=LTR/Gypsy;Sequence_ontology=SO:0002265;Identity=1;Method=homology
1	17825736	17825755	+	iso-20-ZB1U4FW2; Name=ath-miR161.2; Alias=MIMAT0006779&ath-miR161.2; Parent=MI0000193|ath-MIR161	1	17824200	17835278	+	ID=TE_homo_4243;Name=AT1TE51735;Classification=LTR/Gypsy;Sequence_ontology=SO:0002265;Identity=1;Method=homology
1	17825736	17825755	+	iso-20-ZB1U4FW3; Name=ath-miR161.2; Alias=MIMAT0006779&ath-miR161.2; Parent=MI0000193|ath-MIR161	1	17824200	17835278	+	ID=TE_homo_4243;Name=AT1TE51735;Classification=LTR/Gypsy;Sequence_ontology=SO:0002265;Identity=1;Method=homology
1	17825736	17825755	+	iso-20-ZB1U4FWJ; Name=ath-miR161.2; Alias=MIMAT0006779&ath-miR161.2; Parent=MI0000193|ath-MIR161	1	17824200	17835278	+	ID=TE_homo_4243;Name=AT1TE51735;Classification=LTR/Gypsy;Sequence_ontology=SO:0002265;Identity=1;Method=homology
1	17825736	17825755	+	iso-20-ZB1U4FWK; Name=ath-miR161.2; Alias=MIMAT0006779&ath-miR161.2; Parent=MI0000193|ath-MIR161	1	17824200	17835278	+	ID=TE_homo_4243;Name=AT1TE51735;Classification=LTR/Gypsy;Sequence_ontology=SO:0002265;Identity=1;Method=homology
1	17825736	17825756	+	iso-21-ZB1U4FW2B; Name=ath-miR161.2; Alias=MIMAT0006779&ath-miR161.2; Parent=MI0000193|ath-MIR161	1	17824200	17835278	+	ID=TE_homo_4243;Name=AT1TE51735;Classification=LTR/Gypsy;Sequence_ontology=SO:0002265;Identity=1;Method=homology
1	17825736	17825756	+	iso-21-ZB1U4FW3E; Name=ath-miR161.2; Alias=MIMAT0006779&ath-miR161.2; Parent=MI0000193|ath-MIR161	1	17824200	17835278	+	ID=TE_homo_4243;Name=AT1TE51735;Classification=LTR/Gypsy;Sequence_ontology=SO:0002265;Identity=1;Method=homology
1	17825736	17825756	+	iso-21-ZB1U4FWJD; Name=ath-miR161.2; Alias=MIMAT0006779&ath-miR161.2; Parent=MI0000193|ath-MIR161	1	17824200	17835278	+	ID=TE_homo_4243;Name=AT1TE51735;Classification=LTR/Gypsy;Sequence_ontology=SO:0002265;Identity=1;Method=homology
1	17825736	17825756	+	iso-21-ZB1U4FWK0; Name=ath-miR161.2; Alias=MIMAT0006779&ath-miR161.2; Parent=MI0000193|ath-MIR161	1	17824200	17835278	+	ID=TE_homo_4243;Name=AT1TE51735;Classification=LTR/Gypsy;Sequence_ontology=SO:0002265;Identity=1;Method=homology
1	17825736	17825757	+	iso-22-ZB1U4FW2F; Name=ath-miR161.2; Alias=MIMAT0006779&ath-miR161.2; Parent=MI0000193|ath-MIR161	1	17824200	17835278	+	ID=TE_homo_4243;Name=AT1TE51735;Classification=LTR/Gypsy;Sequence_ontology=SO:0002265;Identity=1;Method=homology
1	17825736	17825757	+	iso-22-ZB1U4FW3Q; Name=ath-miR161.2; Alias=MIMAT0006779&ath-miR161.2; Parent=MI0000193|ath-MIR161	1	17824200	17835278	+	ID=TE_homo_4243;Name=AT1TE51735;Classification=LTR/Gypsy;Sequence_ontology=SO:0002265;Identity=1;Method=homology
1	17825736	17825757	+	iso-22-ZB1U4FWJJ; Name=ath-miR161.2; Alias=MIMAT0006779&ath-miR161.2; Parent=MI0000193|ath-MIR161	1	17824200	17835278	+	ID=TE_homo_4243;Name=AT1TE51735;Classification=LTR/Gypsy;Sequence_ontology=SO:0002265;Identity=1;Method=homology
1	17825736	17825757	+	iso-22-ZB1U4FWK4; Name=ath-miR161.2; Alias=MIMAT0006779&ath-miR161.2; Parent=MI0000193|ath-MIR161	1	17824200	17835278	+	ID=TE_homo_4243;Name=AT1TE51735;Classification=LTR/Gypsy;Sequence_ontology=SO:0002265;Identity=1;Method=homology
1	17825736	17825758	+	iso-23-ZB1U4FW26; Name=ath-miR161.2; Alias=MIMAT0006779&ath-miR161.2; Parent=MI0000193|ath-MIR161	1	17824200	17835278	+	ID=TE_homo_4243;Name=AT1TE51735;Classification=LTR/Gypsy;Sequence_ontology=SO:0002265;Identity=1;Method=homology
1	17825736	17825758	+	iso-23-ZB1U4FW30Q; Name=ath-miR161.2; Alias=MIMAT0006779&ath-miR161.2; Parent=MI0000193|ath-MIR161	1	17824200	17835278	+	ID=TE_homo_4243;Name=AT1TE51735;Classification=LTR/Gypsy;Sequence_ontology=SO:0002265;Identity=1;Method=homology
1	17825736	17825758	+	iso-23-ZB1U4FWJDJ; Name=ath-miR161.2; Alias=MIMAT0006779&ath-miR161.2; Parent=MI0000193|ath-MIR161	1	17824200	17835278	+	ID=TE_homo_4243;Name=AT1TE51735;Classification=LTR/Gypsy;Sequence_ontology=SO:0002265;Identity=1;Method=homology
1	17825736	17825758	+	iso-23-ZB1U4FWKDY; Name=ath-miR161.2; Alias=MIMAT0006779&ath-miR161.2; Parent=MI0000193|ath-MIR161	1	17824200	17835278	+	ID=TE_homo_4243;Name=AT1TE51735;Classification=LTR/Gypsy;Sequence_ontology=SO:0002265;Identity=1;Method=homology
1	17825736	17825759	+	iso-24-ZB1U4FW206; Name=ath-miR161.2; Alias=MIMAT0006779&ath-miR161.2; Parent=MI0000193|ath-MIR161	1	17824200	17835278	+	ID=TE_homo_4243;Name=AT1TE51735;Classification=LTR/Gypsy;Sequence_ontology=SO:0002265;Identity=1;Method=homology
1	17825736	17825759	+	iso-24-ZB1U4FW3KQ; Name=ath-miR161.2; Alias=MIMAT0006779&ath-miR161.2; Parent=MI0000193|ath-MIR161	1	17824200	17835278	+	ID=TE_homo_4243;Name=AT1TE51735;Classification=LTR/Gypsy;Sequence_ontology=SO:0002265;Identity=1;Method=homology
1	17825736	17825759	+	iso-24-ZB1U4FWKIY; Name=ath-miR161.2; Alias=MIMAT0006779&ath-miR161.2; Parent=MI0000193|ath-MIR161	1	17824200	17835278	+	ID=TE_homo_4243;Name=AT1TE51735;Classification=LTR/Gypsy;Sequence_ontology=SO:0002265;Identity=1;Method=homology
1	17825736	17825760	+	iso-25-ZB1U4FW2BB; Name=ath-miR161.2; Alias=MIMAT0006779&ath-miR161.2; Parent=MI0000193|ath-MIR161	1	17824200	17835278	+	ID=TE_homo_4243;Name=AT1TE51735;Classification=LTR/Gypsy;Sequence_ontology=SO:0002265;Identity=1;Method=homology
1	17825736	17825760	+	iso-25-ZB1U4FW3ZZ; Name=ath-miR161.2; Alias=MIMAT0006779&ath-miR161.2; Parent=MI0000193|ath-MIR161	1	17824200	17835278	+	ID=TE_homo_4243;Name=AT1TE51735;Classification=LTR/Gypsy;Sequence_ontology=SO:0002265;Identity=1;Method=homology
1	17825736	17825760	+	iso-25-ZB1U4FWKRK; Name=ath-miR161.2; Alias=MIMAT0006779&ath-miR161.2; Parent=MI0000193|ath-MIR161	1	17824200	17835278	+	ID=TE_homo_4243;Name=AT1TE51735;Classification=LTR/Gypsy;Sequence_ontology=SO:0002265;Identity=1;Method=homology
1	17825736	17825761	+	iso-26-ZB1U4FW2BBB; Name=ath-miR161.2; Alias=MIMAT0006779&ath-miR161.2; Parent=MI0000193|ath-MIR161	1	17824200	17835278	+	ID=TE_homo_4243;Name=AT1TE51735;Classification=LTR/Gypsy;Sequence_ontology=SO:0002265;Identity=1;Method=homology
1	17825736	17825761	+	iso-26-ZB1U4FW3ZZE; Name=ath-miR161.2; Alias=MIMAT0006779&ath-miR161.2; Parent=MI0000193|ath-MIR161	1	17824200	17835278	+	ID=TE_homo_4243;Name=AT1TE51735;Classification=LTR/Gypsy;Sequence_ontology=SO:0002265;Identity=1;Method=homology
1	17825736	17825761	+	iso-26-ZB1U4FWKRK0; Name=ath-miR161.2; Alias=MIMAT0006779&ath-miR161.2; Parent=MI0000193|ath-MIR161	1	17824200	17835278	+	ID=TE_homo_4243;Name=AT1TE51735;Classification=LTR/Gypsy;Sequence_ontology=SO:0002265;Identity=1;Method=homology
1	17825739	17825758	+	iso-20-B3OXJSRN; Name=ath-miR161.2; Alias=MIMAT0006779&ath-miR161.2; Parent=MI0000193|ath-MIR161	1	17824200	17835278	+	ID=TE_homo_4243;Name=AT1TE51735;Classification=LTR/Gypsy;Sequence_ontology=SO:0002265;Identity=1;Method=homology
1	17825739	17825759	+	iso-21-B3OXJSRN0; Name=ath-miR161.2; Alias=MIMAT0006779&ath-miR161.2; Parent=MI0000193|ath-MIR161	1	17824200	17835278	+	ID=TE_homo_4243;Name=AT1TE51735;Classification=LTR/Gypsy;Sequence_ontology=SO:0002265;Identity=1;Method=homology
1	17825739	17825759	+	iso-21-B3OXJSRNB; Name=ath-miR161.2; Alias=MIMAT0006779&ath-miR161.2; Parent=MI0000193|ath-MIR161	1	17824200	17835278	+	ID=TE_homo_4243;Name=AT1TE51735;Classification=LTR/Gypsy;Sequence_ontology=SO:0002265;Identity=1;Method=homology
1	17825739	17825759	+	iso-21-B3OXJSRND; Name=ath-miR161.2; Alias=MIMAT0006779&ath-miR161.2; Parent=MI0000193|ath-MIR161	1	17824200	17835278	+	ID=TE_homo_4243;Name=AT1TE51735;Classification=LTR/Gypsy;Sequence_ontology=SO:0002265;Identity=1;Method=homology
1	17825739	17825759	+	iso-21-B3OXJSRNE; Name=ath-miR161.2; Alias=MIMAT0006779&ath-miR161.2; Parent=MI0000193|ath-MIR161	1	17824200	17835278	+	ID=TE_homo_4243;Name=AT1TE51735;Classification=LTR/Gypsy;Sequence_ontology=SO:0002265;Identity=1;Method=homology
1	17825739	17825760	+	iso-22-B3OXJSRNJ; Name=ath-miR161.2; Alias=MIMAT0006779&ath-miR161.2; Parent=MI0000193|ath-MIR161	1	17824200	17835278	+	ID=TE_homo_4243;Name=AT1TE51735;Classification=LTR/Gypsy;Sequence_ontology=SO:0002265;Identity=1;Method=homology
1	17825739	17825760	+	iso-22-B3OXJSRNQ; Name=ath-miR161.2; Alias=MIMAT0006779&ath-miR161.2; Parent=MI0000193|ath-MIR161	1	17824200	17835278	+	ID=TE_homo_4243;Name=AT1TE51735;Classification=LTR/Gypsy;Sequence_ontology=SO:0002265;Identity=1;Method=homology
1	17825739	17825761	+	iso-23-B3OXJSRN0Q; Name=ath-miR161.2; Alias=MIMAT0006779&ath-miR161.2; Parent=MI0000193|ath-MIR161	1	17824200	17835278	+	ID=TE_homo_4243;Name=AT1TE51735;Classification=LTR/Gypsy;Sequence_ontology=SO:0002265;Identity=1;Method=homology
1	17825739	17825761	+	iso-23-B3OXJSRN6; Name=ath-miR161.2; Alias=MIMAT0006779&ath-miR161.2; Parent=MI0000193|ath-MIR161	1	17824200	17835278	+	ID=TE_homo_4243;Name=AT1TE51735;Classification=LTR/Gypsy;Sequence_ontology=SO:0002265;Identity=1;Method=homology
1	17825739	17825761	+	iso-23-B3OXJSRNDJ; Name=ath-miR161.2; Alias=MIMAT0006779&ath-miR161.2; Parent=MI0000193|ath-MIR161	1	17824200	17835278	+	ID=TE_homo_4243;Name=AT1TE51735;Classification=LTR/Gypsy;Sequence_ontology=SO:0002265;Identity=1;Method=homology
1	17825739	17825761	+	iso-23-B3OXJSRNDY; Name=ath-miR161.2; Alias=MIMAT0006779&ath-miR161.2; Parent=MI0000193|ath-MIR161	1	17824200	17835278	+	ID=TE_homo_4243;Name=AT1TE51735;Classification=LTR/Gypsy;Sequence_ontology=SO:0002265;Identity=1;Method=homology
1	17825739	17825762	+	iso-24-B3OXJSRN1J; Name=ath-miR161.2; Alias=MIMAT0006779&ath-miR161.2; Parent=MI0000193|ath-MIR161	1	17824200	17835278	+	ID=TE_homo_4243;Name=AT1TE51735;Classification=LTR/Gypsy;Sequence_ontology=SO:0002265;Identity=1;Method=homology
1	17825739	17825763	+	iso-25-B3OXJSRNKR; Name=ath-miR161.2; Alias=MIMAT0006779&ath-miR161.2; Parent=MI0000193|ath-MIR161	1	17824200	17835278	+	ID=TE_homo_4243;Name=AT1TE51735;Classification=LTR/Gypsy;Sequence_ontology=SO:0002265;Identity=1;Method=homology
1	17825742	17825762	+	iso-21-7DUQMKYSB; Name=ath-miR161.2; Alias=MIMAT0006779&ath-miR161.2; Parent=MI0000193|ath-MIR161	1	17824200	17835278	+	ID=TE_homo_4243;Name=AT1TE51735;Classification=LTR/Gypsy;Sequence_ontology=SO:0002265;Identity=1;Method=homology
1	17825742	17825763	+	iso-22-7DUQMKYSI; Name=ath-miR161.2; Alias=MIMAT0006779&ath-miR161.2; Parent=MI0000193|ath-MIR161	1	17824200	17835278	+	ID=TE_homo_4243;Name=AT1TE51735;Classification=LTR/Gypsy;Sequence_ontology=SO:0002265;Identity=1;Method=homology
1	17825742	17825764	+	iso-23-7DUQMKYSDE; Name=ath-miR161.2; Alias=MIMAT0006779&ath-miR161.2; Parent=MI0000193|ath-MIR161	1	17824200	17835278	+	ID=TE_homo_4243;Name=AT1TE51735;Classification=LTR/Gypsy;Sequence_ontology=SO:0002265;Identity=1;Method=homology
1	17825742	17825765	+	iso-24-7DUQMKYSFQ; Name=ath-miR161.2; Alias=MIMAT0006779&ath-miR161.2; Parent=MI0000193|ath-MIR161	1	17824200	17835278	+	ID=TE_homo_4243;Name=AT1TE51735;Classification=LTR/Gypsy;Sequence_ontology=SO:0002265;Identity=1;Method=homology
1	17825742	17825766	+	iso-25-7DUQMKYSIZ; Name=ath-miR161.2; Alias=MIMAT0006779&ath-miR161.2; Parent=MI0000193|ath-MIR161	1	17824200	17835278	+	ID=TE_homo_4243;Name=AT1TE51735;Classification=LTR/Gypsy;Sequence_ontology=SO:0002265;Identity=1;Method=homology
1	17825742	17825767	+	iso-26-7DUQMKYSIZE; Name=ath-miR161.2; Alias=MIMAT0006779&ath-miR161.2; Parent=MI0000193|ath-MIR161	1	17824200	17835278	+	ID=TE_homo_4243;Name=AT1TE51735;Classification=LTR/Gypsy;Sequence_ontology=SO:0002265;Identity=1;Method=homology
1	17825745	17825766	+	iso-22-E5H8R9LNQ; Name=ath-miR161.1; Alias=MIMAT0000181&ath-miR161.1; Parent=MI0000193|ath-MIR161	1	17824200	17835278	+	ID=TE_homo_4243;Name=AT1TE51735;Classification=LTR/Gypsy;Sequence_ontology=SO:0002265;Identity=1;Method=homology
1	17825745	17825767	+	iso-23-E5H8R9LN0Q; Name=ath-miR161.1; Alias=MIMAT0000181&ath-miR161.1; Parent=MI0000193|ath-MIR161	1	17824200	17835278	+	ID=TE_homo_4243;Name=AT1TE51735;Classification=LTR/Gypsy;Sequence_ontology=SO:0002265;Identity=1;Method=homology
1	20622540	20622564	-	iso-25-YDRUSUZ838; Name=ath-miR5635b; Alias=MIMAT0022418&ath-miR5635b; Parent=MI0019229|ath-MIR5635b	1	20622405	20624128	-	ID=TE_homo_5898;Name=AT1TE78470;Classification=Unassigned;Sequence_ontology=SO:0000657;Identity=0.78;Method=homology
1	20622540	20622564	-	iso-25-YDRUSUZ83Z; Name=ath-miR5635b; Alias=MIMAT0022418&ath-miR5635b; Parent=MI0019229|ath-MIR5635b	1	20622405	20624128	-	ID=TE_homo_5898;Name=AT1TE78470;Classification=Unassigned;Sequence_ontology=SO:0000657;Identity=0.78;Method=homology
1	20622541	20622564	-	iso-24-YDRUSUZ815; Name=ath-miR5635b; Alias=MIMAT0022418&ath-miR5635b; Parent=MI0019229|ath-MIR5635b	1	20622405	20624128	-	ID=TE_homo_5898;Name=AT1TE78470;Classification=Unassigned;Sequence_ontology=SO:0000657;Identity=0.78;Method=homology
1	20622541	20622564	-	iso-24-YDRUSUZ81O; Name=ath-miR5635b; Alias=MIMAT0022418&ath-miR5635b; Parent=MI0019229|ath-MIR5635b	1	20622405	20624128	-	ID=TE_homo_5898;Name=AT1TE78470;Classification=Unassigned;Sequence_ontology=SO:0000657;Identity=0.78;Method=homology
1	20622541	20622564	-	iso-24-YDRUSUZ81P; Name=ath-miR5635b; Alias=MIMAT0022418&ath-miR5635b; Parent=MI0019229|ath-MIR5635b	1	20622405	20624128	-	ID=TE_homo_5898;Name=AT1TE78470;Classification=Unassigned;Sequence_ontology=SO:0000657;Identity=0.78;Method=homology
1	20622541	20622564	-	iso-24-YDRUSUZ81Q; Name=ath-miR5635b; Alias=MIMAT0022418&ath-miR5635b; Parent=MI0019229|ath-MIR5635b	1	20622405	20624128	-	ID=TE_homo_5898;Name=AT1TE78470;Classification=Unassigned;Sequence_ontology=SO:0000657;Identity=0.78;Method=homology
1	20622542	20622563	-	iso-22-UH70WEZ1J; Name=ath-miR5635b; Alias=MIMAT0022418&ath-miR5635b; Parent=MI0019229|ath-MIR5635b	1	20622405	20624128	-	ID=TE_homo_5898;Name=AT1TE78470;Classification=Unassigned;Sequence_ontology=SO:0000657;Identity=0.78;Method=homology
1	20622542	20622564	-	iso-23-YDRUSUZ8D3; Name=ath-miR5635b; Alias=MIMAT0022418&ath-miR5635b; Parent=MI0019229|ath-MIR5635b	1	20622405	20624128	-	ID=TE_homo_5898;Name=AT1TE78470;Classification=Unassigned;Sequence_ontology=SO:0000657;Identity=0.78;Method=homology
1	20622543	20622565	-	iso-23-7OM41SIY0Q; Name=ath-miR5635b; Alias=MIMAT0022418&ath-miR5635b; Parent=MI0019229|ath-MIR5635b	1	20622405	20624128	-	ID=TE_homo_5898;Name=AT1TE78470;Classification=Unassigned;Sequence_ontology=SO:0000657;Identity=0.78;Method=homology
1	20622543	20622565	-	iso-23-7OM41SIYDJ; Name=ath-miR5635b; Alias=MIMAT0022418&ath-miR5635b; Parent=MI0019229|ath-MIR5635b	1	20622405	20624128	-	ID=TE_homo_5898;Name=AT1TE78470;Classification=Unassigned;Sequence_ontology=SO:0000657;Identity=0.78;Method=homology
1	20622544	20622563	-	iso-20-UH70WEZ1; Name=ath-miR5635b; Alias=MIMAT0022418&ath-miR5635b; Parent=MI0019229|ath-MIR5635b	1	20622405	20624128	-	ID=TE_homo_5898;Name=AT1TE78470;Classification=Unassigned;Sequence_ontology=SO:0000657;Identity=0.78;Method=homology
1	20622544	20622563	-	iso-20-UH70WEZK; Name=ath-miR5635b; Alias=MIMAT0022418&ath-miR5635b; Parent=MI0019229|ath-MIR5635b	1	20622405	20624128	-	ID=TE_homo_5898;Name=AT1TE78470;Classification=Unassigned;Sequence_ontology=SO:0000657;Identity=0.78;Method=homology
1	20622544	20622565	-	iso-22-7OM41SIY4; Name=ath-miR5635b; Alias=MIMAT0022418&ath-miR5635b; Parent=MI0019229|ath-MIR5635b	1	20622405	20624128	-	ID=TE_homo_5898;Name=AT1TE78470;Classification=Unassigned;Sequence_ontology=SO:0000657;Identity=0.78;Method=homology
1	20622544	20622565	-	iso-22-7OM41SIYJ; Name=ath-miR5635b; Alias=MIMAT0022418&ath-miR5635b; Parent=MI0019229|ath-MIR5635b	1	20622405	20624128	-	ID=TE_homo_5898;Name=AT1TE78470;Classification=Unassigned;Sequence_ontology=SO:0000657;Identity=0.78;Method=homology
1	20622544	20622565	-	iso-22-7OM41SIYQ; Name=ath-miR5635b; Alias=MIMAT0022418&ath-miR5635b; Parent=MI0019229|ath-MIR5635b	1	20622405	20624128	-	ID=TE_homo_5898;Name=AT1TE78470;Classification=Unassigned;Sequence_ontology=SO:0000657;Identity=0.78;Method=homology
1	20622544	20622569	-	iso-26-54YDRUSUZ8D; Name=ath-miR5635b; Alias=MIMAT0022418&ath-miR5635b; Parent=MI0019229|ath-MIR5635b	1	20622405	20624128	-	ID=TE_homo_5898;Name=AT1TE78470;Classification=Unassigned;Sequence_ontology=SO:0000657;Identity=0.78;Method=homology
1	20622545	20622563	-	iso-19-UH70WEK4; Name=ath-miR5635b; Alias=MIMAT0022418&ath-miR5635b; Parent=MI0019229|ath-MIR5635b	1	20622405	20624128	-	ID=TE_homo_5898;Name=AT1TE78470;Classification=Unassigned;Sequence_ontology=SO:0000657;Identity=0.78;Method=homology
1	20622545	20622563	-	iso-19-UH70WEKL; Name=ath-miR5635b; Alias=MIMAT0022418&ath-miR5635b; Parent=MI0019229|ath-MIR5635b	1	20622405	20624128	-	ID=TE_homo_5898;Name=AT1TE78470;Classification=Unassigned;Sequence_ontology=SO:0000657;Identity=0.78;Method=homology
1	20622545	20622563	-	iso-19-UH70WEKN; Name=ath-miR5635b; Alias=MIMAT0022418&ath-miR5635b; Parent=MI0019229|ath-MIR5635b	1	20622405	20624128	-	ID=TE_homo_5898;Name=AT1TE78470;Classification=Unassigned;Sequence_ontology=SO:0000657;Identity=0.78;Method=homology
1	20622545	20622565	-	iso-21-7OM41SIY0; Name=ath-miR5635b; Alias=MIMAT0022418&ath-miR5635b; Parent=MI0019229|ath-MIR5635b	1	20622405	20624128	-	ID=TE_homo_5898;Name=AT1TE78470;Classification=Unassigned;Sequence_ontology=SO:0000657;Identity=0.78;Method=homology
1	20622545	20622565	-	iso-21-7OM41SIYB; Name=ath-miR5635b; Alias=MIMAT0022418&ath-miR5635b; Parent=MI0019229|ath-MIR5635b	1	20622405	20624128	-	ID=TE_homo_5898;Name=AT1TE78470;Classification=Unassigned;Sequence_ontology=SO:0000657;Identity=0.78;Method=homology
1	20622545	20622565	-	iso-21-7OM41SIYD; Name=ath-miR5635b; Alias=MIMAT0022418&ath-miR5635b; Parent=MI0019229|ath-MIR5635b	1	20622405	20624128	-	ID=TE_homo_5898;Name=AT1TE78470;Classification=Unassigned;Sequence_ontology=SO:0000657;Identity=0.78;Method=homology
1	20622545	20622565	-	iso-21-7OM41SIYE; Name=ath-miR5635b; Alias=MIMAT0022418&ath-miR5635b; Parent=MI0019229|ath-MIR5635b	1	20622405	20624128	-	ID=TE_homo_5898;Name=AT1TE78470;Classification=Unassigned;Sequence_ontology=SO:0000657;Identity=0.78;Method=homology
1	20622546	20622563	-	iso-18-UH70WE0P; Name=ath-miR5635b; Alias=MIMAT0022418&ath-miR5635b; Parent=MI0019229|ath-MIR5635b	1	20622405	20624128	-	ID=TE_homo_5898;Name=AT1TE78470;Classification=Unassigned;Sequence_ontology=SO:0000657;Identity=0.78;Method=homology
1	20622546	20622565	-	iso-20-7OM41SIY; Name=ath-miR5635b; Alias=MIMAT0022418&ath-miR5635b; Parent=MI0019229|ath-MIR5635b	1	20622405	20624128	-	ID=TE_homo_5898;Name=AT1TE78470;Classification=Unassigned;Sequence_ontology=SO:0000657;Identity=0.78;Method=homology
1	20622546	20622571	-	iso-26-109XE35M5ZE; Name=ath-miR5635b; Alias=MIMAT0022418&ath-miR5635b; Parent=MI0019229|ath-MIR5635b	1	20622405	20624128	-	ID=TE_homo_5898;Name=AT1TE78470;Classification=Unassigned;Sequence_ontology=SO:0000657;Identity=0.78;Method=homology
1	20622547	20622571	-	iso-25-109XE35M5Z; Name=ath-miR5635b; Alias=MIMAT0022418&ath-miR5635b; Parent=MI0019229|ath-MIR5635b	1	20622405	20624128	-	ID=TE_homo_5898;Name=AT1TE78470;Classification=Unassigned;Sequence_ontology=SO:0000657;Identity=0.78;Method=homology
1	20622548	20622571	-	iso-24-109XE35MH6; Name=ath-miR5635b; Alias=MIMAT0022418&ath-miR5635b; Parent=MI0019229|ath-MIR5635b	1	20622405	20624128	-	ID=TE_homo_5898;Name=AT1TE78470;Classification=Unassigned;Sequence_ontology=SO:0000657;Identity=0.78;Method=homology
1	20622548	20622571	-	iso-24-109XE35MHV; Name=ath-miR5635b; Alias=MIMAT0022418&ath-miR5635b; Parent=MI0019229|ath-MIR5635b	1	20622405	20624128	-	ID=TE_homo_5898;Name=AT1TE78470;Classification=Unassigned;Sequence_ontology=SO:0000657;Identity=0.78;Method=homology
1	20622548	20622571	-	iso-24-109XE35MIE; Name=ath-miR5635b; Alias=MIMAT0022418&ath-miR5635b; Parent=MI0019229|ath-MIR5635b	1	20622405	20624128	-	ID=TE_homo_5898;Name=AT1TE78470;Classification=Unassigned;Sequence_ontology=SO:0000657;Identity=0.78;Method=homology
1	20622549	20622571	-	iso-23-109XE35MD6; Name=ath-miR5635b; Alias=MIMAT0022418&ath-miR5635b; Parent=MI0019229|ath-MIR5635b	1	20622405	20624128	-	ID=TE_homo_5898;Name=AT1TE78470;Classification=Unassigned;Sequence_ontology=SO:0000657;Identity=0.78;Method=homology
1	20622549	20622571	-	iso-23-109XE35MD7; Name=ath-miR5635b; Alias=MIMAT0022418&ath-miR5635b; Parent=MI0019229|ath-MIR5635b	1	20622405	20624128	-	ID=TE_homo_5898;Name=AT1TE78470;Classification=Unassigned;Sequence_ontology=SO:0000657;Identity=0.78;Method=homology
1	20622549	20622571	-	iso-23-109XE35MDR; Name=ath-miR5635b; Alias=MIMAT0022418&ath-miR5635b; Parent=MI0019229|ath-MIR5635b	1	20622405	20624128	-	ID=TE_homo_5898;Name=AT1TE78470;Classification=Unassigned;Sequence_ontology=SO:0000657;Identity=0.78;Method=homology
1	20622549	20622571	-	iso-23-109XE35MDS; Name=ath-miR5635b; Alias=MIMAT0022418&ath-miR5635b; Parent=MI0019229|ath-MIR5635b	1	20622405	20624128	-	ID=TE_homo_5898;Name=AT1TE78470;Classification=Unassigned;Sequence_ontology=SO:0000657;Identity=0.78;Method=homology
1	20622550	20622571	-	iso-22-109XE35ML; Name=ath-miR5635b; Alias=MIMAT0022418&ath-miR5635b; Parent=MI0019229|ath-MIR5635b	1	20622405	20624128	-	ID=TE_homo_5898;Name=AT1TE78470;Classification=Unassigned;Sequence_ontology=SO:0000657;Identity=0.78;Method=homology
1	20622550	20622575	-	iso-26-7O637OM41SB; Name=ath-miR5635b; Alias=MIMAT0022418&ath-miR5635b; Parent=MI0019229|ath-MIR5635b	1	20622405	20624128	-	ID=TE_homo_5898;Name=AT1TE78470;Classification=Unassigned;Sequence_ontology=SO:0000657;Identity=0.78;Method=homology
1	20622550	20622575	-	iso-26-7O637OM41SD; Name=ath-miR5635b; Alias=MIMAT0022418&ath-miR5635b; Parent=MI0019229|ath-MIR5635b	1	20622405	20624128	-	ID=TE_homo_5898;Name=AT1TE78470;Classification=Unassigned;Sequence_ontology=SO:0000657;Identity=0.78;Method=homology
1	20622550	20622575	-	iso-26-7O637OM41SE; Name=ath-miR5635b; Alias=MIMAT0022418&ath-miR5635b; Parent=MI0019229|ath-MIR5635b	1	20622405	20624128	-	ID=TE_homo_5898;Name=AT1TE78470;Classification=Unassigned;Sequence_ontology=SO:0000657;Identity=0.78;Method=homology
1	20622551	20622575	-	iso-25-7O637OM41S; Name=ath-miR5635b; Alias=MIMAT0022418&ath-miR5635b; Parent=MI0019229|ath-MIR5635b	1	20622405	20624128	-	ID=TE_homo_5898;Name=AT1TE78470;Classification=Unassigned;Sequence_ontology=SO:0000657;Identity=0.78;Method=homology
1	20622553	20622573	-	iso-21-UK1WUH700; Name=ath-miR5635b; Alias=MIMAT0022418&ath-miR5635b; Parent=MI0019229|ath-MIR5635b	1	20622405	20624128	-	ID=TE_homo_5898;Name=AT1TE78470;Classification=Unassigned;Sequence_ontology=SO:0000657;Identity=0.78;Method=homology
1	20622553	20622573	-	iso-21-UK1WUH7DD; Name=ath-miR5635b; Alias=MIMAT0022418&ath-miR5635b; Parent=MI0019229|ath-MIR5635b	1	20622405	20624128	-	ID=TE_homo_5898;Name=AT1TE78470;Classification=Unassigned;Sequence_ontology=SO:0000657;Identity=0.78;Method=homology
1	20622553	20622573	-	iso-21-UK1WUH7EE; Name=ath-miR5635b; Alias=MIMAT0022418&ath-miR5635b; Parent=MI0019229|ath-MIR5635b	1	20622405	20624128	-	ID=TE_homo_5898;Name=AT1TE78470;Classification=Unassigned;Sequence_ontology=SO:0000657;Identity=0.78;Method=homology
1	20622554	20622573	-	iso-20-UK1WUH70; Name=ath-miR5635b; Alias=MIMAT0022418&ath-miR5635b; Parent=MI0019229|ath-MIR5635b	1	20622405	20624128	-	ID=TE_homo_5898;Name=AT1TE78470;Classification=Unassigned;Sequence_ontology=SO:0000657;Identity=0.78;Method=homology
1	20622554	20622573	-	iso-20-UK1WUH7B; Name=ath-miR5635b; Alias=MIMAT0022418&ath-miR5635b; Parent=MI0019229|ath-MIR5635b	1	20622405	20624128	-	ID=TE_homo_5898;Name=AT1TE78470;Classification=Unassigned;Sequence_ontology=SO:0000657;Identity=0.78;Method=homology
1	20622554	20622573	-	iso-20-UK1WUH7D; Name=ath-miR5635b; Alias=MIMAT0022418&ath-miR5635b; Parent=MI0019229|ath-MIR5635b	1	20622405	20624128	-	ID=TE_homo_5898;Name=AT1TE78470;Classification=Unassigned;Sequence_ontology=SO:0000657;Identity=0.78;Method=homology
1	20622554	20622573	-	iso-20-UK1WUH7E; Name=ath-miR5635b; Alias=MIMAT0022418&ath-miR5635b; Parent=MI0019229|ath-MIR5635b	1	20622405	20624128	-	ID=TE_homo_5898;Name=AT1TE78470;Classification=Unassigned;Sequence_ontology=SO:0000657;Identity=0.78;Method=homology
1	20622555	20622573	-	iso-19-UK1WUH2L; Name=ath-miR5635b; Alias=MIMAT0022418&ath-miR5635b; Parent=MI0019229|ath-MIR5635b	1	20622405	20624128	-	ID=TE_homo_5898;Name=AT1TE78470;Classification=Unassigned;Sequence_ontology=SO:0000657;Identity=0.78;Method=homology
1	20622555	20622578	-	iso-24-QWUK1WUH2Q; Name=ath-miR5635b; Alias=MIMAT0022418&ath-miR5635b; Parent=MI0019229|ath-MIR5635b	1	20622405	20624128	-	ID=TE_homo_5898;Name=AT1TE78470;Classification=Unassigned;Sequence_ontology=SO:0000657;Identity=0.78;Method=homology
1	20622556	20622578	-	iso-23-QWUK1WUH0E; Name=ath-miR5635b; Alias=MIMAT0022418&ath-miR5635b; Parent=MI0019229|ath-MIR5635b	1	20622405	20624128	-	ID=TE_homo_5898;Name=AT1TE78470;Classification=Unassigned;Sequence_ontology=SO:0000657;Identity=0.78;Method=homology
1	20622556	20622578	-	iso-23-QWUK1WUHDY; Name=ath-miR5635b; Alias=MIMAT0022418&ath-miR5635b; Parent=MI0019229|ath-MIR5635b	1	20622405	20624128	-	ID=TE_homo_5898;Name=AT1TE78470;Classification=Unassigned;Sequence_ontology=SO:0000657;Identity=0.78;Method=homology
1	20622556	20622581	-	iso-26-FV9X109XE3E; Name=ath-miR5635b; Alias=MIMAT0022418&ath-miR5635b; Parent=MI0019229|ath-MIR5635b	1	20622405	20624128	-	ID=TE_homo_5898;Name=AT1TE78470;Classification=Unassigned;Sequence_ontology=SO:0000657;Identity=0.78;Method=homology
1	20622557	20622578	-	iso-22-QWUK1WUHL; Name=ath-miR5635b; Alias=MIMAT0022418&ath-miR5635b; Parent=MI0019229|ath-MIR5635b	1	20622405	20624128	-	ID=TE_homo_5898;Name=AT1TE78470;Classification=Unassigned;Sequence_ontology=SO:0000657;Identity=0.78;Method=homology
1	20622557	20622578	-	iso-22-QWUK1WUHN; Name=ath-miR5635b; Alias=MIMAT0022418&ath-miR5635b; Parent=MI0019229|ath-MIR5635b	1	20622405	20624128	-	ID=TE_homo_5898;Name=AT1TE78470;Classification=Unassigned;Sequence_ontology=SO:0000657;Identity=0.78;Method=homology
1	20622557	20622581	-	iso-25-FV9X109XE2; Name=ath-miR5635b; Alias=MIMAT0022418&ath-miR5635b; Parent=MI0019229|ath-MIR5635b	1	20622405	20624128	-	ID=TE_homo_5898;Name=AT1TE78470;Classification=Unassigned;Sequence_ontology=SO:0000657;Identity=0.78;Method=homology
1	20622557	20622581	-	iso-25-FV9X109XE3; Name=ath-miR5635b; Alias=MIMAT0022418&ath-miR5635b; Parent=MI0019229|ath-MIR5635b	1	20622405	20624128	-	ID=TE_homo_5898;Name=AT1TE78470;Classification=Unassigned;Sequence_ontology=SO:0000657;Identity=0.78;Method=homology
1	20622557	20622581	-	iso-25-FV9X109XEK; Name=ath-miR5635b; Alias=MIMAT0022418&ath-miR5635b; Parent=MI0019229|ath-MIR5635b	1	20622405	20624128	-	ID=TE_homo_5898;Name=AT1TE78470;Classification=Unassigned;Sequence_ontology=SO:0000657;Identity=0.78;Method=homology
1	20622558	20622578	-	iso-21-QWUK1WUH0; Name=ath-miR5635b; Alias=MIMAT0022418&ath-miR5635b; Parent=MI0019229|ath-MIR5635b	1	20622405	20624128	-	ID=TE_homo_5898;Name=AT1TE78470;Classification=Unassigned;Sequence_ontology=SO:0000657;Identity=0.78;Method=homology
1	20622558	20622581	-	iso-24-FV9X109XE4; Name=ath-miR5635b; Alias=MIMAT0022418&ath-miR5635b; Parent=MI0019229|ath-MIR5635b	1	20622405	20624128	-	ID=TE_homo_5898;Name=AT1TE78470;Classification=Unassigned;Sequence_ontology=SO:0000657;Identity=0.78;Method=homology
1	20622562	20622581	-	iso-20-FV9X109Z; Name=ath-miR5635b; Alias=MIMAT0022418&ath-miR5635b; Parent=MI0019229|ath-MIR5635b	1	20622405	20624128	-	ID=TE_homo_5898;Name=AT1TE78470;Classification=Unassigned;Sequence_ontology=SO:0000657;Identity=0.78;Method=homology
1	20622562	20622587	-	iso-26-7P5HNND27K0; Name=ath-miR5635b; Alias=MIMAT0022418&ath-miR5635b; Parent=MI0019229|ath-MIR5635b	1	20622405	20624128	-	ID=TE_homo_5898;Name=AT1TE78470;Classification=Unassigned;Sequence_ontology=SO:0000657;Identity=0.78;Method=homology
1	20622563	20622581	-	iso-19-FV9X10KB; Name=ath-miR5635b; Alias=MIMAT0022418&ath-miR5635b; Parent=MI0019229|ath-MIR5635b	1	20622405	20624128	-	ID=TE_homo_5898;Name=AT1TE78470;Classification=Unassigned;Sequence_ontology=SO:0000657;Identity=0.78;Method=homology
1	20622563	20622581	-	iso-19-FV9X10KE; Name=ath-miR5635b; Alias=MIMAT0022418&ath-miR5635b; Parent=MI0019229|ath-MIR5635b	1	20622405	20624128	-	ID=TE_homo_5898;Name=AT1TE78470;Classification=Unassigned;Sequence_ontology=SO:0000657;Identity=0.78;Method=homology
1	20622563	20622585	-	iso-23-V2QI7O630Q; Name=ath-miR5635b; Alias=MIMAT0022418&ath-miR5635b; Parent=MI0019229|ath-MIR5635b	1	20622405	20624128	-	ID=TE_homo_5898;Name=AT1TE78470;Classification=Unassigned;Sequence_ontology=SO:0000657;Identity=0.78;Method=homology
1	20622563	20622587	-	iso-25-7P5HNND27N; Name=ath-miR5635b; Alias=MIMAT0022418&ath-miR5635b; Parent=MI0019229|ath-MIR5635b	1	20622405	20624128	-	ID=TE_homo_5898;Name=AT1TE78470;Classification=Unassigned;Sequence_ontology=SO:0000657;Identity=0.78;Method=homology
1	20622564	20622581	-	iso-18-FV9X100N; Name=ath-miR5635b; Alias=MIMAT0022418&ath-miR5635b; Parent=MI0019229|ath-MIR5635b	1	20622405	20624128	-	ID=TE_homo_5898;Name=AT1TE78470;Classification=Unassigned;Sequence_ontology=SO:0000657;Identity=0.78;Method=homology
1	20622564	20622585	-	iso-22-V2QI7O634; Name=ath-miR5635b; Alias=MIMAT0022418&ath-miR5635b; Parent=MI0019229|ath-MIR5635b	1	20622405	20624128	-	ID=TE_homo_5898;Name=AT1TE78470;Classification=Unassigned;Sequence_ontology=SO:0000657;Identity=0.78;Method=homology
1	20622564	20622585	-	iso-22-V2QI7O63F; Name=ath-miR5635b; Alias=MIMAT0022418&ath-miR5635b; Parent=MI0019229|ath-MIR5635b	1	20622405	20624128	-	ID=TE_homo_5898;Name=AT1TE78470;Classification=Unassigned;Sequence_ontology=SO:0000657;Identity=0.78;Method=homology
1	20622564	20622585	-	iso-22-V2QI7O63J; Name=ath-miR5635b; Alias=MIMAT0022418&ath-miR5635b; Parent=MI0019229|ath-MIR5635b	1	20622405	20624128	-	ID=TE_homo_5898;Name=AT1TE78470;Classification=Unassigned;Sequence_ontology=SO:0000657;Identity=0.78;Method=homology
1	20622564	20622585	-	iso-22-V2QI7O63Q; Name=ath-miR5635b; Alias=MIMAT0022418&ath-miR5635b; Parent=MI0019229|ath-MIR5635b	1	20622405	20624128	-	ID=TE_homo_5898;Name=AT1TE78470;Classification=Unassigned;Sequence_ontology=SO:0000657;Identity=0.78;Method=homology
1	20622564	20622587	-	iso-24-7P5HNND224; Name=ath-miR5635b; Alias=MIMAT0022418&ath-miR5635b; Parent=MI0019229|ath-MIR5635b	1	20622405	20624128	-	ID=TE_homo_5898;Name=AT1TE78470;Classification=Unassigned;Sequence_ontology=SO:0000657;Identity=0.78;Method=homology
1	20622564	20622587	-	iso-24-7P5HNND22L; Name=ath-miR5635b; Alias=MIMAT0022418&ath-miR5635b; Parent=MI0019229|ath-MIR5635b	1	20622405	20624128	-	ID=TE_homo_5898;Name=AT1TE78470;Classification=Unassigned;Sequence_ontology=SO:0000657;Identity=0.78;Method=homology
1	20622564	20622587	-	iso-24-7P5HNND22M; Name=ath-miR5635b; Alias=MIMAT0022418&ath-miR5635b; Parent=MI0019229|ath-MIR5635b	1	20622405	20624128	-	ID=TE_homo_5898;Name=AT1TE78470;Classification=Unassigned;Sequence_ontology=SO:0000657;Identity=0.78;Method=homology
1	20622564	20622587	-	iso-24-7P5HNND22N; Name=ath-miR5635b; Alias=MIMAT0022418&ath-miR5635b; Parent=MI0019229|ath-MIR5635b	1	20622405	20624128	-	ID=TE_homo_5898;Name=AT1TE78470;Classification=Unassigned;Sequence_ontology=SO:0000657;Identity=0.78;Method=homology
1	20622565	20622585	-	iso-21-V2QI7O630; Name=ath-miR5635b; Alias=MIMAT0022418&ath-miR5635b; Parent=MI0019229|ath-MIR5635b	1	20622405	20624128	-	ID=TE_homo_5898;Name=AT1TE78470;Classification=Unassigned;Sequence_ontology=SO:0000657;Identity=0.78;Method=homology
1	20622565	20622585	-	iso-21-V2QI7O63B; Name=ath-miR5635b; Alias=MIMAT0022418&ath-miR5635b; Parent=MI0019229|ath-MIR5635b	1	20622405	20624128	-	ID=TE_homo_5898;Name=AT1TE78470;Classification=Unassigned;Sequence_ontology=SO:0000657;Identity=0.78;Method=homology
1	20622565	20622585	-	iso-21-V2QI7O63D; Name=ath-miR5635b; Alias=MIMAT0022418&ath-miR5635b; Parent=MI0019229|ath-MIR5635b	1	20622405	20624128	-	ID=TE_homo_5898;Name=AT1TE78470;Classification=Unassigned;Sequence_ontology=SO:0000657;Identity=0.78;Method=homology
1	20622565	20622585	-	iso-21-V2QI7O63E; Name=ath-miR5635b; Alias=MIMAT0022418&ath-miR5635b; Parent=MI0019229|ath-MIR5635b	1	20622405	20624128	-	ID=TE_homo_5898;Name=AT1TE78470;Classification=Unassigned;Sequence_ontology=SO:0000657;Identity=0.78;Method=homology
1	20622565	20622587	-	iso-23-7P5HNND200; Name=ath-miR5635b; Alias=MIMAT0022418&ath-miR5635b; Parent=MI0019229|ath-MIR5635b	1	20622405	20624128	-	ID=TE_homo_5898;Name=AT1TE78470;Classification=Unassigned;Sequence_ontology=SO:0000657;Identity=0.78;Method=homology
1	20622566	20622585	-	iso-20-V2QI7O63; Name=ath-miR5635b; Alias=MIMAT0022418&ath-miR5635b; Parent=MI0019229|ath-MIR5635b	1	20622405	20624128	-	ID=TE_homo_5898;Name=AT1TE78470;Classification=Unassigned;Sequence_ontology=SO:0000657;Identity=0.78;Method=homology
1	20622570	20622593	-	iso-24-1J9X6JQW26; Name=ath-miR5635b; Alias=MIMAT0022418&ath-miR5635b; Parent=MI0019229|ath-MIR5635b	1	20622405	20624128	-	ID=TE_homo_5898;Name=AT1TE78470;Classification=Unassigned;Sequence_ontology=SO:0000657;Identity=0.78;Method=homology
1	20622570	20622593	-	iso-24-1J9X6JQW2Y; Name=ath-miR5635b; Alias=MIMAT0022418&ath-miR5635b; Parent=MI0019229|ath-MIR5635b	1	20622405	20624128	-	ID=TE_homo_5898;Name=AT1TE78470;Classification=Unassigned;Sequence_ontology=SO:0000657;Identity=0.78;Method=homology
1	20622571	20622593	-	iso-23-1J9X6JQW0F; Name=ath-miR5635b; Alias=MIMAT0022418&ath-miR5635b; Parent=MI0019229|ath-MIR5635b	1	20622405	20624128	-	ID=TE_homo_5898;Name=AT1TE78470;Classification=Unassigned;Sequence_ontology=SO:0000657;Identity=0.78;Method=homology
1	20622572	20622593	-	iso-22-1J9X6JQWO; Name=ath-miR5635b; Alias=MIMAT0022418&ath-miR5635b; Parent=MI0019229|ath-MIR5635b	1	20622405	20624128	-	ID=TE_homo_5898;Name=AT1TE78470;Classification=Unassigned;Sequence_ontology=SO:0000657;Identity=0.78;Method=homology
1	20622573	20622592	-	iso-20-RI7P5HNN; Name=ath-miR5635b; Alias=MIMAT0022418&ath-miR5635b; Parent=MI0019229|ath-MIR5635b	1	20622405	20624128	-	ID=TE_homo_5898;Name=AT1TE78470;Classification=Unassigned;Sequence_ontology=SO:0000657;Identity=0.78;Method=homology
1	20622574	20622592	-	iso-19-RI7P5HHN; Name=ath-miR5635b; Alias=MIMAT0022418&ath-miR5635b; Parent=MI0019229|ath-MIR5635b	1	20622405	20624128	-	ID=TE_homo_5898;Name=AT1TE78470;Classification=Unassigned;Sequence_ontology=SO:0000657;Identity=0.78;Method=homology
1	20622576	20622599	-	iso-24-ZWDKNN1NKQ; Name=ath-miR5635b; Alias=MIMAT0022418&ath-miR5635b; Parent=MI0019229|ath-MIR5635b	1	20622405	20624128	-	ID=TE_homo_5898;Name=AT1TE78470;Classification=Unassigned;Sequence_ontology=SO:0000657;Identity=0.78;Method=homology
1	20622576	20622600	-	iso-25-ZYUKQWV2QI; Name=ath-miR5635b; Alias=MIMAT0022418&ath-miR5635b; Parent=MI0019229|ath-MIR5635b	1	20622405	20624128	-	ID=TE_homo_5898;Name=AT1TE78470;Classification=Unassigned;Sequence_ontology=SO:0000657;Identity=0.78;Method=homology
1	20622577	20622599	-	iso-23-ZWDKNN10DQ; Name=ath-miR5635b; Alias=MIMAT0022418&ath-miR5635b; Parent=MI0019229|ath-MIR5635b	1	20622405	20624128	-	ID=TE_homo_5898;Name=AT1TE78470;Classification=Unassigned;Sequence_ontology=SO:0000657;Identity=0.78;Method=homology
1	20622578	20622599	-	iso-22-ZWDKNN102; Name=ath-miR5635b; Alias=MIMAT0022418&ath-miR5635b; Parent=MI0019229|ath-MIR5635b	1	20622405	20624128	-	ID=TE_homo_5898;Name=AT1TE78470;Classification=Unassigned;Sequence_ontology=SO:0000657;Identity=0.78;Method=homology
1	20622578	20622599	-	iso-22-ZWDKNN10J; Name=ath-miR5635b; Alias=MIMAT0022418&ath-miR5635b; Parent=MI0019229|ath-MIR5635b	1	20622405	20624128	-	ID=TE_homo_5898;Name=AT1TE78470;Classification=Unassigned;Sequence_ontology=SO:0000657;Identity=0.78;Method=homology
1	20622578	20622599	-	iso-22-ZWDKNN10K; Name=ath-miR5635b; Alias=MIMAT0022418&ath-miR5635b; Parent=MI0019229|ath-MIR5635b	1	20622405	20624128	-	ID=TE_homo_5898;Name=AT1TE78470;Classification=Unassigned;Sequence_ontology=SO:0000657;Identity=0.78;Method=homology
1	20622579	20622599	-	iso-21-ZWDKNN10D; Name=ath-miR5635b; Alias=MIMAT0022418&ath-miR5635b; Parent=MI0019229|ath-MIR5635b	1	20622405	20624128	-	ID=TE_homo_5898;Name=AT1TE78470;Classification=Unassigned;Sequence_ontology=SO:0000657;Identity=0.78;Method=homology
1	20622579	20622599	-	iso-21-ZWDKNN1NE; Name=ath-miR5635b; Alias=MIMAT0022418&ath-miR5635b; Parent=MI0019229|ath-MIR5635b	1	20622405	20624128	-	ID=TE_homo_5898;Name=AT1TE78470;Classification=Unassigned;Sequence_ontology=SO:0000657;Identity=0.78;Method=homology
1	20622581	20622599	-	iso-19-ZWDKNNE9; Name=ath-miR5635b; Alias=MIMAT0022418&ath-miR5635b; Parent=MI0019229|ath-MIR5635b	1	20622405	20624128	-	ID=TE_homo_5898;Name=AT1TE78470;Classification=Unassigned;Sequence_ontology=SO:0000657;Identity=0.78;Method=homology
1	20622581	20622599	-	iso-19-ZWDKNNEX; Name=ath-miR5635b; Alias=MIMAT0022418&ath-miR5635b; Parent=MI0019229|ath-MIR5635b	1	20622405	20624128	-	ID=TE_homo_5898;Name=AT1TE78470;Classification=Unassigned;Sequence_ontology=SO:0000657;Identity=0.78;Method=homology
1	20622581	20622599	-	iso-19-ZWDKNNEZ; Name=ath-miR5635b; Alias=MIMAT0022418&ath-miR5635b; Parent=MI0019229|ath-MIR5635b	1	20622405	20624128	-	ID=TE_homo_5898;Name=AT1TE78470;Classification=Unassigned;Sequence_ontology=SO:0000657;Identity=0.78;Method=homology
1	20622581	20622605	-	iso-25-K4ZYUKQWV2; Name=ath-miR5635b; Alias=MIMAT0022418&ath-miR5635b; Parent=MI0019229|ath-MIR5635b	1	20622405	20624128	-	ID=TE_homo_5898;Name=AT1TE78470;Classification=Unassigned;Sequence_ontology=SO:0000657;Identity=0.78;Method=homology
1	20622581	20622605	-	iso-25-K4ZYUKQWV3; Name=ath-miR5635b; Alias=MIMAT0022418&ath-miR5635b; Parent=MI0019229|ath-MIR5635b	1	20622405	20624128	-	ID=TE_homo_5898;Name=AT1TE78470;Classification=Unassigned;Sequence_ontology=SO:0000657;Identity=0.78;Method=homology
1	20622581	20622605	-	iso-25-K4ZYUKQWVJ; Name=ath-miR5635b; Alias=MIMAT0022418&ath-miR5635b; Parent=MI0019229|ath-MIR5635b	1	20622405	20624128	-	ID=TE_homo_5898;Name=AT1TE78470;Classification=Unassigned;Sequence_ontology=SO:0000657;Identity=0.78;Method=homology
1	20622582	20622599	-	iso-18-ZWDKNNY; Name=ath-miR5635b; Alias=MIMAT0022418&ath-miR5635b; Parent=MI0019229|ath-MIR5635b	1	20622405	20624128	-	ID=TE_homo_5898;Name=AT1TE78470;Classification=Unassigned;Sequence_ontology=SO:0000657;Identity=0.78;Method=homology
1	20622582	20622605	-	iso-24-K4ZYUKQW2Y; Name=ath-miR5635b; Alias=MIMAT0022418&ath-miR5635b; Parent=MI0019229|ath-MIR5635b	1	20622405	20624128	-	ID=TE_homo_5898;Name=AT1TE78470;Classification=Unassigned;Sequence_ontology=SO:0000657;Identity=0.78;Method=homology
1	21360205	21360225	+	iso-21-UN6QN6ZUB; Name=ath-miR5649a; Alias=MIMAT0022415&ath-miR5649a; Parent=MI0019226|ath-MIR5649a	1	21359980	21360610	+	ID=TE_homo_6121;Name=AT1TE63680;Classification=LINE/L1;Sequence_ontology=SO:0002272;Identity=1;Method=homology
1	21360205	21360227	+	iso-23-UN6QN6ZU6; Name=ath-miR5649a; Alias=MIMAT0022415&ath-miR5649a; Parent=MI0019226|ath-MIR5649a	1	21359980	21360610	+	ID=TE_homo_6121;Name=AT1TE63680;Classification=LINE/L1;Sequence_ontology=SO:0002272;Identity=1;Method=homology
1	21360211	21360233	+	iso-23-PMYQZB1Q0L; Name=ath-miR5649a; Alias=MIMAT0022415&ath-miR5649a; Parent=MI0019226|ath-MIR5649a	1	21359980	21360610	+	ID=TE_homo_6121;Name=AT1TE63680;Classification=LINE/L1;Sequence_ontology=SO:0002272;Identity=1;Method=homology
1	21360214	21360237	+	iso-24-W9IYB3IUFI; Name=ath-miR5649a; Alias=MIMAT0022415&ath-miR5649a; Parent=MI0019226|ath-MIR5649a	1	21359980	21360610	+	ID=TE_homo_6121;Name=AT1TE63680;Classification=LINE/L1;Sequence_ontology=SO:0002272;Identity=1;Method=homology
1	21360217	21360240	+	iso-24-8NXBSNOLKE; Name=ath-miR5649a; Alias=MIMAT0022415&ath-miR5649a; Parent=MI0019226|ath-MIR5649a	1	21359980	21360610	+	ID=TE_homo_6121;Name=AT1TE63680;Classification=LINE/L1;Sequence_ontology=SO:0002272;Identity=1;Method=homology
1	21360220	21360244	+	iso-25-ZUDLZBVW9N; Name=ath-miR5649a; Alias=MIMAT0022415&ath-miR5649a; Parent=MI0019226|ath-MIR5649a	1	21359980	21360610	+	ID=TE_homo_6121;Name=AT1TE63680;Classification=LINE/L1;Sequence_ontology=SO:0002272;Identity=1;Method=homology
1	21360225	21360244	+	iso-20-DLZBVW9N; Name=ath-miR5649a; Alias=MIMAT0022415&ath-miR5649a; Parent=MI0019226|ath-MIR5649a	1	21359980	21360610	+	ID=TE_homo_6121;Name=AT1TE63680;Classification=LINE/L1;Sequence_ontology=SO:0002272;Identity=1;Method=homology
1	21360225	21360245	+	iso-21-DLZBVW9N0; Name=ath-miR5649a; Alias=MIMAT0022415&ath-miR5649a; Parent=MI0019226|ath-MIR5649a	1	21359980	21360610	+	ID=TE_homo_6121;Name=AT1TE63680;Classification=LINE/L1;Sequence_ontology=SO:0002272;Identity=1;Method=homology
1	21360225	21360245	+	iso-21-DLZBVW9NB; Name=ath-miR5649a; Alias=MIMAT0022415&ath-miR5649a; Parent=MI0019226|ath-MIR5649a	1	21359980	21360610	+	ID=TE_homo_6121;Name=AT1TE63680;Classification=LINE/L1;Sequence_ontology=SO:0002272;Identity=1;Method=homology
1	21360225	21360245	+	iso-21-DLZBVW9NE; Name=ath-miR5649a; Alias=MIMAT0022415&ath-miR5649a; Parent=MI0019226|ath-MIR5649a	1	21359980	21360610	+	ID=TE_homo_6121;Name=AT1TE63680;Classification=LINE/L1;Sequence_ontology=SO:0002272;Identity=1;Method=homology
1	21360229	21360249	+	iso-21-IUH4Z3UXE; Name=ath-miR5649a; Alias=MIMAT0022415&ath-miR5649a; Parent=MI0019226|ath-MIR5649a	1	21359980	21360610	+	ID=TE_homo_6121;Name=AT1TE63680;Classification=LINE/L1;Sequence_ontology=SO:0002272;Identity=1;Method=homology
1	21360229	21360250	+	iso-22-IUH4Z3UX5; Name=ath-miR5649a; Alias=MIMAT0022415&ath-miR5649a; Parent=MI0019226|ath-MIR5649a	1	21359980	21360610	+	ID=TE_homo_6121;Name=AT1TE63680;Classification=LINE/L1;Sequence_ontology=SO:0002272;Identity=1;Method=homology
1	21360229	21360250	+	iso-22-IUH4Z3UXO; Name=ath-miR5649a; Alias=MIMAT0022415&ath-miR5649a; Parent=MI0019226|ath-MIR5649a	1	21359980	21360610	+	ID=TE_homo_6121;Name=AT1TE63680;Classification=LINE/L1;Sequence_ontology=SO:0002272;Identity=1;Method=homology
1	21360229	21360250	+	iso-22-IUH4Z3UXP; Name=ath-miR5649a; Alias=MIMAT0022415&ath-miR5649a; Parent=MI0019226|ath-MIR5649a	1	21359980	21360610	+	ID=TE_homo_6121;Name=AT1TE63680;Classification=LINE/L1;Sequence_ontology=SO:0002272;Identity=1;Method=homology
1	21360229	21360250	+	iso-22-IUH4Z3UXQ; Name=ath-miR5649a; Alias=MIMAT0022415&ath-miR5649a; Parent=MI0019226|ath-MIR5649a	1	21359980	21360610	+	ID=TE_homo_6121;Name=AT1TE63680;Classification=LINE/L1;Sequence_ontology=SO:0002272;Identity=1;Method=homology
1	21360229	21360251	+	iso-23-IUH4Z3UX0F; Name=ath-miR5649a; Alias=MIMAT0022415&ath-miR5649a; Parent=MI0019226|ath-MIR5649a	1	21359980	21360610	+	ID=TE_homo_6121;Name=AT1TE63680;Classification=LINE/L1;Sequence_ontology=SO:0002272;Identity=1;Method=homology
1	21360229	21360251	+	iso-23-IUH4Z3UX0Q; Name=ath-miR5649a; Alias=MIMAT0022415&ath-miR5649a; Parent=MI0019226|ath-MIR5649a	1	21359980	21360610	+	ID=TE_homo_6121;Name=AT1TE63680;Classification=LINE/L1;Sequence_ontology=SO:0002272;Identity=1;Method=homology
1	21360229	21360252	+	iso-24-IUH4Z3UXKQ; Name=ath-miR5649a; Alias=MIMAT0022415&ath-miR5649a; Parent=MI0019226|ath-MIR5649a	1	21359980	21360610	+	ID=TE_homo_6121;Name=AT1TE63680;Classification=LINE/L1;Sequence_ontology=SO:0002272;Identity=1;Method=homology
1	21360229	21360253	+	iso-25-IUH4Z3UXZZ; Name=ath-miR5649a; Alias=MIMAT0022415&ath-miR5649a; Parent=MI0019226|ath-MIR5649a	1	21359980	21360610	+	ID=TE_homo_6121;Name=AT1TE63680;Classification=LINE/L1;Sequence_ontology=SO:0002272;Identity=1;Method=homology
1	21360233	21360254	+	iso-22-DQ78YIHEI; Name=ath-miR5649a; Alias=MIMAT0022415&ath-miR5649a; Parent=MI0019226|ath-MIR5649a	1	21359980	21360610	+	ID=TE_homo_6121;Name=AT1TE63680;Classification=LINE/L1;Sequence_ontology=SO:0002272;Identity=1;Method=homology
1	21360233	21360255	+	iso-23-DQ78YIHED0; Name=ath-miR5649a; Alias=MIMAT0022415&ath-miR5649a; Parent=MI0019226|ath-MIR5649a	1	21359980	21360610	+	ID=TE_homo_6121;Name=AT1TE63680;Classification=LINE/L1;Sequence_ontology=SO:0002272;Identity=1;Method=homology
1	21360233	21360255	+	iso-23-DQ78YIHEDB; Name=ath-miR5649a; Alias=MIMAT0022415&ath-miR5649a; Parent=MI0019226|ath-MIR5649a	1	21359980	21360610	+	ID=TE_homo_6121;Name=AT1TE63680;Classification=LINE/L1;Sequence_ontology=SO:0002272;Identity=1;Method=homology
1	21360235	21360253	+	iso-19-VW9NEQEB; Name=ath-miR5649a; Alias=MIMAT0022415&ath-miR5649a; Parent=MI0019226|ath-MIR5649a	1	21359980	21360610	+	ID=TE_homo_6121;Name=AT1TE63680;Classification=LINE/L1;Sequence_ontology=SO:0002272;Identity=1;Method=homology
1	21360237	21360259	+	iso-23-9Y75VOVUDE; Name=ath-miR5649a; Alias=MIMAT0022415&ath-miR5649a; Parent=MI0019226|ath-MIR5649a	1	21359980	21360610	+	ID=TE_homo_6121;Name=AT1TE63680;Classification=LINE/L1;Sequence_ontology=SO:0002272;Identity=1;Method=homology
1	21360237	21360260	+	iso-24-9Y75VOVUF5; Name=ath-miR5649a; Alias=MIMAT0022415&ath-miR5649a; Parent=MI0019226|ath-MIR5649a	1	21359980	21360610	+	ID=TE_homo_6121;Name=AT1TE63680;Classification=LINE/L1;Sequence_ontology=SO:0002272;Identity=1;Method=homology
1	21360241	21360264	+	iso-24-RX4LH4D9F5; Name=ath-miR5649a; Alias=MIMAT0022415&ath-miR5649a; Parent=MI0019226|ath-MIR5649a	1	21359980	21360610	+	ID=TE_homo_6121;Name=AT1TE63680;Classification=LINE/L1;Sequence_ontology=SO:0002272;Identity=1;Method=homology
1	6740512	6740529	+	iso-18-RQ5YE96; Name=ath-miR864-5p; Alias=MIMAT0004311&ath-miR864-5p; Parent=MI0005441|ath-MIR864	1	6739847	6741839	+	ID=TE_homo_822;Name=AT1TE21790;Classification=RC/Helitron;Sequence_ontology=SO:0000657;Identity=1;Method=homology
1	6740512	6740530	+	iso-19-RQ5YE906; Name=ath-miR864-5p; Alias=MIMAT0004311&ath-miR864-5p; Parent=MI0005441|ath-MIR864	1	6739847	6741839	+	ID=TE_homo_822;Name=AT1TE21790;Classification=RC/Helitron;Sequence_ontology=SO:0000657;Identity=1;Method=homology
1	6740512	6740530	+	iso-19-RQ5YE907; Name=ath-miR864-5p; Alias=MIMAT0004311&ath-miR864-5p; Parent=MI0005441|ath-MIR864	1	6739847	6741839	+	ID=TE_homo_822;Name=AT1TE21790;Classification=RC/Helitron;Sequence_ontology=SO:0000657;Identity=1;Method=homology
1	6740512	6740531	+	iso-20-RQ5YE9BB; Name=ath-miR864-5p; Alias=MIMAT0004311&ath-miR864-5p; Parent=MI0005441|ath-MIR864	1	6739847	6741839	+	ID=TE_homo_822;Name=AT1TE21790;Classification=RC/Helitron;Sequence_ontology=SO:0000657;Identity=1;Method=homology
1	6740512	6740531	+	iso-20-RQ5YE9BN; Name=ath-miR864-5p; Alias=MIMAT0004311&ath-miR864-5p; Parent=MI0005441|ath-MIR864	1	6739847	6741839	+	ID=TE_homo_822;Name=AT1TE21790;Classification=RC/Helitron;Sequence_ontology=SO:0000657;Identity=1;Method=homology
1	6740514	6740533	+	iso-20-VUZDYOBE; Name=ath-miR864-5p; Alias=MIMAT0004311&ath-miR864-5p; Parent=MI0005441|ath-MIR864	1	6739847	6741839	+	ID=TE_homo_822;Name=AT1TE21790;Classification=RC/Helitron;Sequence_ontology=SO:0000657;Identity=1;Method=homology
1	6740569	6740593	+	iso-25-5ZYBSOUL3Y; Name=ath-miR864-3p; Alias=MIMAT0004312&ath-miR864-3p; Parent=MI0005441|ath-MIR864	1	6739847	6741839	+	ID=TE_homo_822;Name=AT1TE21790;Classification=RC/Helitron;Sequence_ontology=SO:0000657;Identity=1;Method=homology
1	6740570	6740590	+	iso-21-IZU08ED5D; Name=ath-miR864-3p; Alias=MIMAT0004312&ath-miR864-3p; Parent=MI0005441|ath-MIR864	1	6739847	6741839	+	ID=TE_homo_822;Name=AT1TE21790;Classification=RC/Helitron;Sequence_ontology=SO:0000657;Identity=1;Method=homology
1	6740574	6740593	+	iso-20-YBSOUL3Y; Name=ath-miR864-3p; Alias=MIMAT0004312&ath-miR864-3p; Parent=MI0005441|ath-MIR864	1	6739847	6741839	+	ID=TE_homo_822;Name=AT1TE21790;Classification=RC/Helitron;Sequence_ontology=SO:0000657;Identity=1;Method=homology
1	6740574	6740594	+	iso-21-YBSOUL3Y0; Name=ath-miR864-3p; Alias=MIMAT0004312&ath-miR864-3p; Parent=MI0005441|ath-MIR864	1	6739847	6741839	+	ID=TE_homo_822;Name=AT1TE21790;Classification=RC/Helitron;Sequence_ontology=SO:0000657;Identity=1;Method=homology
1	6740574	6740594	+	iso-21-YBSOUL3YB; Name=ath-miR864-3p; Alias=MIMAT0004312&ath-miR864-3p; Parent=MI0005441|ath-MIR864	1	6739847	6741839	+	ID=TE_homo_822;Name=AT1TE21790;Classification=RC/Helitron;Sequence_ontology=SO:0000657;Identity=1;Method=homology
1	6740574	6740594	+	iso-21-YBSOUL3YD; Name=ath-miR864-3p; Alias=MIMAT0004312&ath-miR864-3p; Parent=MI0005441|ath-MIR864	1	6739847	6741839	+	ID=TE_homo_822;Name=AT1TE21790;Classification=RC/Helitron;Sequence_ontology=SO:0000657;Identity=1;Method=homology
1	6740574	6740594	+	iso-21-YBSOUL3YE; Name=ath-miR864-3p; Alias=MIMAT0004312&ath-miR864-3p; Parent=MI0005441|ath-MIR864	1	6739847	6741839	+	ID=TE_homo_822;Name=AT1TE21790;Classification=RC/Helitron;Sequence_ontology=SO:0000657;Identity=1;Method=homology
1	6740574	6740595	+	iso-22-YBSOUL3YF; Name=ath-miR864-3p; Alias=MIMAT0004312&ath-miR864-3p; Parent=MI0005441|ath-MIR864	1	6739847	6741839	+	ID=TE_homo_822;Name=AT1TE21790;Classification=RC/Helitron;Sequence_ontology=SO:0000657;Identity=1;Method=homology
1	6740574	6740595	+	iso-22-YBSOUL3YJ; Name=ath-miR864-3p; Alias=MIMAT0004312&ath-miR864-3p; Parent=MI0005441|ath-MIR864	1	6739847	6741839	+	ID=TE_homo_822;Name=AT1TE21790;Classification=RC/Helitron;Sequence_ontology=SO:0000657;Identity=1;Method=homology
1	6740574	6740595	+	iso-22-YBSOUL3YQ; Name=ath-miR864-3p; Alias=MIMAT0004312&ath-miR864-3p; Parent=MI0005441|ath-MIR864	1	6739847	6741839	+	ID=TE_homo_822;Name=AT1TE21790;Classification=RC/Helitron;Sequence_ontology=SO:0000657;Identity=1;Method=homology
1	6740574	6740596	+	iso-23-YBSOUL3Y0Q; Name=ath-miR864-3p; Alias=MIMAT0004312&ath-miR864-3p; Parent=MI0005441|ath-MIR864	1	6739847	6741839	+	ID=TE_homo_822;Name=AT1TE21790;Classification=RC/Helitron;Sequence_ontology=SO:0000657;Identity=1;Method=homology
1	6740574	6740596	+	iso-23-YBSOUL3Y6; Name=ath-miR864-3p; Alias=MIMAT0004312&ath-miR864-3p; Parent=MI0005441|ath-MIR864	1	6739847	6741839	+	ID=TE_homo_822;Name=AT1TE21790;Classification=RC/Helitron;Sequence_ontology=SO:0000657;Identity=1;Method=homology
1	6740574	6740597	+	iso-24-YBSOUL3Y06; Name=ath-miR864-3p; Alias=MIMAT0004312&ath-miR864-3p; Parent=MI0005441|ath-MIR864	1	6739847	6741839	+	ID=TE_homo_822;Name=AT1TE21790;Classification=RC/Helitron;Sequence_ontology=SO:0000657;Identity=1;Method=homology
1	6740574	6740597	+	iso-24-YBSOUL3YKQ; Name=ath-miR864-3p; Alias=MIMAT0004312&ath-miR864-3p; Parent=MI0005441|ath-MIR864	1	6739847	6741839	+	ID=TE_homo_822;Name=AT1TE21790;Classification=RC/Helitron;Sequence_ontology=SO:0000657;Identity=1;Method=homology
1	6740574	6740598	+	iso-25-YBSOUL3YZZ; Name=ath-miR864-3p; Alias=MIMAT0004312&ath-miR864-3p; Parent=MI0005441|ath-MIR864	1	6739847	6741839	+	ID=TE_homo_822;Name=AT1TE21790;Classification=RC/Helitron;Sequence_ontology=SO:0000657;Identity=1;Method=homology
1	6740582	6740603	+	iso-22-DOU7X0203; Name=ath-miR864-3p; Alias=MIMAT0004312&ath-miR864-3p; Parent=MI0005441|ath-MIR864	1	6739847	6741839	+	ID=TE_homo_822;Name=AT1TE21790;Classification=RC/Helitron;Sequence_ontology=SO:0000657;Identity=1;Method=homology
1	6740586	6740608	+	iso-23-H1ZBPBQSDN; Name=ath-miR864-3p; Alias=MIMAT0004312&ath-miR864-3p; Parent=MI0005441|ath-MIR864	1	6739847	6741839	+	ID=TE_homo_822;Name=AT1TE21790;Classification=RC/Helitron;Sequence_ontology=SO:0000657;Identity=1;Method=homology
1	6740589	6740610	+	iso-22-3YDFDILWQ; Name=ath-miR864-3p; Alias=MIMAT0004312&ath-miR864-3p; Parent=MI0005441|ath-MIR864	1	6739847	6741839	+	ID=TE_homo_822;Name=AT1TE21790;Classification=RC/Helitron;Sequence_ontology=SO:0000657;Identity=1;Method=homology
1	10227067	10227091	+	iso-25-56D36BXQUZ; Name=NA; Parent=MI0001020|ath-MIR399a	1	10227072	10227174	+	ID=TE_homo_1528;Name=AT1TE32930;Classification=RC/Helitron;Sequence_ontology=SO:0000657;Identity=1;Method=homology
1	10227085	10227102	+	iso-18-I513DED5; Name=NA; Parent=MI0001020|ath-MIR399a	1	10227072	10227174	+	ID=TE_homo_1528;Name=AT1TE32930;Classification=RC/Helitron;Sequence_ontology=SO:0000657;Identity=1;Method=homology
1	10227086	10227105	+	iso-20-YFRLFMWQ; Name=NA; Parent=MI0001020|ath-MIR399a	1	10227072	10227174	+	ID=TE_homo_1528;Name=AT1TE32930;Classification=RC/Helitron;Sequence_ontology=SO:0000657;Identity=1;Method=homology
1	10227086	10227106	+	iso-21-YFRLFMWQE; Name=NA; Parent=MI0001020|ath-MIR399a	1	10227072	10227174	+	ID=TE_homo_1528;Name=AT1TE32930;Classification=RC/Helitron;Sequence_ontology=SO:0000657;Identity=1;Method=homology
1	10227087	10227108	+	iso-22-UPRO574N4; Name=NA; Parent=MI0001020|ath-MIR399a	1	10227072	10227174	+	ID=TE_homo_1528;Name=AT1TE32930;Classification=RC/Helitron;Sequence_ontology=SO:0000657;Identity=1;Method=homology
1	10227088	10227108	+	iso-21-0KS0H9VY0; Name=NA; Parent=MI0001020|ath-MIR399a	1	10227072	10227174	+	ID=TE_homo_1528;Name=AT1TE32930;Classification=RC/Helitron;Sequence_ontology=SO:0000657;Identity=1;Method=homology
1	10227088	10227109	+	iso-22-0KS0H9VYL; Name=NA; Parent=MI0001020|ath-MIR399a	1	10227072	10227174	+	ID=TE_homo_1528;Name=AT1TE32930;Classification=RC/Helitron;Sequence_ontology=SO:0000657;Identity=1;Method=homology
1	10227088	10227109	+	iso-22-0KS0H9VYM; Name=NA; Parent=MI0001020|ath-MIR399a	1	10227072	10227174	+	ID=TE_homo_1528;Name=AT1TE32930;Classification=RC/Helitron;Sequence_ontology=SO:0000657;Identity=1;Method=homology
1	10227088	10227109	+	iso-22-0KS0H9VYN; Name=NA; Parent=MI0001020|ath-MIR399a	1	10227072	10227174	+	ID=TE_homo_1528;Name=AT1TE32930;Classification=RC/Helitron;Sequence_ontology=SO:0000657;Identity=1;Method=homology
1	10227089	10227110	+	iso-22-JKU2W7I82; Name=NA; Parent=MI0001020|ath-MIR399a	1	10227072	10227174	+	ID=TE_homo_1528;Name=AT1TE32930;Classification=RC/Helitron;Sequence_ontology=SO:0000657;Identity=1;Method=homology
1	10227089	10227112	+	iso-24-JKU2W7I8FY; Name=NA; Parent=MI0001020|ath-MIR399a	1	10227072	10227174	+	ID=TE_homo_1528;Name=AT1TE32930;Classification=RC/Helitron;Sequence_ontology=SO:0000657;Identity=1;Method=homology
1	10227090	10227112	+	iso-23-13DE4XZJY; Name=NA; Parent=MI0001020|ath-MIR399a	1	10227072	10227174	+	ID=TE_homo_1528;Name=AT1TE32930;Classification=RC/Helitron;Sequence_ontology=SO:0000657;Identity=1;Method=homology
1	10227090	10227113	+	iso-24-13DE4XZJEX; Name=NA; Parent=MI0001020|ath-MIR399a	1	10227072	10227174	+	ID=TE_homo_1528;Name=AT1TE32930;Classification=RC/Helitron;Sequence_ontology=SO:0000657;Identity=1;Method=homology
1	10227090	10227113	+	iso-24-13DE4XZJEY; Name=NA; Parent=MI0001020|ath-MIR399a	1	10227072	10227174	+	ID=TE_homo_1528;Name=AT1TE32930;Classification=RC/Helitron;Sequence_ontology=SO:0000657;Identity=1;Method=homology
1	10227090	10227114	+	iso-25-13DE4XZJ1B; Name=NA; Parent=MI0001020|ath-MIR399a	1	10227072	10227174	+	ID=TE_homo_1528;Name=AT1TE32930;Classification=RC/Helitron;Sequence_ontology=SO:0000657;Identity=1;Method=homology
1	10227091	10227114	+	iso-24-RLFMWQ9FI6; Name=NA; Parent=MI0001020|ath-MIR399a	1	10227072	10227174	+	ID=TE_homo_1528;Name=AT1TE32930;Classification=RC/Helitron;Sequence_ontology=SO:0000657;Identity=1;Method=homology
1	10227091	10227115	+	iso-25-RLFMWQ9F60; Name=NA; Parent=MI0001020|ath-MIR399a	1	10227072	10227174	+	ID=TE_homo_1528;Name=AT1TE32930;Classification=RC/Helitron;Sequence_ontology=SO:0000657;Identity=1;Method=homology
1	10227091	10227115	+	iso-25-RLFMWQ9F6B; Name=NA; Parent=MI0001020|ath-MIR399a	1	10227072	10227174	+	ID=TE_homo_1528;Name=AT1TE32930;Classification=RC/Helitron;Sequence_ontology=SO:0000657;Identity=1;Method=homology
1	10227091	10227115	+	iso-25-RLFMWQ9F6D; Name=NA; Parent=MI0001020|ath-MIR399a	1	10227072	10227174	+	ID=TE_homo_1528;Name=AT1TE32930;Classification=RC/Helitron;Sequence_ontology=SO:0000657;Identity=1;Method=homology
1	10227091	10227115	+	iso-25-RLFMWQ9F6E; Name=NA; Parent=MI0001020|ath-MIR399a	1	10227072	10227174	+	ID=TE_homo_1528;Name=AT1TE32930;Classification=RC/Helitron;Sequence_ontology=SO:0000657;Identity=1;Method=homology
1	10227091	10227116	+	iso-26-RLFMWQ9F600; Name=NA; Parent=MI0001020|ath-MIR399a	1	10227072	10227174	+	ID=TE_homo_1528;Name=AT1TE32930;Classification=RC/Helitron;Sequence_ontology=SO:0000657;Identity=1;Method=homology
1	10227091	10227116	+	iso-26-RLFMWQ9F6BB; Name=NA; Parent=MI0001020|ath-MIR399a	1	10227072	10227174	+	ID=TE_homo_1528;Name=AT1TE32930;Classification=RC/Helitron;Sequence_ontology=SO:0000657;Identity=1;Method=homology
1	10227091	10227116	+	iso-26-RLFMWQ9F6EE; Name=NA; Parent=MI0001020|ath-MIR399a	1	10227072	10227174	+	ID=TE_homo_1528;Name=AT1TE32930;Classification=RC/Helitron;Sequence_ontology=SO:0000657;Identity=1;Method=homology
1	10227113	10227135	+	iso-23-B1I5Y2WZDU; Name=NA; Parent=MI0001020|ath-MIR399a	1	10227072	10227174	+	ID=TE_homo_1528;Name=AT1TE32930;Classification=RC/Helitron;Sequence_ontology=SO:0000657;Identity=1;Method=homology
1	10227113	10227136	+	iso-24-B1I5Y2WZIF; Name=NA; Parent=MI0001020|ath-MIR399a	1	10227072	10227174	+	ID=TE_homo_1528;Name=AT1TE32930;Classification=RC/Helitron;Sequence_ontology=SO:0000657;Identity=1;Method=homology
1	10227113	10227136	+	iso-24-B1I5Y2WZIH; Name=NA; Parent=MI0001020|ath-MIR399a	1	10227072	10227174	+	ID=TE_homo_1528;Name=AT1TE32930;Classification=RC/Helitron;Sequence_ontology=SO:0000657;Identity=1;Method=homology
1	10227113	10227136	+	iso-24-B1I5Y2WZII; Name=NA; Parent=MI0001020|ath-MIR399a	1	10227072	10227174	+	ID=TE_homo_1528;Name=AT1TE32930;Classification=RC/Helitron;Sequence_ontology=SO:0000657;Identity=1;Method=homology
1	10227113	10227137	+	iso-25-B1I5Y2WZPB; Name=NA; Parent=MI0001020|ath-MIR399a	1	10227072	10227174	+	ID=TE_homo_1528;Name=AT1TE32930;Classification=RC/Helitron;Sequence_ontology=SO:0000657;Identity=1;Method=homology
1	10227113	10227137	+	iso-25-B1I5Y2WZPK; Name=NA; Parent=MI0001020|ath-MIR399a	1	10227072	10227174	+	ID=TE_homo_1528;Name=AT1TE32930;Classification=RC/Helitron;Sequence_ontology=SO:0000657;Identity=1;Method=homology
1	10227113	10227137	+	iso-25-B1I5Y2WZPN; Name=NA; Parent=MI0001020|ath-MIR399a	1	10227072	10227174	+	ID=TE_homo_1528;Name=AT1TE32930;Classification=RC/Helitron;Sequence_ontology=SO:0000657;Identity=1;Method=homology
1	10227113	10227138	+	iso-26-B1I5Y2WZPBB; Name=NA; Parent=MI0001020|ath-MIR399a	1	10227072	10227174	+	ID=TE_homo_1528;Name=AT1TE32930;Classification=RC/Helitron;Sequence_ontology=SO:0000657;Identity=1;Method=homology
1	10227187	10227207	+	iso-21-KYUNN7P1B; Name=NA; Parent=MI0001020|ath-MIR399a	1	10227174	10227943	+	ID=TE_homo_1529;Name=AT1TE32935;Classification=RC/Helitron;Sequence_ontology=SO:0000657;Identity=0.993;Method=homology
1	11786322	11786340	+	iso-19-Y167XDFP; Name=NA; Parent=MI0019237|ath-MIR5654	1	11786142	11787392	+	ID=TE_homo_2080;Name=AT1TE38125;Classification=RC/Helitron;Sequence_ontology=SO:0000657;Identity=1;Method=homology
1	11786322	11786344	+	iso-23-Y167XDIZ0Q; Name=NA; Parent=MI0019237|ath-MIR5654	1	11786142	11787392	+	ID=TE_homo_2080;Name=AT1TE38125;Classification=RC/Helitron;Sequence_ontology=SO:0000657;Identity=1;Method=homology
1	11786326	11786345	+	iso-20-M1ZBJYHJ; Name=NA; Parent=MI0019237|ath-MIR5654	1	11786142	11787392	+	ID=TE_homo_2080;Name=AT1TE38125;Classification=RC/Helitron;Sequence_ontology=SO:0000657;Identity=1;Method=homology
1	11786326	11786346	+	iso-21-M1ZBJYHJE; Name=NA; Parent=MI0019237|ath-MIR5654	1	11786142	11787392	+	ID=TE_homo_2080;Name=AT1TE38125;Classification=RC/Helitron;Sequence_ontology=SO:0000657;Identity=1;Method=homology
1	11901403	11901420	+	iso-18-OEM01BDE; Name=NA; Parent=MI0013362|ath-MIR2933a	1	11899688	11901524	+	ID=TE_homo_2132;Name=AT1TE38505;Classification=RC/Helitron;Sequence_ontology=SO:0000657;Identity=1;Method=homology
1	11901403	11901421	+	iso-19-OEM01BF5; Name=NA; Parent=MI0013362|ath-MIR2933a	1	11899688	11901524	+	ID=TE_homo_2132;Name=AT1TE38505;Classification=RC/Helitron;Sequence_ontology=SO:0000657;Identity=1;Method=homology
1	11901403	11901421	+	iso-19-OEM01BFO; Name=NA; Parent=MI0013362|ath-MIR2933a	1	11899688	11901524	+	ID=TE_homo_2132;Name=AT1TE38505;Classification=RC/Helitron;Sequence_ontology=SO:0000657;Identity=1;Method=homology
1	11901403	11901421	+	iso-19-OEM01BFP; Name=NA; Parent=MI0013362|ath-MIR2933a	1	11899688	11901524	+	ID=TE_homo_2132;Name=AT1TE38505;Classification=RC/Helitron;Sequence_ontology=SO:0000657;Identity=1;Method=homology
1	11901403	11901421	+	iso-19-OEM01BFQ; Name=NA; Parent=MI0013362|ath-MIR2933a	1	11899688	11901524	+	ID=TE_homo_2132;Name=AT1TE38505;Classification=RC/Helitron;Sequence_ontology=SO:0000657;Identity=1;Method=homology
1	11901403	11901422	+	iso-20-OEM01BI6; Name=NA; Parent=MI0013362|ath-MIR2933a	1	11899688	11901524	+	ID=TE_homo_2132;Name=AT1TE38505;Classification=RC/Helitron;Sequence_ontology=SO:0000657;Identity=1;Method=homology
1	11901403	11901422	+	iso-20-OEM01BI7; Name=NA; Parent=MI0013362|ath-MIR2933a	1	11899688	11901524	+	ID=TE_homo_2132;Name=AT1TE38505;Classification=RC/Helitron;Sequence_ontology=SO:0000657;Identity=1;Method=homology
1	11901403	11901422	+	iso-20-OEM01BIR; Name=NA; Parent=MI0013362|ath-MIR2933a	1	11899688	11901524	+	ID=TE_homo_2132;Name=AT1TE38505;Classification=RC/Helitron;Sequence_ontology=SO:0000657;Identity=1;Method=homology
1	11901403	11901422	+	iso-20-OEM01BIS; Name=NA; Parent=MI0013362|ath-MIR2933a	1	11899688	11901524	+	ID=TE_homo_2132;Name=AT1TE38505;Classification=RC/Helitron;Sequence_ontology=SO:0000657;Identity=1;Method=homology
1	11901403	11901423	+	iso-21-OEM01BI6B; Name=NA; Parent=MI0013362|ath-MIR2933a	1	11899688	11901524	+	ID=TE_homo_2132;Name=AT1TE38505;Classification=RC/Helitron;Sequence_ontology=SO:0000657;Identity=1;Method=homology
1	11901403	11901423	+	iso-21-OEM01BI7E; Name=NA; Parent=MI0013362|ath-MIR2933a	1	11899688	11901524	+	ID=TE_homo_2132;Name=AT1TE38505;Classification=RC/Helitron;Sequence_ontology=SO:0000657;Identity=1;Method=homology
1	11901403	11901423	+	iso-21-OEM01BIS0; Name=NA; Parent=MI0013362|ath-MIR2933a	1	11899688	11901524	+	ID=TE_homo_2132;Name=AT1TE38505;Classification=RC/Helitron;Sequence_ontology=SO:0000657;Identity=1;Method=homology
1	11901403	11901423	+	iso-21-OEM01BISB; Name=NA; Parent=MI0013362|ath-MIR2933a	1	11899688	11901524	+	ID=TE_homo_2132;Name=AT1TE38505;Classification=RC/Helitron;Sequence_ontology=SO:0000657;Identity=1;Method=homology
1	11901403	11901423	+	iso-21-OEM01BISD; Name=NA; Parent=MI0013362|ath-MIR2933a	1	11899688	11901524	+	ID=TE_homo_2132;Name=AT1TE38505;Classification=RC/Helitron;Sequence_ontology=SO:0000657;Identity=1;Method=homology
1	11901403	11901423	+	iso-21-OEM01BISE; Name=NA; Parent=MI0013362|ath-MIR2933a	1	11899688	11901524	+	ID=TE_homo_2132;Name=AT1TE38505;Classification=RC/Helitron;Sequence_ontology=SO:0000657;Identity=1;Method=homology
1	11901403	11901424	+	iso-22-OEM01BI6F; Name=NA; Parent=MI0013362|ath-MIR2933a	1	11899688	11901524	+	ID=TE_homo_2132;Name=AT1TE38505;Classification=RC/Helitron;Sequence_ontology=SO:0000657;Identity=1;Method=homology
1	11901403	11901424	+	iso-22-OEM01BIS5; Name=NA; Parent=MI0013362|ath-MIR2933a	1	11899688	11901524	+	ID=TE_homo_2132;Name=AT1TE38505;Classification=RC/Helitron;Sequence_ontology=SO:0000657;Identity=1;Method=homology
1	11901403	11901424	+	iso-22-OEM01BISJ; Name=NA; Parent=MI0013362|ath-MIR2933a	1	11899688	11901524	+	ID=TE_homo_2132;Name=AT1TE38505;Classification=RC/Helitron;Sequence_ontology=SO:0000657;Identity=1;Method=homology
1	11901403	11901424	+	iso-22-OEM01BISO; Name=NA; Parent=MI0013362|ath-MIR2933a	1	11899688	11901524	+	ID=TE_homo_2132;Name=AT1TE38505;Classification=RC/Helitron;Sequence_ontology=SO:0000657;Identity=1;Method=homology
1	11901403	11901424	+	iso-22-OEM01BISP; Name=NA; Parent=MI0013362|ath-MIR2933a	1	11899688	11901524	+	ID=TE_homo_2132;Name=AT1TE38505;Classification=RC/Helitron;Sequence_ontology=SO:0000657;Identity=1;Method=homology
1	11901403	11901424	+	iso-22-OEM01BISQ; Name=NA; Parent=MI0013362|ath-MIR2933a	1	11899688	11901524	+	ID=TE_homo_2132;Name=AT1TE38505;Classification=RC/Helitron;Sequence_ontology=SO:0000657;Identity=1;Method=homology
1	11901403	11901425	+	iso-23-OEM01BI70Q; Name=NA; Parent=MI0013362|ath-MIR2933a	1	11899688	11901524	+	ID=TE_homo_2132;Name=AT1TE38505;Classification=RC/Helitron;Sequence_ontology=SO:0000657;Identity=1;Method=homology
1	11901403	11901425	+	iso-23-OEM01BIS04; Name=NA; Parent=MI0013362|ath-MIR2933a	1	11899688	11901524	+	ID=TE_homo_2132;Name=AT1TE38505;Classification=RC/Helitron;Sequence_ontology=SO:0000657;Identity=1;Method=homology
1	11901403	11901425	+	iso-23-OEM01BIS05; Name=NA; Parent=MI0013362|ath-MIR2933a	1	11899688	11901524	+	ID=TE_homo_2132;Name=AT1TE38505;Classification=RC/Helitron;Sequence_ontology=SO:0000657;Identity=1;Method=homology
1	11901403	11901425	+	iso-23-OEM01BIS0J; Name=NA; Parent=MI0013362|ath-MIR2933a	1	11899688	11901524	+	ID=TE_homo_2132;Name=AT1TE38505;Classification=RC/Helitron;Sequence_ontology=SO:0000657;Identity=1;Method=homology
1	11901403	11901425	+	iso-23-OEM01BIS0O; Name=NA; Parent=MI0013362|ath-MIR2933a	1	11899688	11901524	+	ID=TE_homo_2132;Name=AT1TE38505;Classification=RC/Helitron;Sequence_ontology=SO:0000657;Identity=1;Method=homology
1	11901403	11901425	+	iso-23-OEM01BIS0P; Name=NA; Parent=MI0013362|ath-MIR2933a	1	11899688	11901524	+	ID=TE_homo_2132;Name=AT1TE38505;Classification=RC/Helitron;Sequence_ontology=SO:0000657;Identity=1;Method=homology
1	11901403	11901425	+	iso-23-OEM01BIS0Q; Name=NA; Parent=MI0013362|ath-MIR2933a	1	11899688	11901524	+	ID=TE_homo_2132;Name=AT1TE38505;Classification=RC/Helitron;Sequence_ontology=SO:0000657;Identity=1;Method=homology
1	11901403	11901425	+	iso-23-OEM01BISDJ; Name=NA; Parent=MI0013362|ath-MIR2933a	1	11899688	11901524	+	ID=TE_homo_2132;Name=AT1TE38505;Classification=RC/Helitron;Sequence_ontology=SO:0000657;Identity=1;Method=homology
1	11901403	11901426	+	iso-24-OEM01BIS1J; Name=NA; Parent=MI0013362|ath-MIR2933a	1	11899688	11901524	+	ID=TE_homo_2132;Name=AT1TE38505;Classification=RC/Helitron;Sequence_ontology=SO:0000657;Identity=1;Method=homology
1	11901403	11901426	+	iso-24-OEM01BISJJ; Name=NA; Parent=MI0013362|ath-MIR2933a	1	11899688	11901524	+	ID=TE_homo_2132;Name=AT1TE38505;Classification=RC/Helitron;Sequence_ontology=SO:0000657;Identity=1;Method=homology
1	11901403	11901426	+	iso-24-OEM01BISJY; Name=NA; Parent=MI0013362|ath-MIR2933a	1	11899688	11901524	+	ID=TE_homo_2132;Name=AT1TE38505;Classification=RC/Helitron;Sequence_ontology=SO:0000657;Identity=1;Method=homology
1	11901403	11901426	+	iso-24-OEM01BISK4; Name=NA; Parent=MI0013362|ath-MIR2933a	1	11899688	11901524	+	ID=TE_homo_2132;Name=AT1TE38505;Classification=RC/Helitron;Sequence_ontology=SO:0000657;Identity=1;Method=homology
1	11901403	11901426	+	iso-24-OEM01BISKF; Name=NA; Parent=MI0013362|ath-MIR2933a	1	11899688	11901524	+	ID=TE_homo_2132;Name=AT1TE38505;Classification=RC/Helitron;Sequence_ontology=SO:0000657;Identity=1;Method=homology
1	11901403	11901426	+	iso-24-OEM01BISKJ; Name=NA; Parent=MI0013362|ath-MIR2933a	1	11899688	11901524	+	ID=TE_homo_2132;Name=AT1TE38505;Classification=RC/Helitron;Sequence_ontology=SO:0000657;Identity=1;Method=homology
1	11901403	11901426	+	iso-24-OEM01BISKL; Name=NA; Parent=MI0013362|ath-MIR2933a	1	11899688	11901524	+	ID=TE_homo_2132;Name=AT1TE38505;Classification=RC/Helitron;Sequence_ontology=SO:0000657;Identity=1;Method=homology
1	11901403	11901426	+	iso-24-OEM01BISKM; Name=NA; Parent=MI0013362|ath-MIR2933a	1	11899688	11901524	+	ID=TE_homo_2132;Name=AT1TE38505;Classification=RC/Helitron;Sequence_ontology=SO:0000657;Identity=1;Method=homology
1	11901403	11901426	+	iso-24-OEM01BISKN; Name=NA; Parent=MI0013362|ath-MIR2933a	1	11899688	11901524	+	ID=TE_homo_2132;Name=AT1TE38505;Classification=RC/Helitron;Sequence_ontology=SO:0000657;Identity=1;Method=homology
1	11901403	11901426	+	iso-24-OEM01BISKQ; Name=NA; Parent=MI0013362|ath-MIR2933a	1	11899688	11901524	+	ID=TE_homo_2132;Name=AT1TE38505;Classification=RC/Helitron;Sequence_ontology=SO:0000657;Identity=1;Method=homology
1	11901403	11901427	+	iso-25-OEM01BIS8R; Name=NA; Parent=MI0013362|ath-MIR2933a	1	11899688	11901524	+	ID=TE_homo_2132;Name=AT1TE38505;Classification=RC/Helitron;Sequence_ontology=SO:0000657;Identity=1;Method=homology
1	11901403	11901427	+	iso-25-OEM01BISYR; Name=NA; Parent=MI0013362|ath-MIR2933a	1	11899688	11901524	+	ID=TE_homo_2132;Name=AT1TE38505;Classification=RC/Helitron;Sequence_ontology=SO:0000657;Identity=1;Method=homology
1	11901403	11901427	+	iso-25-OEM01BISZ1; Name=NA; Parent=MI0013362|ath-MIR2933a	1	11899688	11901524	+	ID=TE_homo_2132;Name=AT1TE38505;Classification=RC/Helitron;Sequence_ontology=SO:0000657;Identity=1;Method=homology
1	11901403	11901427	+	iso-25-OEM01BISZ2; Name=NA; Parent=MI0013362|ath-MIR2933a	1	11899688	11901524	+	ID=TE_homo_2132;Name=AT1TE38505;Classification=RC/Helitron;Sequence_ontology=SO:0000657;Identity=1;Method=homology
1	11901403	11901427	+	iso-25-OEM01BISZ3; Name=NA; Parent=MI0013362|ath-MIR2933a	1	11899688	11901524	+	ID=TE_homo_2132;Name=AT1TE38505;Classification=RC/Helitron;Sequence_ontology=SO:0000657;Identity=1;Method=homology
1	11901403	11901427	+	iso-25-OEM01BISZB; Name=NA; Parent=MI0013362|ath-MIR2933a	1	11899688	11901524	+	ID=TE_homo_2132;Name=AT1TE38505;Classification=RC/Helitron;Sequence_ontology=SO:0000657;Identity=1;Method=homology
1	11901403	11901427	+	iso-25-OEM01BISZJ; Name=NA; Parent=MI0013362|ath-MIR2933a	1	11899688	11901524	+	ID=TE_homo_2132;Name=AT1TE38505;Classification=RC/Helitron;Sequence_ontology=SO:0000657;Identity=1;Method=homology
1	11901403	11901427	+	iso-25-OEM01BISZK; Name=NA; Parent=MI0013362|ath-MIR2933a	1	11899688	11901524	+	ID=TE_homo_2132;Name=AT1TE38505;Classification=RC/Helitron;Sequence_ontology=SO:0000657;Identity=1;Method=homology
1	11901403	11901427	+	iso-25-OEM01BISZN; Name=NA; Parent=MI0013362|ath-MIR2933a	1	11899688	11901524	+	ID=TE_homo_2132;Name=AT1TE38505;Classification=RC/Helitron;Sequence_ontology=SO:0000657;Identity=1;Method=homology
1	11901403	11901428	+	iso-26-OEM01BISZ2B; Name=NA; Parent=MI0013362|ath-MIR2933a	1	11899688	11901524	+	ID=TE_homo_2132;Name=AT1TE38505;Classification=RC/Helitron;Sequence_ontology=SO:0000657;Identity=1;Method=homology
1	11901403	11901428	+	iso-26-OEM01BISZ3E; Name=NA; Parent=MI0013362|ath-MIR2933a	1	11899688	11901524	+	ID=TE_homo_2132;Name=AT1TE38505;Classification=RC/Helitron;Sequence_ontology=SO:0000657;Identity=1;Method=homology
1	11901403	11901428	+	iso-26-OEM01BISZJ0; Name=NA; Parent=MI0013362|ath-MIR2933a	1	11899688	11901524	+	ID=TE_homo_2132;Name=AT1TE38505;Classification=RC/Helitron;Sequence_ontology=SO:0000657;Identity=1;Method=homology
1	11901403	11901428	+	iso-26-OEM01BISZJB; Name=NA; Parent=MI0013362|ath-MIR2933a	1	11899688	11901524	+	ID=TE_homo_2132;Name=AT1TE38505;Classification=RC/Helitron;Sequence_ontology=SO:0000657;Identity=1;Method=homology
1	11901403	11901428	+	iso-26-OEM01BISZJD; Name=NA; Parent=MI0013362|ath-MIR2933a	1	11899688	11901524	+	ID=TE_homo_2132;Name=AT1TE38505;Classification=RC/Helitron;Sequence_ontology=SO:0000657;Identity=1;Method=homology
1	11901403	11901428	+	iso-26-OEM01BISZJE; Name=NA; Parent=MI0013362|ath-MIR2933a	1	11899688	11901524	+	ID=TE_homo_2132;Name=AT1TE38505;Classification=RC/Helitron;Sequence_ontology=SO:0000657;Identity=1;Method=homology
1	11901403	11901428	+	iso-26-OEM01BISZNE; Name=NA; Parent=MI0013362|ath-MIR2933a	1	11899688	11901524	+	ID=TE_homo_2132;Name=AT1TE38505;Classification=RC/Helitron;Sequence_ontology=SO:0000657;Identity=1;Method=homology
1	11901405	11901422	+	iso-18-DS50OE0K; Name=NA; Parent=MI0013362|ath-MIR2933a	1	11899688	11901524	+	ID=TE_homo_2132;Name=AT1TE38505;Classification=RC/Helitron;Sequence_ontology=SO:0000657;Identity=1;Method=homology
1	11901405	11901423	+	iso-19-DS50OEJ4; Name=NA; Parent=MI0013362|ath-MIR2933a	1	11899688	11901524	+	ID=TE_homo_2132;Name=AT1TE38505;Classification=RC/Helitron;Sequence_ontology=SO:0000657;Identity=1;Method=homology
1	11901405	11901423	+	iso-19-DS50OEJM; Name=NA; Parent=MI0013362|ath-MIR2933a	1	11899688	11901524	+	ID=TE_homo_2132;Name=AT1TE38505;Classification=RC/Helitron;Sequence_ontology=SO:0000657;Identity=1;Method=homology
1	11901405	11901423	+	iso-19-DS50OEJN; Name=NA; Parent=MI0013362|ath-MIR2933a	1	11899688	11901524	+	ID=TE_homo_2132;Name=AT1TE38505;Classification=RC/Helitron;Sequence_ontology=SO:0000657;Identity=1;Method=homology
1	11901405	11901424	+	iso-20-DS50OEW1; Name=NA; Parent=MI0013362|ath-MIR2933a	1	11899688	11901524	+	ID=TE_homo_2132;Name=AT1TE38505;Classification=RC/Helitron;Sequence_ontology=SO:0000657;Identity=1;Method=homology
1	11901405	11901424	+	iso-20-DS50OEWN; Name=NA; Parent=MI0013362|ath-MIR2933a	1	11899688	11901524	+	ID=TE_homo_2132;Name=AT1TE38505;Classification=RC/Helitron;Sequence_ontology=SO:0000657;Identity=1;Method=homology
1	11901405	11901425	+	iso-21-DS50OEW1D; Name=NA; Parent=MI0013362|ath-MIR2933a	1	11899688	11901524	+	ID=TE_homo_2132;Name=AT1TE38505;Classification=RC/Helitron;Sequence_ontology=SO:0000657;Identity=1;Method=homology
1	11901405	11901425	+	iso-21-DS50OEWNE; Name=NA; Parent=MI0013362|ath-MIR2933a	1	11899688	11901524	+	ID=TE_homo_2132;Name=AT1TE38505;Classification=RC/Helitron;Sequence_ontology=SO:0000657;Identity=1;Method=homology
1	11901405	11901426	+	iso-22-DS50OEW1J; Name=NA; Parent=MI0013362|ath-MIR2933a	1	11899688	11901524	+	ID=TE_homo_2132;Name=AT1TE38505;Classification=RC/Helitron;Sequence_ontology=SO:0000657;Identity=1;Method=homology
1	11901405	11901426	+	iso-22-DS50OEWNQ; Name=NA; Parent=MI0013362|ath-MIR2933a	1	11899688	11901524	+	ID=TE_homo_2132;Name=AT1TE38505;Classification=RC/Helitron;Sequence_ontology=SO:0000657;Identity=1;Method=homology
1	11901405	11901427	+	iso-23-DS50OEWN0Q; Name=NA; Parent=MI0013362|ath-MIR2933a	1	11899688	11901524	+	ID=TE_homo_2132;Name=AT1TE38505;Classification=RC/Helitron;Sequence_ontology=SO:0000657;Identity=1;Method=homology
1	11901405	11901429	+	iso-25-DS50OEWBBB; Name=NA; Parent=MI0013362|ath-MIR2933a	1	11899688	11901524	+	ID=TE_homo_2132;Name=AT1TE38505;Classification=RC/Helitron;Sequence_ontology=SO:0000657;Identity=1;Method=homology
1	11901421	11901438	+	iso-18-MYQEZU00; Name=NA; Parent=MI0013362|ath-MIR2933a	1	11899688	11901524	+	ID=TE_homo_2132;Name=AT1TE38505;Classification=RC/Helitron;Sequence_ontology=SO:0000657;Identity=1;Method=homology
1	11901421	11901439	+	iso-19-MYQEZU2L; Name=NA; Parent=MI0013362|ath-MIR2933a	1	11899688	11901524	+	ID=TE_homo_2132;Name=AT1TE38505;Classification=RC/Helitron;Sequence_ontology=SO:0000657;Identity=1;Method=homology
1	11901421	11901440	+	iso-20-MYQEZU7B; Name=NA; Parent=MI0013362|ath-MIR2933a	1	11899688	11901524	+	ID=TE_homo_2132;Name=AT1TE38505;Classification=RC/Helitron;Sequence_ontology=SO:0000657;Identity=1;Method=homology
1	11901421	11901441	+	iso-21-MYQEZU7BB; Name=NA; Parent=MI0013362|ath-MIR2933a	1	11899688	11901524	+	ID=TE_homo_2132;Name=AT1TE38505;Classification=RC/Helitron;Sequence_ontology=SO:0000657;Identity=1;Method=homology
1	11901422	11901440	+	iso-19-78LNZ0J6; Name=NA; Parent=MI0013362|ath-MIR2933a	1	11899688	11901524	+	ID=TE_homo_2132;Name=AT1TE38505;Classification=RC/Helitron;Sequence_ontology=SO:0000657;Identity=1;Method=homology
1	11901422	11901441	+	iso-20-78LNZ0XB; Name=NA; Parent=MI0013362|ath-MIR2933a	1	11899688	11901524	+	ID=TE_homo_2132;Name=AT1TE38505;Classification=RC/Helitron;Sequence_ontology=SO:0000657;Identity=1;Method=homology
1	11901422	11901441	+	iso-20-78LNZ0XD; Name=NA; Parent=MI0013362|ath-MIR2933a	1	11899688	11901524	+	ID=TE_homo_2132;Name=AT1TE38505;Classification=RC/Helitron;Sequence_ontology=SO:0000657;Identity=1;Method=homology
1	11901422	11901441	+	iso-20-78LNZ0XE; Name=NA; Parent=MI0013362|ath-MIR2933a	1	11899688	11901524	+	ID=TE_homo_2132;Name=AT1TE38505;Classification=RC/Helitron;Sequence_ontology=SO:0000657;Identity=1;Method=homology
1	11901423	11901442	+	iso-20-ZJ5ZX3OE; Name=NA; Parent=MI0013362|ath-MIR2933a	1	11899688	11901524	+	ID=TE_homo_2132;Name=AT1TE38505;Classification=RC/Helitron;Sequence_ontology=SO:0000657;Identity=1;Method=homology
1	11901423	11901443	+	iso-21-ZJ5ZX3OED; Name=NA; Parent=MI0013362|ath-MIR2933a	1	11899688	11901524	+	ID=TE_homo_2132;Name=AT1TE38505;Classification=RC/Helitron;Sequence_ontology=SO:0000657;Identity=1;Method=homology
1	11901423	11901443	+	iso-21-ZJ5ZX3OEE; Name=NA; Parent=MI0013362|ath-MIR2933a	1	11899688	11901524	+	ID=TE_homo_2132;Name=AT1TE38505;Classification=RC/Helitron;Sequence_ontology=SO:0000657;Identity=1;Method=homology
1	11901423	11901444	+	iso-22-ZJ5ZX3OEQ; Name=NA; Parent=MI0013362|ath-MIR2933a	1	11899688	11901524	+	ID=TE_homo_2132;Name=AT1TE38505;Classification=RC/Helitron;Sequence_ontology=SO:0000657;Identity=1;Method=homology
1	11901423	11901445	+	iso-23-ZJ5ZX3OE0Q; Name=NA; Parent=MI0013362|ath-MIR2933a	1	11899688	11901524	+	ID=TE_homo_2132;Name=AT1TE38505;Classification=RC/Helitron;Sequence_ontology=SO:0000657;Identity=1;Method=homology
1	11901424	11901444	+	iso-21-9HIZ54BM0; Name=NA; Parent=MI0013362|ath-MIR2933a	1	11899688	11901524	+	ID=TE_homo_2132;Name=AT1TE38505;Classification=RC/Helitron;Sequence_ontology=SO:0000657;Identity=1;Method=homology
1	11901424	11901445	+	iso-22-9HIZ54BM4; Name=NA; Parent=MI0013362|ath-MIR2933a	1	11899688	11901524	+	ID=TE_homo_2132;Name=AT1TE38505;Classification=RC/Helitron;Sequence_ontology=SO:0000657;Identity=1;Method=homology
1	11901425	11901443	+	iso-19-6UZY1UED; Name=NA; Parent=MI0013362|ath-MIR2933a	1	11899688	11901524	+	ID=TE_homo_2132;Name=AT1TE38505;Classification=RC/Helitron;Sequence_ontology=SO:0000657;Identity=1;Method=homology
1	11901425	11901444	+	iso-20-6UZY1UD6; Name=NA; Parent=MI0013362|ath-MIR2933a	1	11899688	11901524	+	ID=TE_homo_2132;Name=AT1TE38505;Classification=RC/Helitron;Sequence_ontology=SO:0000657;Identity=1;Method=homology
1	11901425	11901444	+	iso-20-6UZY1UD7; Name=NA; Parent=MI0013362|ath-MIR2933a	1	11899688	11901524	+	ID=TE_homo_2132;Name=AT1TE38505;Classification=RC/Helitron;Sequence_ontology=SO:0000657;Identity=1;Method=homology
1	11901425	11901444	+	iso-20-6UZY1UDS; Name=NA; Parent=MI0013362|ath-MIR2933a	1	11899688	11901524	+	ID=TE_homo_2132;Name=AT1TE38505;Classification=RC/Helitron;Sequence_ontology=SO:0000657;Identity=1;Method=homology
1	11901425	11901445	+	iso-21-6UZY1UD6B; Name=NA; Parent=MI0013362|ath-MIR2933a	1	11899688	11901524	+	ID=TE_homo_2132;Name=AT1TE38505;Classification=RC/Helitron;Sequence_ontology=SO:0000657;Identity=1;Method=homology
1	11901425	11901445	+	iso-21-6UZY1UDS0; Name=NA; Parent=MI0013362|ath-MIR2933a	1	11899688	11901524	+	ID=TE_homo_2132;Name=AT1TE38505;Classification=RC/Helitron;Sequence_ontology=SO:0000657;Identity=1;Method=homology
1	11901425	11901446	+	iso-22-6UZY1UD6F; Name=NA; Parent=MI0013362|ath-MIR2933a	1	11899688	11901524	+	ID=TE_homo_2132;Name=AT1TE38505;Classification=RC/Helitron;Sequence_ontology=SO:0000657;Identity=1;Method=homology
1	11901425	11901446	+	iso-22-6UZY1UDS4; Name=NA; Parent=MI0013362|ath-MIR2933a	1	11899688	11901524	+	ID=TE_homo_2132;Name=AT1TE38505;Classification=RC/Helitron;Sequence_ontology=SO:0000657;Identity=1;Method=homology
1	11901425	11901446	+	iso-22-6UZY1UDSL; Name=NA; Parent=MI0013362|ath-MIR2933a	1	11899688	11901524	+	ID=TE_homo_2132;Name=AT1TE38505;Classification=RC/Helitron;Sequence_ontology=SO:0000657;Identity=1;Method=homology
1	11901425	11901447	+	iso-23-6UZY1UDSD6; Name=NA; Parent=MI0013362|ath-MIR2933a	1	11899688	11901524	+	ID=TE_homo_2132;Name=AT1TE38505;Classification=RC/Helitron;Sequence_ontology=SO:0000657;Identity=1;Method=homology
1	11901425	11901447	+	iso-23-6UZY1UDSD7; Name=NA; Parent=MI0013362|ath-MIR2933a	1	11899688	11901524	+	ID=TE_homo_2132;Name=AT1TE38505;Classification=RC/Helitron;Sequence_ontology=SO:0000657;Identity=1;Method=homology
1	11901425	11901447	+	iso-23-6UZY1UDSDR; Name=NA; Parent=MI0013362|ath-MIR2933a	1	11899688	11901524	+	ID=TE_homo_2132;Name=AT1TE38505;Classification=RC/Helitron;Sequence_ontology=SO:0000657;Identity=1;Method=homology
1	11901425	11901447	+	iso-23-6UZY1UDSDS; Name=NA; Parent=MI0013362|ath-MIR2933a	1	11899688	11901524	+	ID=TE_homo_2132;Name=AT1TE38505;Classification=RC/Helitron;Sequence_ontology=SO:0000657;Identity=1;Method=homology
1	11901425	11901447	+	iso-23-6UZY1UDSDY; Name=NA; Parent=MI0013362|ath-MIR2933a	1	11899688	11901524	+	ID=TE_homo_2132;Name=AT1TE38505;Classification=RC/Helitron;Sequence_ontology=SO:0000657;Identity=1;Method=homology
1	11901425	11901448	+	iso-24-6UZY1UDSH9; Name=NA; Parent=MI0013362|ath-MIR2933a	1	11899688	11901524	+	ID=TE_homo_2132;Name=AT1TE38505;Classification=RC/Helitron;Sequence_ontology=SO:0000657;Identity=1;Method=homology
1	11901425	11901448	+	iso-24-6UZY1UDSHV; Name=NA; Parent=MI0013362|ath-MIR2933a	1	11899688	11901524	+	ID=TE_homo_2132;Name=AT1TE38505;Classification=RC/Helitron;Sequence_ontology=SO:0000657;Identity=1;Method=homology
1	11901425	11901448	+	iso-24-6UZY1UDSHX; Name=NA; Parent=MI0013362|ath-MIR2933a	1	11899688	11901524	+	ID=TE_homo_2132;Name=AT1TE38505;Classification=RC/Helitron;Sequence_ontology=SO:0000657;Identity=1;Method=homology
1	11901425	11901448	+	iso-24-6UZY1UDSHY; Name=NA; Parent=MI0013362|ath-MIR2933a	1	11899688	11901524	+	ID=TE_homo_2132;Name=AT1TE38505;Classification=RC/Helitron;Sequence_ontology=SO:0000657;Identity=1;Method=homology
1	11901425	11901448	+	iso-24-6UZY1UDSHZ; Name=NA; Parent=MI0013362|ath-MIR2933a	1	11899688	11901524	+	ID=TE_homo_2132;Name=AT1TE38505;Classification=RC/Helitron;Sequence_ontology=SO:0000657;Identity=1;Method=homology
1	11901425	11901448	+	iso-24-6UZY1UDSIE; Name=NA; Parent=MI0013362|ath-MIR2933a	1	11899688	11901524	+	ID=TE_homo_2132;Name=AT1TE38505;Classification=RC/Helitron;Sequence_ontology=SO:0000657;Identity=1;Method=homology
1	11901425	11901449	+	iso-25-6UZY1UDS51; Name=NA; Parent=MI0013362|ath-MIR2933a	1	11899688	11901524	+	ID=TE_homo_2132;Name=AT1TE38505;Classification=RC/Helitron;Sequence_ontology=SO:0000657;Identity=1;Method=homology
1	11901425	11901449	+	iso-25-6UZY1UDS5N; Name=NA; Parent=MI0013362|ath-MIR2933a	1	11899688	11901524	+	ID=TE_homo_2132;Name=AT1TE38505;Classification=RC/Helitron;Sequence_ontology=SO:0000657;Identity=1;Method=homology
1	11901426	11901448	+	iso-23-QEZU7BH8X; Name=NA; Parent=MI0013362|ath-MIR2933a	1	11899688	11901524	+	ID=TE_homo_2132;Name=AT1TE38505;Classification=RC/Helitron;Sequence_ontology=SO:0000657;Identity=1;Method=homology
1	11901426	11901449	+	iso-24-QEZU7BH8E6; Name=NA; Parent=MI0013362|ath-MIR2933a	1	11899688	11901524	+	ID=TE_homo_2132;Name=AT1TE38505;Classification=RC/Helitron;Sequence_ontology=SO:0000657;Identity=1;Method=homology
1	11901426	11901449	+	iso-24-QEZU7BH8E7; Name=NA; Parent=MI0013362|ath-MIR2933a	1	11899688	11901524	+	ID=TE_homo_2132;Name=AT1TE38505;Classification=RC/Helitron;Sequence_ontology=SO:0000657;Identity=1;Method=homology
1	11901426	11901449	+	iso-24-QEZU7BH8ER; Name=NA; Parent=MI0013362|ath-MIR2933a	1	11899688	11901524	+	ID=TE_homo_2132;Name=AT1TE38505;Classification=RC/Helitron;Sequence_ontology=SO:0000657;Identity=1;Method=homology
1	11901426	11901449	+	iso-24-QEZU7BH8ES; Name=NA; Parent=MI0013362|ath-MIR2933a	1	11899688	11901524	+	ID=TE_homo_2132;Name=AT1TE38505;Classification=RC/Helitron;Sequence_ontology=SO:0000657;Identity=1;Method=homology
1	11901426	11901450	+	iso-25-QEZU7BH8F1; Name=NA; Parent=MI0013362|ath-MIR2933a	1	11899688	11901524	+	ID=TE_homo_2132;Name=AT1TE38505;Classification=RC/Helitron;Sequence_ontology=SO:0000657;Identity=1;Method=homology
1	11901426	11901450	+	iso-25-QEZU7BH8FK; Name=NA; Parent=MI0013362|ath-MIR2933a	1	11899688	11901524	+	ID=TE_homo_2132;Name=AT1TE38505;Classification=RC/Helitron;Sequence_ontology=SO:0000657;Identity=1;Method=homology
1	11901426	11901451	+	iso-26-QEZU7BH8FK0; Name=NA; Parent=MI0013362|ath-MIR2933a	1	11899688	11901524	+	ID=TE_homo_2132;Name=AT1TE38505;Classification=RC/Helitron;Sequence_ontology=SO:0000657;Identity=1;Method=homology
1	11901427	11901450	+	iso-24-LNZ0XBW2HY; Name=NA; Parent=MI0013362|ath-MIR2933a	1	11899688	11901524	+	ID=TE_homo_2132;Name=AT1TE38505;Classification=RC/Helitron;Sequence_ontology=SO:0000657;Identity=1;Method=homology
1	11901427	11901451	+	iso-25-LNZ0XBW252; Name=NA; Parent=MI0013362|ath-MIR2933a	1	11899688	11901524	+	ID=TE_homo_2132;Name=AT1TE38505;Classification=RC/Helitron;Sequence_ontology=SO:0000657;Identity=1;Method=homology
1	11901427	11901451	+	iso-25-LNZ0XBW253; Name=NA; Parent=MI0013362|ath-MIR2933a	1	11899688	11901524	+	ID=TE_homo_2132;Name=AT1TE38505;Classification=RC/Helitron;Sequence_ontology=SO:0000657;Identity=1;Method=homology
1	11901427	11901451	+	iso-25-LNZ0XBW25J; Name=NA; Parent=MI0013362|ath-MIR2933a	1	11899688	11901524	+	ID=TE_homo_2132;Name=AT1TE38505;Classification=RC/Helitron;Sequence_ontology=SO:0000657;Identity=1;Method=homology
1	11901427	11901451	+	iso-25-LNZ0XBW25K; Name=NA; Parent=MI0013362|ath-MIR2933a	1	11899688	11901524	+	ID=TE_homo_2132;Name=AT1TE38505;Classification=RC/Helitron;Sequence_ontology=SO:0000657;Identity=1;Method=homology
1	11901427	11901452	+	iso-26-LNZ0XBW253E; Name=NA; Parent=MI0013362|ath-MIR2933a	1	11899688	11901524	+	ID=TE_homo_2132;Name=AT1TE38505;Classification=RC/Helitron;Sequence_ontology=SO:0000657;Identity=1;Method=homology
1	11901428	11901446	+	iso-19-5ZX3OE1X; Name=NA; Parent=MI0013362|ath-MIR2933a	1	11899688	11901524	+	ID=TE_homo_2132;Name=AT1TE38505;Classification=RC/Helitron;Sequence_ontology=SO:0000657;Identity=1;Method=homology
1	11901428	11901447	+	iso-20-5ZX3OEM0; Name=NA; Parent=MI0013362|ath-MIR2933a	1	11899688	11901524	+	ID=TE_homo_2132;Name=AT1TE38505;Classification=RC/Helitron;Sequence_ontology=SO:0000657;Identity=1;Method=homology
1	11901428	11901447	+	iso-20-5ZX3OEMB; Name=NA; Parent=MI0013362|ath-MIR2933a	1	11899688	11901524	+	ID=TE_homo_2132;Name=AT1TE38505;Classification=RC/Helitron;Sequence_ontology=SO:0000657;Identity=1;Method=homology
1	11901428	11901447	+	iso-20-5ZX3OEMD; Name=NA; Parent=MI0013362|ath-MIR2933a	1	11899688	11901524	+	ID=TE_homo_2132;Name=AT1TE38505;Classification=RC/Helitron;Sequence_ontology=SO:0000657;Identity=1;Method=homology
1	11901428	11901447	+	iso-20-5ZX3OEME; Name=NA; Parent=MI0013362|ath-MIR2933a	1	11899688	11901524	+	ID=TE_homo_2132;Name=AT1TE38505;Classification=RC/Helitron;Sequence_ontology=SO:0000657;Identity=1;Method=homology
1	11901428	11901448	+	iso-21-5ZX3OEM00; Name=NA; Parent=MI0013362|ath-MIR2933a	1	11899688	11901524	+	ID=TE_homo_2132;Name=AT1TE38505;Classification=RC/Helitron;Sequence_ontology=SO:0000657;Identity=1;Method=homology
1	11901428	11901448	+	iso-21-5ZX3OEM0B; Name=NA; Parent=MI0013362|ath-MIR2933a	1	11899688	11901524	+	ID=TE_homo_2132;Name=AT1TE38505;Classification=RC/Helitron;Sequence_ontology=SO:0000657;Identity=1;Method=homology
1	11901428	11901448	+	iso-21-5ZX3OEM0D; Name=NA; Parent=MI0013362|ath-MIR2933a	1	11899688	11901524	+	ID=TE_homo_2132;Name=AT1TE38505;Classification=RC/Helitron;Sequence_ontology=SO:0000657;Identity=1;Method=homology
1	11901428	11901448	+	iso-21-5ZX3OEM0E; Name=NA; Parent=MI0013362|ath-MIR2933a	1	11899688	11901524	+	ID=TE_homo_2132;Name=AT1TE38505;Classification=RC/Helitron;Sequence_ontology=SO:0000657;Identity=1;Method=homology
1	11901428	11901448	+	iso-21-5ZX3OEMBB; Name=NA; Parent=MI0013362|ath-MIR2933a	1	11899688	11901524	+	ID=TE_homo_2132;Name=AT1TE38505;Classification=RC/Helitron;Sequence_ontology=SO:0000657;Identity=1;Method=homology
1	11901428	11901448	+	iso-21-5ZX3OEMDD; Name=NA; Parent=MI0013362|ath-MIR2933a	1	11899688	11901524	+	ID=TE_homo_2132;Name=AT1TE38505;Classification=RC/Helitron;Sequence_ontology=SO:0000657;Identity=1;Method=homology
1	11901428	11901448	+	iso-21-5ZX3OEMEE; Name=NA; Parent=MI0013362|ath-MIR2933a	1	11899688	11901524	+	ID=TE_homo_2132;Name=AT1TE38505;Classification=RC/Helitron;Sequence_ontology=SO:0000657;Identity=1;Method=homology
1	11901428	11901449	+	iso-22-5ZX3OEM04; Name=NA; Parent=MI0013362|ath-MIR2933a	1	11899688	11901524	+	ID=TE_homo_2132;Name=AT1TE38505;Classification=RC/Helitron;Sequence_ontology=SO:0000657;Identity=1;Method=homology
1	11901428	11901449	+	iso-22-5ZX3OEM0F; Name=NA; Parent=MI0013362|ath-MIR2933a	1	11899688	11901524	+	ID=TE_homo_2132;Name=AT1TE38505;Classification=RC/Helitron;Sequence_ontology=SO:0000657;Identity=1;Method=homology
1	11901428	11901449	+	iso-22-5ZX3OEM0J; Name=NA; Parent=MI0013362|ath-MIR2933a	1	11899688	11901524	+	ID=TE_homo_2132;Name=AT1TE38505;Classification=RC/Helitron;Sequence_ontology=SO:0000657;Identity=1;Method=homology
1	11901428	11901449	+	iso-22-5ZX3OEM0Q; Name=NA; Parent=MI0013362|ath-MIR2933a	1	11899688	11901524	+	ID=TE_homo_2132;Name=AT1TE38505;Classification=RC/Helitron;Sequence_ontology=SO:0000657;Identity=1;Method=homology
1	11901428	11901449	+	iso-22-5ZX3OEMEQ; Name=NA; Parent=MI0013362|ath-MIR2933a	1	11899688	11901524	+	ID=TE_homo_2132;Name=AT1TE38505;Classification=RC/Helitron;Sequence_ontology=SO:0000657;Identity=1;Method=homology
1	11901428	11901450	+	iso-23-5ZX3OEM0DY; Name=NA; Parent=MI0013362|ath-MIR2933a	1	11899688	11901524	+	ID=TE_homo_2132;Name=AT1TE38505;Classification=RC/Helitron;Sequence_ontology=SO:0000657;Identity=1;Method=homology
1	11901428	11901451	+	iso-24-5ZX3OEM0IY; Name=NA; Parent=MI0013362|ath-MIR2933a	1	11899688	11901524	+	ID=TE_homo_2132;Name=AT1TE38505;Classification=RC/Helitron;Sequence_ontology=SO:0000657;Identity=1;Method=homology
1	11901428	11901452	+	iso-25-5ZX3OEM012; Name=NA; Parent=MI0013362|ath-MIR2933a	1	11899688	11901524	+	ID=TE_homo_2132;Name=AT1TE38505;Classification=RC/Helitron;Sequence_ontology=SO:0000657;Identity=1;Method=homology
1	11901428	11901453	+	iso-26-5ZX3OEM012B; Name=NA; Parent=MI0013362|ath-MIR2933a	1	11899688	11901524	+	ID=TE_homo_2132;Name=AT1TE38505;Classification=RC/Helitron;Sequence_ontology=SO:0000657;Identity=1;Method=homology
1	11901428	11901453	+	iso-26-5ZX3OEM012E; Name=NA; Parent=MI0013362|ath-MIR2933a	1	11899688	11901524	+	ID=TE_homo_2132;Name=AT1TE38505;Classification=RC/Helitron;Sequence_ontology=SO:0000657;Identity=1;Method=homology
1	11901429	11901454	+	iso-26-IZ54BM62RBE; Name=NA; Parent=MI0013362|ath-MIR2933a	1	11899688	11901524	+	ID=TE_homo_2132;Name=AT1TE38505;Classification=RC/Helitron;Sequence_ontology=SO:0000657;Identity=1;Method=homology
1	11901439	11901456	+	iso-18-BM62RB05; Name=NA; Parent=MI0013362|ath-MIR2933a	1	11899688	11901524	+	ID=TE_homo_2132;Name=AT1TE38505;Classification=RC/Helitron;Sequence_ontology=SO:0000657;Identity=1;Method=homology
1	11901439	11901457	+	iso-19-BM62RBK3; Name=NA; Parent=MI0013362|ath-MIR2933a	1	11899688	11901524	+	ID=TE_homo_2132;Name=AT1TE38505;Classification=RC/Helitron;Sequence_ontology=SO:0000657;Identity=1;Method=homology
1	11901439	11901457	+	iso-19-BM62RBKK; Name=NA; Parent=MI0013362|ath-MIR2933a	1	11899688	11901524	+	ID=TE_homo_2132;Name=AT1TE38505;Classification=RC/Helitron;Sequence_ontology=SO:0000657;Identity=1;Method=homology
1	11901441	11901459	+	iso-19-H8FKONHD; Name=NA; Parent=MI0013362|ath-MIR2933a	1	11899688	11901524	+	ID=TE_homo_2132;Name=AT1TE38505;Classification=RC/Helitron;Sequence_ontology=SO:0000657;Identity=1;Method=homology
1	11901441	11901460	+	iso-20-H8FKONM6; Name=NA; Parent=MI0013362|ath-MIR2933a	1	11899688	11901524	+	ID=TE_homo_2132;Name=AT1TE38505;Classification=RC/Helitron;Sequence_ontology=SO:0000657;Identity=1;Method=homology
1	11901441	11901460	+	iso-20-H8FKONM7; Name=NA; Parent=MI0013362|ath-MIR2933a	1	11899688	11901524	+	ID=TE_homo_2132;Name=AT1TE38505;Classification=RC/Helitron;Sequence_ontology=SO:0000657;Identity=1;Method=homology
1	11901441	11901460	+	iso-20-H8FKONMR; Name=NA; Parent=MI0013362|ath-MIR2933a	1	11899688	11901524	+	ID=TE_homo_2132;Name=AT1TE38505;Classification=RC/Helitron;Sequence_ontology=SO:0000657;Identity=1;Method=homology
1	11901441	11901460	+	iso-20-H8FKONMS; Name=NA; Parent=MI0013362|ath-MIR2933a	1	11899688	11901524	+	ID=TE_homo_2132;Name=AT1TE38505;Classification=RC/Helitron;Sequence_ontology=SO:0000657;Identity=1;Method=homology
1	11901441	11901461	+	iso-21-H8FKONM6B; Name=NA; Parent=MI0013362|ath-MIR2933a	1	11899688	11901524	+	ID=TE_homo_2132;Name=AT1TE38505;Classification=RC/Helitron;Sequence_ontology=SO:0000657;Identity=1;Method=homology
1	11901441	11901461	+	iso-21-H8FKONM7E; Name=NA; Parent=MI0013362|ath-MIR2933a	1	11899688	11901524	+	ID=TE_homo_2132;Name=AT1TE38505;Classification=RC/Helitron;Sequence_ontology=SO:0000657;Identity=1;Method=homology
1	11901441	11901461	+	iso-21-H8FKONMRD; Name=NA; Parent=MI0013362|ath-MIR2933a	1	11899688	11901524	+	ID=TE_homo_2132;Name=AT1TE38505;Classification=RC/Helitron;Sequence_ontology=SO:0000657;Identity=1;Method=homology
1	11901441	11901461	+	iso-21-H8FKONMS0; Name=NA; Parent=MI0013362|ath-MIR2933a	1	11899688	11901524	+	ID=TE_homo_2132;Name=AT1TE38505;Classification=RC/Helitron;Sequence_ontology=SO:0000657;Identity=1;Method=homology
1	11901441	11901462	+	iso-22-H8FKONM6F; Name=NA; Parent=MI0013362|ath-MIR2933a	1	11899688	11901524	+	ID=TE_homo_2132;Name=AT1TE38505;Classification=RC/Helitron;Sequence_ontology=SO:0000657;Identity=1;Method=homology
1	11901441	11901462	+	iso-22-H8FKONM7Q; Name=NA; Parent=MI0013362|ath-MIR2933a	1	11899688	11901524	+	ID=TE_homo_2132;Name=AT1TE38505;Classification=RC/Helitron;Sequence_ontology=SO:0000657;Identity=1;Method=homology
1	11901441	11901462	+	iso-22-H8FKONMS4; Name=NA; Parent=MI0013362|ath-MIR2933a	1	11899688	11901524	+	ID=TE_homo_2132;Name=AT1TE38505;Classification=RC/Helitron;Sequence_ontology=SO:0000657;Identity=1;Method=homology
1	11901441	11901463	+	iso-23-H8FKONMSDY; Name=NA; Parent=MI0013362|ath-MIR2933a	1	11899688	11901524	+	ID=TE_homo_2132;Name=AT1TE38505;Classification=RC/Helitron;Sequence_ontology=SO:0000657;Identity=1;Method=homology
1	11901441	11901464	+	iso-24-H8FKONM606; Name=NA; Parent=MI0013362|ath-MIR2933a	1	11899688	11901524	+	ID=TE_homo_2132;Name=AT1TE38505;Classification=RC/Helitron;Sequence_ontology=SO:0000657;Identity=1;Method=homology
1	11901441	11901464	+	iso-24-H8FKONMSIY; Name=NA; Parent=MI0013362|ath-MIR2933a	1	11899688	11901524	+	ID=TE_homo_2132;Name=AT1TE38505;Classification=RC/Helitron;Sequence_ontology=SO:0000657;Identity=1;Method=homology
1	11901443	11901462	+	iso-20-M012ISWJ; Name=NA; Parent=MI0013362|ath-MIR2933a	1	11899688	11901524	+	ID=TE_homo_2132;Name=AT1TE38505;Classification=RC/Helitron;Sequence_ontology=SO:0000657;Identity=1;Method=homology
1	11901443	11901463	+	iso-21-M012ISWJ0; Name=NA; Parent=MI0013362|ath-MIR2933a	1	11899688	11901524	+	ID=TE_homo_2132;Name=AT1TE38505;Classification=RC/Helitron;Sequence_ontology=SO:0000657;Identity=1;Method=homology
1	11901443	11901463	+	iso-21-M012ISWJB; Name=NA; Parent=MI0013362|ath-MIR2933a	1	11899688	11901524	+	ID=TE_homo_2132;Name=AT1TE38505;Classification=RC/Helitron;Sequence_ontology=SO:0000657;Identity=1;Method=homology
1	11901443	11901463	+	iso-21-M012ISWJD; Name=NA; Parent=MI0013362|ath-MIR2933a	1	11899688	11901524	+	ID=TE_homo_2132;Name=AT1TE38505;Classification=RC/Helitron;Sequence_ontology=SO:0000657;Identity=1;Method=homology
1	11901443	11901463	+	iso-21-M012ISWJE; Name=NA; Parent=MI0013362|ath-MIR2933a	1	11899688	11901524	+	ID=TE_homo_2132;Name=AT1TE38505;Classification=RC/Helitron;Sequence_ontology=SO:0000657;Identity=1;Method=homology
1	11901443	11901464	+	iso-22-M012ISWJ4; Name=NA; Parent=MI0013362|ath-MIR2933a	1	11899688	11901524	+	ID=TE_homo_2132;Name=AT1TE38505;Classification=RC/Helitron;Sequence_ontology=SO:0000657;Identity=1;Method=homology
1	11901443	11901464	+	iso-22-M012ISWJF; Name=NA; Parent=MI0013362|ath-MIR2933a	1	11899688	11901524	+	ID=TE_homo_2132;Name=AT1TE38505;Classification=RC/Helitron;Sequence_ontology=SO:0000657;Identity=1;Method=homology
1	11901443	11901464	+	iso-22-M012ISWJJ; Name=NA; Parent=MI0013362|ath-MIR2933a	1	11899688	11901524	+	ID=TE_homo_2132;Name=AT1TE38505;Classification=RC/Helitron;Sequence_ontology=SO:0000657;Identity=1;Method=homology
1	11901443	11901464	+	iso-22-M012ISWJQ; Name=NA; Parent=MI0013362|ath-MIR2933a	1	11899688	11901524	+	ID=TE_homo_2132;Name=AT1TE38505;Classification=RC/Helitron;Sequence_ontology=SO:0000657;Identity=1;Method=homology
1	11901445	11901465	+	iso-21-506EWM6UE; Name=NA; Parent=MI0013362|ath-MIR2933a	1	11899688	11901524	+	ID=TE_homo_2132;Name=AT1TE38505;Classification=RC/Helitron;Sequence_ontology=SO:0000657;Identity=1;Method=homology
1	11901445	11901466	+	iso-22-506EWM6U5; Name=NA; Parent=MI0013362|ath-MIR2933a	1	11899688	11901524	+	ID=TE_homo_2132;Name=AT1TE38505;Classification=RC/Helitron;Sequence_ontology=SO:0000657;Identity=1;Method=homology
1	11901445	11901466	+	iso-22-506EWM6UO; Name=NA; Parent=MI0013362|ath-MIR2933a	1	11899688	11901524	+	ID=TE_homo_2132;Name=AT1TE38505;Classification=RC/Helitron;Sequence_ontology=SO:0000657;Identity=1;Method=homology
1	11901445	11901466	+	iso-22-506EWM6UP; Name=NA; Parent=MI0013362|ath-MIR2933a	1	11899688	11901524	+	ID=TE_homo_2132;Name=AT1TE38505;Classification=RC/Helitron;Sequence_ontology=SO:0000657;Identity=1;Method=homology
1	11901445	11901466	+	iso-22-506EWM6UQ; Name=NA; Parent=MI0013362|ath-MIR2933a	1	11899688	11901524	+	ID=TE_homo_2132;Name=AT1TE38505;Classification=RC/Helitron;Sequence_ontology=SO:0000657;Identity=1;Method=homology
1	11901445	11901467	+	iso-23-506EWM6U0Q; Name=NA; Parent=MI0013362|ath-MIR2933a	1	11899688	11901524	+	ID=TE_homo_2132;Name=AT1TE38505;Classification=RC/Helitron;Sequence_ontology=SO:0000657;Identity=1;Method=homology
1	11901445	11901468	+	iso-24-506EWM6UKQ; Name=NA; Parent=MI0013362|ath-MIR2933a	1	11899688	11901524	+	ID=TE_homo_2132;Name=AT1TE38505;Classification=RC/Helitron;Sequence_ontology=SO:0000657;Identity=1;Method=homology
1	11901445	11901469	+	iso-25-506EWM6UZZ; Name=NA; Parent=MI0013362|ath-MIR2933a	1	11899688	11901524	+	ID=TE_homo_2132;Name=AT1TE38505;Classification=RC/Helitron;Sequence_ontology=SO:0000657;Identity=1;Method=homology
1	11901445	11901470	+	iso-26-506EWM6UZZE; Name=NA; Parent=MI0013362|ath-MIR2933a	1	11899688	11901524	+	ID=TE_homo_2132;Name=AT1TE38505;Classification=RC/Helitron;Sequence_ontology=SO:0000657;Identity=1;Method=homology
1	11901491	11901512	+	iso-22-LSQEZU7BI; Name=NA; Parent=MI0013362|ath-MIR2933a	1	11899688	11901524	+	ID=TE_homo_2132;Name=AT1TE38505;Classification=RC/Helitron;Sequence_ontology=SO:0000657;Identity=1;Method=homology
1	11901491	11901513	+	iso-23-LSQEZU7BDB; Name=NA; Parent=MI0013362|ath-MIR2933a	1	11899688	11901524	+	ID=TE_homo_2132;Name=AT1TE38505;Classification=RC/Helitron;Sequence_ontology=SO:0000657;Identity=1;Method=homology
1	11901491	11901513	+	iso-23-LSQEZU7BDD; Name=NA; Parent=MI0013362|ath-MIR2933a	1	11899688	11901524	+	ID=TE_homo_2132;Name=AT1TE38505;Classification=RC/Helitron;Sequence_ontology=SO:0000657;Identity=1;Method=homology
1	11901491	11901513	+	iso-23-LSQEZU7BDE; Name=NA; Parent=MI0013362|ath-MIR2933a	1	11899688	11901524	+	ID=TE_homo_2132;Name=AT1TE38505;Classification=RC/Helitron;Sequence_ontology=SO:0000657;Identity=1;Method=homology
1	11901491	11901514	+	iso-24-LSQEZU7BFJ; Name=NA; Parent=MI0013362|ath-MIR2933a	1	11899688	11901524	+	ID=TE_homo_2132;Name=AT1TE38505;Classification=RC/Helitron;Sequence_ontology=SO:0000657;Identity=1;Method=homology
1	11901493	11901510	+	iso-18-3J5ZX3D6; Name=NA; Parent=MI0013362|ath-MIR2933a	1	11899688	11901524	+	ID=TE_homo_2132;Name=AT1TE38505;Classification=RC/Helitron;Sequence_ontology=SO:0000657;Identity=1;Method=homology
1	11901493	11901511	+	iso-19-3J5ZX3H6; Name=NA; Parent=MI0013362|ath-MIR2933a	1	11899688	11901524	+	ID=TE_homo_2132;Name=AT1TE38505;Classification=RC/Helitron;Sequence_ontology=SO:0000657;Identity=1;Method=homology
1	11901493	11901511	+	iso-19-3J5ZX3H7; Name=NA; Parent=MI0013362|ath-MIR2933a	1	11899688	11901524	+	ID=TE_homo_2132;Name=AT1TE38505;Classification=RC/Helitron;Sequence_ontology=SO:0000657;Identity=1;Method=homology
1	11901493	11901512	+	iso-20-3J5ZX3ON; Name=NA; Parent=MI0013362|ath-MIR2933a	1	11899688	11901524	+	ID=TE_homo_2132;Name=AT1TE38505;Classification=RC/Helitron;Sequence_ontology=SO:0000657;Identity=1;Method=homology
1	11901495	11901513	+	iso-19-6UZY1UED; Name=NA; Parent=MI0013362|ath-MIR2933a	1	11899688	11901524	+	ID=TE_homo_2132;Name=AT1TE38505;Classification=RC/Helitron;Sequence_ontology=SO:0000657;Identity=1;Method=homology
1	11901495	11901514	+	iso-20-6UZY1UD6; Name=NA; Parent=MI0013362|ath-MIR2933a	1	11899688	11901524	+	ID=TE_homo_2132;Name=AT1TE38505;Classification=RC/Helitron;Sequence_ontology=SO:0000657;Identity=1;Method=homology
1	11901495	11901514	+	iso-20-6UZY1UD7; Name=NA; Parent=MI0013362|ath-MIR2933a	1	11899688	11901524	+	ID=TE_homo_2132;Name=AT1TE38505;Classification=RC/Helitron;Sequence_ontology=SO:0000657;Identity=1;Method=homology
1	11901495	11901514	+	iso-20-6UZY1UDS; Name=NA; Parent=MI0013362|ath-MIR2933a	1	11899688	11901524	+	ID=TE_homo_2132;Name=AT1TE38505;Classification=RC/Helitron;Sequence_ontology=SO:0000657;Identity=1;Method=homology
1	11901495	11901515	+	iso-21-6UZY1UD6B; Name=NA; Parent=MI0013362|ath-MIR2933a	1	11899688	11901524	+	ID=TE_homo_2132;Name=AT1TE38505;Classification=RC/Helitron;Sequence_ontology=SO:0000657;Identity=1;Method=homology
1	11901495	11901515	+	iso-21-6UZY1UDS0; Name=NA; Parent=MI0013362|ath-MIR2933a	1	11899688	11901524	+	ID=TE_homo_2132;Name=AT1TE38505;Classification=RC/Helitron;Sequence_ontology=SO:0000657;Identity=1;Method=homology
1	11901495	11901516	+	iso-22-6UZY1UD6F; Name=NA; Parent=MI0013362|ath-MIR2933a	1	11899688	11901524	+	ID=TE_homo_2132;Name=AT1TE38505;Classification=RC/Helitron;Sequence_ontology=SO:0000657;Identity=1;Method=homology
1	11901495	11901516	+	iso-22-6UZY1UDS4; Name=NA; Parent=MI0013362|ath-MIR2933a	1	11899688	11901524	+	ID=TE_homo_2132;Name=AT1TE38505;Classification=RC/Helitron;Sequence_ontology=SO:0000657;Identity=1;Method=homology
1	11901495	11901516	+	iso-22-6UZY1UDSL; Name=NA; Parent=MI0013362|ath-MIR2933a	1	11899688	11901524	+	ID=TE_homo_2132;Name=AT1TE38505;Classification=RC/Helitron;Sequence_ontology=SO:0000657;Identity=1;Method=homology
1	11901495	11901517	+	iso-23-6UZY1UDSD6; Name=NA; Parent=MI0013362|ath-MIR2933a	1	11899688	11901524	+	ID=TE_homo_2132;Name=AT1TE38505;Classification=RC/Helitron;Sequence_ontology=SO:0000657;Identity=1;Method=homology
1	11901495	11901517	+	iso-23-6UZY1UDSD7; Name=NA; Parent=MI0013362|ath-MIR2933a	1	11899688	11901524	+	ID=TE_homo_2132;Name=AT1TE38505;Classification=RC/Helitron;Sequence_ontology=SO:0000657;Identity=1;Method=homology
1	11901495	11901517	+	iso-23-6UZY1UDSDR; Name=NA; Parent=MI0013362|ath-MIR2933a	1	11899688	11901524	+	ID=TE_homo_2132;Name=AT1TE38505;Classification=RC/Helitron;Sequence_ontology=SO:0000657;Identity=1;Method=homology
1	11901495	11901517	+	iso-23-6UZY1UDSDS; Name=NA; Parent=MI0013362|ath-MIR2933a	1	11899688	11901524	+	ID=TE_homo_2132;Name=AT1TE38505;Classification=RC/Helitron;Sequence_ontology=SO:0000657;Identity=1;Method=homology
1	11901495	11901517	+	iso-23-6UZY1UDSDY; Name=NA; Parent=MI0013362|ath-MIR2933a	1	11899688	11901524	+	ID=TE_homo_2132;Name=AT1TE38505;Classification=RC/Helitron;Sequence_ontology=SO:0000657;Identity=1;Method=homology
1	11901495	11901518	+	iso-24-6UZY1UDSH9; Name=NA; Parent=MI0013362|ath-MIR2933a	1	11899688	11901524	+	ID=TE_homo_2132;Name=AT1TE38505;Classification=RC/Helitron;Sequence_ontology=SO:0000657;Identity=1;Method=homology
1	11901495	11901518	+	iso-24-6UZY1UDSHV; Name=NA; Parent=MI0013362|ath-MIR2933a	1	11899688	11901524	+	ID=TE_homo_2132;Name=AT1TE38505;Classification=RC/Helitron;Sequence_ontology=SO:0000657;Identity=1;Method=homology
1	11901495	11901518	+	iso-24-6UZY1UDSHX; Name=NA; Parent=MI0013362|ath-MIR2933a	1	11899688	11901524	+	ID=TE_homo_2132;Name=AT1TE38505;Classification=RC/Helitron;Sequence_ontology=SO:0000657;Identity=1;Method=homology
1	11901495	11901518	+	iso-24-6UZY1UDSHY; Name=NA; Parent=MI0013362|ath-MIR2933a	1	11899688	11901524	+	ID=TE_homo_2132;Name=AT1TE38505;Classification=RC/Helitron;Sequence_ontology=SO:0000657;Identity=1;Method=homology
1	11901495	11901518	+	iso-24-6UZY1UDSHZ; Name=NA; Parent=MI0013362|ath-MIR2933a	1	11899688	11901524	+	ID=TE_homo_2132;Name=AT1TE38505;Classification=RC/Helitron;Sequence_ontology=SO:0000657;Identity=1;Method=homology
1	11901495	11901518	+	iso-24-6UZY1UDSIE; Name=NA; Parent=MI0013362|ath-MIR2933a	1	11899688	11901524	+	ID=TE_homo_2132;Name=AT1TE38505;Classification=RC/Helitron;Sequence_ontology=SO:0000657;Identity=1;Method=homology
1	11901495	11901519	+	iso-25-6UZY1UDS51; Name=NA; Parent=MI0013362|ath-MIR2933a	1	11899688	11901524	+	ID=TE_homo_2132;Name=AT1TE38505;Classification=RC/Helitron;Sequence_ontology=SO:0000657;Identity=1;Method=homology
1	11901495	11901519	+	iso-25-6UZY1UDS5N; Name=NA; Parent=MI0013362|ath-MIR2933a	1	11899688	11901524	+	ID=TE_homo_2132;Name=AT1TE38505;Classification=RC/Helitron;Sequence_ontology=SO:0000657;Identity=1;Method=homology
1	11901496	11901518	+	iso-23-QEZU7BH8X; Name=NA; Parent=MI0013362|ath-MIR2933a	1	11899688	11901524	+	ID=TE_homo_2132;Name=AT1TE38505;Classification=RC/Helitron;Sequence_ontology=SO:0000657;Identity=1;Method=homology
1	11901496	11901519	+	iso-24-QEZU7BH8E6; Name=NA; Parent=MI0013362|ath-MIR2933a	1	11899688	11901524	+	ID=TE_homo_2132;Name=AT1TE38505;Classification=RC/Helitron;Sequence_ontology=SO:0000657;Identity=1;Method=homology
1	11901496	11901519	+	iso-24-QEZU7BH8E7; Name=NA; Parent=MI0013362|ath-MIR2933a	1	11899688	11901524	+	ID=TE_homo_2132;Name=AT1TE38505;Classification=RC/Helitron;Sequence_ontology=SO:0000657;Identity=1;Method=homology
1	11901496	11901519	+	iso-24-QEZU7BH8ER; Name=NA; Parent=MI0013362|ath-MIR2933a	1	11899688	11901524	+	ID=TE_homo_2132;Name=AT1TE38505;Classification=RC/Helitron;Sequence_ontology=SO:0000657;Identity=1;Method=homology
1	11901496	11901519	+	iso-24-QEZU7BH8ES; Name=NA; Parent=MI0013362|ath-MIR2933a	1	11899688	11901524	+	ID=TE_homo_2132;Name=AT1TE38505;Classification=RC/Helitron;Sequence_ontology=SO:0000657;Identity=1;Method=homology
1	11901496	11901520	+	iso-25-QEZU7BH8F1; Name=NA; Parent=MI0013362|ath-MIR2933a	1	11899688	11901524	+	ID=TE_homo_2132;Name=AT1TE38505;Classification=RC/Helitron;Sequence_ontology=SO:0000657;Identity=1;Method=homology
1	11901496	11901520	+	iso-25-QEZU7BH8FK; Name=NA; Parent=MI0013362|ath-MIR2933a	1	11899688	11901524	+	ID=TE_homo_2132;Name=AT1TE38505;Classification=RC/Helitron;Sequence_ontology=SO:0000657;Identity=1;Method=homology
1	11901496	11901521	+	iso-26-QEZU7BH8FK0; Name=NA; Parent=MI0013362|ath-MIR2933a	1	11899688	11901524	+	ID=TE_homo_2132;Name=AT1TE38505;Classification=RC/Helitron;Sequence_ontology=SO:0000657;Identity=1;Method=homology
1	11901497	11901520	+	iso-24-LNZ0XBW2HY; Name=NA; Parent=MI0013362|ath-MIR2933a	1	11899688	11901524	+	ID=TE_homo_2132;Name=AT1TE38505;Classification=RC/Helitron;Sequence_ontology=SO:0000657;Identity=1;Method=homology
1	11901497	11901521	+	iso-25-LNZ0XBW252; Name=NA; Parent=MI0013362|ath-MIR2933a	1	11899688	11901524	+	ID=TE_homo_2132;Name=AT1TE38505;Classification=RC/Helitron;Sequence_ontology=SO:0000657;Identity=1;Method=homology
1	11901497	11901521	+	iso-25-LNZ0XBW253; Name=NA; Parent=MI0013362|ath-MIR2933a	1	11899688	11901524	+	ID=TE_homo_2132;Name=AT1TE38505;Classification=RC/Helitron;Sequence_ontology=SO:0000657;Identity=1;Method=homology
1	11901497	11901521	+	iso-25-LNZ0XBW25J; Name=NA; Parent=MI0013362|ath-MIR2933a	1	11899688	11901524	+	ID=TE_homo_2132;Name=AT1TE38505;Classification=RC/Helitron;Sequence_ontology=SO:0000657;Identity=1;Method=homology
1	11901497	11901521	+	iso-25-LNZ0XBW25K; Name=NA; Parent=MI0013362|ath-MIR2933a	1	11899688	11901524	+	ID=TE_homo_2132;Name=AT1TE38505;Classification=RC/Helitron;Sequence_ontology=SO:0000657;Identity=1;Method=homology
1	11901497	11901522	+	iso-26-LNZ0XBW253E; Name=NA; Parent=MI0013362|ath-MIR2933a	1	11899688	11901524	+	ID=TE_homo_2132;Name=AT1TE38505;Classification=RC/Helitron;Sequence_ontology=SO:0000657;Identity=1;Method=homology
1	11901498	11901516	+	iso-19-5ZX3OE1X; Name=NA; Parent=MI0013362|ath-MIR2933a	1	11899688	11901524	+	ID=TE_homo_2132;Name=AT1TE38505;Classification=RC/Helitron;Sequence_ontology=SO:0000657;Identity=1;Method=homology
1	11901498	11901517	+	iso-20-5ZX3OEM0; Name=NA; Parent=MI0013362|ath-MIR2933a	1	11899688	11901524	+	ID=TE_homo_2132;Name=AT1TE38505;Classification=RC/Helitron;Sequence_ontology=SO:0000657;Identity=1;Method=homology
1	11901498	11901517	+	iso-20-5ZX3OEMB; Name=NA; Parent=MI0013362|ath-MIR2933a	1	11899688	11901524	+	ID=TE_homo_2132;Name=AT1TE38505;Classification=RC/Helitron;Sequence_ontology=SO:0000657;Identity=1;Method=homology
1	11901498	11901517	+	iso-20-5ZX3OEMD; Name=NA; Parent=MI0013362|ath-MIR2933a	1	11899688	11901524	+	ID=TE_homo_2132;Name=AT1TE38505;Classification=RC/Helitron;Sequence_ontology=SO:0000657;Identity=1;Method=homology
1	11901498	11901517	+	iso-20-5ZX3OEME; Name=NA; Parent=MI0013362|ath-MIR2933a	1	11899688	11901524	+	ID=TE_homo_2132;Name=AT1TE38505;Classification=RC/Helitron;Sequence_ontology=SO:0000657;Identity=1;Method=homology
1	11901498	11901518	+	iso-21-5ZX3OEM00; Name=NA; Parent=MI0013362|ath-MIR2933a	1	11899688	11901524	+	ID=TE_homo_2132;Name=AT1TE38505;Classification=RC/Helitron;Sequence_ontology=SO:0000657;Identity=1;Method=homology
1	11901498	11901518	+	iso-21-5ZX3OEM0B; Name=NA; Parent=MI0013362|ath-MIR2933a	1	11899688	11901524	+	ID=TE_homo_2132;Name=AT1TE38505;Classification=RC/Helitron;Sequence_ontology=SO:0000657;Identity=1;Method=homology
1	11901498	11901518	+	iso-21-5ZX3OEM0D; Name=NA; Parent=MI0013362|ath-MIR2933a	1	11899688	11901524	+	ID=TE_homo_2132;Name=AT1TE38505;Classification=RC/Helitron;Sequence_ontology=SO:0000657;Identity=1;Method=homology
1	11901498	11901518	+	iso-21-5ZX3OEM0E; Name=NA; Parent=MI0013362|ath-MIR2933a	1	11899688	11901524	+	ID=TE_homo_2132;Name=AT1TE38505;Classification=RC/Helitron;Sequence_ontology=SO:0000657;Identity=1;Method=homology
1	11901498	11901518	+	iso-21-5ZX3OEMBB; Name=NA; Parent=MI0013362|ath-MIR2933a	1	11899688	11901524	+	ID=TE_homo_2132;Name=AT1TE38505;Classification=RC/Helitron;Sequence_ontology=SO:0000657;Identity=1;Method=homology
1	11901498	11901518	+	iso-21-5ZX3OEMDD; Name=NA; Parent=MI0013362|ath-MIR2933a	1	11899688	11901524	+	ID=TE_homo_2132;Name=AT1TE38505;Classification=RC/Helitron;Sequence_ontology=SO:0000657;Identity=1;Method=homology
1	11901498	11901518	+	iso-21-5ZX3OEMEE; Name=NA; Parent=MI0013362|ath-MIR2933a	1	11899688	11901524	+	ID=TE_homo_2132;Name=AT1TE38505;Classification=RC/Helitron;Sequence_ontology=SO:0000657;Identity=1;Method=homology
1	11901498	11901519	+	iso-22-5ZX3OEM04; Name=NA; Parent=MI0013362|ath-MIR2933a	1	11899688	11901524	+	ID=TE_homo_2132;Name=AT1TE38505;Classification=RC/Helitron;Sequence_ontology=SO:0000657;Identity=1;Method=homology
1	11901498	11901519	+	iso-22-5ZX3OEM0F; Name=NA; Parent=MI0013362|ath-MIR2933a	1	11899688	11901524	+	ID=TE_homo_2132;Name=AT1TE38505;Classification=RC/Helitron;Sequence_ontology=SO:0000657;Identity=1;Method=homology
1	11901498	11901519	+	iso-22-5ZX3OEM0J; Name=NA; Parent=MI0013362|ath-MIR2933a	1	11899688	11901524	+	ID=TE_homo_2132;Name=AT1TE38505;Classification=RC/Helitron;Sequence_ontology=SO:0000657;Identity=1;Method=homology
1	11901498	11901519	+	iso-22-5ZX3OEM0Q; Name=NA; Parent=MI0013362|ath-MIR2933a	1	11899688	11901524	+	ID=TE_homo_2132;Name=AT1TE38505;Classification=RC/Helitron;Sequence_ontology=SO:0000657;Identity=1;Method=homology
1	11901498	11901519	+	iso-22-5ZX3OEMEQ; Name=NA; Parent=MI0013362|ath-MIR2933a	1	11899688	11901524	+	ID=TE_homo_2132;Name=AT1TE38505;Classification=RC/Helitron;Sequence_ontology=SO:0000657;Identity=1;Method=homology
1	11901498	11901520	+	iso-23-5ZX3OEM0DY; Name=NA; Parent=MI0013362|ath-MIR2933a	1	11899688	11901524	+	ID=TE_homo_2132;Name=AT1TE38505;Classification=RC/Helitron;Sequence_ontology=SO:0000657;Identity=1;Method=homology
1	11901498	11901521	+	iso-24-5ZX3OEM0IY; Name=NA; Parent=MI0013362|ath-MIR2933a	1	11899688	11901524	+	ID=TE_homo_2132;Name=AT1TE38505;Classification=RC/Helitron;Sequence_ontology=SO:0000657;Identity=1;Method=homology
1	11901499	11901522	+	iso-24-IZ54BM62I6; Name=NA; Parent=MI0013362|ath-MIR2933a	1	11899688	11901524	+	ID=TE_homo_2132;Name=AT1TE38505;Classification=RC/Helitron;Sequence_ontology=SO:0000657;Identity=1;Method=homology
1	11901499	11901523	+	iso-25-IZ54BM6260; Name=NA; Parent=MI0013362|ath-MIR2933a	1	11899688	11901524	+	ID=TE_homo_2132;Name=AT1TE38505;Classification=RC/Helitron;Sequence_ontology=SO:0000657;Identity=1;Method=homology
1	11901499	11901523	+	iso-25-IZ54BM626B; Name=NA; Parent=MI0013362|ath-MIR2933a	1	11899688	11901524	+	ID=TE_homo_2132;Name=AT1TE38505;Classification=RC/Helitron;Sequence_ontology=SO:0000657;Identity=1;Method=homology
1	11901499	11901523	+	iso-25-IZ54BM626D; Name=NA; Parent=MI0013362|ath-MIR2933a	1	11899688	11901524	+	ID=TE_homo_2132;Name=AT1TE38505;Classification=RC/Helitron;Sequence_ontology=SO:0000657;Identity=1;Method=homology
1	11901499	11901523	+	iso-25-IZ54BM626E; Name=NA; Parent=MI0013362|ath-MIR2933a	1	11899688	11901524	+	ID=TE_homo_2132;Name=AT1TE38505;Classification=RC/Helitron;Sequence_ontology=SO:0000657;Identity=1;Method=homology
1	11901499	11901524	+	iso-26-IZ54BM626BB; Name=NA; Parent=MI0013362|ath-MIR2933a	1	11899688	11901524	+	ID=TE_homo_2132;Name=AT1TE38505;Classification=RC/Helitron;Sequence_ontology=SO:0000657;Identity=1;Method=homology
1	11901499	11901524	+	iso-26-IZ54BM626DD; Name=NA; Parent=MI0013362|ath-MIR2933a	1	11899688	11901524	+	ID=TE_homo_2132;Name=AT1TE38505;Classification=RC/Helitron;Sequence_ontology=SO:0000657;Identity=1;Method=homology
1	11901499	11901524	+	iso-26-IZ54BM626EE; Name=NA; Parent=MI0013362|ath-MIR2933a	1	11899688	11901524	+	ID=TE_homo_2132;Name=AT1TE38505;Classification=RC/Helitron;Sequence_ontology=SO:0000657;Identity=1;Method=homology
1	11901501	11901521	+	iso-21-ZU7BH8FKB; Name=NA; Parent=MI0013362|ath-MIR2933a	1	11899688	11901524	+	ID=TE_homo_2132;Name=AT1TE38505;Classification=RC/Helitron;Sequence_ontology=SO:0000657;Identity=1;Method=homology
1	11901501	11901522	+	iso-22-ZU7BH8FK1; Name=NA; Parent=MI0013362|ath-MIR2933a	1	11899688	11901524	+	ID=TE_homo_2132;Name=AT1TE38505;Classification=RC/Helitron;Sequence_ontology=SO:0000657;Identity=1;Method=homology
1	11901501	11901522	+	iso-22-ZU7BH8FKF; Name=NA; Parent=MI0013362|ath-MIR2933a	1	11899688	11901524	+	ID=TE_homo_2132;Name=AT1TE38505;Classification=RC/Helitron;Sequence_ontology=SO:0000657;Identity=1;Method=homology
1	11901501	11901522	+	iso-22-ZU7BH8FKH; Name=NA; Parent=MI0013362|ath-MIR2933a	1	11899688	11901524	+	ID=TE_homo_2132;Name=AT1TE38505;Classification=RC/Helitron;Sequence_ontology=SO:0000657;Identity=1;Method=homology
1	11901501	11901522	+	iso-22-ZU7BH8FKI; Name=NA; Parent=MI0013362|ath-MIR2933a	1	11899688	11901524	+	ID=TE_homo_2132;Name=AT1TE38505;Classification=RC/Helitron;Sequence_ontology=SO:0000657;Identity=1;Method=homology
1	11901501	11901523	+	iso-23-ZU7BH8FK6; Name=NA; Parent=MI0013362|ath-MIR2933a	1	11899688	11901524	+	ID=TE_homo_2132;Name=AT1TE38505;Classification=RC/Helitron;Sequence_ontology=SO:0000657;Identity=1;Method=homology
1	11901501	11901523	+	iso-23-ZU7BH8FKDE; Name=NA; Parent=MI0013362|ath-MIR2933a	1	11899688	11901524	+	ID=TE_homo_2132;Name=AT1TE38505;Classification=RC/Helitron;Sequence_ontology=SO:0000657;Identity=1;Method=homology
1	11901501	11901523	+	iso-23-ZU7BH8FKY; Name=NA; Parent=MI0013362|ath-MIR2933a	1	11899688	11901524	+	ID=TE_homo_2132;Name=AT1TE38505;Classification=RC/Helitron;Sequence_ontology=SO:0000657;Identity=1;Method=homology
1	11901501	11901524	+	iso-24-ZU7BH8FK06; Name=NA; Parent=MI0013362|ath-MIR2933a	1	11899688	11901524	+	ID=TE_homo_2132;Name=AT1TE38505;Classification=RC/Helitron;Sequence_ontology=SO:0000657;Identity=1;Method=homology
1	11901501	11901524	+	iso-24-ZU7BH8FKEJ; Name=NA; Parent=MI0013362|ath-MIR2933a	1	11899688	11901524	+	ID=TE_homo_2132;Name=AT1TE38505;Classification=RC/Helitron;Sequence_ontology=SO:0000657;Identity=1;Method=homology
1	11901501	11901524	+	iso-24-ZU7BH8FKFQ; Name=NA; Parent=MI0013362|ath-MIR2933a	1	11899688	11901524	+	ID=TE_homo_2132;Name=AT1TE38505;Classification=RC/Helitron;Sequence_ontology=SO:0000657;Identity=1;Method=homology
1	11901501	11901525	+	iso-25-ZU7BH8FKBB; Name=NA; Parent=MI0013362|ath-MIR2933a	1	11899688	11901524	+	ID=TE_homo_2132;Name=AT1TE38505;Classification=RC/Helitron;Sequence_ontology=SO:0000657;Identity=1;Method=homology
1	11901503	11901522	+	iso-20-X3OEM01B; Name=NA; Parent=MI0013362|ath-MIR2933a	1	11899688	11901524	+	ID=TE_homo_2132;Name=AT1TE38505;Classification=RC/Helitron;Sequence_ontology=SO:0000657;Identity=1;Method=homology
1	11901503	11901523	+	iso-21-X3OEM01BB; Name=NA; Parent=MI0013362|ath-MIR2933a	1	11899688	11901524	+	ID=TE_homo_2132;Name=AT1TE38505;Classification=RC/Helitron;Sequence_ontology=SO:0000657;Identity=1;Method=homology
1	11901503	11901523	+	iso-21-X3OEM01BD; Name=NA; Parent=MI0013362|ath-MIR2933a	1	11899688	11901524	+	ID=TE_homo_2132;Name=AT1TE38505;Classification=RC/Helitron;Sequence_ontology=SO:0000657;Identity=1;Method=homology
1	11901503	11901523	+	iso-21-X3OEM01BE; Name=NA; Parent=MI0013362|ath-MIR2933a	1	11899688	11901524	+	ID=TE_homo_2132;Name=AT1TE38505;Classification=RC/Helitron;Sequence_ontology=SO:0000657;Identity=1;Method=homology
1	11901503	11901524	+	iso-22-X3OEM01BF; Name=NA; Parent=MI0013362|ath-MIR2933a	1	11899688	11901524	+	ID=TE_homo_2132;Name=AT1TE38505;Classification=RC/Helitron;Sequence_ontology=SO:0000657;Identity=1;Method=homology
1	11901503	11901524	+	iso-22-X3OEM01BQ; Name=NA; Parent=MI0013362|ath-MIR2933a	1	11899688	11901524	+	ID=TE_homo_2132;Name=AT1TE38505;Classification=RC/Helitron;Sequence_ontology=SO:0000657;Identity=1;Method=homology
1	11901503	11901525	+	iso-23-X3OEM01B0Q; Name=NA; Parent=MI0013362|ath-MIR2933a	1	11899688	11901524	+	ID=TE_homo_2132;Name=AT1TE38505;Classification=RC/Helitron;Sequence_ontology=SO:0000657;Identity=1;Method=homology
1	11901503	11901525	+	iso-23-X3OEM01B6; Name=NA; Parent=MI0013362|ath-MIR2933a	1	11899688	11901524	+	ID=TE_homo_2132;Name=AT1TE38505;Classification=RC/Helitron;Sequence_ontology=SO:0000657;Identity=1;Method=homology
1	11901503	11901528	+	iso-26-X3OEM01BDS0; Name=NA; Parent=MI0013362|ath-MIR2933a	1	11899688	11901524	+	ID=TE_homo_2132;Name=AT1TE38505;Classification=RC/Helitron;Sequence_ontology=SO:0000657;Identity=1;Method=homology
1	11901507	11901532	+	iso-26-XBW252BM620; Name=NA; Parent=MI0013362|ath-MIR2933a	1	11899688	11901524	+	ID=TE_homo_2132;Name=AT1TE38505;Classification=RC/Helitron;Sequence_ontology=SO:0000657;Identity=1;Method=homology
1	11901508	11901528	+	iso-21-OEM01BDS0; Name=NA; Parent=MI0013362|ath-MIR2933a	1	11899688	11901524	+	ID=TE_homo_2132;Name=AT1TE38505;Classification=RC/Helitron;Sequence_ontology=SO:0000657;Identity=1;Method=homology
1	11901508	11901529	+	iso-22-OEM01BDS4; Name=NA; Parent=MI0013362|ath-MIR2933a	1	11899688	11901524	+	ID=TE_homo_2132;Name=AT1TE38505;Classification=RC/Helitron;Sequence_ontology=SO:0000657;Identity=1;Method=homology
1	11901508	11901529	+	iso-22-OEM01BDSL; Name=NA; Parent=MI0013362|ath-MIR2933a	1	11899688	11901524	+	ID=TE_homo_2132;Name=AT1TE38505;Classification=RC/Helitron;Sequence_ontology=SO:0000657;Identity=1;Method=homology
1	11901508	11901529	+	iso-22-OEM01BDSM; Name=NA; Parent=MI0013362|ath-MIR2933a	1	11899688	11901524	+	ID=TE_homo_2132;Name=AT1TE38505;Classification=RC/Helitron;Sequence_ontology=SO:0000657;Identity=1;Method=homology
1	11901508	11901529	+	iso-22-OEM01BDSN; Name=NA; Parent=MI0013362|ath-MIR2933a	1	11899688	11901524	+	ID=TE_homo_2132;Name=AT1TE38505;Classification=RC/Helitron;Sequence_ontology=SO:0000657;Identity=1;Method=homology
1	11901508	11901530	+	iso-23-OEM01BDS0E; Name=NA; Parent=MI0013362|ath-MIR2933a	1	11899688	11901524	+	ID=TE_homo_2132;Name=AT1TE38505;Classification=RC/Helitron;Sequence_ontology=SO:0000657;Identity=1;Method=homology
1	11901508	11901530	+	iso-23-OEM01BDSD6; Name=NA; Parent=MI0013362|ath-MIR2933a	1	11899688	11901524	+	ID=TE_homo_2132;Name=AT1TE38505;Classification=RC/Helitron;Sequence_ontology=SO:0000657;Identity=1;Method=homology
1	11901508	11901530	+	iso-23-OEM01BDSDY; Name=NA; Parent=MI0013362|ath-MIR2933a	1	11899688	11901524	+	ID=TE_homo_2132;Name=AT1TE38505;Classification=RC/Helitron;Sequence_ontology=SO:0000657;Identity=1;Method=homology
1	11901508	11901531	+	iso-24-OEM01BDS2Q; Name=NA; Parent=MI0013362|ath-MIR2933a	1	11899688	11901524	+	ID=TE_homo_2132;Name=AT1TE38505;Classification=RC/Helitron;Sequence_ontology=SO:0000657;Identity=1;Method=homology
1	11901508	11901531	+	iso-24-OEM01BDSH6; Name=NA; Parent=MI0013362|ath-MIR2933a	1	11899688	11901524	+	ID=TE_homo_2132;Name=AT1TE38505;Classification=RC/Helitron;Sequence_ontology=SO:0000657;Identity=1;Method=homology
1	11901511	11901528	+	iso-18-H8FKBED4; Name=NA; Parent=MI0013362|ath-MIR2933a	1	11899688	11901524	+	ID=TE_homo_2132;Name=AT1TE38505;Classification=RC/Helitron;Sequence_ontology=SO:0000657;Identity=1;Method=homology
1	11901511	11901529	+	iso-19-H8FKBE1X; Name=NA; Parent=MI0013362|ath-MIR2933a	1	11899688	11901524	+	ID=TE_homo_2132;Name=AT1TE38505;Classification=RC/Helitron;Sequence_ontology=SO:0000657;Identity=1;Method=homology
1	11901511	11901530	+	iso-20-H8FKBEMB; Name=NA; Parent=MI0013362|ath-MIR2933a	1	11899688	11901524	+	ID=TE_homo_2132;Name=AT1TE38505;Classification=RC/Helitron;Sequence_ontology=SO:0000657;Identity=1;Method=homology
1	11901511	11901530	+	iso-20-H8FKBEMN; Name=NA; Parent=MI0013362|ath-MIR2933a	1	11899688	11901524	+	ID=TE_homo_2132;Name=AT1TE38505;Classification=RC/Helitron;Sequence_ontology=SO:0000657;Identity=1;Method=homology
1	11901513	11901534	+	iso-22-M01BDS50L; Name=NA; Parent=MI0013362|ath-MIR2933a	1	11899688	11901524	+	ID=TE_homo_2132;Name=AT1TE38505;Classification=RC/Helitron;Sequence_ontology=SO:0000657;Identity=1;Method=homology
1	11901513	11901535	+	iso-23-M01BDS50D6; Name=NA; Parent=MI0013362|ath-MIR2933a	1	11899688	11901524	+	ID=TE_homo_2132;Name=AT1TE38505;Classification=RC/Helitron;Sequence_ontology=SO:0000657;Identity=1;Method=homology
1	11901513	11901535	+	iso-23-M01BDS50D7; Name=NA; Parent=MI0013362|ath-MIR2933a	1	11899688	11901524	+	ID=TE_homo_2132;Name=AT1TE38505;Classification=RC/Helitron;Sequence_ontology=SO:0000657;Identity=1;Method=homology
1	11901513	11901535	+	iso-23-M01BDS50DR; Name=NA; Parent=MI0013362|ath-MIR2933a	1	11899688	11901524	+	ID=TE_homo_2132;Name=AT1TE38505;Classification=RC/Helitron;Sequence_ontology=SO:0000657;Identity=1;Method=homology
1	11901513	11901535	+	iso-23-M01BDS50DS; Name=NA; Parent=MI0013362|ath-MIR2933a	1	11899688	11901524	+	ID=TE_homo_2132;Name=AT1TE38505;Classification=RC/Helitron;Sequence_ontology=SO:0000657;Identity=1;Method=homology
1	11901513	11901536	+	iso-24-M01BDS50H6; Name=NA; Parent=MI0013362|ath-MIR2933a	1	11899688	11901524	+	ID=TE_homo_2132;Name=AT1TE38505;Classification=RC/Helitron;Sequence_ontology=SO:0000657;Identity=1;Method=homology
1	11901513	11901536	+	iso-24-M01BDS50IE; Name=NA; Parent=MI0013362|ath-MIR2933a	1	11899688	11901524	+	ID=TE_homo_2132;Name=AT1TE38505;Classification=RC/Helitron;Sequence_ontology=SO:0000657;Identity=1;Method=homology
1	11901513	11901537	+	iso-25-M01BDS50OB; Name=NA; Parent=MI0013362|ath-MIR2933a	1	11899688	11901524	+	ID=TE_homo_2132;Name=AT1TE38505;Classification=RC/Helitron;Sequence_ontology=SO:0000657;Identity=1;Method=homology
1	11901517	11901535	+	iso-19-52BM62I6; Name=NA; Parent=MI0013362|ath-MIR2933a	1	11899688	11901524	+	ID=TE_homo_2132;Name=AT1TE38505;Classification=RC/Helitron;Sequence_ontology=SO:0000657;Identity=1;Method=homology
1	11901517	11901536	+	iso-20-52BM626B; Name=NA; Parent=MI0013362|ath-MIR2933a	1	11899688	11901524	+	ID=TE_homo_2132;Name=AT1TE38505;Classification=RC/Helitron;Sequence_ontology=SO:0000657;Identity=1;Method=homology
1	11901517	11901536	+	iso-20-52BM626D; Name=NA; Parent=MI0013362|ath-MIR2933a	1	11899688	11901524	+	ID=TE_homo_2132;Name=AT1TE38505;Classification=RC/Helitron;Sequence_ontology=SO:0000657;Identity=1;Method=homology
1	11901517	11901536	+	iso-20-52BM626E; Name=NA; Parent=MI0013362|ath-MIR2933a	1	11899688	11901524	+	ID=TE_homo_2132;Name=AT1TE38505;Classification=RC/Helitron;Sequence_ontology=SO:0000657;Identity=1;Method=homology
1	11901517	11901537	+	iso-21-52BM626BB; Name=NA; Parent=MI0013362|ath-MIR2933a	1	11899688	11901524	+	ID=TE_homo_2132;Name=AT1TE38505;Classification=RC/Helitron;Sequence_ontology=SO:0000657;Identity=1;Method=homology
1	11901517	11901537	+	iso-21-52BM626EE; Name=NA; Parent=MI0013362|ath-MIR2933a	1	11899688	11901524	+	ID=TE_homo_2132;Name=AT1TE38505;Classification=RC/Helitron;Sequence_ontology=SO:0000657;Identity=1;Method=homology
1	11901517	11901539	+	iso-23-52BM626E0Q; Name=NA; Parent=MI0013362|ath-MIR2933a	1	11899688	11901524	+	ID=TE_homo_2132;Name=AT1TE38505;Classification=RC/Helitron;Sequence_ontology=SO:0000657;Identity=1;Method=homology
1	12035041	12035061	+	iso-21-IUXBPNB4D; Name=NA; Parent=MI0019255|ath-MIR5666	1	12034750	12035337	+	ID=TE_homo_2178;Name=AT1TE38915;Classification=DNA;Sequence_ontology=SO:0000657;Identity=1;Method=homology
1	12035041	12035063	+	iso-23-IUXBPNB4D5; Name=NA; Parent=MI0019255|ath-MIR5666	1	12034750	12035337	+	ID=TE_homo_2178;Name=AT1TE38915;Classification=DNA;Sequence_ontology=SO:0000657;Identity=1;Method=homology
1	12035041	12035064	+	iso-24-IUXBPNB4HK; Name=NA; Parent=MI0019255|ath-MIR5666	1	12034750	12035337	+	ID=TE_homo_2178;Name=AT1TE38915;Classification=DNA;Sequence_ontology=SO:0000657;Identity=1;Method=homology
1	12035041	12035065	+	iso-25-IUXBPNB44V; Name=NA; Parent=MI0019255|ath-MIR5666	1	12034750	12035337	+	ID=TE_homo_2178;Name=AT1TE38915;Classification=DNA;Sequence_ontology=SO:0000657;Identity=1;Method=homology
1	12035041	12035065	+	iso-25-IUXBPNB44W; Name=NA; Parent=MI0019255|ath-MIR5666	1	12034750	12035337	+	ID=TE_homo_2178;Name=AT1TE38915;Classification=DNA;Sequence_ontology=SO:0000657;Identity=1;Method=homology
1	12035061	12035081	+	iso-21-4UV9JWXBD; Name=NA; Parent=MI0019255|ath-MIR5666	1	12034750	12035337	+	ID=TE_homo_2178;Name=AT1TE38915;Classification=DNA;Sequence_ontology=SO:0000657;Identity=1;Method=homology
1	12035062	12035083	+	iso-22-WEIRINOD3; Name=NA; Parent=MI0019255|ath-MIR5666	1	12034750	12035337	+	ID=TE_homo_2178;Name=AT1TE38915;Classification=DNA;Sequence_ontology=SO:0000657;Identity=1;Method=homology
1	12035062	12035084	+	iso-23-WEIRINODDQ; Name=NA; Parent=MI0019255|ath-MIR5666	1	12034750	12035337	+	ID=TE_homo_2178;Name=AT1TE38915;Classification=DNA;Sequence_ontology=SO:0000657;Identity=1;Method=homology
1	12035063	12035084	+	iso-22-LLY69YB1Q; Name=NA; Parent=MI0019255|ath-MIR5666	1	12034750	12035337	+	ID=TE_homo_2178;Name=AT1TE38915;Classification=DNA;Sequence_ontology=SO:0000657;Identity=1;Method=homology
1	12035063	12035085	+	iso-23-LLY69YB10O; Name=NA; Parent=MI0019255|ath-MIR5666	1	12034750	12035337	+	ID=TE_homo_2178;Name=AT1TE38915;Classification=DNA;Sequence_ontology=SO:0000657;Identity=1;Method=homology
1	12035063	12035085	+	iso-23-LLY69YB10P; Name=NA; Parent=MI0019255|ath-MIR5666	1	12034750	12035337	+	ID=TE_homo_2178;Name=AT1TE38915;Classification=DNA;Sequence_ontology=SO:0000657;Identity=1;Method=homology
1	12035064	12035086	+	iso-23-5Q8Q7UB70I; Name=NA; Parent=MI0019255|ath-MIR5666	1	12034750	12035337	+	ID=TE_homo_2178;Name=AT1TE38915;Classification=DNA;Sequence_ontology=SO:0000657;Identity=1;Method=homology
1	12035064	12035087	+	iso-24-5Q8Q7UB7JD; Name=NA; Parent=MI0019255|ath-MIR5666	1	12034750	12035337	+	ID=TE_homo_2178;Name=AT1TE38915;Classification=DNA;Sequence_ontology=SO:0000657;Identity=1;Method=homology
1	12035065	12035088	+	iso-24-HNK4ZB0ZF2; Name=NA; Parent=MI0019255|ath-MIR5666	1	12034750	12035337	+	ID=TE_homo_2178;Name=AT1TE38915;Classification=DNA;Sequence_ontology=SO:0000657;Identity=1;Method=homology
1	12035083	12035103	+	iso-21-YM1LBEOKB; Name=NA; Parent=MI0019255|ath-MIR5666	1	12034750	12035337	+	ID=TE_homo_2178;Name=AT1TE38915;Classification=DNA;Sequence_ontology=SO:0000657;Identity=1;Method=homology
1	12035083	12035104	+	iso-22-YM1LBEOK1; Name=NA; Parent=MI0019255|ath-MIR5666	1	12034750	12035337	+	ID=TE_homo_2178;Name=AT1TE38915;Classification=DNA;Sequence_ontology=SO:0000657;Identity=1;Method=homology
1	12035083	12035105	+	iso-23-YM1LBEOKV; Name=NA; Parent=MI0019255|ath-MIR5666	1	12034750	12035337	+	ID=TE_homo_2178;Name=AT1TE38915;Classification=DNA;Sequence_ontology=SO:0000657;Identity=1;Method=homology
1	12035083	12035106	+	iso-24-YM1LBEOKEJ; Name=NA; Parent=MI0019255|ath-MIR5666	1	12034750	12035337	+	ID=TE_homo_2178;Name=AT1TE38915;Classification=DNA;Sequence_ontology=SO:0000657;Identity=1;Method=homology
1	12035085	12035106	+	iso-22-HPSBDU1D3; Name=NA; Parent=MI0019255|ath-MIR5666	1	12034750	12035337	+	ID=TE_homo_2178;Name=AT1TE38915;Classification=DNA;Sequence_ontology=SO:0000657;Identity=1;Method=homology
1	12035085	12035107	+	iso-23-HPSBDU1DDO; Name=NA; Parent=MI0019255|ath-MIR5666	1	12034750	12035337	+	ID=TE_homo_2178;Name=AT1TE38915;Classification=DNA;Sequence_ontology=SO:0000657;Identity=1;Method=homology
1	12035085	12035107	+	iso-23-HPSBDU1DDP; Name=NA; Parent=MI0019255|ath-MIR5666	1	12034750	12035337	+	ID=TE_homo_2178;Name=AT1TE38915;Classification=DNA;Sequence_ontology=SO:0000657;Identity=1;Method=homology
1	12035085	12035107	+	iso-23-HPSBDU1DDQ; Name=NA; Parent=MI0019255|ath-MIR5666	1	12034750	12035337	+	ID=TE_homo_2178;Name=AT1TE38915;Classification=DNA;Sequence_ontology=SO:0000657;Identity=1;Method=homology
1	12035087	12035109	+	iso-23-J3BBX0O7DR; Name=NA; Parent=MI0019255|ath-MIR5666	1	12034750	12035337	+	ID=TE_homo_2178;Name=AT1TE38915;Classification=DNA;Sequence_ontology=SO:0000657;Identity=1;Method=homology
1	12035087	12035110	+	iso-24-J3BBX0O7HU; Name=NA; Parent=MI0019255|ath-MIR5666	1	12034750	12035337	+	ID=TE_homo_2178;Name=AT1TE38915;Classification=DNA;Sequence_ontology=SO:0000657;Identity=1;Method=homology
1	12035087	12035110	+	iso-24-J3BBX0O7HV; Name=NA; Parent=MI0019255|ath-MIR5666	1	12034750	12035337	+	ID=TE_homo_2178;Name=AT1TE38915;Classification=DNA;Sequence_ontology=SO:0000657;Identity=1;Method=homology
1	12035087	12035110	+	iso-24-J3BBX0O7HW; Name=NA; Parent=MI0019255|ath-MIR5666	1	12034750	12035337	+	ID=TE_homo_2178;Name=AT1TE38915;Classification=DNA;Sequence_ontology=SO:0000657;Identity=1;Method=homology
1	12035089	12035112	+	iso-24-ROB4D23UF6; Name=NA; Parent=MI0019255|ath-MIR5666	1	12034750	12035337	+	ID=TE_homo_2178;Name=AT1TE38915;Classification=DNA;Sequence_ontology=SO:0000657;Identity=1;Method=homology
1	12035089	12035113	+	iso-25-ROB4D23U2D; Name=NA; Parent=MI0019255|ath-MIR5666	1	12034750	12035337	+	ID=TE_homo_2178;Name=AT1TE38915;Classification=DNA;Sequence_ontology=SO:0000657;Identity=1;Method=homology
1	12035095	12035112	+	iso-18-DU1DND6; Name=NA; Parent=MI0019255|ath-MIR5666	1	12034750	12035337	+	ID=TE_homo_2178;Name=AT1TE38915;Classification=DNA;Sequence_ontology=SO:0000657;Identity=1;Method=homology
1	12035095	12035113	+	iso-19-DU1DND0S; Name=NA; Parent=MI0019255|ath-MIR5666	1	12034750	12035337	+	ID=TE_homo_2178;Name=AT1TE38915;Classification=DNA;Sequence_ontology=SO:0000657;Identity=1;Method=homology
1	13067245	13067262	+	iso-18-4OLIHKY; Name=NA; Parent=MI0005103|ath-MIR773a	1	13067134	13069965	+	ID=TE_homo_2859;Name=AT1TE42635;Classification=RC/Helitron;Sequence_ontology=SO:0000657;Identity=1;Method=homology
1	13067245	13067263	+	iso-19-4OLIHKE9; Name=NA; Parent=MI0005103|ath-MIR773a	1	13067134	13069965	+	ID=TE_homo_2859;Name=AT1TE42635;Classification=RC/Helitron;Sequence_ontology=SO:0000657;Identity=1;Method=homology
1	13067245	13067263	+	iso-19-4OLIHKEX; Name=NA; Parent=MI0005103|ath-MIR773a	1	13067134	13069965	+	ID=TE_homo_2859;Name=AT1TE42635;Classification=RC/Helitron;Sequence_ontology=SO:0000657;Identity=1;Method=homology
1	13067245	13067263	+	iso-19-4OLIHKEZ; Name=NA; Parent=MI0005103|ath-MIR773a	1	13067134	13069965	+	ID=TE_homo_2859;Name=AT1TE42635;Classification=RC/Helitron;Sequence_ontology=SO:0000657;Identity=1;Method=homology
1	13067245	13067264	+	iso-20-4OLIHK11; Name=NA; Parent=MI0005103|ath-MIR773a	1	13067134	13069965	+	ID=TE_homo_2859;Name=AT1TE42635;Classification=RC/Helitron;Sequence_ontology=SO:0000657;Identity=1;Method=homology
1	13067245	13067264	+	iso-20-4OLIHK1F; Name=NA; Parent=MI0005103|ath-MIR773a	1	13067134	13069965	+	ID=TE_homo_2859;Name=AT1TE42635;Classification=RC/Helitron;Sequence_ontology=SO:0000657;Identity=1;Method=homology
1	13067245	13067264	+	iso-20-4OLIHK1H; Name=NA; Parent=MI0005103|ath-MIR773a	1	13067134	13069965	+	ID=TE_homo_2859;Name=AT1TE42635;Classification=RC/Helitron;Sequence_ontology=SO:0000657;Identity=1;Method=homology
1	13067245	13067264	+	iso-20-4OLIHK1I; Name=NA; Parent=MI0005103|ath-MIR773a	1	13067134	13069965	+	ID=TE_homo_2859;Name=AT1TE42635;Classification=RC/Helitron;Sequence_ontology=SO:0000657;Identity=1;Method=homology
1	13067245	13067265	+	iso-21-4OLIHK1FB; Name=NA; Parent=MI0005103|ath-MIR773a	1	13067134	13069965	+	ID=TE_homo_2859;Name=AT1TE42635;Classification=RC/Helitron;Sequence_ontology=SO:0000657;Identity=1;Method=homology
1	13067245	13067265	+	iso-21-4OLIHK1FD; Name=NA; Parent=MI0005103|ath-MIR773a	1	13067134	13069965	+	ID=TE_homo_2859;Name=AT1TE42635;Classification=RC/Helitron;Sequence_ontology=SO:0000657;Identity=1;Method=homology
1	13067245	13067265	+	iso-21-4OLIHK1FE; Name=NA; Parent=MI0005103|ath-MIR773a	1	13067134	13069965	+	ID=TE_homo_2859;Name=AT1TE42635;Classification=RC/Helitron;Sequence_ontology=SO:0000657;Identity=1;Method=homology
1	13067245	13067266	+	iso-22-4OLIHK1F1; Name=NA; Parent=MI0005103|ath-MIR773a	1	13067134	13069965	+	ID=TE_homo_2859;Name=AT1TE42635;Classification=RC/Helitron;Sequence_ontology=SO:0000657;Identity=1;Method=homology
1	13067245	13067266	+	iso-22-4OLIHK1FF; Name=NA; Parent=MI0005103|ath-MIR773a	1	13067134	13069965	+	ID=TE_homo_2859;Name=AT1TE42635;Classification=RC/Helitron;Sequence_ontology=SO:0000657;Identity=1;Method=homology
1	13067245	13067266	+	iso-22-4OLIHK1FH; Name=NA; Parent=MI0005103|ath-MIR773a	1	13067134	13069965	+	ID=TE_homo_2859;Name=AT1TE42635;Classification=RC/Helitron;Sequence_ontology=SO:0000657;Identity=1;Method=homology
1	13067245	13067266	+	iso-22-4OLIHK1FI; Name=NA; Parent=MI0005103|ath-MIR773a	1	13067134	13069965	+	ID=TE_homo_2859;Name=AT1TE42635;Classification=RC/Helitron;Sequence_ontology=SO:0000657;Identity=1;Method=homology
1	13067245	13067266	+	iso-22-4OLIHK1FQ; Name=NA; Parent=MI0005103|ath-MIR773a	1	13067134	13069965	+	ID=TE_homo_2859;Name=AT1TE42635;Classification=RC/Helitron;Sequence_ontology=SO:0000657;Identity=1;Method=homology
1	13067245	13067267	+	iso-23-4OLIHK1F0Q; Name=NA; Parent=MI0005103|ath-MIR773a	1	13067134	13069965	+	ID=TE_homo_2859;Name=AT1TE42635;Classification=RC/Helitron;Sequence_ontology=SO:0000657;Identity=1;Method=homology
1	13067245	13067267	+	iso-23-4OLIHK1FD0; Name=NA; Parent=MI0005103|ath-MIR773a	1	13067134	13069965	+	ID=TE_homo_2859;Name=AT1TE42635;Classification=RC/Helitron;Sequence_ontology=SO:0000657;Identity=1;Method=homology
1	13067245	13067267	+	iso-23-4OLIHK1FDB; Name=NA; Parent=MI0005103|ath-MIR773a	1	13067134	13069965	+	ID=TE_homo_2859;Name=AT1TE42635;Classification=RC/Helitron;Sequence_ontology=SO:0000657;Identity=1;Method=homology
1	13067245	13067267	+	iso-23-4OLIHK1FDD; Name=NA; Parent=MI0005103|ath-MIR773a	1	13067134	13069965	+	ID=TE_homo_2859;Name=AT1TE42635;Classification=RC/Helitron;Sequence_ontology=SO:0000657;Identity=1;Method=homology
1	13067245	13067267	+	iso-23-4OLIHK1FDE; Name=NA; Parent=MI0005103|ath-MIR773a	1	13067134	13069965	+	ID=TE_homo_2859;Name=AT1TE42635;Classification=RC/Helitron;Sequence_ontology=SO:0000657;Identity=1;Method=homology
1	13067245	13067267	+	iso-23-4OLIHK1N0Q; Name=NA; Parent=MI0005103|ath-MIR773a	1	13067134	13069965	+	ID=TE_homo_2859;Name=AT1TE42635;Classification=RC/Helitron;Sequence_ontology=SO:0000657;Identity=1;Method=homology
1	13067245	13067268	+	iso-24-4OLIHK1FFF; Name=NA; Parent=MI0005103|ath-MIR773a	1	13067134	13069965	+	ID=TE_homo_2859;Name=AT1TE42635;Classification=RC/Helitron;Sequence_ontology=SO:0000657;Identity=1;Method=homology
1	13067245	13067268	+	iso-24-4OLIHK1FFH; Name=NA; Parent=MI0005103|ath-MIR773a	1	13067134	13069965	+	ID=TE_homo_2859;Name=AT1TE42635;Classification=RC/Helitron;Sequence_ontology=SO:0000657;Identity=1;Method=homology
1	13067245	13067268	+	iso-24-4OLIHK1FFI; Name=NA; Parent=MI0005103|ath-MIR773a	1	13067134	13069965	+	ID=TE_homo_2859;Name=AT1TE42635;Classification=RC/Helitron;Sequence_ontology=SO:0000657;Identity=1;Method=homology
1	13067245	13067268	+	iso-24-4OLIHK1FFQ; Name=NA; Parent=MI0005103|ath-MIR773a	1	13067134	13069965	+	ID=TE_homo_2859;Name=AT1TE42635;Classification=RC/Helitron;Sequence_ontology=SO:0000657;Identity=1;Method=homology
1	13067245	13067268	+	iso-24-4OLIHK1FKQ; Name=NA; Parent=MI0005103|ath-MIR773a	1	13067134	13069965	+	ID=TE_homo_2859;Name=AT1TE42635;Classification=RC/Helitron;Sequence_ontology=SO:0000657;Identity=1;Method=homology
1	13067245	13067269	+	iso-25-4OLIHK1FH2; Name=NA; Parent=MI0005103|ath-MIR773a	1	13067134	13069965	+	ID=TE_homo_2859;Name=AT1TE42635;Classification=RC/Helitron;Sequence_ontology=SO:0000657;Identity=1;Method=homology
1	13067245	13067269	+	iso-25-4OLIHK1FH3; Name=NA; Parent=MI0005103|ath-MIR773a	1	13067134	13069965	+	ID=TE_homo_2859;Name=AT1TE42635;Classification=RC/Helitron;Sequence_ontology=SO:0000657;Identity=1;Method=homology
1	13067245	13067269	+	iso-25-4OLIHK1FHB; Name=NA; Parent=MI0005103|ath-MIR773a	1	13067134	13069965	+	ID=TE_homo_2859;Name=AT1TE42635;Classification=RC/Helitron;Sequence_ontology=SO:0000657;Identity=1;Method=homology
1	13067245	13067269	+	iso-25-4OLIHK1FHJ; Name=NA; Parent=MI0005103|ath-MIR773a	1	13067134	13069965	+	ID=TE_homo_2859;Name=AT1TE42635;Classification=RC/Helitron;Sequence_ontology=SO:0000657;Identity=1;Method=homology
1	13067245	13067269	+	iso-25-4OLIHK1FHN; Name=NA; Parent=MI0005103|ath-MIR773a	1	13067134	13069965	+	ID=TE_homo_2859;Name=AT1TE42635;Classification=RC/Helitron;Sequence_ontology=SO:0000657;Identity=1;Method=homology
1	13067245	13067269	+	iso-25-4OLIHK1FIZ; Name=NA; Parent=MI0005103|ath-MIR773a	1	13067134	13069965	+	ID=TE_homo_2859;Name=AT1TE42635;Classification=RC/Helitron;Sequence_ontology=SO:0000657;Identity=1;Method=homology
1	13067245	13067270	+	iso-26-4OLIHK1FH3E; Name=NA; Parent=MI0005103|ath-MIR773a	1	13067134	13069965	+	ID=TE_homo_2859;Name=AT1TE42635;Classification=RC/Helitron;Sequence_ontology=SO:0000657;Identity=1;Method=homology
1	13067245	13067270	+	iso-26-4OLIHK1FHJ0; Name=NA; Parent=MI0005103|ath-MIR773a	1	13067134	13069965	+	ID=TE_homo_2859;Name=AT1TE42635;Classification=RC/Helitron;Sequence_ontology=SO:0000657;Identity=1;Method=homology
1	13067245	13067270	+	iso-26-4OLIHK1FHJD; Name=NA; Parent=MI0005103|ath-MIR773a	1	13067134	13069965	+	ID=TE_homo_2859;Name=AT1TE42635;Classification=RC/Helitron;Sequence_ontology=SO:0000657;Identity=1;Method=homology
1	13067245	13067270	+	iso-26-4OLIHK1FHJE; Name=NA; Parent=MI0005103|ath-MIR773a	1	13067134	13069965	+	ID=TE_homo_2859;Name=AT1TE42635;Classification=RC/Helitron;Sequence_ontology=SO:0000657;Identity=1;Method=homology
1	13067245	13067270	+	iso-26-4OLIHK1FHNE; Name=NA; Parent=MI0005103|ath-MIR773a	1	13067134	13069965	+	ID=TE_homo_2859;Name=AT1TE42635;Classification=RC/Helitron;Sequence_ontology=SO:0000657;Identity=1;Method=homology
1	13067245	13067270	+	iso-26-4OLIHK1FIZE; Name=NA; Parent=MI0005103|ath-MIR773a	1	13067134	13069965	+	ID=TE_homo_2859;Name=AT1TE42635;Classification=RC/Helitron;Sequence_ontology=SO:0000657;Identity=1;Method=homology
1	13067245	13067270	+	iso-26-4OLIHK1FZZE; Name=NA; Parent=MI0005103|ath-MIR773a	1	13067134	13069965	+	ID=TE_homo_2859;Name=AT1TE42635;Classification=RC/Helitron;Sequence_ontology=SO:0000657;Identity=1;Method=homology
1	13067248	13067267	+	iso-20-BU4L6K2L; Name=NA; Parent=MI0005103|ath-MIR773a	1	13067134	13069965	+	ID=TE_homo_2859;Name=AT1TE42635;Classification=RC/Helitron;Sequence_ontology=SO:0000657;Identity=1;Method=homology
1	13067248	13067268	+	iso-21-BU4L6K2L0; Name=NA; Parent=MI0005103|ath-MIR773a	1	13067134	13069965	+	ID=TE_homo_2859;Name=AT1TE42635;Classification=RC/Helitron;Sequence_ontology=SO:0000657;Identity=1;Method=homology
1	13067248	13067268	+	iso-21-BU4L6K2LB; Name=NA; Parent=MI0005103|ath-MIR773a	1	13067134	13069965	+	ID=TE_homo_2859;Name=AT1TE42635;Classification=RC/Helitron;Sequence_ontology=SO:0000657;Identity=1;Method=homology
1	13067248	13067268	+	iso-21-BU4L6K2LE; Name=NA; Parent=MI0005103|ath-MIR773a	1	13067134	13069965	+	ID=TE_homo_2859;Name=AT1TE42635;Classification=RC/Helitron;Sequence_ontology=SO:0000657;Identity=1;Method=homology
1	13067248	13067269	+	iso-22-BU4L6K2LF; Name=NA; Parent=MI0005103|ath-MIR773a	1	13067134	13069965	+	ID=TE_homo_2859;Name=AT1TE42635;Classification=RC/Helitron;Sequence_ontology=SO:0000657;Identity=1;Method=homology
1	13067248	13067270	+	iso-23-BU4L6K2L6; Name=NA; Parent=MI0005103|ath-MIR773a	1	13067134	13069965	+	ID=TE_homo_2859;Name=AT1TE42635;Classification=RC/Helitron;Sequence_ontology=SO:0000657;Identity=1;Method=homology
1	13067248	13067271	+	iso-24-BU4L6K2L06; Name=NA; Parent=MI0005103|ath-MIR773a	1	13067134	13069965	+	ID=TE_homo_2859;Name=AT1TE42635;Classification=RC/Helitron;Sequence_ontology=SO:0000657;Identity=1;Method=homology
1	13067248	13067272	+	iso-25-BU4L6K2LZZ; Name=NA; Parent=MI0005103|ath-MIR773a	1	13067134	13069965	+	ID=TE_homo_2859;Name=AT1TE42635;Classification=RC/Helitron;Sequence_ontology=SO:0000657;Identity=1;Method=homology
1	13067248	13067273	+	iso-26-BU4L6K2LBBB; Name=NA; Parent=MI0005103|ath-MIR773a	1	13067134	13069965	+	ID=TE_homo_2859;Name=AT1TE42635;Classification=RC/Helitron;Sequence_ontology=SO:0000657;Identity=1;Method=homology
1	13067263	13067280	+	iso-18-2LQYFODB; Name=NA; Parent=MI0005103|ath-MIR773a	1	13067134	13069965	+	ID=TE_homo_2859;Name=AT1TE42635;Classification=RC/Helitron;Sequence_ontology=SO:0000657;Identity=1;Method=homology
1	13067264	13067282	+	iso-19-DPNUPB27; Name=NA; Parent=MI0005103|ath-MIR773a	1	13067134	13069965	+	ID=TE_homo_2859;Name=AT1TE42635;Classification=RC/Helitron;Sequence_ontology=SO:0000657;Identity=1;Method=homology
1	13067266	13067288	+	iso-23-VIXJBLIU0Q; Name=NA; Parent=MI0005103|ath-MIR773a	1	13067134	13069965	+	ID=TE_homo_2859;Name=AT1TE42635;Classification=RC/Helitron;Sequence_ontology=SO:0000657;Identity=1;Method=homology
1	13067270	13067295	+	iso-26-Z02EDYIVF0E; Name=NA; Parent=MI0005103|ath-MIR773a	1	13067134	13069965	+	ID=TE_homo_2859;Name=AT1TE42635;Classification=RC/Helitron;Sequence_ontology=SO:0000657;Identity=1;Method=homology
1	13067271	13067296	+	iso-26-XJBLIUZFO3D; Name=NA; Parent=MI0005103|ath-MIR773a	1	13067134	13069965	+	ID=TE_homo_2859;Name=AT1TE42635;Classification=RC/Helitron;Sequence_ontology=SO:0000657;Identity=1;Method=homology
1	13067281	13067298	+	iso-18-IUZFO3D2; Name=NA; Parent=MI0005103|ath-MIR773a	1	13067134	13069965	+	ID=TE_homo_2859;Name=AT1TE42635;Classification=RC/Helitron;Sequence_ontology=SO:0000657;Identity=1;Method=homology
1	13067281	13067299	+	iso-19-IUZFO311; Name=NA; Parent=MI0005103|ath-MIR773a	1	13067134	13069965	+	ID=TE_homo_2859;Name=AT1TE42635;Classification=RC/Helitron;Sequence_ontology=SO:0000657;Identity=1;Method=homology
1	13067281	13067299	+	iso-19-IUZFO31I; Name=NA; Parent=MI0005103|ath-MIR773a	1	13067134	13069965	+	ID=TE_homo_2859;Name=AT1TE42635;Classification=RC/Helitron;Sequence_ontology=SO:0000657;Identity=1;Method=homology
1	13067281	13067301	+	iso-21-IUZFO3KBB; Name=NA; Parent=MI0005103|ath-MIR773a	1	13067134	13069965	+	ID=TE_homo_2859;Name=AT1TE42635;Classification=RC/Helitron;Sequence_ontology=SO:0000657;Identity=1;Method=homology
1	13067281	13067301	+	iso-21-IUZFO3KNE; Name=NA; Parent=MI0005103|ath-MIR773a	1	13067134	13069965	+	ID=TE_homo_2859;Name=AT1TE42635;Classification=RC/Helitron;Sequence_ontology=SO:0000657;Identity=1;Method=homology
1	13067281	13067302	+	iso-22-IUZFO3KBF; Name=NA; Parent=MI0005103|ath-MIR773a	1	13067134	13069965	+	ID=TE_homo_2859;Name=AT1TE42635;Classification=RC/Helitron;Sequence_ontology=SO:0000657;Identity=1;Method=homology
1	13067281	13067302	+	iso-22-IUZFO3KNQ; Name=NA; Parent=MI0005103|ath-MIR773a	1	13067134	13069965	+	ID=TE_homo_2859;Name=AT1TE42635;Classification=RC/Helitron;Sequence_ontology=SO:0000657;Identity=1;Method=homology
1	13067281	13067303	+	iso-23-IUZFO3KB6; Name=NA; Parent=MI0005103|ath-MIR773a	1	13067134	13069965	+	ID=TE_homo_2859;Name=AT1TE42635;Classification=RC/Helitron;Sequence_ontology=SO:0000657;Identity=1;Method=homology
1	13067281	13067303	+	iso-23-IUZFO3KN0Q; Name=NA; Parent=MI0005103|ath-MIR773a	1	13067134	13069965	+	ID=TE_homo_2859;Name=AT1TE42635;Classification=RC/Helitron;Sequence_ontology=SO:0000657;Identity=1;Method=homology
1	13067287	13067308	+	iso-22-XPDMJSEOH; Name=NA; Parent=MI0005103|ath-MIR773a	1	13067134	13069965	+	ID=TE_homo_2859;Name=AT1TE42635;Classification=RC/Helitron;Sequence_ontology=SO:0000657;Identity=1;Method=homology
1	13067289	13067310	+	iso-22-JBS6WDU03; Name=NA; Parent=MI0005103|ath-MIR773a	1	13067134	13069965	+	ID=TE_homo_2859;Name=AT1TE42635;Classification=RC/Helitron;Sequence_ontology=SO:0000657;Identity=1;Method=homology
1	13067289	13067311	+	iso-23-JBS6WDU0D5; Name=NA; Parent=MI0005103|ath-MIR773a	1	13067134	13069965	+	ID=TE_homo_2859;Name=AT1TE42635;Classification=RC/Helitron;Sequence_ontology=SO:0000657;Identity=1;Method=homology
1	16766243	16766264	-	iso-22-NM57N3WRF; Name=NA; Parent=MI0017894|ath-MIR5024	1	15519572	17127159	-	ID=TE_homo_4010;Name=AT1TE49780;Classification=DNA;Sequence_ontology=SO:0000657;Identity=0.762;Method=homology
1	16766244	16766264	-	iso-21-NM57N3WR0; Name=NA; Parent=MI0017894|ath-MIR5024	1	15519572	17127159	-	ID=TE_homo_4010;Name=AT1TE49780;Classification=DNA;Sequence_ontology=SO:0000657;Identity=0.762;Method=homology
1	16766244	16766264	-	iso-21-NM57N3WRB; Name=NA; Parent=MI0017894|ath-MIR5024	1	15519572	17127159	-	ID=TE_homo_4010;Name=AT1TE49780;Classification=DNA;Sequence_ontology=SO:0000657;Identity=0.762;Method=homology
1	16766244	16766264	-	iso-21-NM57N3WRE; Name=NA; Parent=MI0017894|ath-MIR5024	1	15519572	17127159	-	ID=TE_homo_4010;Name=AT1TE49780;Classification=DNA;Sequence_ontology=SO:0000657;Identity=0.762;Method=homology
1	16766245	16766264	-	iso-20-NM57N3WR; Name=NA; Parent=MI0017894|ath-MIR5024	1	15519572	17127159	-	ID=TE_homo_4010;Name=AT1TE49780;Classification=DNA;Sequence_ontology=SO:0000657;Identity=0.762;Method=homology
1	16766245	16766268	-	iso-24-H99SH99NHJ; Name=NA; Parent=MI0017894|ath-MIR5024	1	15519572	17127159	-	ID=TE_homo_4010;Name=AT1TE49780;Classification=DNA;Sequence_ontology=SO:0000657;Identity=0.762;Method=homology
1	16766245	16766269	-	iso-25-57NM57N3WR; Name=NA; Parent=MI0017894|ath-MIR5024	1	15519572	17127159	-	ID=TE_homo_4010;Name=AT1TE49780;Classification=DNA;Sequence_ontology=SO:0000657;Identity=0.762;Method=homology
1	16766246	16766268	-	iso-23-H99SH99ND5; Name=NA; Parent=MI0017894|ath-MIR5024	1	15519572	17127159	-	ID=TE_homo_4010;Name=AT1TE49780;Classification=DNA;Sequence_ontology=SO:0000657;Identity=0.762;Method=homology
1	16766246	16766268	-	iso-23-H99SH99NDO; Name=NA; Parent=MI0017894|ath-MIR5024	1	15519572	17127159	-	ID=TE_homo_4010;Name=AT1TE49780;Classification=DNA;Sequence_ontology=SO:0000657;Identity=0.762;Method=homology
1	16766246	16766268	-	iso-23-H99SH99NDP; Name=NA; Parent=MI0017894|ath-MIR5024	1	15519572	17127159	-	ID=TE_homo_4010;Name=AT1TE49780;Classification=DNA;Sequence_ontology=SO:0000657;Identity=0.762;Method=homology
1	16766246	16766268	-	iso-23-H99SH99NDQ; Name=NA; Parent=MI0017894|ath-MIR5024	1	15519572	17127159	-	ID=TE_homo_4010;Name=AT1TE49780;Classification=DNA;Sequence_ontology=SO:0000657;Identity=0.762;Method=homology
1	16766247	16766268	-	iso-22-H99SH99N3; Name=NA; Parent=MI0017894|ath-MIR5024	1	15519572	17127159	-	ID=TE_homo_4010;Name=AT1TE49780;Classification=DNA;Sequence_ontology=SO:0000657;Identity=0.762;Method=homology
1	16766251	16766276	-	iso-26-BSZE4YWE4Y0; Name=NA; Parent=MI0017894|ath-MIR5024	1	15519572	17127159	-	ID=TE_homo_4010;Name=AT1TE49780;Classification=DNA;Sequence_ontology=SO:0000657;Identity=0.762;Method=homology
1	16766252	16766276	-	iso-25-BSZE4YWE4X; Name=NA; Parent=MI0017894|ath-MIR5024	1	15519572	17127159	-	ID=TE_homo_4010;Name=AT1TE49780;Classification=DNA;Sequence_ontology=SO:0000657;Identity=0.762;Method=homology
1	16766252	16766276	-	iso-25-BSZE4YWE4Z; Name=NA; Parent=MI0017894|ath-MIR5024	1	15519572	17127159	-	ID=TE_homo_4010;Name=AT1TE49780;Classification=DNA;Sequence_ontology=SO:0000657;Identity=0.762;Method=homology
1	16766253	16766276	-	iso-24-BSZE4YWEH3; Name=NA; Parent=MI0017894|ath-MIR5024	1	15519572	17127159	-	ID=TE_homo_4010;Name=AT1TE49780;Classification=DNA;Sequence_ontology=SO:0000657;Identity=0.762;Method=homology
1	16766254	16766276	-	iso-23-BSZE4YWEDJ; Name=NA; Parent=MI0017894|ath-MIR5024	1	15519572	17127159	-	ID=TE_homo_4010;Name=AT1TE49780;Classification=DNA;Sequence_ontology=SO:0000657;Identity=0.762;Method=homology
1	16766254	16766276	-	iso-23-BSZE4YWEDQ; Name=NA; Parent=MI0017894|ath-MIR5024	1	15519572	17127159	-	ID=TE_homo_4010;Name=AT1TE49780;Classification=DNA;Sequence_ontology=SO:0000657;Identity=0.762;Method=homology
1	16766255	16766276	-	iso-22-BSZE4YWE2; Name=NA; Parent=MI0017894|ath-MIR5024	1	15519572	17127159	-	ID=TE_homo_4010;Name=AT1TE49780;Classification=DNA;Sequence_ontology=SO:0000657;Identity=0.762;Method=homology
1	16766255	16766276	-	iso-22-BSZE4YWE3; Name=NA; Parent=MI0017894|ath-MIR5024	1	15519572	17127159	-	ID=TE_homo_4010;Name=AT1TE49780;Classification=DNA;Sequence_ontology=SO:0000657;Identity=0.762;Method=homology
1	16766255	16766276	-	iso-22-BSZE4YWEK; Name=NA; Parent=MI0017894|ath-MIR5024	1	15519572	17127159	-	ID=TE_homo_4010;Name=AT1TE49780;Classification=DNA;Sequence_ontology=SO:0000657;Identity=0.762;Method=homology
1	16766256	16766276	-	iso-21-BSZE4YWED; Name=NA; Parent=MI0017894|ath-MIR5024	1	15519572	17127159	-	ID=TE_homo_4010;Name=AT1TE49780;Classification=DNA;Sequence_ontology=SO:0000657;Identity=0.762;Method=homology
1	16766260	16766283	-	iso-24-8N8DMYH9KB; Name=NA; Parent=MI0017894|ath-MIR5024	1	15519572	17127159	-	ID=TE_homo_4010;Name=AT1TE49780;Classification=DNA;Sequence_ontology=SO:0000657;Identity=0.762;Method=homology
1	16766260	16766283	-	iso-24-8N8DMYH9KD; Name=NA; Parent=MI0017894|ath-MIR5024	1	15519572	17127159	-	ID=TE_homo_4010;Name=AT1TE49780;Classification=DNA;Sequence_ontology=SO:0000657;Identity=0.762;Method=homology
1	16766260	16766283	-	iso-24-8N8DMYH9KE; Name=NA; Parent=MI0017894|ath-MIR5024	1	15519572	17127159	-	ID=TE_homo_4010;Name=AT1TE49780;Classification=DNA;Sequence_ontology=SO:0000657;Identity=0.762;Method=homology
1	16766261	16766283	-	iso-23-8N8DMYH90N; Name=NA; Parent=MI0017894|ath-MIR5024	1	15519572	17127159	-	ID=TE_homo_4010;Name=AT1TE49780;Classification=DNA;Sequence_ontology=SO:0000657;Identity=0.762;Method=homology
1	16766263	16766282	-	iso-20-JZ217UWR; Name=NA; Parent=MI0017894|ath-MIR5024	1	15519572	17127159	-	ID=TE_homo_4010;Name=AT1TE49780;Classification=DNA;Sequence_ontology=SO:0000657;Identity=0.762;Method=homology
1	16766264	16766282	-	iso-19-JZ217UJO; Name=NA; Parent=MI0017894|ath-MIR5024	1	15519572	17127159	-	ID=TE_homo_4010;Name=AT1TE49780;Classification=DNA;Sequence_ontology=SO:0000657;Identity=0.762;Method=homology
1	16766264	16766284	-	iso-21-SQYO3N57D; Name=NA; Parent=MI0017894|ath-MIR5024	1	15519572	17127159	-	ID=TE_homo_4010;Name=AT1TE49780;Classification=DNA;Sequence_ontology=SO:0000657;Identity=0.762;Method=homology
1	16766306	16766329	-	iso-24-0NV7ZPDOJE; Name=NA; Parent=MI0017894|ath-MIR5024	1	15519572	17127159	-	ID=TE_homo_4010;Name=AT1TE49780;Classification=DNA;Sequence_ontology=SO:0000657;Identity=0.762;Method=homology
1	16766307	16766329	-	iso-23-0NV7ZPDO0I; Name=NA; Parent=MI0017894|ath-MIR5024	1	15519572	17127159	-	ID=TE_homo_4010;Name=AT1TE49780;Classification=DNA;Sequence_ontology=SO:0000657;Identity=0.762;Method=homology
1	16766325	16766348	-	iso-24-ZB7XO0ZO1E; Name=NA; Parent=MI0017894|ath-MIR5024	1	15519572	17127159	-	ID=TE_homo_4010;Name=AT1TE49780;Classification=DNA;Sequence_ontology=SO:0000657;Identity=0.762;Method=homology
1	16766329	16766352	-	iso-24-DQX0ZPB3KF; Name=NA; Parent=MI0017894|ath-MIR5024	1	15519572	17127159	-	ID=TE_homo_4010;Name=AT1TE49780;Classification=DNA;Sequence_ontology=SO:0000657;Identity=0.762;Method=homology
1	16766334	16766356	-	iso-23-9XHNO3Y2S; Name=NA; Parent=MI0017894|ath-MIR5024	1	15519572	17127159	-	ID=TE_homo_4010;Name=AT1TE49780;Classification=DNA;Sequence_ontology=SO:0000657;Identity=0.762;Method=homology
1	16766336	16766354	-	iso-19-YEIU1ZE6; Name=NA; Parent=MI0017894|ath-MIR5024	1	15519572	17127159	-	ID=TE_homo_4010;Name=AT1TE49780;Classification=DNA;Sequence_ontology=SO:0000657;Identity=0.762;Method=homology
1	16766337	16766354	-	iso-18-YEIU1ZX; Name=NA; Parent=MI0017894|ath-MIR5024	1	15519572	17127159	-	ID=TE_homo_4010;Name=AT1TE49780;Classification=DNA;Sequence_ontology=SO:0000657;Identity=0.762;Method=homology
1	16766339	16766360	-	iso-22-UE7OVYDNO; Name=NA; Parent=MI0017894|ath-MIR5024	1	15519572	17127159	-	ID=TE_homo_4010;Name=AT1TE49780;Classification=DNA;Sequence_ontology=SO:0000657;Identity=0.762;Method=homology
1	16766341	16766366	-	iso-26-F0HB9XHNO3E; Name=NA; Parent=MI0017894|ath-MIR5024	1	15519572	17127159	-	ID=TE_homo_4010;Name=AT1TE49780;Classification=DNA;Sequence_ontology=SO:0000657;Identity=0.762;Method=homology
1	16766352	16766375	-	iso-24-VXYXO2UE2O; Name=NA; Parent=MI0017894|ath-MIR5024	1	15519572	17127159	-	ID=TE_homo_4010;Name=AT1TE49780;Classification=DNA;Sequence_ontology=SO:0000657;Identity=0.762;Method=homology
1	16766353	16766372	-	iso-20-V9VB5OIN; Name=NA; Parent=MI0017894|ath-MIR5024	1	15519572	17127159	-	ID=TE_homo_4010;Name=AT1TE49780;Classification=DNA;Sequence_ontology=SO:0000657;Identity=0.762;Method=homology
1	16766353	16766375	-	iso-23-VXYXO2UE0E; Name=NA; Parent=MI0017894|ath-MIR5024	1	15519572	17127159	-	ID=TE_homo_4010;Name=AT1TE49780;Classification=DNA;Sequence_ontology=SO:0000657;Identity=0.762;Method=homology
1	16766356	16766378	-	iso-23-FLYN42FL7; Name=NA; Parent=MI0017894|ath-MIR5024	1	15519572	17127159	-	ID=TE_homo_4010;Name=AT1TE49780;Classification=DNA;Sequence_ontology=SO:0000657;Identity=0.762;Method=homology
1	16766356	16766381	-	iso-26-B0HNI7F0IZE; Name=NA; Parent=MI0017894|ath-MIR5024	1	15519572	17127159	-	ID=TE_homo_4010;Name=AT1TE49780;Classification=DNA;Sequence_ontology=SO:0000657;Identity=0.762;Method=homology
1	16766357	16766378	-	iso-22-FLYN42FLF; Name=NA; Parent=MI0017894|ath-MIR5024	1	15519572	17127159	-	ID=TE_homo_4010;Name=AT1TE49780;Classification=DNA;Sequence_ontology=SO:0000657;Identity=0.762;Method=homology
1	16766358	16766381	-	iso-24-B0HNI7F0FQ; Name=NA; Parent=MI0017894|ath-MIR5024	1	15519572	17127159	-	ID=TE_homo_4010;Name=AT1TE49780;Classification=DNA;Sequence_ontology=SO:0000657;Identity=0.762;Method=homology
1	16766359	16766381	-	iso-23-B0HNI7F06; Name=NA; Parent=MI0017894|ath-MIR5024	1	15519572	17127159	-	ID=TE_homo_4010;Name=AT1TE49780;Classification=DNA;Sequence_ontology=SO:0000657;Identity=0.762;Method=homology
1	16766359	16766381	-	iso-23-B0HNI7F0DE; Name=NA; Parent=MI0017894|ath-MIR5024	1	15519572	17127159	-	ID=TE_homo_4010;Name=AT1TE49780;Classification=DNA;Sequence_ontology=SO:0000657;Identity=0.762;Method=homology
1	16766360	16766381	-	iso-22-B0HNI7F01; Name=NA; Parent=MI0017894|ath-MIR5024	1	15519572	17127159	-	ID=TE_homo_4010;Name=AT1TE49780;Classification=DNA;Sequence_ontology=SO:0000657;Identity=0.762;Method=homology
1	16766360	16766381	-	iso-22-B0HNI7F0F; Name=NA; Parent=MI0017894|ath-MIR5024	1	15519572	17127159	-	ID=TE_homo_4010;Name=AT1TE49780;Classification=DNA;Sequence_ontology=SO:0000657;Identity=0.762;Method=homology
1	16766360	16766381	-	iso-22-B0HNI7F0I; Name=NA; Parent=MI0017894|ath-MIR5024	1	15519572	17127159	-	ID=TE_homo_4010;Name=AT1TE49780;Classification=DNA;Sequence_ontology=SO:0000657;Identity=0.762;Method=homology
1	16766361	16766381	-	iso-21-B0HNI7F0B; Name=NA; Parent=MI0017894|ath-MIR5024	1	15519572	17127159	-	ID=TE_homo_4010;Name=AT1TE49780;Classification=DNA;Sequence_ontology=SO:0000657;Identity=0.762;Method=homology
1	16766364	16766384	-	iso-21-0BDEIQWPB; Name=NA; Parent=MI0017894|ath-MIR5024	1	15519572	17127159	-	ID=TE_homo_4010;Name=AT1TE49780;Classification=DNA;Sequence_ontology=SO:0000657;Identity=0.762;Method=homology
1	16766421	16766444	-	iso-24-7FVQ92VY0V; Name=NA; Parent=MI0017894|ath-MIR5024	1	15519572	17127159	-	ID=TE_homo_4010;Name=AT1TE49780;Classification=DNA;Sequence_ontology=SO:0000657;Identity=0.762;Method=homology
1	17386789	17386810	+	iso-22-YLXQVYWMO; Name=NA; Parent=MI0019253|ath-MIR5664	1	17375671	17413062	+	ID=TE_homo_4051;Name=AT1TE50145;Classification=DNA;Sequence_ontology=SO:0000657;Identity=0.934;Method=homology
1	17386849	17386869	+	iso-21-DOBQPEUZE; Name=NA; Parent=MI0019253|ath-MIR5664	1	17375671	17413062	+	ID=TE_homo_4051;Name=AT1TE50145;Classification=DNA;Sequence_ontology=SO:0000657;Identity=0.934;Method=homology
1	17386852	17386872	+	iso-21-BDIFI5Z8E; Name=NA; Parent=MI0019253|ath-MIR5664	1	17375671	17413062	+	ID=TE_homo_4051;Name=AT1TE50145;Classification=DNA;Sequence_ontology=SO:0000657;Identity=0.934;Method=homology
1	17386852	17386873	+	iso-22-BDIFI5Z8O; Name=NA; Parent=MI0019253|ath-MIR5664	1	17375671	17413062	+	ID=TE_homo_4051;Name=AT1TE50145;Classification=DNA;Sequence_ontology=SO:0000657;Identity=0.934;Method=homology
1	17386852	17386873	+	iso-22-BDIFI5Z8Q; Name=NA; Parent=MI0019253|ath-MIR5664	1	17375671	17413062	+	ID=TE_homo_4051;Name=AT1TE50145;Classification=DNA;Sequence_ontology=SO:0000657;Identity=0.934;Method=homology
1	17386855	17386876	+	iso-22-042NEZR6K; Name=NA; Parent=MI0019253|ath-MIR5664	1	17375671	17413062	+	ID=TE_homo_4051;Name=AT1TE50145;Classification=DNA;Sequence_ontology=SO:0000657;Identity=0.934;Method=homology
1	17386858	17386880	+	iso-23-XOYIZ328U; Name=NA; Parent=MI0019253|ath-MIR5664	1	17375671	17413062	+	ID=TE_homo_4051;Name=AT1TE50145;Classification=DNA;Sequence_ontology=SO:0000657;Identity=0.934;Method=homology
1	17386858	17386881	+	iso-24-XOYIZ328EF; Name=NA; Parent=MI0019253|ath-MIR5664	1	17375671	17413062	+	ID=TE_homo_4051;Name=AT1TE50145;Classification=DNA;Sequence_ontology=SO:0000657;Identity=0.934;Method=homology
1	17386861	17386878	+	iso-18-DXNYS5DX; Name=NA; Parent=MI0019253|ath-MIR5664	1	17375671	17413062	+	ID=TE_homo_4051;Name=AT1TE50145;Classification=DNA;Sequence_ontology=SO:0000657;Identity=0.934;Method=homology
1	17386861	17386879	+	iso-19-DXNYS5IR; Name=NA; Parent=MI0019253|ath-MIR5664	1	17375671	17413062	+	ID=TE_homo_4051;Name=AT1TE50145;Classification=DNA;Sequence_ontology=SO:0000657;Identity=0.934;Method=homology
1	17386861	17386884	+	iso-24-DXNYS56FEE; Name=NA; Parent=MI0019253|ath-MIR5664	1	17375671	17413062	+	ID=TE_homo_4051;Name=AT1TE50145;Classification=DNA;Sequence_ontology=SO:0000657;Identity=0.934;Method=homology
1	17386861	17386885	+	iso-25-DXNYS56FDZ; Name=NA; Parent=MI0019253|ath-MIR5664	1	17375671	17413062	+	ID=TE_homo_4051;Name=AT1TE50145;Classification=DNA;Sequence_ontology=SO:0000657;Identity=0.934;Method=homology
1	17386865	17386883	+	iso-19-EZR6MD07; Name=NA; Parent=MI0019253|ath-MIR5664	1	17375671	17413062	+	ID=TE_homo_4051;Name=AT1TE50145;Classification=DNA;Sequence_ontology=SO:0000657;Identity=0.934;Method=homology
1	17386865	17386884	+	iso-20-EZR6MDBN; Name=NA; Parent=MI0019253|ath-MIR5664	1	17375671	17413062	+	ID=TE_homo_4051;Name=AT1TE50145;Classification=DNA;Sequence_ontology=SO:0000657;Identity=0.934;Method=homology
1	17386869	17386889	+	iso-21-9ME22EVZE; Name=NA; Parent=MI0019253|ath-MIR5664	1	17375671	17413062	+	ID=TE_homo_4051;Name=AT1TE50145;Classification=DNA;Sequence_ontology=SO:0000657;Identity=0.934;Method=homology
1	17386873	17386894	+	iso-22-280BYNZQ4; Name=NA; Parent=MI0019253|ath-MIR5664	1	17375671	17413062	+	ID=TE_homo_4051;Name=AT1TE50145;Classification=DNA;Sequence_ontology=SO:0000657;Identity=0.934;Method=homology
1	17386881	17386904	+	iso-24-DXZZIJVYER; Name=NA; Parent=MI0019253|ath-MIR5664	1	17375671	17413062	+	ID=TE_homo_4051;Name=AT1TE50145;Classification=DNA;Sequence_ontology=SO:0000657;Identity=0.934;Method=homology
1	17386885	17386908	+	iso-24-IZV84N5D1D; Name=NA; Parent=MI0019253|ath-MIR5664	1	17375671	17413062	+	ID=TE_homo_4051;Name=AT1TE50145;Classification=DNA;Sequence_ontology=SO:0000657;Identity=0.934;Method=homology
1	17386889	17386909	+	iso-21-Y4QQX2KME; Name=NA; Parent=MI0019253|ath-MIR5664	1	17375671	17413062	+	ID=TE_homo_4051;Name=AT1TE50145;Classification=DNA;Sequence_ontology=SO:0000657;Identity=0.934;Method=homology
1	17386894	17386914	+	iso-21-QQX2KMZO0; Name=NA; Parent=MI0019253|ath-MIR5664	1	17375671	17413062	+	ID=TE_homo_4051;Name=AT1TE50145;Classification=DNA;Sequence_ontology=SO:0000657;Identity=0.934;Method=homology
1	17386914	17386938	+	iso-25-SEBLBBUUYM; Name=NA; Parent=MI0019253|ath-MIR5664	1	17375671	17413062	+	ID=TE_homo_4051;Name=AT1TE50145;Classification=DNA;Sequence_ontology=SO:0000657;Identity=0.934;Method=homology
1	17386921	17386942	+	iso-22-HBBLLNH6K; Name=NA; Parent=MI0019253|ath-MIR5664	1	17375671	17413062	+	ID=TE_homo_4051;Name=AT1TE50145;Classification=DNA;Sequence_ontology=SO:0000657;Identity=0.934;Method=homology
1	17386921	17386943	+	iso-23-HBBLLNH6DL; Name=NA; Parent=MI0019253|ath-MIR5664	1	17375671	17413062	+	ID=TE_homo_4051;Name=AT1TE50145;Classification=DNA;Sequence_ontology=SO:0000657;Identity=0.934;Method=homology
1	17386921	17386944	+	iso-24-HBBLLNH616; Name=NA; Parent=MI0019253|ath-MIR5664	1	17375671	17413062	+	ID=TE_homo_4051;Name=AT1TE50145;Classification=DNA;Sequence_ontology=SO:0000657;Identity=0.934;Method=homology
1	17386922	17386940	+	iso-19-UBD55XJ2; Name=NA; Parent=MI0019253|ath-MIR5664	1	17375671	17413062	+	ID=TE_homo_4051;Name=AT1TE50145;Classification=DNA;Sequence_ontology=SO:0000657;Identity=0.934;Method=homology
1	17386927	17386949	+	iso-23-D55X85OFS; Name=NA; Parent=MI0019253|ath-MIR5664	1	17375671	17413062	+	ID=TE_homo_4051;Name=AT1TE50145;Classification=DNA;Sequence_ontology=SO:0000657;Identity=0.934;Method=homology
1	17386927	17386950	+	iso-24-D55X85OF09; Name=NA; Parent=MI0019253|ath-MIR5664	1	17375671	17413062	+	ID=TE_homo_4051;Name=AT1TE50145;Classification=DNA;Sequence_ontology=SO:0000657;Identity=0.934;Method=homology
1	17386927	17386950	+	iso-24-D55X85OF0X; Name=NA; Parent=MI0019253|ath-MIR5664	1	17375671	17413062	+	ID=TE_homo_4051;Name=AT1TE50145;Classification=DNA;Sequence_ontology=SO:0000657;Identity=0.934;Method=homology
1	17386927	17386950	+	iso-24-D55X85OF0Y; Name=NA; Parent=MI0019253|ath-MIR5664	1	17375671	17413062	+	ID=TE_homo_4051;Name=AT1TE50145;Classification=DNA;Sequence_ontology=SO:0000657;Identity=0.934;Method=homology
1	17386927	17386950	+	iso-24-D55X85OF0Z; Name=NA; Parent=MI0019253|ath-MIR5664	1	17375671	17413062	+	ID=TE_homo_4051;Name=AT1TE50145;Classification=DNA;Sequence_ontology=SO:0000657;Identity=0.934;Method=homology
1	17386927	17386951	+	iso-25-D55X85OFDN; Name=NA; Parent=MI0019253|ath-MIR5664	1	17375671	17413062	+	ID=TE_homo_4051;Name=AT1TE50145;Classification=DNA;Sequence_ontology=SO:0000657;Identity=0.934;Method=homology
1	17386933	17386950	+	iso-18-IQKHBOZ; Name=NA; Parent=MI0019253|ath-MIR5664	1	17375671	17413062	+	ID=TE_homo_4051;Name=AT1TE50145;Classification=DNA;Sequence_ontology=SO:0000657;Identity=0.934;Method=homology
1	17386933	17386956	+	iso-24-IQKHBO1OJI; Name=NA; Parent=MI0019253|ath-MIR5664	1	17375671	17413062	+	ID=TE_homo_4051;Name=AT1TE50145;Classification=DNA;Sequence_ontology=SO:0000657;Identity=0.934;Method=homology
1	17386933	17386957	+	iso-25-IQKHBO1O8N; Name=NA; Parent=MI0019253|ath-MIR5664	1	17375671	17413062	+	ID=TE_homo_4051;Name=AT1TE50145;Classification=DNA;Sequence_ontology=SO:0000657;Identity=0.934;Method=homology
1	17386936	17386956	+	iso-21-H6LDB3D6E; Name=NA; Parent=MI0019253|ath-MIR5664	1	17375671	17413062	+	ID=TE_homo_4051;Name=AT1TE50145;Classification=DNA;Sequence_ontology=SO:0000657;Identity=0.934;Method=homology
1	17386936	17386957	+	iso-22-H6LDB3D65; Name=NA; Parent=MI0019253|ath-MIR5664	1	17375671	17413062	+	ID=TE_homo_4051;Name=AT1TE50145;Classification=DNA;Sequence_ontology=SO:0000657;Identity=0.934;Method=homology
1	17386936	17386957	+	iso-22-H6LDB3D6O; Name=NA; Parent=MI0019253|ath-MIR5664	1	17375671	17413062	+	ID=TE_homo_4051;Name=AT1TE50145;Classification=DNA;Sequence_ontology=SO:0000657;Identity=0.934;Method=homology
1	17386936	17386957	+	iso-22-H6LDB3D6Q; Name=NA; Parent=MI0019253|ath-MIR5664	1	17375671	17413062	+	ID=TE_homo_4051;Name=AT1TE50145;Classification=DNA;Sequence_ontology=SO:0000657;Identity=0.934;Method=homology
1	17386936	17386958	+	iso-23-H6LDB3D60J; Name=NA; Parent=MI0019253|ath-MIR5664	1	17375671	17413062	+	ID=TE_homo_4051;Name=AT1TE50145;Classification=DNA;Sequence_ontology=SO:0000657;Identity=0.934;Method=homology
1	17386941	17386959	+	iso-19-LDB3D6JP; Name=NA; Parent=MI0019253|ath-MIR5664	1	17375671	17413062	+	ID=TE_homo_4051;Name=AT1TE50145;Classification=DNA;Sequence_ontology=SO:0000657;Identity=0.934;Method=homology
1	17386941	17386960	+	iso-20-LDB3D6WW; Name=NA; Parent=MI0019253|ath-MIR5664	1	17375671	17413062	+	ID=TE_homo_4051;Name=AT1TE50145;Classification=DNA;Sequence_ontology=SO:0000657;Identity=0.934;Method=homology
1	17386941	17386961	+	iso-21-LDB3D6WWE; Name=NA; Parent=MI0019253|ath-MIR5664	1	17375671	17413062	+	ID=TE_homo_4051;Name=AT1TE50145;Classification=DNA;Sequence_ontology=SO:0000657;Identity=0.934;Method=homology
1	17386941	17386963	+	iso-23-LDB3D6WW0Q; Name=NA; Parent=MI0019253|ath-MIR5664	1	17375671	17413062	+	ID=TE_homo_4051;Name=AT1TE50145;Classification=DNA;Sequence_ontology=SO:0000657;Identity=0.934;Method=homology
1	17386943	17386966	+	iso-24-BO1O8M9ZJE; Name=NA; Parent=MI0019253|ath-MIR5664	1	17375671	17413062	+	ID=TE_homo_4051;Name=AT1TE50145;Classification=DNA;Sequence_ontology=SO:0000657;Identity=0.934;Method=homology
1	17386949	17386969	+	iso-21-SEJ77ZIYD; Name=NA; Parent=MI0019253|ath-MIR5664	1	17375671	17413062	+	ID=TE_homo_4051;Name=AT1TE50145;Classification=DNA;Sequence_ontology=SO:0000657;Identity=0.934;Method=homology
1	17386949	17386970	+	iso-22-SEJ77ZIYJ; Name=NA; Parent=MI0019253|ath-MIR5664	1	17375671	17413062	+	ID=TE_homo_4051;Name=AT1TE50145;Classification=DNA;Sequence_ontology=SO:0000657;Identity=0.934;Method=homology
1	17386950	17386972	+	iso-23-UMHYZXZVDO; Name=NA; Parent=MI0019253|ath-MIR5664	1	17375671	17413062	+	ID=TE_homo_4051;Name=AT1TE50145;Classification=DNA;Sequence_ontology=SO:0000657;Identity=0.934;Method=homology
1	17386950	17386973	+	iso-24-UMHYZXZVH1; Name=NA; Parent=MI0019253|ath-MIR5664	1	17375671	17413062	+	ID=TE_homo_4051;Name=AT1TE50145;Classification=DNA;Sequence_ontology=SO:0000657;Identity=0.934;Method=homology
1	17386950	17386973	+	iso-24-UMHYZXZVHF; Name=NA; Parent=MI0019253|ath-MIR5664	1	17375671	17413062	+	ID=TE_homo_4051;Name=AT1TE50145;Classification=DNA;Sequence_ontology=SO:0000657;Identity=0.934;Method=homology
1	17386950	17386973	+	iso-24-UMHYZXZVHI; Name=NA; Parent=MI0019253|ath-MIR5664	1	17375671	17413062	+	ID=TE_homo_4051;Name=AT1TE50145;Classification=DNA;Sequence_ontology=SO:0000657;Identity=0.934;Method=homology
1	17386950	17386974	+	iso-25-UMHYZXZV4N; Name=NA; Parent=MI0019253|ath-MIR5664	1	17375671	17413062	+	ID=TE_homo_4051;Name=AT1TE50145;Classification=DNA;Sequence_ontology=SO:0000657;Identity=0.934;Method=homology
1	17386951	17386969	+	iso-19-D6WWZQKM; Name=NA; Parent=MI0019253|ath-MIR5664	1	17375671	17413062	+	ID=TE_homo_4051;Name=AT1TE50145;Classification=DNA;Sequence_ontology=SO:0000657;Identity=0.934;Method=homology
1	17386951	17386970	+	iso-20-D6WWZQZ1; Name=NA; Parent=MI0019253|ath-MIR5664	1	17375671	17413062	+	ID=TE_homo_4051;Name=AT1TE50145;Classification=DNA;Sequence_ontology=SO:0000657;Identity=0.934;Method=homology
1	17386957	17386977	+	iso-21-NNYNX7IWB; Name=NA; Parent=MI0019253|ath-MIR5664	1	17375671	17413062	+	ID=TE_homo_4051;Name=AT1TE50145;Classification=DNA;Sequence_ontology=SO:0000657;Identity=0.934;Method=homology
1	17386957	17386978	+	iso-22-NNYNX7IWH; Name=NA; Parent=MI0019253|ath-MIR5664	1	17375671	17413062	+	ID=TE_homo_4051;Name=AT1TE50145;Classification=DNA;Sequence_ontology=SO:0000657;Identity=0.934;Method=homology
1	17386957	17386980	+	iso-24-NNYNX7IWER; Name=NA; Parent=MI0019253|ath-MIR5664	1	17375671	17413062	+	ID=TE_homo_4051;Name=AT1TE50145;Classification=DNA;Sequence_ontology=SO:0000657;Identity=0.934;Method=homology
1	17386957	17386981	+	iso-25-NNYNX7IWF1; Name=NA; Parent=MI0019253|ath-MIR5664	1	17375671	17413062	+	ID=TE_homo_4051;Name=AT1TE50145;Classification=DNA;Sequence_ontology=SO:0000657;Identity=0.934;Method=homology
1	17386957	17386981	+	iso-25-NNYNX7IWFI; Name=NA; Parent=MI0019253|ath-MIR5664	1	17375671	17413062	+	ID=TE_homo_4051;Name=AT1TE50145;Classification=DNA;Sequence_ontology=SO:0000657;Identity=0.934;Method=homology
1	17386957	17386982	+	iso-26-NNYNX7IWFIE; Name=NA; Parent=MI0019253|ath-MIR5664	1	17375671	17413062	+	ID=TE_homo_4051;Name=AT1TE50145;Classification=DNA;Sequence_ontology=SO:0000657;Identity=0.934;Method=homology
1	17386960	17386978	+	iso-19-ZXZV4N2H; Name=NA; Parent=MI0019253|ath-MIR5664	1	17375671	17413062	+	ID=TE_homo_4051;Name=AT1TE50145;Classification=DNA;Sequence_ontology=SO:0000657;Identity=0.934;Method=homology
1	17386960	17386979	+	iso-20-ZXZV4NS2; Name=NA; Parent=MI0019253|ath-MIR5664	1	17375671	17413062	+	ID=TE_homo_4051;Name=AT1TE50145;Classification=DNA;Sequence_ontology=SO:0000657;Identity=0.934;Method=homology
1	17386960	17386979	+	iso-20-ZXZV4NSK; Name=NA; Parent=MI0019253|ath-MIR5664	1	17375671	17413062	+	ID=TE_homo_4051;Name=AT1TE50145;Classification=DNA;Sequence_ontology=SO:0000657;Identity=0.934;Method=homology
1	17386960	17386980	+	iso-21-ZXZV4NS2B; Name=NA; Parent=MI0019253|ath-MIR5664	1	17375671	17413062	+	ID=TE_homo_4051;Name=AT1TE50145;Classification=DNA;Sequence_ontology=SO:0000657;Identity=0.934;Method=homology
1	17386960	17386980	+	iso-21-ZXZV4NSJD; Name=NA; Parent=MI0019253|ath-MIR5664	1	17375671	17413062	+	ID=TE_homo_4051;Name=AT1TE50145;Classification=DNA;Sequence_ontology=SO:0000657;Identity=0.934;Method=homology
1	17386960	17386981	+	iso-22-ZXZV4NSJJ; Name=NA; Parent=MI0019253|ath-MIR5664	1	17375671	17413062	+	ID=TE_homo_4051;Name=AT1TE50145;Classification=DNA;Sequence_ontology=SO:0000657;Identity=0.934;Method=homology
1	17386964	17386988	+	iso-25-IY3Q9P0UUB; Name=NA; Parent=MI0019253|ath-MIR5664	1	17375671	17413062	+	ID=TE_homo_4051;Name=AT1TE50145;Classification=DNA;Sequence_ontology=SO:0000657;Identity=0.934;Method=homology
1	17386964	17386989	+	iso-26-IY3Q9P0UUB0; Name=NA; Parent=MI0019253|ath-MIR5664	1	17375671	17413062	+	ID=TE_homo_4051;Name=AT1TE50145;Classification=DNA;Sequence_ontology=SO:0000657;Identity=0.934;Method=homology
1	17386964	17386989	+	iso-26-IY3Q9P0UUBE; Name=NA; Parent=MI0019253|ath-MIR5664	1	17375671	17413062	+	ID=TE_homo_4051;Name=AT1TE50145;Classification=DNA;Sequence_ontology=SO:0000657;Identity=0.934;Method=homology
1	17386965	17386986	+	iso-22-ZV4NS23EF; Name=NA; Parent=MI0019253|ath-MIR5664	1	17375671	17413062	+	ID=TE_homo_4051;Name=AT1TE50145;Classification=DNA;Sequence_ontology=SO:0000657;Identity=0.934;Method=homology
1	17386965	17386987	+	iso-23-ZV4NS23E6; Name=NA; Parent=MI0019253|ath-MIR5664	1	17375671	17413062	+	ID=TE_homo_4051;Name=AT1TE50145;Classification=DNA;Sequence_ontology=SO:0000657;Identity=0.934;Method=homology
1	17386965	17386988	+	iso-24-ZV4NS23E06; Name=NA; Parent=MI0019253|ath-MIR5664	1	17375671	17413062	+	ID=TE_homo_4051;Name=AT1TE50145;Classification=DNA;Sequence_ontology=SO:0000657;Identity=0.934;Method=homology
1	17386969	17386987	+	iso-19-3Q9P0U26; Name=NA; Parent=MI0019253|ath-MIR5664	1	17375671	17413062	+	ID=TE_homo_4051;Name=AT1TE50145;Classification=DNA;Sequence_ontology=SO:0000657;Identity=0.934;Method=homology
1	17386969	17386989	+	iso-21-3Q9P0UUB0; Name=NA; Parent=MI0019253|ath-MIR5664	1	17375671	17413062	+	ID=TE_homo_4051;Name=AT1TE50145;Classification=DNA;Sequence_ontology=SO:0000657;Identity=0.934;Method=homology
1	17386971	17386996	+	iso-26-VYVDLLB3OXE; Name=NA; Parent=MI0019253|ath-MIR5664	1	17375671	17413062	+	ID=TE_homo_4051;Name=AT1TE50145;Classification=DNA;Sequence_ontology=SO:0000657;Identity=0.934;Method=homology
1	17386973	17386995	+	iso-23-ZLOSHB1UDO; Name=NA; Parent=MI0019253|ath-MIR5664	1	17375671	17413062	+	ID=TE_homo_4051;Name=AT1TE50145;Classification=DNA;Sequence_ontology=SO:0000657;Identity=0.934;Method=homology
1	17386973	17386996	+	iso-24-ZLOSHB1UHF; Name=NA; Parent=MI0019253|ath-MIR5664	1	17375671	17413062	+	ID=TE_homo_4051;Name=AT1TE50145;Classification=DNA;Sequence_ontology=SO:0000657;Identity=0.934;Method=homology
1	17386973	17386996	+	iso-24-ZLOSHB1UHH; Name=NA; Parent=MI0019253|ath-MIR5664	1	17375671	17413062	+	ID=TE_homo_4051;Name=AT1TE50145;Classification=DNA;Sequence_ontology=SO:0000657;Identity=0.934;Method=homology
1	17386973	17386996	+	iso-24-ZLOSHB1UHI; Name=NA; Parent=MI0019253|ath-MIR5664	1	17375671	17413062	+	ID=TE_homo_4051;Name=AT1TE50145;Classification=DNA;Sequence_ontology=SO:0000657;Identity=0.934;Method=homology
1	17386973	17386997	+	iso-25-ZLOSHB1U4N; Name=NA; Parent=MI0019253|ath-MIR5664	1	17375671	17413062	+	ID=TE_homo_4051;Name=AT1TE50145;Classification=DNA;Sequence_ontology=SO:0000657;Identity=0.934;Method=homology
1	17386978	17386998	+	iso-21-OSHB1U4LE; Name=NA; Parent=MI0019253|ath-MIR5664	1	17375671	17413062	+	ID=TE_homo_4051;Name=AT1TE50145;Classification=DNA;Sequence_ontology=SO:0000657;Identity=0.934;Method=homology
1	17386978	17386999	+	iso-22-OSHB1U4LO; Name=NA; Parent=MI0019253|ath-MIR5664	1	17375671	17413062	+	ID=TE_homo_4051;Name=AT1TE50145;Classification=DNA;Sequence_ontology=SO:0000657;Identity=0.934;Method=homology
1	17386979	17386997	+	iso-19-0UUB7DJB; Name=NA; Parent=MI0019253|ath-MIR5664	1	17375671	17413062	+	ID=TE_homo_4051;Name=AT1TE50145;Classification=DNA;Sequence_ontology=SO:0000657;Identity=0.934;Method=homology
1	17386979	17386998	+	iso-20-0UUB7DV5; Name=NA; Parent=MI0019253|ath-MIR5664	1	17375671	17413062	+	ID=TE_homo_4051;Name=AT1TE50145;Classification=DNA;Sequence_ontology=SO:0000657;Identity=0.934;Method=homology
1	17386979	17386998	+	iso-20-0UUB7DVQ; Name=NA; Parent=MI0019253|ath-MIR5664	1	17375671	17413062	+	ID=TE_homo_4051;Name=AT1TE50145;Classification=DNA;Sequence_ontology=SO:0000657;Identity=0.934;Method=homology
1	17386979	17387000	+	iso-22-0UUB7DVQQ; Name=NA; Parent=MI0019253|ath-MIR5664	1	17375671	17413062	+	ID=TE_homo_4051;Name=AT1TE50145;Classification=DNA;Sequence_ontology=SO:0000657;Identity=0.934;Method=homology
1	17386996	17387019	+	iso-24-VQHQFH0NIW; Name=NA; Parent=MI0019253|ath-MIR5664	1	17375671	17413062	+	ID=TE_homo_4051;Name=AT1TE50145;Classification=DNA;Sequence_ontology=SO:0000657;Identity=0.934;Method=homology
1	17386998	17387017	+	iso-20-VQJPEDI8; Name=NA; Parent=MI0019253|ath-MIR5664	1	17375671	17413062	+	ID=TE_homo_4051;Name=AT1TE50145;Classification=DNA;Sequence_ontology=SO:0000657;Identity=0.934;Method=homology
1	17386999	17387019	+	iso-21-HMH2LFZJE; Name=NA; Parent=MI0019253|ath-MIR5664	1	17375671	17413062	+	ID=TE_homo_4051;Name=AT1TE50145;Classification=DNA;Sequence_ontology=SO:0000657;Identity=0.934;Method=homology
1	17386999	17387020	+	iso-22-HMH2LFZJO; Name=NA; Parent=MI0019253|ath-MIR5664	1	17375671	17413062	+	ID=TE_homo_4051;Name=AT1TE50145;Classification=DNA;Sequence_ontology=SO:0000657;Identity=0.934;Method=homology
1	17825698	17825719	+	iso-22-WS7ZX11ZQ; Name=NA; Parent=MI0000193|ath-MIR161	1	17824200	17835278	+	ID=TE_homo_4243;Name=AT1TE51735;Classification=LTR/Gypsy;Sequence_ontology=SO:0002265;Identity=1;Method=homology
1	17825700	17825721	+	iso-22-W3ZY0PZQP; Name=NA; Parent=MI0000193|ath-MIR161	1	17824200	17835278	+	ID=TE_homo_4243;Name=AT1TE51735;Classification=LTR/Gypsy;Sequence_ontology=SO:0002265;Identity=1;Method=homology
1	17825757	17825782	+	iso-26-YSIZZYYZJQ0; Name=NA; Parent=MI0000193|ath-MIR161	1	17824200	17835278	+	ID=TE_homo_4243;Name=AT1TE51735;Classification=LTR/Gypsy;Sequence_ontology=SO:0002265;Identity=1;Method=homology
1	17825759	17825778	+	iso-20-3EZZZNN6; Name=NA; Parent=MI0000193|ath-MIR161	1	17824200	17835278	+	ID=TE_homo_4243;Name=AT1TE51735;Classification=LTR/Gypsy;Sequence_ontology=SO:0002265;Identity=1;Method=homology
1	17825759	17825779	+	iso-21-3EZZZNN6E; Name=NA; Parent=MI0000193|ath-MIR161	1	17824200	17835278	+	ID=TE_homo_4243;Name=AT1TE51735;Classification=LTR/Gypsy;Sequence_ontology=SO:0002265;Identity=1;Method=homology
1	17825767	17825789	+	iso-23-ZYYZJQ5U9; Name=NA; Parent=MI0000193|ath-MIR161	1	17824200	17835278	+	ID=TE_homo_4243;Name=AT1TE51735;Classification=LTR/Gypsy;Sequence_ontology=SO:0002265;Identity=1;Method=homology
1	17825775	17825798	+	iso-24-YQIEOJ6BFZ; Name=NA; Parent=MI0000193|ath-MIR161	1	17824200	17835278	+	ID=TE_homo_4243;Name=AT1TE51735;Classification=LTR/Gypsy;Sequence_ontology=SO:0002265;Identity=1;Method=homology
1	17825775	17825800	+	iso-26-YQIEOJ6BJLB; Name=NA; Parent=MI0000193|ath-MIR161	1	17824200	17835278	+	ID=TE_homo_4243;Name=AT1TE51735;Classification=LTR/Gypsy;Sequence_ontology=SO:0002265;Identity=1;Method=homology
1	17825779	17825798	+	iso-20-VUX0MB03; Name=NA; Parent=MI0000193|ath-MIR161	1	17824200	17835278	+	ID=TE_homo_4243;Name=AT1TE51735;Classification=LTR/Gypsy;Sequence_ontology=SO:0002265;Identity=1;Method=homology
1	17825779	17825799	+	iso-21-VUX0MB03B; Name=NA; Parent=MI0000193|ath-MIR161	1	17824200	17835278	+	ID=TE_homo_4243;Name=AT1TE51735;Classification=LTR/Gypsy;Sequence_ontology=SO:0002265;Identity=1;Method=homology
1	17825779	17825799	+	iso-21-VUX0MB03D; Name=NA; Parent=MI0000193|ath-MIR161	1	17824200	17835278	+	ID=TE_homo_4243;Name=AT1TE51735;Classification=LTR/Gypsy;Sequence_ontology=SO:0002265;Identity=1;Method=homology
1	17825779	17825799	+	iso-21-VUX0MB03E; Name=NA; Parent=MI0000193|ath-MIR161	1	17824200	17835278	+	ID=TE_homo_4243;Name=AT1TE51735;Classification=LTR/Gypsy;Sequence_ontology=SO:0002265;Identity=1;Method=homology
1	17825779	17825800	+	iso-22-VUX0MB03F; Name=NA; Parent=MI0000193|ath-MIR161	1	17824200	17835278	+	ID=TE_homo_4243;Name=AT1TE51735;Classification=LTR/Gypsy;Sequence_ontology=SO:0002265;Identity=1;Method=homology
1	17825779	17825803	+	iso-25-VUX0MB03D6; Name=NA; Parent=MI0000193|ath-MIR161	1	17824200	17835278	+	ID=TE_homo_4243;Name=AT1TE51735;Classification=LTR/Gypsy;Sequence_ontology=SO:0002265;Identity=1;Method=homology
1	17825783	17825808	+	iso-26-IBQ2BPUMBRE; Name=NA; Parent=MI0000193|ath-MIR161	1	17824200	17835278	+	ID=TE_homo_4243;Name=AT1TE51735;Classification=LTR/Gypsy;Sequence_ontology=SO:0002265;Identity=1;Method=homology
1	17825784	17825804	+	iso-21-X0MB03D6B; Name=NA; Parent=MI0000193|ath-MIR161	1	17824200	17835278	+	ID=TE_homo_4243;Name=AT1TE51735;Classification=LTR/Gypsy;Sequence_ontology=SO:0002265;Identity=1;Method=homology
1	17825784	17825805	+	iso-22-X0MB03D61; Name=NA; Parent=MI0000193|ath-MIR161	1	17824200	17835278	+	ID=TE_homo_4243;Name=AT1TE51735;Classification=LTR/Gypsy;Sequence_ontology=SO:0002265;Identity=1;Method=homology
1	17825784	17825805	+	iso-22-X0MB03D6I; Name=NA; Parent=MI0000193|ath-MIR161	1	17824200	17835278	+	ID=TE_homo_4243;Name=AT1TE51735;Classification=LTR/Gypsy;Sequence_ontology=SO:0002265;Identity=1;Method=homology
1	17825784	17825806	+	iso-23-X0MB03D6DE; Name=NA; Parent=MI0000193|ath-MIR161	1	17824200	17835278	+	ID=TE_homo_4243;Name=AT1TE51735;Classification=LTR/Gypsy;Sequence_ontology=SO:0002265;Identity=1;Method=homology
1	17825784	17825806	+	iso-23-X0MB03D6V; Name=NA; Parent=MI0000193|ath-MIR161	1	17824200	17835278	+	ID=TE_homo_4243;Name=AT1TE51735;Classification=LTR/Gypsy;Sequence_ontology=SO:0002265;Identity=1;Method=homology
1	17825784	17825807	+	iso-24-X0MB03D6EJ; Name=NA; Parent=MI0000193|ath-MIR161	1	17824200	17835278	+	ID=TE_homo_4243;Name=AT1TE51735;Classification=LTR/Gypsy;Sequence_ontology=SO:0002265;Identity=1;Method=homology
1	17825787	17825804	+	iso-18-F8BFSEDF; Name=NA; Parent=MI0000193|ath-MIR161	1	17824200	17835278	+	ID=TE_homo_4243;Name=AT1TE51735;Classification=LTR/Gypsy;Sequence_ontology=SO:0002265;Identity=1;Method=homology
1	17825787	17825805	+	iso-19-F8BFSEF7; Name=NA; Parent=MI0000193|ath-MIR161	1	17824200	17835278	+	ID=TE_homo_4243;Name=AT1TE51735;Classification=LTR/Gypsy;Sequence_ontology=SO:0002265;Identity=1;Method=homology
1	17825787	17825805	+	iso-19-F8BFSEFR; Name=NA; Parent=MI0000193|ath-MIR161	1	17824200	17835278	+	ID=TE_homo_4243;Name=AT1TE51735;Classification=LTR/Gypsy;Sequence_ontology=SO:0002265;Identity=1;Method=homology
1	17825787	17825805	+	iso-19-F8BFSEFS; Name=NA; Parent=MI0000193|ath-MIR161	1	17824200	17835278	+	ID=TE_homo_4243;Name=AT1TE51735;Classification=LTR/Gypsy;Sequence_ontology=SO:0002265;Identity=1;Method=homology
1	17825787	17825806	+	iso-20-F8BFSE21; Name=NA; Parent=MI0000193|ath-MIR161	1	17824200	17835278	+	ID=TE_homo_4243;Name=AT1TE51735;Classification=LTR/Gypsy;Sequence_ontology=SO:0002265;Identity=1;Method=homology
1	17825787	17825806	+	iso-20-F8BFSE2N; Name=NA; Parent=MI0000193|ath-MIR161	1	17824200	17835278	+	ID=TE_homo_4243;Name=AT1TE51735;Classification=LTR/Gypsy;Sequence_ontology=SO:0002265;Identity=1;Method=homology
1	17825787	17825807	+	iso-21-F8BFSE21D; Name=NA; Parent=MI0000193|ath-MIR161	1	17824200	17835278	+	ID=TE_homo_4243;Name=AT1TE51735;Classification=LTR/Gypsy;Sequence_ontology=SO:0002265;Identity=1;Method=homology
1	17825787	17825808	+	iso-22-F8BFSE21J; Name=NA; Parent=MI0000193|ath-MIR161	1	17824200	17835278	+	ID=TE_homo_4243;Name=AT1TE51735;Classification=LTR/Gypsy;Sequence_ontology=SO:0002265;Identity=1;Method=homology
1	17825787	17825809	+	iso-23-F8BFSE2B6; Name=NA; Parent=MI0000193|ath-MIR161	1	17824200	17835278	+	ID=TE_homo_4243;Name=AT1TE51735;Classification=LTR/Gypsy;Sequence_ontology=SO:0002265;Identity=1;Method=homology
1	17825789	17825810	+	iso-22-MB03D6074; Name=NA; Parent=MI0000193|ath-MIR161	1	17824200	17835278	+	ID=TE_homo_4243;Name=AT1TE51735;Classification=LTR/Gypsy;Sequence_ontology=SO:0002265;Identity=1;Method=homology
1	17825789	17825811	+	iso-23-MB03D607D9; Name=NA; Parent=MI0000193|ath-MIR161	1	17824200	17835278	+	ID=TE_homo_4243;Name=AT1TE51735;Classification=LTR/Gypsy;Sequence_ontology=SO:0002265;Identity=1;Method=homology
1	17825789	17825811	+	iso-23-MB03D607DZ; Name=NA; Parent=MI0000193|ath-MIR161	1	17824200	17835278	+	ID=TE_homo_4243;Name=AT1TE51735;Classification=LTR/Gypsy;Sequence_ontology=SO:0002265;Identity=1;Method=homology
1	17825789	17825812	+	iso-24-MB03D6072E; Name=NA; Parent=MI0000193|ath-MIR161	1	17824200	17835278	+	ID=TE_homo_4243;Name=AT1TE51735;Classification=LTR/Gypsy;Sequence_ontology=SO:0002265;Identity=1;Method=homology
1	17825789	17825812	+	iso-24-MB03D607I6; Name=NA; Parent=MI0000193|ath-MIR161	1	17824200	17835278	+	ID=TE_homo_4243;Name=AT1TE51735;Classification=LTR/Gypsy;Sequence_ontology=SO:0002265;Identity=1;Method=homology
1	17825789	17825812	+	iso-24-MB03D607IV; Name=NA; Parent=MI0000193|ath-MIR161	1	17824200	17835278	+	ID=TE_homo_4243;Name=AT1TE51735;Classification=LTR/Gypsy;Sequence_ontology=SO:0002265;Identity=1;Method=homology
1	17825789	17825813	+	iso-25-MB03D607RZ; Name=NA; Parent=MI0000193|ath-MIR161	1	17824200	17835278	+	ID=TE_homo_4243;Name=AT1TE51735;Classification=LTR/Gypsy;Sequence_ontology=SO:0002265;Identity=1;Method=homology
1	17825789	17825814	+	iso-26-MB03D607RZE; Name=NA; Parent=MI0000193|ath-MIR161	1	17824200	17835278	+	ID=TE_homo_4243;Name=AT1TE51735;Classification=LTR/Gypsy;Sequence_ontology=SO:0002265;Identity=1;Method=homology
1	17825793	17825812	+	iso-20-BPUMBR9N; Name=NA; Parent=MI0000193|ath-MIR161	1	17824200	17835278	+	ID=TE_homo_4243;Name=AT1TE51735;Classification=LTR/Gypsy;Sequence_ontology=SO:0002265;Identity=1;Method=homology
1	17825794	17825816	+	iso-23-03D607RZZ; Name=NA; Parent=MI0000193|ath-MIR161	1	17824200	17835278	+	ID=TE_homo_4243;Name=AT1TE51735;Classification=LTR/Gypsy;Sequence_ontology=SO:0002265;Identity=1;Method=homology
1	17825799	17825818	+	iso-20-D607RZ16; Name=NA; Parent=MI0000193|ath-MIR161	1	17824200	17835278	+	ID=TE_homo_4243;Name=AT1TE51735;Classification=LTR/Gypsy;Sequence_ontology=SO:0002265;Identity=1;Method=homology
1	17825799	17825819	+	iso-21-D607RZ16D; Name=NA; Parent=MI0000193|ath-MIR161	1	17824200	17835278	+	ID=TE_homo_4243;Name=AT1TE51735;Classification=LTR/Gypsy;Sequence_ontology=SO:0002265;Identity=1;Method=homology
1	17825799	17825820	+	iso-22-D607RZ16J; Name=NA; Parent=MI0000193|ath-MIR161	1	17824200	17835278	+	ID=TE_homo_4243;Name=AT1TE51735;Classification=LTR/Gypsy;Sequence_ontology=SO:0002265;Identity=1;Method=homology
1	17825799	17825823	+	iso-25-D607RZ16N9; Name=NA; Parent=MI0000193|ath-MIR161	1	17824200	17835278	+	ID=TE_homo_4243;Name=AT1TE51735;Classification=LTR/Gypsy;Sequence_ontology=SO:0002265;Identity=1;Method=homology
1	17825804	17825828	+	iso-25-07RZ16N9EV; Name=NA; Parent=MI0000193|ath-MIR161	1	17824200	17835278	+	ID=TE_homo_4243;Name=AT1TE51735;Classification=LTR/Gypsy;Sequence_ontology=SO:0002265;Identity=1;Method=homology
1	17825804	17825829	+	iso-26-07RZ16N9EVB; Name=NA; Parent=MI0000193|ath-MIR161	1	17824200	17835278	+	ID=TE_homo_4243;Name=AT1TE51735;Classification=LTR/Gypsy;Sequence_ontology=SO:0002265;Identity=1;Method=homology
1	17825805	17825822	+	iso-18-KY7XS50Q; Name=NA; Parent=MI0000193|ath-MIR161	1	17824200	17835278	+	ID=TE_homo_4243;Name=AT1TE51735;Classification=LTR/Gypsy;Sequence_ontology=SO:0002265;Identity=1;Method=homology
1	17825805	17825823	+	iso-19-KY7XS5K5; Name=NA; Parent=MI0000193|ath-MIR161	1	17824200	17835278	+	ID=TE_homo_4243;Name=AT1TE51735;Classification=LTR/Gypsy;Sequence_ontology=SO:0002265;Identity=1;Method=homology
1	17825805	17825823	+	iso-19-KY7XS5KO; Name=NA; Parent=MI0000193|ath-MIR161	1	17824200	17835278	+	ID=TE_homo_4243;Name=AT1TE51735;Classification=LTR/Gypsy;Sequence_ontology=SO:0002265;Identity=1;Method=homology
1	17825805	17825823	+	iso-19-KY7XS5KQ; Name=NA; Parent=MI0000193|ath-MIR161	1	17824200	17835278	+	ID=TE_homo_4243;Name=AT1TE51735;Classification=LTR/Gypsy;Sequence_ontology=SO:0002265;Identity=1;Method=homology
1	17825805	17825825	+	iso-21-KY7XS5Z6D; Name=NA; Parent=MI0000193|ath-MIR161	1	17824200	17835278	+	ID=TE_homo_4243;Name=AT1TE51735;Classification=LTR/Gypsy;Sequence_ontology=SO:0002265;Identity=1;Method=homology
1	17825805	17825826	+	iso-22-KY7XS5Z62; Name=NA; Parent=MI0000193|ath-MIR161	1	17824200	17835278	+	ID=TE_homo_4243;Name=AT1TE51735;Classification=LTR/Gypsy;Sequence_ontology=SO:0002265;Identity=1;Method=homology
1	17825805	17825826	+	iso-22-KY7XS5Z63; Name=NA; Parent=MI0000193|ath-MIR161	1	17824200	17835278	+	ID=TE_homo_4243;Name=AT1TE51735;Classification=LTR/Gypsy;Sequence_ontology=SO:0002265;Identity=1;Method=homology
1	17825805	17825826	+	iso-22-KY7XS5Z6J; Name=NA; Parent=MI0000193|ath-MIR161	1	17824200	17835278	+	ID=TE_homo_4243;Name=AT1TE51735;Classification=LTR/Gypsy;Sequence_ontology=SO:0002265;Identity=1;Method=homology
1	17825805	17825826	+	iso-22-KY7XS5Z6K; Name=NA; Parent=MI0000193|ath-MIR161	1	17824200	17835278	+	ID=TE_homo_4243;Name=AT1TE51735;Classification=LTR/Gypsy;Sequence_ontology=SO:0002265;Identity=1;Method=homology
1	17825805	17825826	+	iso-22-KY7XS5ZRJ; Name=NA; Parent=MI0000193|ath-MIR161	1	17824200	17835278	+	ID=TE_homo_4243;Name=AT1TE51735;Classification=LTR/Gypsy;Sequence_ontology=SO:0002265;Identity=1;Method=homology
1	17825805	17825827	+	iso-23-KY7XS5Z6DJ; Name=NA; Parent=MI0000193|ath-MIR161	1	17824200	17835278	+	ID=TE_homo_4243;Name=AT1TE51735;Classification=LTR/Gypsy;Sequence_ontology=SO:0002265;Identity=1;Method=homology
1	17825805	17825827	+	iso-23-KY7XS5Z6DQ; Name=NA; Parent=MI0000193|ath-MIR161	1	17824200	17835278	+	ID=TE_homo_4243;Name=AT1TE51735;Classification=LTR/Gypsy;Sequence_ontology=SO:0002265;Identity=1;Method=homology
1	17825811	17825832	+	iso-22-ZP8IY5XQO; Name=NA; Parent=MI0000193|ath-MIR161	1	17824200	17835278	+	ID=TE_homo_4243;Name=AT1TE51735;Classification=LTR/Gypsy;Sequence_ontology=SO:0002265;Identity=1;Method=homology
1	17825811	17825833	+	iso-23-ZP8IY5XQ01; Name=NA; Parent=MI0000193|ath-MIR161	1	17824200	17835278	+	ID=TE_homo_4243;Name=AT1TE51735;Classification=LTR/Gypsy;Sequence_ontology=SO:0002265;Identity=1;Method=homology
1	17825811	17825833	+	iso-23-ZP8IY5XQ0F; Name=NA; Parent=MI0000193|ath-MIR161	1	17824200	17835278	+	ID=TE_homo_4243;Name=AT1TE51735;Classification=LTR/Gypsy;Sequence_ontology=SO:0002265;Identity=1;Method=homology
1	17825811	17825833	+	iso-23-ZP8IY5XQ0H; Name=NA; Parent=MI0000193|ath-MIR161	1	17824200	17835278	+	ID=TE_homo_4243;Name=AT1TE51735;Classification=LTR/Gypsy;Sequence_ontology=SO:0002265;Identity=1;Method=homology
1	17825811	17825833	+	iso-23-ZP8IY5XQ0I; Name=NA; Parent=MI0000193|ath-MIR161	1	17824200	17835278	+	ID=TE_homo_4243;Name=AT1TE51735;Classification=LTR/Gypsy;Sequence_ontology=SO:0002265;Identity=1;Method=homology
1	17825811	17825834	+	iso-24-ZP8IY5XQ26; Name=NA; Parent=MI0000193|ath-MIR161	1	17824200	17835278	+	ID=TE_homo_4243;Name=AT1TE51735;Classification=LTR/Gypsy;Sequence_ontology=SO:0002265;Identity=1;Method=homology
1	17825811	17825834	+	iso-24-ZP8IY5XQ2V; Name=NA; Parent=MI0000193|ath-MIR161	1	17824200	17835278	+	ID=TE_homo_4243;Name=AT1TE51735;Classification=LTR/Gypsy;Sequence_ontology=SO:0002265;Identity=1;Method=homology
1	17825811	17825834	+	iso-24-ZP8IY5XQ2Y; Name=NA; Parent=MI0000193|ath-MIR161	1	17824200	17835278	+	ID=TE_homo_4243;Name=AT1TE51735;Classification=LTR/Gypsy;Sequence_ontology=SO:0002265;Identity=1;Method=homology
1	17825811	17825834	+	iso-24-ZP8IY5XQJE; Name=NA; Parent=MI0000193|ath-MIR161	1	17824200	17835278	+	ID=TE_homo_4243;Name=AT1TE51735;Classification=LTR/Gypsy;Sequence_ontology=SO:0002265;Identity=1;Method=homology
1	17825811	17825835	+	iso-25-ZP8IY5XQUB; Name=NA; Parent=MI0000193|ath-MIR161	1	17824200	17835278	+	ID=TE_homo_4243;Name=AT1TE51735;Classification=LTR/Gypsy;Sequence_ontology=SO:0002265;Identity=1;Method=homology
1	17825811	17825835	+	iso-25-ZP8IY5XQUR; Name=NA; Parent=MI0000193|ath-MIR161	1	17824200	17835278	+	ID=TE_homo_4243;Name=AT1TE51735;Classification=LTR/Gypsy;Sequence_ontology=SO:0002265;Identity=1;Method=homology
1	17825811	17825835	+	iso-25-ZP8IY5XQVK; Name=NA; Parent=MI0000193|ath-MIR161	1	17824200	17835278	+	ID=TE_homo_4243;Name=AT1TE51735;Classification=LTR/Gypsy;Sequence_ontology=SO:0002265;Identity=1;Method=homology
1	17825811	17825835	+	iso-25-ZP8IY5XQVZ; Name=NA; Parent=MI0000193|ath-MIR161	1	17824200	17835278	+	ID=TE_homo_4243;Name=AT1TE51735;Classification=LTR/Gypsy;Sequence_ontology=SO:0002265;Identity=1;Method=homology
1	17825811	17825836	+	iso-26-ZP8IY5XQUBB; Name=NA; Parent=MI0000193|ath-MIR161	1	17824200	17835278	+	ID=TE_homo_4243;Name=AT1TE51735;Classification=LTR/Gypsy;Sequence_ontology=SO:0002265;Identity=1;Method=homology
1	17825811	17825836	+	iso-26-ZP8IY5XQURD; Name=NA; Parent=MI0000193|ath-MIR161	1	17824200	17835278	+	ID=TE_homo_4243;Name=AT1TE51735;Classification=LTR/Gypsy;Sequence_ontology=SO:0002265;Identity=1;Method=homology
1	17825811	17825836	+	iso-26-ZP8IY5XQVZE; Name=NA; Parent=MI0000193|ath-MIR161	1	17824200	17835278	+	ID=TE_homo_4243;Name=AT1TE51735;Classification=LTR/Gypsy;Sequence_ontology=SO:0002265;Identity=1;Method=homology
1	17825812	17825830	+	iso-19-Y32Z8III; Name=NA; Parent=MI0000193|ath-MIR161	1	17824200	17835278	+	ID=TE_homo_4243;Name=AT1TE51735;Classification=LTR/Gypsy;Sequence_ontology=SO:0002265;Identity=1;Method=homology
1	17825812	17825831	+	iso-20-Y32Z8IP4; Name=NA; Parent=MI0000193|ath-MIR161	1	17824200	17835278	+	ID=TE_homo_4243;Name=AT1TE51735;Classification=LTR/Gypsy;Sequence_ontology=SO:0002265;Identity=1;Method=homology
1	17825812	17825831	+	iso-20-Y32Z8IPL; Name=NA; Parent=MI0000193|ath-MIR161	1	17824200	17835278	+	ID=TE_homo_4243;Name=AT1TE51735;Classification=LTR/Gypsy;Sequence_ontology=SO:0002265;Identity=1;Method=homology
1	17825812	17825831	+	iso-20-Y32Z8IPM; Name=NA; Parent=MI0000193|ath-MIR161	1	17824200	17835278	+	ID=TE_homo_4243;Name=AT1TE51735;Classification=LTR/Gypsy;Sequence_ontology=SO:0002265;Identity=1;Method=homology
1	17825812	17825831	+	iso-20-Y32Z8IPN; Name=NA; Parent=MI0000193|ath-MIR161	1	17824200	17835278	+	ID=TE_homo_4243;Name=AT1TE51735;Classification=LTR/Gypsy;Sequence_ontology=SO:0002265;Identity=1;Method=homology
1	17825812	17825832	+	iso-21-Y32Z8IPMD; Name=NA; Parent=MI0000193|ath-MIR161	1	17824200	17835278	+	ID=TE_homo_4243;Name=AT1TE51735;Classification=LTR/Gypsy;Sequence_ontology=SO:0002265;Identity=1;Method=homology
1	17825812	17825832	+	iso-21-Y32Z8IPNE; Name=NA; Parent=MI0000193|ath-MIR161	1	17824200	17835278	+	ID=TE_homo_4243;Name=AT1TE51735;Classification=LTR/Gypsy;Sequence_ontology=SO:0002265;Identity=1;Method=homology
1	17825812	17825833	+	iso-22-Y32Z8IPNQ; Name=NA; Parent=MI0000193|ath-MIR161	1	17824200	17835278	+	ID=TE_homo_4243;Name=AT1TE51735;Classification=LTR/Gypsy;Sequence_ontology=SO:0002265;Identity=1;Method=homology
1	17825812	17825834	+	iso-23-Y32Z8IPN0Q; Name=NA; Parent=MI0000193|ath-MIR161	1	17824200	17835278	+	ID=TE_homo_4243;Name=AT1TE51735;Classification=LTR/Gypsy;Sequence_ontology=SO:0002265;Identity=1;Method=homology
1	17825812	17825835	+	iso-24-Y32Z8IPNKQ; Name=NA; Parent=MI0000193|ath-MIR161	1	17824200	17835278	+	ID=TE_homo_4243;Name=AT1TE51735;Classification=LTR/Gypsy;Sequence_ontology=SO:0002265;Identity=1;Method=homology
1	17825812	17825836	+	iso-25-Y32Z8IPNZZ; Name=NA; Parent=MI0000193|ath-MIR161	1	17824200	17835278	+	ID=TE_homo_4243;Name=AT1TE51735;Classification=LTR/Gypsy;Sequence_ontology=SO:0002265;Identity=1;Method=homology
1	17825817	17825840	+	iso-24-2Z8IPND6FM; Name=NA; Parent=MI0000193|ath-MIR161	1	17824200	17835278	+	ID=TE_homo_4243;Name=AT1TE51735;Classification=LTR/Gypsy;Sequence_ontology=SO:0002265;Identity=1;Method=homology
1	17825817	17825840	+	iso-24-2Z8IPND6FN; Name=NA; Parent=MI0000193|ath-MIR161	1	17824200	17835278	+	ID=TE_homo_4243;Name=AT1TE51735;Classification=LTR/Gypsy;Sequence_ontology=SO:0002265;Identity=1;Method=homology
1	17825819	17825838	+	iso-20-N9EVIO8E; Name=NA; Parent=MI0000193|ath-MIR161	1	17824200	17835278	+	ID=TE_homo_4243;Name=AT1TE51735;Classification=LTR/Gypsy;Sequence_ontology=SO:0002265;Identity=1;Method=homology
1	17825819	17825839	+	iso-21-N9EVIO8E0; Name=NA; Parent=MI0000193|ath-MIR161	1	17824200	17835278	+	ID=TE_homo_4243;Name=AT1TE51735;Classification=LTR/Gypsy;Sequence_ontology=SO:0002265;Identity=1;Method=homology
1	17825819	17825839	+	iso-21-N9EVIO8EB; Name=NA; Parent=MI0000193|ath-MIR161	1	17824200	17835278	+	ID=TE_homo_4243;Name=AT1TE51735;Classification=LTR/Gypsy;Sequence_ontology=SO:0002265;Identity=1;Method=homology
1	17825819	17825839	+	iso-21-N9EVIO8ED; Name=NA; Parent=MI0000193|ath-MIR161	1	17824200	17835278	+	ID=TE_homo_4243;Name=AT1TE51735;Classification=LTR/Gypsy;Sequence_ontology=SO:0002265;Identity=1;Method=homology
1	17825819	17825839	+	iso-21-N9EVIO8EE; Name=NA; Parent=MI0000193|ath-MIR161	1	17824200	17835278	+	ID=TE_homo_4243;Name=AT1TE51735;Classification=LTR/Gypsy;Sequence_ontology=SO:0002265;Identity=1;Method=homology
1	17825823	17825841	+	iso-19-2YJXHOJU; Name=NA; Parent=MI0000193|ath-MIR161	1	17824200	17835278	+	ID=TE_homo_4243;Name=AT1TE51735;Classification=LTR/Gypsy;Sequence_ontology=SO:0002265;Identity=1;Method=homology
1	17825829	17825853	+	iso-25-IO8EPN9OB2; Name=NA; Parent=MI0000193|ath-MIR161	1	17824200	17835278	+	ID=TE_homo_4243;Name=AT1TE51735;Classification=LTR/Gypsy;Sequence_ontology=SO:0002265;Identity=1;Method=homology
1	17825840	17825863	+	iso-24-JZSBD06BEU; Name=NA; Parent=MI0000193|ath-MIR161	1	17824200	17835278	+	ID=TE_homo_4243;Name=AT1TE51735;Classification=LTR/Gypsy;Sequence_ontology=SO:0002265;Identity=1;Method=homology
1	17825841	17825860	+	iso-20-IYUBFKOB; Name=NA; Parent=MI0000193|ath-MIR161	1	17824200	17835278	+	ID=TE_homo_4243;Name=AT1TE51735;Classification=LTR/Gypsy;Sequence_ontology=SO:0002265;Identity=1;Method=homology
1	17825847	17825870	+	iso-24-BB5KB0JY07; Name=NA; Parent=MI0000193|ath-MIR161	1	17824200	17835278	+	ID=TE_homo_4243;Name=AT1TE51735;Classification=LTR/Gypsy;Sequence_ontology=SO:0002265;Identity=1;Method=homology
1	20622524	20622549	-	iso-26-Z8388D5OIZE; Name=NA; Parent=MI0019229|ath-MIR5635b	1	20622405	20624128	-	ID=TE_homo_5898;Name=AT1TE78470;Classification=Unassigned;Sequence_ontology=SO:0000657;Identity=0.78;Method=homology
1	20622525	20622545	-	iso-21-PYSOLLDXE; Name=NA; Parent=MI0019229|ath-MIR5635b	1	20622405	20624128	-	ID=TE_homo_5898;Name=AT1TE78470;Classification=Unassigned;Sequence_ontology=SO:0000657;Identity=0.78;Method=homology
1	20622525	20622549	-	iso-25-Z8388D5OIZ; Name=NA; Parent=MI0019229|ath-MIR5635b	1	20622405	20624128	-	ID=TE_homo_5898;Name=AT1TE78470;Classification=Unassigned;Sequence_ontology=SO:0000657;Identity=0.78;Method=homology
1	20622526	20622545	-	iso-20-PYSOLLDX; Name=NA; Parent=MI0019229|ath-MIR5635b	1	20622405	20624128	-	ID=TE_homo_5898;Name=AT1TE78470;Classification=Unassigned;Sequence_ontology=SO:0000657;Identity=0.78;Method=homology
1	20622526	20622549	-	iso-24-Z8388D5OFF; Name=NA; Parent=MI0019229|ath-MIR5635b	1	20622405	20624128	-	ID=TE_homo_5898;Name=AT1TE78470;Classification=Unassigned;Sequence_ontology=SO:0000657;Identity=0.78;Method=homology
1	20622526	20622549	-	iso-24-Z8388D5OFQ; Name=NA; Parent=MI0019229|ath-MIR5635b	1	20622405	20624128	-	ID=TE_homo_5898;Name=AT1TE78470;Classification=Unassigned;Sequence_ontology=SO:0000657;Identity=0.78;Method=homology
1	20622526	20622550	-	iso-25-IYPYSOLLDX; Name=NA; Parent=MI0019229|ath-MIR5635b	1	20622405	20624128	-	ID=TE_homo_5898;Name=AT1TE78470;Classification=Unassigned;Sequence_ontology=SO:0000657;Identity=0.78;Method=homology
1	20622527	20622549	-	iso-23-Z8388D5OD0; Name=NA; Parent=MI0019229|ath-MIR5635b	1	20622405	20624128	-	ID=TE_homo_5898;Name=AT1TE78470;Classification=Unassigned;Sequence_ontology=SO:0000657;Identity=0.78;Method=homology
1	20622527	20622549	-	iso-23-Z8388D5ODB; Name=NA; Parent=MI0019229|ath-MIR5635b	1	20622405	20624128	-	ID=TE_homo_5898;Name=AT1TE78470;Classification=Unassigned;Sequence_ontology=SO:0000657;Identity=0.78;Method=homology
1	20622527	20622549	-	iso-23-Z8388D5ODD; Name=NA; Parent=MI0019229|ath-MIR5635b	1	20622405	20624128	-	ID=TE_homo_5898;Name=AT1TE78470;Classification=Unassigned;Sequence_ontology=SO:0000657;Identity=0.78;Method=homology
1	20622527	20622549	-	iso-23-Z8388D5ODE; Name=NA; Parent=MI0019229|ath-MIR5635b	1	20622405	20624128	-	ID=TE_homo_5898;Name=AT1TE78470;Classification=Unassigned;Sequence_ontology=SO:0000657;Identity=0.78;Method=homology
1	20622528	20622549	-	iso-22-Z8388D5OI; Name=NA; Parent=MI0019229|ath-MIR5635b	1	20622405	20624128	-	ID=TE_homo_5898;Name=AT1TE78470;Classification=Unassigned;Sequence_ontology=SO:0000657;Identity=0.78;Method=homology
1	20622533	20622554	-	iso-22-SUZ8388DJ; Name=NA; Parent=MI0019229|ath-MIR5635b	1	20622405	20624128	-	ID=TE_homo_5898;Name=AT1TE78470;Classification=Unassigned;Sequence_ontology=SO:0000657;Identity=0.78;Method=homology
1	20622533	20622557	-	iso-25-X3LN919MBU; Name=NA; Parent=MI0019229|ath-MIR5635b	1	20622405	20624128	-	ID=TE_homo_5898;Name=AT1TE78470;Classification=Unassigned;Sequence_ontology=SO:0000657;Identity=0.78;Method=homology
1	20622533	20622557	-	iso-25-X3LN919MBV; Name=NA; Parent=MI0019229|ath-MIR5635b	1	20622405	20624128	-	ID=TE_homo_5898;Name=AT1TE78470;Classification=Unassigned;Sequence_ontology=SO:0000657;Identity=0.78;Method=homology
1	20622533	20622557	-	iso-25-X3LN919MBW; Name=NA; Parent=MI0019229|ath-MIR5635b	1	20622405	20624128	-	ID=TE_homo_5898;Name=AT1TE78470;Classification=Unassigned;Sequence_ontology=SO:0000657;Identity=0.78;Method=homology
1	20622534	20622554	-	iso-21-SUZ8388DD; Name=NA; Parent=MI0019229|ath-MIR5635b	1	20622405	20624128	-	ID=TE_homo_5898;Name=AT1TE78470;Classification=Unassigned;Sequence_ontology=SO:0000657;Identity=0.78;Method=homology
1	20622534	20622554	-	iso-21-SUZ8388EE; Name=NA; Parent=MI0019229|ath-MIR5635b	1	20622405	20624128	-	ID=TE_homo_5898;Name=AT1TE78470;Classification=Unassigned;Sequence_ontology=SO:0000657;Identity=0.78;Method=homology
1	20622534	20622557	-	iso-24-X3LN919M08; Name=NA; Parent=MI0019229|ath-MIR5635b	1	20622405	20624128	-	ID=TE_homo_5898;Name=AT1TE78470;Classification=Unassigned;Sequence_ontology=SO:0000657;Identity=0.78;Method=homology
1	20622534	20622557	-	iso-24-X3LN919MEJ; Name=NA; Parent=MI0019229|ath-MIR5635b	1	20622405	20624128	-	ID=TE_homo_5898;Name=AT1TE78470;Classification=Unassigned;Sequence_ontology=SO:0000657;Identity=0.78;Method=homology
1	20622534	20622557	-	iso-24-X3LN919MFQ; Name=NA; Parent=MI0019229|ath-MIR5635b	1	20622405	20624128	-	ID=TE_homo_5898;Name=AT1TE78470;Classification=Unassigned;Sequence_ontology=SO:0000657;Identity=0.78;Method=homology
1	20622535	20622554	-	iso-20-SUZ8388D; Name=NA; Parent=MI0019229|ath-MIR5635b	1	20622405	20624128	-	ID=TE_homo_5898;Name=AT1TE78470;Classification=Unassigned;Sequence_ontology=SO:0000657;Identity=0.78;Method=homology
1	20622535	20622554	-	iso-20-SUZ8388E; Name=NA; Parent=MI0019229|ath-MIR5635b	1	20622405	20624128	-	ID=TE_homo_5898;Name=AT1TE78470;Classification=Unassigned;Sequence_ontology=SO:0000657;Identity=0.78;Method=homology
1	20622535	20622557	-	iso-23-X3LN919MDE; Name=NA; Parent=MI0019229|ath-MIR5635b	1	20622405	20624128	-	ID=TE_homo_5898;Name=AT1TE78470;Classification=Unassigned;Sequence_ontology=SO:0000657;Identity=0.78;Method=homology
1	20622535	20622557	-	iso-23-X3LN919MV; Name=NA; Parent=MI0019229|ath-MIR5635b	1	20622405	20624128	-	ID=TE_homo_5898;Name=AT1TE78470;Classification=Unassigned;Sequence_ontology=SO:0000657;Identity=0.78;Method=homology
1	20622536	20622554	-	iso-19-SUZ838JF; Name=NA; Parent=MI0019229|ath-MIR5635b	1	20622405	20624128	-	ID=TE_homo_5898;Name=AT1TE78470;Classification=Unassigned;Sequence_ontology=SO:0000657;Identity=0.78;Method=homology
1	20622536	20622557	-	iso-22-X3LN919M1; Name=NA; Parent=MI0019229|ath-MIR5635b	1	20622405	20624128	-	ID=TE_homo_5898;Name=AT1TE78470;Classification=Unassigned;Sequence_ontology=SO:0000657;Identity=0.78;Method=homology
1	20622536	20622557	-	iso-22-X3LN919MF; Name=NA; Parent=MI0019229|ath-MIR5635b	1	20622405	20624128	-	ID=TE_homo_5898;Name=AT1TE78470;Classification=Unassigned;Sequence_ontology=SO:0000657;Identity=0.78;Method=homology
1	20622536	20622557	-	iso-22-X3LN919MI; Name=NA; Parent=MI0019229|ath-MIR5635b	1	20622405	20624128	-	ID=TE_homo_5898;Name=AT1TE78470;Classification=Unassigned;Sequence_ontology=SO:0000657;Identity=0.78;Method=homology
1	20622537	20622557	-	iso-21-X3LN919MB; Name=NA; Parent=MI0019229|ath-MIR5635b	1	20622405	20624128	-	ID=TE_homo_5898;Name=AT1TE78470;Classification=Unassigned;Sequence_ontology=SO:0000657;Identity=0.78;Method=homology
1	20622584	20622605	-	iso-22-K4ZYUKQWQ; Name=NA; Parent=MI0019229|ath-MIR5635b	1	20622405	20624128	-	ID=TE_homo_5898;Name=AT1TE78470;Classification=Unassigned;Sequence_ontology=SO:0000657;Identity=0.78;Method=homology
1	20622585	20622605	-	iso-21-K4ZYUKQWB; Name=NA; Parent=MI0019229|ath-MIR5635b	1	20622405	20624128	-	ID=TE_homo_5898;Name=AT1TE78470;Classification=Unassigned;Sequence_ontology=SO:0000657;Identity=0.78;Method=homology
1	20622585	20622605	-	iso-21-K4ZYUKQWD; Name=NA; Parent=MI0019229|ath-MIR5635b	1	20622405	20624128	-	ID=TE_homo_5898;Name=AT1TE78470;Classification=Unassigned;Sequence_ontology=SO:0000657;Identity=0.78;Method=homology
1	20622585	20622605	-	iso-21-K4ZYUKQWE; Name=NA; Parent=MI0019229|ath-MIR5635b	1	20622405	20624128	-	ID=TE_homo_5898;Name=AT1TE78470;Classification=Unassigned;Sequence_ontology=SO:0000657;Identity=0.78;Method=homology
1	20622586	20622605	-	iso-20-K4ZYUKQW; Name=NA; Parent=MI0019229|ath-MIR5635b	1	20622405	20624128	-	ID=TE_homo_5898;Name=AT1TE78470;Classification=Unassigned;Sequence_ontology=SO:0000657;Identity=0.78;Method=homology
1	20622587	20622610	-	iso-24-YKK4ZYUKIO; Name=NA; Parent=MI0019229|ath-MIR5635b	1	20622405	20624128	-	ID=TE_homo_5898;Name=AT1TE78470;Classification=Unassigned;Sequence_ontology=SO:0000657;Identity=0.78;Method=homology
1	20622587	20622610	-	iso-24-YKK4ZYUKIP; Name=NA; Parent=MI0019229|ath-MIR5635b	1	20622405	20624128	-	ID=TE_homo_5898;Name=AT1TE78470;Classification=Unassigned;Sequence_ontology=SO:0000657;Identity=0.78;Method=homology
1	20622587	20622610	-	iso-24-YKK4ZYUKIQ; Name=NA; Parent=MI0019229|ath-MIR5635b	1	20622405	20624128	-	ID=TE_homo_5898;Name=AT1TE78470;Classification=Unassigned;Sequence_ontology=SO:0000657;Identity=0.78;Method=homology
1	20622588	20622610	-	iso-23-YKK4ZYUKDW; Name=NA; Parent=MI0019229|ath-MIR5635b	1	20622405	20624128	-	ID=TE_homo_5898;Name=AT1TE78470;Classification=Unassigned;Sequence_ontology=SO:0000657;Identity=0.78;Method=homology
1	20622590	20622611	-	iso-22-7PPQ7ZS04; Name=NA; Parent=MI0019229|ath-MIR5635b	1	20622405	20624128	-	ID=TE_homo_5898;Name=AT1TE78470;Classification=Unassigned;Sequence_ontology=SO:0000657;Identity=0.78;Method=homology
1	20622591	20622611	-	iso-21-7PPQ7ZS00; Name=NA; Parent=MI0019229|ath-MIR5635b	1	20622405	20624128	-	ID=TE_homo_5898;Name=AT1TE78470;Classification=Unassigned;Sequence_ontology=SO:0000657;Identity=0.78;Method=homology
1	20622592	20622611	-	iso-20-7PPQ7ZSD; Name=NA; Parent=MI0019229|ath-MIR5635b	1	20622405	20624128	-	ID=TE_homo_5898;Name=AT1TE78470;Classification=Unassigned;Sequence_ontology=SO:0000657;Identity=0.78;Method=homology
1	20622592	20622611	-	iso-20-7PPQ7ZSE; Name=NA; Parent=MI0019229|ath-MIR5635b	1	20622405	20624128	-	ID=TE_homo_5898;Name=AT1TE78470;Classification=Unassigned;Sequence_ontology=SO:0000657;Identity=0.78;Method=homology
1	20622593	20622611	-	iso-19-7PPQ7Z2F; Name=NA; Parent=MI0019229|ath-MIR5635b	1	20622405	20624128	-	ID=TE_homo_5898;Name=AT1TE78470;Classification=Unassigned;Sequence_ontology=SO:0000657;Identity=0.78;Method=homology
1	20622593	20622615	-	iso-23-6YYKK4ZY0F; Name=NA; Parent=MI0019229|ath-MIR5635b	1	20622405	20624128	-	ID=TE_homo_5898;Name=AT1TE78470;Classification=Unassigned;Sequence_ontology=SO:0000657;Identity=0.78;Method=homology
1	20622594	20622615	-	iso-22-6YYKK4ZYO; Name=NA; Parent=MI0019229|ath-MIR5635b	1	20622405	20624128	-	ID=TE_homo_5898;Name=AT1TE78470;Classification=Unassigned;Sequence_ontology=SO:0000657;Identity=0.78;Method=homology
1	20622594	20622617	-	iso-24-EJ9X669ZKQ; Name=NA; Parent=MI0019229|ath-MIR5635b	1	20622405	20624128	-	ID=TE_homo_5898;Name=AT1TE78470;Classification=Unassigned;Sequence_ontology=SO:0000657;Identity=0.78;Method=homology
1	20622595	20622617	-	iso-23-EJ9X669Z0Q; Name=NA; Parent=MI0019229|ath-MIR5635b	1	20622405	20624128	-	ID=TE_homo_5898;Name=AT1TE78470;Classification=Unassigned;Sequence_ontology=SO:0000657;Identity=0.78;Method=homology
1	20622596	20622617	-	iso-22-EJ9X669ZQ; Name=NA; Parent=MI0019229|ath-MIR5635b	1	20622405	20624128	-	ID=TE_homo_5898;Name=AT1TE78470;Classification=Unassigned;Sequence_ontology=SO:0000657;Identity=0.78;Method=homology
1	20622596	20622620	-	iso-25-HD6YYKK4ZZ; Name=NA; Parent=MI0019229|ath-MIR5635b	1	20622405	20624128	-	ID=TE_homo_5898;Name=AT1TE78470;Classification=Unassigned;Sequence_ontology=SO:0000657;Identity=0.78;Method=homology
1	20622597	20622617	-	iso-21-EJ9X669ZE; Name=NA; Parent=MI0019229|ath-MIR5635b	1	20622405	20624128	-	ID=TE_homo_5898;Name=AT1TE78470;Classification=Unassigned;Sequence_ontology=SO:0000657;Identity=0.78;Method=homology
1	20622597	20622620	-	iso-24-HD6YYKK4KQ; Name=NA; Parent=MI0019229|ath-MIR5635b	1	20622405	20624128	-	ID=TE_homo_5898;Name=AT1TE78470;Classification=Unassigned;Sequence_ontology=SO:0000657;Identity=0.78;Method=homology
1	20622598	20622617	-	iso-20-EJ9X669Z; Name=NA; Parent=MI0019229|ath-MIR5635b	1	20622405	20624128	-	ID=TE_homo_5898;Name=AT1TE78470;Classification=Unassigned;Sequence_ontology=SO:0000657;Identity=0.78;Method=homology
1	20622598	20622620	-	iso-23-HD6YYKK40Q; Name=NA; Parent=MI0019229|ath-MIR5635b	1	20622405	20624128	-	ID=TE_homo_5898;Name=AT1TE78470;Classification=Unassigned;Sequence_ontology=SO:0000657;Identity=0.78;Method=homology
1	20622599	20622617	-	iso-19-EJ9X66K0; Name=NA; Parent=MI0019229|ath-MIR5635b	1	20622405	20624128	-	ID=TE_homo_5898;Name=AT1TE78470;Classification=Unassigned;Sequence_ontology=SO:0000657;Identity=0.78;Method=homology
1	20622599	20622617	-	iso-19-EJ9X66KD; Name=NA; Parent=MI0019229|ath-MIR5635b	1	20622405	20624128	-	ID=TE_homo_5898;Name=AT1TE78470;Classification=Unassigned;Sequence_ontology=SO:0000657;Identity=0.78;Method=homology
1	20622599	20622617	-	iso-19-EJ9X66KE; Name=NA; Parent=MI0019229|ath-MIR5635b	1	20622405	20624128	-	ID=TE_homo_5898;Name=AT1TE78470;Classification=Unassigned;Sequence_ontology=SO:0000657;Identity=0.78;Method=homology
1	20622599	20622620	-	iso-22-HD6YYKK45; Name=NA; Parent=MI0019229|ath-MIR5635b	1	20622405	20624128	-	ID=TE_homo_5898;Name=AT1TE78470;Classification=Unassigned;Sequence_ontology=SO:0000657;Identity=0.78;Method=homology
1	20622599	20622620	-	iso-22-HD6YYKK4O; Name=NA; Parent=MI0019229|ath-MIR5635b	1	20622405	20624128	-	ID=TE_homo_5898;Name=AT1TE78470;Classification=Unassigned;Sequence_ontology=SO:0000657;Identity=0.78;Method=homology
1	20622599	20622620	-	iso-22-HD6YYKK4Q; Name=NA; Parent=MI0019229|ath-MIR5635b	1	20622405	20624128	-	ID=TE_homo_5898;Name=AT1TE78470;Classification=Unassigned;Sequence_ontology=SO:0000657;Identity=0.78;Method=homology
1	20622600	20622617	-	iso-18-EJ9X660N; Name=NA; Parent=MI0019229|ath-MIR5635b	1	20622405	20624128	-	ID=TE_homo_5898;Name=AT1TE78470;Classification=Unassigned;Sequence_ontology=SO:0000657;Identity=0.78;Method=homology
1	20622600	20622620	-	iso-21-HD6YYKK4E; Name=NA; Parent=MI0019229|ath-MIR5635b	1	20622405	20624128	-	ID=TE_homo_5898;Name=AT1TE78470;Classification=Unassigned;Sequence_ontology=SO:0000657;Identity=0.78;Method=homology
1	20622600	20622625	-	iso-26-2HHD6YYKK4E; Name=NA; Parent=MI0019229|ath-MIR5635b	1	20622405	20624128	-	ID=TE_homo_5898;Name=AT1TE78470;Classification=Unassigned;Sequence_ontology=SO:0000657;Identity=0.78;Method=homology
1	20622601	20622625	-	iso-25-2HHD6YYKK4; Name=NA; Parent=MI0019229|ath-MIR5635b	1	20622405	20624128	-	ID=TE_homo_5898;Name=AT1TE78470;Classification=Unassigned;Sequence_ontology=SO:0000657;Identity=0.78;Method=homology
1	20622601	20622625	-	iso-25-2HHD6YYKKR; Name=NA; Parent=MI0019229|ath-MIR5635b	1	20622405	20624128	-	ID=TE_homo_5898;Name=AT1TE78470;Classification=Unassigned;Sequence_ontology=SO:0000657;Identity=0.78;Method=homology
1	20622602	20622625	-	iso-24-2HHD6YYK1J; Name=NA; Parent=MI0019229|ath-MIR5635b	1	20622405	20624128	-	ID=TE_homo_5898;Name=AT1TE78470;Classification=Unassigned;Sequence_ontology=SO:0000657;Identity=0.78;Method=homology
1	20622603	20622625	-	iso-23-2HHD6YYKDJ; Name=NA; Parent=MI0019229|ath-MIR5635b	1	20622405	20624128	-	ID=TE_homo_5898;Name=AT1TE78470;Classification=Unassigned;Sequence_ontology=SO:0000657;Identity=0.78;Method=homology
1	20622604	20622625	-	iso-22-2HHD6YYKJ; Name=NA; Parent=MI0019229|ath-MIR5635b	1	20622405	20624128	-	ID=TE_homo_5898;Name=AT1TE78470;Classification=Unassigned;Sequence_ontology=SO:0000657;Identity=0.78;Method=homology
1	20622604	20622625	-	iso-22-2HHD6YYKQ; Name=NA; Parent=MI0019229|ath-MIR5635b	1	20622405	20624128	-	ID=TE_homo_5898;Name=AT1TE78470;Classification=Unassigned;Sequence_ontology=SO:0000657;Identity=0.78;Method=homology
1	20622604	20622629	-	iso-26-B1BUUHQWV3E; Name=NA; Parent=MI0019229|ath-MIR5635b	1	20622405	20624128	-	ID=TE_homo_5898;Name=AT1TE78470;Classification=Unassigned;Sequence_ontology=SO:0000657;Identity=0.78;Method=homology
1	20622604	20622629	-	iso-26-B1BUUHQWVJD; Name=NA; Parent=MI0019229|ath-MIR5635b	1	20622405	20624128	-	ID=TE_homo_5898;Name=AT1TE78470;Classification=Unassigned;Sequence_ontology=SO:0000657;Identity=0.78;Method=homology
1	20622605	20622625	-	iso-21-2HHD6YYK0; Name=NA; Parent=MI0019229|ath-MIR5635b	1	20622405	20624128	-	ID=TE_homo_5898;Name=AT1TE78470;Classification=Unassigned;Sequence_ontology=SO:0000657;Identity=0.78;Method=homology
1	20622605	20622625	-	iso-21-2HHD6YYKB; Name=NA; Parent=MI0019229|ath-MIR5635b	1	20622405	20624128	-	ID=TE_homo_5898;Name=AT1TE78470;Classification=Unassigned;Sequence_ontology=SO:0000657;Identity=0.78;Method=homology
1	20622605	20622625	-	iso-21-2HHD6YYKD; Name=NA; Parent=MI0019229|ath-MIR5635b	1	20622405	20624128	-	ID=TE_homo_5898;Name=AT1TE78470;Classification=Unassigned;Sequence_ontology=SO:0000657;Identity=0.78;Method=homology
1	20622605	20622625	-	iso-21-2HHD6YYKE; Name=NA; Parent=MI0019229|ath-MIR5635b	1	20622405	20624128	-	ID=TE_homo_5898;Name=AT1TE78470;Classification=Unassigned;Sequence_ontology=SO:0000657;Identity=0.78;Method=homology
1	20622605	20622629	-	iso-25-B1BUUHQWV2; Name=NA; Parent=MI0019229|ath-MIR5635b	1	20622405	20624128	-	ID=TE_homo_5898;Name=AT1TE78470;Classification=Unassigned;Sequence_ontology=SO:0000657;Identity=0.78;Method=homology
1	20622605	20622629	-	iso-25-B1BUUHQWV3; Name=NA; Parent=MI0019229|ath-MIR5635b	1	20622405	20624128	-	ID=TE_homo_5898;Name=AT1TE78470;Classification=Unassigned;Sequence_ontology=SO:0000657;Identity=0.78;Method=homology
1	20622605	20622629	-	iso-25-B1BUUHQWVJ; Name=NA; Parent=MI0019229|ath-MIR5635b	1	20622405	20624128	-	ID=TE_homo_5898;Name=AT1TE78470;Classification=Unassigned;Sequence_ontology=SO:0000657;Identity=0.78;Method=homology
1	20622605	20622629	-	iso-25-B1BUUHQWVK; Name=NA; Parent=MI0019229|ath-MIR5635b	1	20622405	20624128	-	ID=TE_homo_5898;Name=AT1TE78470;Classification=Unassigned;Sequence_ontology=SO:0000657;Identity=0.78;Method=homology
1	20622606	20622625	-	iso-20-2HHD6YYK; Name=NA; Parent=MI0019229|ath-MIR5635b	1	20622405	20624128	-	ID=TE_homo_5898;Name=AT1TE78470;Classification=Unassigned;Sequence_ontology=SO:0000657;Identity=0.78;Method=homology
1	20622606	20622629	-	iso-24-B1BUUHQW2Y; Name=NA; Parent=MI0019229|ath-MIR5635b	1	20622405	20624128	-	ID=TE_homo_5898;Name=AT1TE78470;Classification=Unassigned;Sequence_ontology=SO:0000657;Identity=0.78;Method=homology
1	20622607	20622630	-	iso-24-UD2HHD6YIY; Name=NA; Parent=MI0019229|ath-MIR5635b	1	20622405	20624128	-	ID=TE_homo_5898;Name=AT1TE78470;Classification=Unassigned;Sequence_ontology=SO:0000657;Identity=0.78;Method=homology
1	20622608	20622633	-	iso-26-3XB6EEB8NNE; Name=NA; Parent=MI0019229|ath-MIR5635b	1	20622405	20624128	-	ID=TE_homo_5898;Name=AT1TE78470;Classification=Unassigned;Sequence_ontology=SO:0000657;Identity=0.78;Method=homology
1	20622609	20622633	-	iso-25-3XB6EEB8NN; Name=NA; Parent=MI0019229|ath-MIR5635b	1	20622405	20624128	-	ID=TE_homo_5898;Name=AT1TE78470;Classification=Unassigned;Sequence_ontology=SO:0000657;Identity=0.78;Method=homology
1	20622610	20622630	-	iso-21-UD2HHD6Y0; Name=NA; Parent=MI0019229|ath-MIR5635b	1	20622405	20624128	-	ID=TE_homo_5898;Name=AT1TE78470;Classification=Unassigned;Sequence_ontology=SO:0000657;Identity=0.78;Method=homology
1	20622610	20622630	-	iso-21-UD2HHD6ZE; Name=NA; Parent=MI0019229|ath-MIR5635b	1	20622405	20624128	-	ID=TE_homo_5898;Name=AT1TE78470;Classification=Unassigned;Sequence_ontology=SO:0000657;Identity=0.78;Method=homology
1	20622610	20622633	-	iso-24-3XB6EEB8H4; Name=NA; Parent=MI0019229|ath-MIR5635b	1	20622405	20624128	-	ID=TE_homo_5898;Name=AT1TE78470;Classification=Unassigned;Sequence_ontology=SO:0000657;Identity=0.78;Method=homology
1	20622610	20622633	-	iso-24-3XB6EEB8HL; Name=NA; Parent=MI0019229|ath-MIR5635b	1	20622405	20624128	-	ID=TE_homo_5898;Name=AT1TE78470;Classification=Unassigned;Sequence_ontology=SO:0000657;Identity=0.78;Method=homology
1	20622610	20622633	-	iso-24-3XB6EEB8HM; Name=NA; Parent=MI0019229|ath-MIR5635b	1	20622405	20624128	-	ID=TE_homo_5898;Name=AT1TE78470;Classification=Unassigned;Sequence_ontology=SO:0000657;Identity=0.78;Method=homology
1	20622610	20622633	-	iso-24-3XB6EEB8HN; Name=NA; Parent=MI0019229|ath-MIR5635b	1	20622405	20624128	-	ID=TE_homo_5898;Name=AT1TE78470;Classification=Unassigned;Sequence_ontology=SO:0000657;Identity=0.78;Method=homology
1	20622611	20622630	-	iso-20-UD2HHD6X; Name=NA; Parent=MI0019229|ath-MIR5635b	1	20622405	20624128	-	ID=TE_homo_5898;Name=AT1TE78470;Classification=Unassigned;Sequence_ontology=SO:0000657;Identity=0.78;Method=homology
1	20622611	20622630	-	iso-20-UD2HHD6Y; Name=NA; Parent=MI0019229|ath-MIR5635b	1	20622405	20624128	-	ID=TE_homo_5898;Name=AT1TE78470;Classification=Unassigned;Sequence_ontology=SO:0000657;Identity=0.78;Method=homology
1	20622611	20622630	-	iso-20-UD2HHD6Z; Name=NA; Parent=MI0019229|ath-MIR5635b	1	20622405	20624128	-	ID=TE_homo_5898;Name=AT1TE78470;Classification=Unassigned;Sequence_ontology=SO:0000657;Identity=0.78;Method=homology
1	20622611	20622633	-	iso-23-3XB6EEB8DP; Name=NA; Parent=MI0019229|ath-MIR5635b	1	20622405	20624128	-	ID=TE_homo_5898;Name=AT1TE78470;Classification=Unassigned;Sequence_ontology=SO:0000657;Identity=0.78;Method=homology
1	20622612	20622630	-	iso-19-UD2HHDIW; Name=NA; Parent=MI0019229|ath-MIR5635b	1	20622405	20624128	-	ID=TE_homo_5898;Name=AT1TE78470;Classification=Unassigned;Sequence_ontology=SO:0000657;Identity=0.78;Method=homology
1	20622614	20622637	-	iso-24-WMNO0OLLE4; Name=NA; Parent=MI0019229|ath-MIR5635b	1	20622405	20624128	-	ID=TE_homo_5898;Name=AT1TE78470;Classification=Unassigned;Sequence_ontology=SO:0000657;Identity=0.78;Method=homology
1	20622615	20622637	-	iso-23-WMNO0OLL8; Name=NA; Parent=MI0019229|ath-MIR5635b	1	20622405	20624128	-	ID=TE_homo_5898;Name=AT1TE78470;Classification=Unassigned;Sequence_ontology=SO:0000657;Identity=0.78;Method=homology
1	20622615	20622637	-	iso-23-WMNO0OLLU; Name=NA; Parent=MI0019229|ath-MIR5635b	1	20622405	20624128	-	ID=TE_homo_5898;Name=AT1TE78470;Classification=Unassigned;Sequence_ontology=SO:0000657;Identity=0.78;Method=homology
1	20622616	20622637	-	iso-22-WMNO0OLL1; Name=NA; Parent=MI0019229|ath-MIR5635b	1	20622405	20624128	-	ID=TE_homo_5898;Name=AT1TE78470;Classification=Unassigned;Sequence_ontology=SO:0000657;Identity=0.78;Method=homology
1	20622617	20622635	-	iso-19-S7UD2HFF; Name=NA; Parent=MI0019229|ath-MIR5635b	1	20622405	20624128	-	ID=TE_homo_5898;Name=AT1TE78470;Classification=Unassigned;Sequence_ontology=SO:0000657;Identity=0.78;Method=homology
1	20622618	20622635	-	iso-18-S7UD2HDB; Name=NA; Parent=MI0019229|ath-MIR5635b	1	20622405	20624128	-	ID=TE_homo_5898;Name=AT1TE78470;Classification=Unassigned;Sequence_ontology=SO:0000657;Identity=0.78;Method=homology
1	20622619	20622641	-	iso-23-7ZMRYBKDD6; Name=NA; Parent=MI0019229|ath-MIR5635b	1	20622405	20624128	-	ID=TE_homo_5898;Name=AT1TE78470;Classification=Unassigned;Sequence_ontology=SO:0000657;Identity=0.78;Method=homology
1	20622620	20622641	-	iso-22-7ZMRYBKDL; Name=NA; Parent=MI0019229|ath-MIR5635b	1	20622405	20624128	-	ID=TE_homo_5898;Name=AT1TE78470;Classification=Unassigned;Sequence_ontology=SO:0000657;Identity=0.78;Method=homology
1	20622620	20622641	-	iso-22-7ZMRYBKDN; Name=NA; Parent=MI0019229|ath-MIR5635b	1	20622405	20624128	-	ID=TE_homo_5898;Name=AT1TE78470;Classification=Unassigned;Sequence_ontology=SO:0000657;Identity=0.78;Method=homology
1	20622621	20622641	-	iso-21-7ZMRYBKD0; Name=NA; Parent=MI0019229|ath-MIR5635b	1	20622405	20624128	-	ID=TE_homo_5898;Name=AT1TE78470;Classification=Unassigned;Sequence_ontology=SO:0000657;Identity=0.78;Method=homology
1	20622622	20622645	-	iso-24-BYZ9S7UD06; Name=NA; Parent=MI0019229|ath-MIR5635b	1	20622405	20624128	-	ID=TE_homo_5898;Name=AT1TE78470;Classification=Unassigned;Sequence_ontology=SO:0000657;Identity=0.78;Method=homology
1	20622624	20622645	-	iso-22-BYZ9S7UDJ; Name=NA; Parent=MI0019229|ath-MIR5635b	1	20622405	20624128	-	ID=TE_homo_5898;Name=AT1TE78470;Classification=Unassigned;Sequence_ontology=SO:0000657;Identity=0.78;Method=homology
1	20622624	20622645	-	iso-22-BYZ9S7UDQ; Name=NA; Parent=MI0019229|ath-MIR5635b	1	20622405	20624128	-	ID=TE_homo_5898;Name=AT1TE78470;Classification=Unassigned;Sequence_ontology=SO:0000657;Identity=0.78;Method=homology
1	20622625	20622645	-	iso-21-BYZ9S7UDB; Name=NA; Parent=MI0019229|ath-MIR5635b	1	20622405	20624128	-	ID=TE_homo_5898;Name=AT1TE78470;Classification=Unassigned;Sequence_ontology=SO:0000657;Identity=0.78;Method=homology
1	20622625	20622645	-	iso-21-BYZ9S7UDD; Name=NA; Parent=MI0019229|ath-MIR5635b	1	20622405	20624128	-	ID=TE_homo_5898;Name=AT1TE78470;Classification=Unassigned;Sequence_ontology=SO:0000657;Identity=0.78;Method=homology
1	20622625	20622645	-	iso-21-BYZ9S7UDE; Name=NA; Parent=MI0019229|ath-MIR5635b	1	20622405	20624128	-	ID=TE_homo_5898;Name=AT1TE78470;Classification=Unassigned;Sequence_ontology=SO:0000657;Identity=0.78;Method=homology
1	20622625	20622650	-	iso-26-4DBYZ9S7UDB; Name=NA; Parent=MI0019229|ath-MIR5635b	1	20622405	20624128	-	ID=TE_homo_5898;Name=AT1TE78470;Classification=Unassigned;Sequence_ontology=SO:0000657;Identity=0.78;Method=homology
1	20622625	20622650	-	iso-26-4DBYZ9S7UDD; Name=NA; Parent=MI0019229|ath-MIR5635b	1	20622405	20624128	-	ID=TE_homo_5898;Name=AT1TE78470;Classification=Unassigned;Sequence_ontology=SO:0000657;Identity=0.78;Method=homology
1	20622625	20622650	-	iso-26-4DBYZ9S7UDE; Name=NA; Parent=MI0019229|ath-MIR5635b	1	20622405	20624128	-	ID=TE_homo_5898;Name=AT1TE78470;Classification=Unassigned;Sequence_ontology=SO:0000657;Identity=0.78;Method=homology
1	20622626	20622645	-	iso-20-BYZ9S7UD; Name=NA; Parent=MI0019229|ath-MIR5635b	1	20622405	20624128	-	ID=TE_homo_5898;Name=AT1TE78470;Classification=Unassigned;Sequence_ontology=SO:0000657;Identity=0.78;Method=homology
1	20622626	20622650	-	iso-25-4DBYZ9S7UD; Name=NA; Parent=MI0019229|ath-MIR5635b	1	20622405	20624128	-	ID=TE_homo_5898;Name=AT1TE78470;Classification=Unassigned;Sequence_ontology=SO:0000657;Identity=0.78;Method=homology
1	20622627	20622649	-	iso-23-UFEWZS8Z0Q; Name=NA; Parent=MI0019229|ath-MIR5635b	1	20622405	20624128	-	ID=TE_homo_5898;Name=AT1TE78470;Classification=Unassigned;Sequence_ontology=SO:0000657;Identity=0.78;Method=homology
1	20622629	20622649	-	iso-21-UFEWZS8ZE; Name=NA; Parent=MI0019229|ath-MIR5635b	1	20622405	20624128	-	ID=TE_homo_5898;Name=AT1TE78470;Classification=Unassigned;Sequence_ontology=SO:0000657;Identity=0.78;Method=homology
1	20622629	20622653	-	iso-25-UIBONNYW3X; Name=NA; Parent=MI0019229|ath-MIR5635b	1	20622405	20624128	-	ID=TE_homo_5898;Name=AT1TE78470;Classification=Unassigned;Sequence_ontology=SO:0000657;Identity=0.78;Method=homology
1	20622630	20622649	-	iso-20-UFEWZS8Z; Name=NA; Parent=MI0019229|ath-MIR5635b	1	20622405	20624128	-	ID=TE_homo_5898;Name=AT1TE78470;Classification=Unassigned;Sequence_ontology=SO:0000657;Identity=0.78;Method=homology
1	20622630	20622653	-	iso-24-UIBONNYW1Q; Name=NA; Parent=MI0019229|ath-MIR5635b	1	20622405	20624128	-	ID=TE_homo_5898;Name=AT1TE78470;Classification=Unassigned;Sequence_ontology=SO:0000657;Identity=0.78;Method=homology
1	20622631	20622649	-	iso-19-UFEWZSJ3; Name=NA; Parent=MI0019229|ath-MIR5635b	1	20622405	20624128	-	ID=TE_homo_5898;Name=AT1TE78470;Classification=Unassigned;Sequence_ontology=SO:0000657;Identity=0.78;Method=homology
1	20622633	20622656	-	iso-24-QLEO2I7ZHB; Name=NA; Parent=MI0019229|ath-MIR5635b	1	20622405	20624128	-	ID=TE_homo_5898;Name=AT1TE78470;Classification=Unassigned;Sequence_ontology=SO:0000657;Identity=0.78;Method=homology
1	20622633	20622656	-	iso-24-QLEO2I7ZHD; Name=NA; Parent=MI0019229|ath-MIR5635b	1	20622405	20624128	-	ID=TE_homo_5898;Name=AT1TE78470;Classification=Unassigned;Sequence_ontology=SO:0000657;Identity=0.78;Method=homology
1	20622633	20622656	-	iso-24-QLEO2I7ZHE; Name=NA; Parent=MI0019229|ath-MIR5635b	1	20622405	20624128	-	ID=TE_homo_5898;Name=AT1TE78470;Classification=Unassigned;Sequence_ontology=SO:0000657;Identity=0.78;Method=homology
1	20622634	20622656	-	iso-23-QLEO2I7ZDN; Name=NA; Parent=MI0019229|ath-MIR5635b	1	20622405	20624128	-	ID=TE_homo_5898;Name=AT1TE78470;Classification=Unassigned;Sequence_ontology=SO:0000657;Identity=0.78;Method=homology
1	20622635	20622653	-	iso-19-UIBONNKK; Name=NA; Parent=MI0019229|ath-MIR5635b	1	20622405	20624128	-	ID=TE_homo_5898;Name=AT1TE78470;Classification=Unassigned;Sequence_ontology=SO:0000657;Identity=0.78;Method=homology
1	20622636	20622659	-	iso-24-0JSDUFEWKQ; Name=NA; Parent=MI0019229|ath-MIR5635b	1	20622405	20624128	-	ID=TE_homo_5898;Name=AT1TE78470;Classification=Unassigned;Sequence_ontology=SO:0000657;Identity=0.78;Method=homology
1	20622637	20622659	-	iso-23-0JSDUFEW0Q; Name=NA; Parent=MI0019229|ath-MIR5635b	1	20622405	20624128	-	ID=TE_homo_5898;Name=AT1TE78470;Classification=Unassigned;Sequence_ontology=SO:0000657;Identity=0.78;Method=homology
1	20622638	20622659	-	iso-22-0JSDUFEWQ; Name=NA; Parent=MI0019229|ath-MIR5635b	1	20622405	20624128	-	ID=TE_homo_5898;Name=AT1TE78470;Classification=Unassigned;Sequence_ontology=SO:0000657;Identity=0.78;Method=homology
1	20622640	20622662	-	iso-23-4DFWBX0D04; Name=NA; Parent=MI0019229|ath-MIR5635b	1	20622405	20624128	-	ID=TE_homo_5898;Name=AT1TE78470;Classification=Unassigned;Sequence_ontology=SO:0000657;Identity=0.78;Method=homology
1	20622640	20622662	-	iso-23-4DFWBX0D0J; Name=NA; Parent=MI0019229|ath-MIR5635b	1	20622405	20624128	-	ID=TE_homo_5898;Name=AT1TE78470;Classification=Unassigned;Sequence_ontology=SO:0000657;Identity=0.78;Method=homology
1	20622640	20622662	-	iso-23-4DFWBX0D0Q; Name=NA; Parent=MI0019229|ath-MIR5635b	1	20622405	20624128	-	ID=TE_homo_5898;Name=AT1TE78470;Classification=Unassigned;Sequence_ontology=SO:0000657;Identity=0.78;Method=homology
1	20622641	20622662	-	iso-22-4DFWBX0D5; Name=NA; Parent=MI0019229|ath-MIR5635b	1	20622405	20624128	-	ID=TE_homo_5898;Name=AT1TE78470;Classification=Unassigned;Sequence_ontology=SO:0000657;Identity=0.78;Method=homology
1	20622641	20622662	-	iso-22-4DFWBX0DO; Name=NA; Parent=MI0019229|ath-MIR5635b	1	20622405	20624128	-	ID=TE_homo_5898;Name=AT1TE78470;Classification=Unassigned;Sequence_ontology=SO:0000657;Identity=0.78;Method=homology
1	20622641	20622662	-	iso-22-4DFWBX0DP; Name=NA; Parent=MI0019229|ath-MIR5635b	1	20622405	20624128	-	ID=TE_homo_5898;Name=AT1TE78470;Classification=Unassigned;Sequence_ontology=SO:0000657;Identity=0.78;Method=homology
1	20622641	20622662	-	iso-22-4DFWBX0DQ; Name=NA; Parent=MI0019229|ath-MIR5635b	1	20622405	20624128	-	ID=TE_homo_5898;Name=AT1TE78470;Classification=Unassigned;Sequence_ontology=SO:0000657;Identity=0.78;Method=homology
1	20622642	20622662	-	iso-21-4DFWBX0DE; Name=NA; Parent=MI0019229|ath-MIR5635b	1	20622405	20624128	-	ID=TE_homo_5898;Name=AT1TE78470;Classification=Unassigned;Sequence_ontology=SO:0000657;Identity=0.78;Method=homology
1	20622644	20622665	-	iso-22-47BPMO4DF; Name=NA; Parent=MI0019229|ath-MIR5635b	1	20622405	20624128	-	ID=TE_homo_5898;Name=AT1TE78470;Classification=Unassigned;Sequence_ontology=SO:0000657;Identity=0.78;Method=homology
1	20622645	20622665	-	iso-21-47BPMO4D0; Name=NA; Parent=MI0019229|ath-MIR5635b	1	20622405	20624128	-	ID=TE_homo_5898;Name=AT1TE78470;Classification=Unassigned;Sequence_ontology=SO:0000657;Identity=0.78;Method=homology
1	20622645	20622665	-	iso-21-47BPMO4DB; Name=NA; Parent=MI0019229|ath-MIR5635b	1	20622405	20624128	-	ID=TE_homo_5898;Name=AT1TE78470;Classification=Unassigned;Sequence_ontology=SO:0000657;Identity=0.78;Method=homology
1	20622645	20622665	-	iso-21-47BPMO4DE; Name=NA; Parent=MI0019229|ath-MIR5635b	1	20622405	20624128	-	ID=TE_homo_5898;Name=AT1TE78470;Classification=Unassigned;Sequence_ontology=SO:0000657;Identity=0.78;Method=homology
1	20622646	20622665	-	iso-20-47BPMO4D; Name=NA; Parent=MI0019229|ath-MIR5635b	1	20622405	20624128	-	ID=TE_homo_5898;Name=AT1TE78470;Classification=Unassigned;Sequence_ontology=SO:0000657;Identity=0.78;Method=homology
1	20622648	20622668	-	iso-21-Q73OJHUIE; Name=NA; Parent=MI0019229|ath-MIR5635b	1	20622405	20624128	-	ID=TE_homo_5898;Name=AT1TE78470;Classification=Unassigned;Sequence_ontology=SO:0000657;Identity=0.78;Method=homology
1	20622649	20622668	-	iso-20-Q73OJHUF; Name=NA; Parent=MI0019229|ath-MIR5635b	1	20622405	20624128	-	ID=TE_homo_5898;Name=AT1TE78470;Classification=Unassigned;Sequence_ontology=SO:0000657;Identity=0.78;Method=homology
1	20622649	20622668	-	iso-20-Q73OJHUH; Name=NA; Parent=MI0019229|ath-MIR5635b	1	20622405	20624128	-	ID=TE_homo_5898;Name=AT1TE78470;Classification=Unassigned;Sequence_ontology=SO:0000657;Identity=0.78;Method=homology
1	20622649	20622668	-	iso-20-Q73OJHUI; Name=NA; Parent=MI0019229|ath-MIR5635b	1	20622405	20624128	-	ID=TE_homo_5898;Name=AT1TE78470;Classification=Unassigned;Sequence_ontology=SO:0000657;Identity=0.78;Method=homology
1	20622650	20622668	-	iso-19-Q73OJH2R; Name=NA; Parent=MI0019229|ath-MIR5635b	1	20622405	20624128	-	ID=TE_homo_5898;Name=AT1TE78470;Classification=Unassigned;Sequence_ontology=SO:0000657;Identity=0.78;Method=homology
1	20622650	20622675	-	iso-26-NOJI47BPMOD; Name=NA; Parent=MI0019229|ath-MIR5635b	1	20622405	20624128	-	ID=TE_homo_5898;Name=AT1TE78470;Classification=Unassigned;Sequence_ontology=SO:0000657;Identity=0.78;Method=homology
1	20622652	20622671	-	iso-20-0JWRUFQ1; Name=NA; Parent=MI0019229|ath-MIR5635b	1	20622405	20624128	-	ID=TE_homo_5898;Name=AT1TE78470;Classification=Unassigned;Sequence_ontology=SO:0000657;Identity=0.78;Method=homology
1	20622652	20622671	-	iso-20-0JWRUFQN; Name=NA; Parent=MI0019229|ath-MIR5635b	1	20622405	20624128	-	ID=TE_homo_5898;Name=AT1TE78470;Classification=Unassigned;Sequence_ontology=SO:0000657;Identity=0.78;Method=homology
1	20622652	20622677	-	iso-26-YZBP494DFUB; Name=NA; Parent=MI0019229|ath-MIR5635b	1	20622405	20624128	-	ID=TE_homo_5898;Name=AT1TE78470;Classification=Unassigned;Sequence_ontology=SO:0000657;Identity=0.78;Method=homology
1	20622652	20622677	-	iso-26-YZBP494DFWE; Name=NA; Parent=MI0019229|ath-MIR5635b	1	20622405	20624128	-	ID=TE_homo_5898;Name=AT1TE78470;Classification=Unassigned;Sequence_ontology=SO:0000657;Identity=0.78;Method=homology
1	20622653	20622671	-	iso-19-0JWRUFIM; Name=NA; Parent=MI0019229|ath-MIR5635b	1	20622405	20624128	-	ID=TE_homo_5898;Name=AT1TE78470;Classification=Unassigned;Sequence_ontology=SO:0000657;Identity=0.78;Method=homology
1	20622653	20622671	-	iso-19-0JWRUFIN; Name=NA; Parent=MI0019229|ath-MIR5635b	1	20622405	20624128	-	ID=TE_homo_5898;Name=AT1TE78470;Classification=Unassigned;Sequence_ontology=SO:0000657;Identity=0.78;Method=homology
1	20622653	20622677	-	iso-25-YZBP494DFV; Name=NA; Parent=MI0019229|ath-MIR5635b	1	20622405	20624128	-	ID=TE_homo_5898;Name=AT1TE78470;Classification=Unassigned;Sequence_ontology=SO:0000657;Identity=0.78;Method=homology
1	20622653	20622677	-	iso-25-YZBP494DFW; Name=NA; Parent=MI0019229|ath-MIR5635b	1	20622405	20624128	-	ID=TE_homo_5898;Name=AT1TE78470;Classification=Unassigned;Sequence_ontology=SO:0000657;Identity=0.78;Method=homology
1	20622654	20622671	-	iso-18-0JWRUFD8; Name=NA; Parent=MI0019229|ath-MIR5635b	1	20622405	20624128	-	ID=TE_homo_5898;Name=AT1TE78470;Classification=Unassigned;Sequence_ontology=SO:0000657;Identity=0.78;Method=homology
1	20622654	20622677	-	iso-24-YZBP494DE8; Name=NA; Parent=MI0019229|ath-MIR5635b	1	20622405	20624128	-	ID=TE_homo_5898;Name=AT1TE78470;Classification=Unassigned;Sequence_ontology=SO:0000657;Identity=0.78;Method=homology
1	20622655	20622679	-	iso-25-E9YDF98X01; Name=NA; Parent=MI0019229|ath-MIR5635b	1	20622405	20624128	-	ID=TE_homo_5898;Name=AT1TE78470;Classification=Unassigned;Sequence_ontology=SO:0000657;Identity=0.78;Method=homology
1	20622656	20622679	-	iso-24-E9YDF98XE1; Name=NA; Parent=MI0019229|ath-MIR5635b	1	20622405	20624128	-	ID=TE_homo_5898;Name=AT1TE78470;Classification=Unassigned;Sequence_ontology=SO:0000657;Identity=0.78;Method=homology
1	20622656	20622679	-	iso-24-E9YDF98XEF; Name=NA; Parent=MI0019229|ath-MIR5635b	1	20622405	20624128	-	ID=TE_homo_5898;Name=AT1TE78470;Classification=Unassigned;Sequence_ontology=SO:0000657;Identity=0.78;Method=homology
1	20622656	20622679	-	iso-24-E9YDF98XEH; Name=NA; Parent=MI0019229|ath-MIR5635b	1	20622405	20624128	-	ID=TE_homo_5898;Name=AT1TE78470;Classification=Unassigned;Sequence_ontology=SO:0000657;Identity=0.78;Method=homology
1	20622656	20622679	-	iso-24-E9YDF98XEI; Name=NA; Parent=MI0019229|ath-MIR5635b	1	20622405	20624128	-	ID=TE_homo_5898;Name=AT1TE78470;Classification=Unassigned;Sequence_ontology=SO:0000657;Identity=0.78;Method=homology
1	20622657	20622679	-	iso-23-E9YDF98XU; Name=NA; Parent=MI0019229|ath-MIR5635b	1	20622405	20624128	-	ID=TE_homo_5898;Name=AT1TE78470;Classification=Unassigned;Sequence_ontology=SO:0000657;Identity=0.78;Method=homology
1	20622657	20622681	-	iso-25-0IWX0JWRVZ; Name=NA; Parent=MI0019229|ath-MIR5635b	1	20622405	20624128	-	ID=TE_homo_5898;Name=AT1TE78470;Classification=Unassigned;Sequence_ontology=SO:0000657;Identity=0.78;Method=homology
1	20622658	20622681	-	iso-24-0IWX0JWR26; Name=NA; Parent=MI0019229|ath-MIR5635b	1	20622405	20624128	-	ID=TE_homo_5898;Name=AT1TE78470;Classification=Unassigned;Sequence_ontology=SO:0000657;Identity=0.78;Method=homology
1	20622658	20622681	-	iso-24-0IWX0JWR2V; Name=NA; Parent=MI0019229|ath-MIR5635b	1	20622405	20624128	-	ID=TE_homo_5898;Name=AT1TE78470;Classification=Unassigned;Sequence_ontology=SO:0000657;Identity=0.78;Method=homology
1	20622658	20622681	-	iso-24-0IWX0JWRJE; Name=NA; Parent=MI0019229|ath-MIR5635b	1	20622405	20624128	-	ID=TE_homo_5898;Name=AT1TE78470;Classification=Unassigned;Sequence_ontology=SO:0000657;Identity=0.78;Method=homology
1	20622659	20622681	-	iso-23-0IWX0JWR01; Name=NA; Parent=MI0019229|ath-MIR5635b	1	20622405	20624128	-	ID=TE_homo_5898;Name=AT1TE78470;Classification=Unassigned;Sequence_ontology=SO:0000657;Identity=0.78;Method=homology
1	20622659	20622681	-	iso-23-0IWX0JWR0F; Name=NA; Parent=MI0019229|ath-MIR5635b	1	20622405	20624128	-	ID=TE_homo_5898;Name=AT1TE78470;Classification=Unassigned;Sequence_ontology=SO:0000657;Identity=0.78;Method=homology
1	20622660	20622681	-	iso-22-0IWX0JWRO; Name=NA; Parent=MI0019229|ath-MIR5635b	1	20622405	20624128	-	ID=TE_homo_5898;Name=AT1TE78470;Classification=Unassigned;Sequence_ontology=SO:0000657;Identity=0.78;Method=homology
1	20622660	20622683	-	iso-24-UFN7UFQ71J; Name=NA; Parent=MI0019229|ath-MIR5635b	1	20622405	20624128	-	ID=TE_homo_5898;Name=AT1TE78470;Classification=Unassigned;Sequence_ontology=SO:0000657;Identity=0.78;Method=homology
1	20622661	20622683	-	iso-23-UFN7UFQ7DJ; Name=NA; Parent=MI0019229|ath-MIR5635b	1	20622405	20624128	-	ID=TE_homo_5898;Name=AT1TE78470;Classification=Unassigned;Sequence_ontology=SO:0000657;Identity=0.78;Method=homology
1	20622661	20622683	-	iso-23-UFN7UFQ7DQ; Name=NA; Parent=MI0019229|ath-MIR5635b	1	20622405	20624128	-	ID=TE_homo_5898;Name=AT1TE78470;Classification=Unassigned;Sequence_ontology=SO:0000657;Identity=0.78;Method=homology
1	20622662	20622683	-	iso-22-UFN7UFQ72; Name=NA; Parent=MI0019229|ath-MIR5635b	1	20622405	20624128	-	ID=TE_homo_5898;Name=AT1TE78470;Classification=Unassigned;Sequence_ontology=SO:0000657;Identity=0.78;Method=homology
1	20622662	20622683	-	iso-22-UFN7UFQ73; Name=NA; Parent=MI0019229|ath-MIR5635b	1	20622405	20624128	-	ID=TE_homo_5898;Name=AT1TE78470;Classification=Unassigned;Sequence_ontology=SO:0000657;Identity=0.78;Method=homology
1	20622662	20622683	-	iso-22-UFN7UFQ7J; Name=NA; Parent=MI0019229|ath-MIR5635b	1	20622405	20624128	-	ID=TE_homo_5898;Name=AT1TE78470;Classification=Unassigned;Sequence_ontology=SO:0000657;Identity=0.78;Method=homology
1	20622663	20622683	-	iso-21-UFN7UFQ7D; Name=NA; Parent=MI0019229|ath-MIR5635b	1	20622405	20624128	-	ID=TE_homo_5898;Name=AT1TE78470;Classification=Unassigned;Sequence_ontology=SO:0000657;Identity=0.78;Method=homology
1	20622665	20622685	-	iso-21-7O2ZNOJID; Name=NA; Parent=MI0019229|ath-MIR5635b	1	20622405	20624128	-	ID=TE_homo_5898;Name=AT1TE78470;Classification=Unassigned;Sequence_ontology=SO:0000657;Identity=0.78;Method=homology
1	20622665	20622685	-	iso-21-7O2ZNOJIE; Name=NA; Parent=MI0019229|ath-MIR5635b	1	20622405	20624128	-	ID=TE_homo_5898;Name=AT1TE78470;Classification=Unassigned;Sequence_ontology=SO:0000657;Identity=0.78;Method=homology
1	20622666	20622685	-	iso-20-7O2ZNOJI; Name=NA; Parent=MI0019229|ath-MIR5635b	1	20622405	20624128	-	ID=TE_homo_5898;Name=AT1TE78470;Classification=Unassigned;Sequence_ontology=SO:0000657;Identity=0.78;Method=homology
1	20622668	20622687	-	iso-20-ZNB5YZBP; Name=NA; Parent=MI0019229|ath-MIR5635b	1	20622405	20624128	-	ID=TE_homo_5898;Name=AT1TE78470;Classification=Unassigned;Sequence_ontology=SO:0000657;Identity=0.78;Method=homology
1	20622669	20622687	-	iso-19-ZNB5YZ0U; Name=NA; Parent=MI0019229|ath-MIR5635b	1	20622405	20624128	-	ID=TE_homo_5898;Name=AT1TE78470;Classification=Unassigned;Sequence_ontology=SO:0000657;Identity=0.78;Method=homology
1	20622671	20622689	-	iso-19-JYYDE9KF; Name=NA; Parent=MI0019229|ath-MIR5635b	1	20622405	20624128	-	ID=TE_homo_5898;Name=AT1TE78470;Classification=Unassigned;Sequence_ontology=SO:0000657;Identity=0.78;Method=homology
1	20622672	20622689	-	iso-18-JYYDE90O; Name=NA; Parent=MI0019229|ath-MIR5635b	1	20622405	20624128	-	ID=TE_homo_5898;Name=AT1TE78470;Classification=Unassigned;Sequence_ontology=SO:0000657;Identity=0.78;Method=homology
1	20622675	20622700	-	iso-26-8BQD8N7O2ZE; Name=NA; Parent=MI0019229|ath-MIR5635b	1	20622405	20624128	-	ID=TE_homo_5898;Name=AT1TE78470;Classification=Unassigned;Sequence_ontology=SO:0000657;Identity=0.78;Method=homology
1	20622676	20622700	-	iso-25-8BQD8N7O2Z; Name=NA; Parent=MI0019229|ath-MIR5635b	1	20622405	20624128	-	ID=TE_homo_5898;Name=AT1TE78470;Classification=Unassigned;Sequence_ontology=SO:0000657;Identity=0.78;Method=homology
1	20622676	20622701	-	iso-26-SOFU4Q9X0IE; Name=NA; Parent=MI0019229|ath-MIR5635b	1	20622405	20624128	-	ID=TE_homo_5898;Name=AT1TE78470;Classification=Unassigned;Sequence_ontology=SO:0000657;Identity=0.78;Method=homology
1	20622677	20622701	-	iso-25-SOFU4Q9X0F; Name=NA; Parent=MI0019229|ath-MIR5635b	1	20622405	20624128	-	ID=TE_homo_5898;Name=AT1TE78470;Classification=Unassigned;Sequence_ontology=SO:0000657;Identity=0.78;Method=homology
1	20622677	20622701	-	iso-25-SOFU4Q9X0H; Name=NA; Parent=MI0019229|ath-MIR5635b	1	20622405	20624128	-	ID=TE_homo_5898;Name=AT1TE78470;Classification=Unassigned;Sequence_ontology=SO:0000657;Identity=0.78;Method=homology
1	20622677	20622701	-	iso-25-SOFU4Q9X0I; Name=NA; Parent=MI0019229|ath-MIR5635b	1	20622405	20624128	-	ID=TE_homo_5898;Name=AT1TE78470;Classification=Unassigned;Sequence_ontology=SO:0000657;Identity=0.78;Method=homology
1	20622678	20622701	-	iso-24-SOFU4Q9XE1; Name=NA; Parent=MI0019229|ath-MIR5635b	1	20622405	20624128	-	ID=TE_homo_5898;Name=AT1TE78470;Classification=Unassigned;Sequence_ontology=SO:0000657;Identity=0.78;Method=homology
1	20622678	20622702	-	iso-25-R6DHE6ZNBZ; Name=NA; Parent=MI0019229|ath-MIR5635b	1	20622405	20624128	-	ID=TE_homo_5898;Name=AT1TE78470;Classification=Unassigned;Sequence_ontology=SO:0000657;Identity=0.78;Method=homology
1	20622679	20622702	-	iso-24-R6DHE6ZN0U; Name=NA; Parent=MI0019229|ath-MIR5635b	1	20622405	20624128	-	ID=TE_homo_5898;Name=AT1TE78470;Classification=Unassigned;Sequence_ontology=SO:0000657;Identity=0.78;Method=homology
1	20622679	20622702	-	iso-24-R6DHE6ZN0W; Name=NA; Parent=MI0019229|ath-MIR5635b	1	20622405	20624128	-	ID=TE_homo_5898;Name=AT1TE78470;Classification=Unassigned;Sequence_ontology=SO:0000657;Identity=0.78;Method=homology
1	20622680	20622702	-	iso-23-R6DHE6ZNR; Name=NA; Parent=MI0019229|ath-MIR5635b	1	20622405	20624128	-	ID=TE_homo_5898;Name=AT1TE78470;Classification=Unassigned;Sequence_ontology=SO:0000657;Identity=0.78;Method=homology
1	20622680	20622703	-	iso-24-MMBJO9IW26; Name=NA; Parent=MI0019229|ath-MIR5635b	1	20622405	20624128	-	ID=TE_homo_5898;Name=AT1TE78470;Classification=Unassigned;Sequence_ontology=SO:0000657;Identity=0.78;Method=homology
1	20622680	20622703	-	iso-24-MMBJO9IW2V; Name=NA; Parent=MI0019229|ath-MIR5635b	1	20622405	20624128	-	ID=TE_homo_5898;Name=AT1TE78470;Classification=Unassigned;Sequence_ontology=SO:0000657;Identity=0.78;Method=homology
1	20622680	20622704	-	iso-25-3320LIJYZZ; Name=NA; Parent=MI0019229|ath-MIR5635b	1	20622405	20624128	-	ID=TE_homo_5898;Name=AT1TE78470;Classification=Unassigned;Sequence_ontology=SO:0000657;Identity=0.78;Method=homology
1	20622681	20622703	-	iso-23-MMBJO9IW0F; Name=NA; Parent=MI0019229|ath-MIR5635b	1	20622405	20624128	-	ID=TE_homo_5898;Name=AT1TE78470;Classification=Unassigned;Sequence_ontology=SO:0000657;Identity=0.78;Method=homology
1	20622681	20622704	-	iso-24-3320LIJYKQ; Name=NA; Parent=MI0019229|ath-MIR5635b	1	20622405	20624128	-	ID=TE_homo_5898;Name=AT1TE78470;Classification=Unassigned;Sequence_ontology=SO:0000657;Identity=0.78;Method=homology
1	20622682	20622703	-	iso-22-MMBJO9IWO; Name=NA; Parent=MI0019229|ath-MIR5635b	1	20622405	20624128	-	ID=TE_homo_5898;Name=AT1TE78470;Classification=Unassigned;Sequence_ontology=SO:0000657;Identity=0.78;Method=homology
1	20622682	20622704	-	iso-23-3320LIJY04; Name=NA; Parent=MI0019229|ath-MIR5635b	1	20622405	20624128	-	ID=TE_homo_5898;Name=AT1TE78470;Classification=Unassigned;Sequence_ontology=SO:0000657;Identity=0.78;Method=homology
1	20622682	20622704	-	iso-23-3320LIJY0F; Name=NA; Parent=MI0019229|ath-MIR5635b	1	20622405	20624128	-	ID=TE_homo_5898;Name=AT1TE78470;Classification=Unassigned;Sequence_ontology=SO:0000657;Identity=0.78;Method=homology
1	20622682	20622704	-	iso-23-3320LIJY0J; Name=NA; Parent=MI0019229|ath-MIR5635b	1	20622405	20624128	-	ID=TE_homo_5898;Name=AT1TE78470;Classification=Unassigned;Sequence_ontology=SO:0000657;Identity=0.78;Method=homology
1	20622682	20622704	-	iso-23-3320LIJY0Q; Name=NA; Parent=MI0019229|ath-MIR5635b	1	20622405	20624128	-	ID=TE_homo_5898;Name=AT1TE78470;Classification=Unassigned;Sequence_ontology=SO:0000657;Identity=0.78;Method=homology
1	20622682	20622705	-	iso-24-K88BQD8NKQ; Name=NA; Parent=MI0019229|ath-MIR5635b	1	20622405	20624128	-	ID=TE_homo_5898;Name=AT1TE78470;Classification=Unassigned;Sequence_ontology=SO:0000657;Identity=0.78;Method=homology
1	20622683	20622704	-	iso-22-3320LIJY5; Name=NA; Parent=MI0019229|ath-MIR5635b	1	20622405	20624128	-	ID=TE_homo_5898;Name=AT1TE78470;Classification=Unassigned;Sequence_ontology=SO:0000657;Identity=0.78;Method=homology
1	20622683	20622704	-	iso-22-3320LIJYO; Name=NA; Parent=MI0019229|ath-MIR5635b	1	20622405	20624128	-	ID=TE_homo_5898;Name=AT1TE78470;Classification=Unassigned;Sequence_ontology=SO:0000657;Identity=0.78;Method=homology
1	20622683	20622704	-	iso-22-3320LIJYP; Name=NA; Parent=MI0019229|ath-MIR5635b	1	20622405	20624128	-	ID=TE_homo_5898;Name=AT1TE78470;Classification=Unassigned;Sequence_ontology=SO:0000657;Identity=0.78;Method=homology
1	20622683	20622704	-	iso-22-3320LIJYQ; Name=NA; Parent=MI0019229|ath-MIR5635b	1	20622405	20624128	-	ID=TE_homo_5898;Name=AT1TE78470;Classification=Unassigned;Sequence_ontology=SO:0000657;Identity=0.78;Method=homology
1	20622684	20622704	-	iso-21-3320LIJYE; Name=NA; Parent=MI0019229|ath-MIR5635b	1	20622405	20624128	-	ID=TE_homo_5898;Name=AT1TE78470;Classification=Unassigned;Sequence_ontology=SO:0000657;Identity=0.78;Method=homology
1	20622684	20622705	-	iso-22-K88BQD8N4; Name=NA; Parent=MI0019229|ath-MIR5635b	1	20622405	20624128	-	ID=TE_homo_5898;Name=AT1TE78470;Classification=Unassigned;Sequence_ontology=SO:0000657;Identity=0.78;Method=homology
1	20622685	20622705	-	iso-21-K88BQD8N0; Name=NA; Parent=MI0019229|ath-MIR5635b	1	20622405	20624128	-	ID=TE_homo_5898;Name=AT1TE78470;Classification=Unassigned;Sequence_ontology=SO:0000657;Identity=0.78;Method=homology
1	20622685	20622705	-	iso-21-K88BQD8NB; Name=NA; Parent=MI0019229|ath-MIR5635b	1	20622405	20624128	-	ID=TE_homo_5898;Name=AT1TE78470;Classification=Unassigned;Sequence_ontology=SO:0000657;Identity=0.78;Method=homology
1	20622685	20622705	-	iso-21-K88BQD8ND; Name=NA; Parent=MI0019229|ath-MIR5635b	1	20622405	20624128	-	ID=TE_homo_5898;Name=AT1TE78470;Classification=Unassigned;Sequence_ontology=SO:0000657;Identity=0.78;Method=homology
1	20622685	20622705	-	iso-21-K88BQD8NE; Name=NA; Parent=MI0019229|ath-MIR5635b	1	20622405	20624128	-	ID=TE_homo_5898;Name=AT1TE78470;Classification=Unassigned;Sequence_ontology=SO:0000657;Identity=0.78;Method=homology
1	20622685	20622706	-	iso-22-0SSOFU4QQ; Name=NA; Parent=MI0019229|ath-MIR5635b	1	20622405	20624128	-	ID=TE_homo_5898;Name=AT1TE78470;Classification=Unassigned;Sequence_ontology=SO:0000657;Identity=0.78;Method=homology
1	20622686	20622705	-	iso-20-K88BQD8N; Name=NA; Parent=MI0019229|ath-MIR5635b	1	20622405	20624128	-	ID=TE_homo_5898;Name=AT1TE78470;Classification=Unassigned;Sequence_ontology=SO:0000657;Identity=0.78;Method=homology
1	20622686	20622706	-	iso-21-0SSOFU45D; Name=NA; Parent=MI0019229|ath-MIR5635b	1	20622405	20624128	-	ID=TE_homo_5898;Name=AT1TE78470;Classification=Unassigned;Sequence_ontology=SO:0000657;Identity=0.78;Method=homology
1	20622686	20622706	-	iso-21-0SSOFU4QE; Name=NA; Parent=MI0019229|ath-MIR5635b	1	20622405	20624128	-	ID=TE_homo_5898;Name=AT1TE78470;Classification=Unassigned;Sequence_ontology=SO:0000657;Identity=0.78;Method=homology
1	20622687	20622706	-	iso-20-0SSOFU45; Name=NA; Parent=MI0019229|ath-MIR5635b	1	20622405	20624128	-	ID=TE_homo_5898;Name=AT1TE78470;Classification=Unassigned;Sequence_ontology=SO:0000657;Identity=0.78;Method=homology
1	20622687	20622706	-	iso-20-0SSOFU4Q; Name=NA; Parent=MI0019229|ath-MIR5635b	1	20622405	20624128	-	ID=TE_homo_5898;Name=AT1TE78470;Classification=Unassigned;Sequence_ontology=SO:0000657;Identity=0.78;Method=homology
1	20622687	20622707	-	iso-21-ORR6DHEZE; Name=NA; Parent=MI0019229|ath-MIR5635b	1	20622405	20624128	-	ID=TE_homo_5898;Name=AT1TE78470;Classification=Unassigned;Sequence_ontology=SO:0000657;Identity=0.78;Method=homology
1	20622688	20622706	-	iso-19-0SSOFUH2; Name=NA; Parent=MI0019229|ath-MIR5635b	1	20622405	20624128	-	ID=TE_homo_5898;Name=AT1TE78470;Classification=Unassigned;Sequence_ontology=SO:0000657;Identity=0.78;Method=homology
1	20622688	20622707	-	iso-20-ORR6DHER; Name=NA; Parent=MI0019229|ath-MIR5635b	1	20622405	20624128	-	ID=TE_homo_5898;Name=AT1TE78470;Classification=Unassigned;Sequence_ontology=SO:0000657;Identity=0.78;Method=homology
1	20622688	20622707	-	iso-20-ORR6DHEZ; Name=NA; Parent=MI0019229|ath-MIR5635b	1	20622405	20624128	-	ID=TE_homo_5898;Name=AT1TE78470;Classification=Unassigned;Sequence_ontology=SO:0000657;Identity=0.78;Method=homology
1	20622689	20622707	-	iso-19-ORR6DHE5; Name=NA; Parent=MI0019229|ath-MIR5635b	1	20622405	20624128	-	ID=TE_homo_5898;Name=AT1TE78470;Classification=Unassigned;Sequence_ontology=SO:0000657;Identity=0.78;Method=homology
1	20622689	20622707	-	iso-19-ORR6DHEO; Name=NA; Parent=MI0019229|ath-MIR5635b	1	20622405	20624128	-	ID=TE_homo_5898;Name=AT1TE78470;Classification=Unassigned;Sequence_ontology=SO:0000657;Identity=0.78;Method=homology
1	20622689	20622707	-	iso-19-ORR6DHEQ; Name=NA; Parent=MI0019229|ath-MIR5635b	1	20622405	20624128	-	ID=TE_homo_5898;Name=AT1TE78470;Classification=Unassigned;Sequence_ontology=SO:0000657;Identity=0.78;Method=homology
1	20622690	20622707	-	iso-18-ORR6DHW; Name=NA; Parent=MI0019229|ath-MIR5635b	1	20622405	20624128	-	ID=TE_homo_5898;Name=AT1TE78470;Classification=Unassigned;Sequence_ontology=SO:0000657;Identity=0.78;Method=homology
1	20622700	20622725	-	iso-26-BZH0YM7UK8B; Name=NA; Parent=MI0019229|ath-MIR5635b	1	20622405	20624128	-	ID=TE_homo_5898;Name=AT1TE78470;Classification=Unassigned;Sequence_ontology=SO:0000657;Identity=0.78;Method=homology
1	20622700	20622725	-	iso-26-BZH0YM7UK8D; Name=NA; Parent=MI0019229|ath-MIR5635b	1	20622405	20624128	-	ID=TE_homo_5898;Name=AT1TE78470;Classification=Unassigned;Sequence_ontology=SO:0000657;Identity=0.78;Method=homology
1	20622700	20622725	-	iso-26-BZH0YM7UK8E; Name=NA; Parent=MI0019229|ath-MIR5635b	1	20622405	20624128	-	ID=TE_homo_5898;Name=AT1TE78470;Classification=Unassigned;Sequence_ontology=SO:0000657;Identity=0.78;Method=homology
1	20622700	20622725	-	iso-26-BZH0YM7UKUB; Name=NA; Parent=MI0019229|ath-MIR5635b	1	20622405	20624128	-	ID=TE_homo_5898;Name=AT1TE78470;Classification=Unassigned;Sequence_ontology=SO:0000657;Identity=0.78;Method=homology
1	20622700	20622725	-	iso-26-BZH0YM7UKVD; Name=NA; Parent=MI0019229|ath-MIR5635b	1	20622405	20624128	-	ID=TE_homo_5898;Name=AT1TE78470;Classification=Unassigned;Sequence_ontology=SO:0000657;Identity=0.78;Method=homology
1	20622700	20622725	-	iso-26-BZH0YM7UKWE; Name=NA; Parent=MI0019229|ath-MIR5635b	1	20622405	20624128	-	ID=TE_homo_5898;Name=AT1TE78470;Classification=Unassigned;Sequence_ontology=SO:0000657;Identity=0.78;Method=homology
1	20622700	20622725	-	iso-26-BZH0YM7UKZE; Name=NA; Parent=MI0019229|ath-MIR5635b	1	20622405	20624128	-	ID=TE_homo_5898;Name=AT1TE78470;Classification=Unassigned;Sequence_ontology=SO:0000657;Identity=0.78;Method=homology
1	20622701	20622725	-	iso-25-BZH0YM7U3K; Name=NA; Parent=MI0019229|ath-MIR5635b	1	20622405	20624128	-	ID=TE_homo_5898;Name=AT1TE78470;Classification=Unassigned;Sequence_ontology=SO:0000657;Identity=0.78;Method=homology
1	20622701	20622725	-	iso-25-BZH0YM7UK8; Name=NA; Parent=MI0019229|ath-MIR5635b	1	20622405	20624128	-	ID=TE_homo_5898;Name=AT1TE78470;Classification=Unassigned;Sequence_ontology=SO:0000657;Identity=0.78;Method=homology
1	20622701	20622725	-	iso-25-BZH0YM7UKB; Name=NA; Parent=MI0019229|ath-MIR5635b	1	20622405	20624128	-	ID=TE_homo_5898;Name=AT1TE78470;Classification=Unassigned;Sequence_ontology=SO:0000657;Identity=0.78;Method=homology
1	20622701	20622725	-	iso-25-BZH0YM7UKR; Name=NA; Parent=MI0019229|ath-MIR5635b	1	20622405	20624128	-	ID=TE_homo_5898;Name=AT1TE78470;Classification=Unassigned;Sequence_ontology=SO:0000657;Identity=0.78;Method=homology
1	20622701	20622725	-	iso-25-BZH0YM7UKU; Name=NA; Parent=MI0019229|ath-MIR5635b	1	20622405	20624128	-	ID=TE_homo_5898;Name=AT1TE78470;Classification=Unassigned;Sequence_ontology=SO:0000657;Identity=0.78;Method=homology
1	20622701	20622725	-	iso-25-BZH0YM7UKV; Name=NA; Parent=MI0019229|ath-MIR5635b	1	20622405	20624128	-	ID=TE_homo_5898;Name=AT1TE78470;Classification=Unassigned;Sequence_ontology=SO:0000657;Identity=0.78;Method=homology
1	20622701	20622725	-	iso-25-BZH0YM7UKW; Name=NA; Parent=MI0019229|ath-MIR5635b	1	20622405	20624128	-	ID=TE_homo_5898;Name=AT1TE78470;Classification=Unassigned;Sequence_ontology=SO:0000657;Identity=0.78;Method=homology
1	20622701	20622725	-	iso-25-BZH0YM7UKZ; Name=NA; Parent=MI0019229|ath-MIR5635b	1	20622405	20624128	-	ID=TE_homo_5898;Name=AT1TE78470;Classification=Unassigned;Sequence_ontology=SO:0000657;Identity=0.78;Method=homology
1	20622702	20622725	-	iso-24-BZH0YM7U06; Name=NA; Parent=MI0019229|ath-MIR5635b	1	20622405	20624128	-	ID=TE_homo_5898;Name=AT1TE78470;Classification=Unassigned;Sequence_ontology=SO:0000657;Identity=0.78;Method=homology
1	20622702	20622725	-	iso-24-BZH0YM7U12; Name=NA; Parent=MI0019229|ath-MIR5635b	1	20622405	20624128	-	ID=TE_homo_5898;Name=AT1TE78470;Classification=Unassigned;Sequence_ontology=SO:0000657;Identity=0.78;Method=homology
1	20622702	20622725	-	iso-24-BZH0YM7U13; Name=NA; Parent=MI0019229|ath-MIR5635b	1	20622405	20624128	-	ID=TE_homo_5898;Name=AT1TE78470;Classification=Unassigned;Sequence_ontology=SO:0000657;Identity=0.78;Method=homology
1	20622702	20622725	-	iso-24-BZH0YM7U14; Name=NA; Parent=MI0019229|ath-MIR5635b	1	20622405	20624128	-	ID=TE_homo_5898;Name=AT1TE78470;Classification=Unassigned;Sequence_ontology=SO:0000657;Identity=0.78;Method=homology
1	20622702	20622725	-	iso-24-BZH0YM7U1F; Name=NA; Parent=MI0019229|ath-MIR5635b	1	20622405	20624128	-	ID=TE_homo_5898;Name=AT1TE78470;Classification=Unassigned;Sequence_ontology=SO:0000657;Identity=0.78;Method=homology
1	20622702	20622725	-	iso-24-BZH0YM7U1J; Name=NA; Parent=MI0019229|ath-MIR5635b	1	20622405	20624128	-	ID=TE_homo_5898;Name=AT1TE78470;Classification=Unassigned;Sequence_ontology=SO:0000657;Identity=0.78;Method=homology
1	20622702	20622725	-	iso-24-BZH0YM7U1K; Name=NA; Parent=MI0019229|ath-MIR5635b	1	20622405	20624128	-	ID=TE_homo_5898;Name=AT1TE78470;Classification=Unassigned;Sequence_ontology=SO:0000657;Identity=0.78;Method=homology
1	20622702	20622725	-	iso-24-BZH0YM7U1Q; Name=NA; Parent=MI0019229|ath-MIR5635b	1	20622405	20624128	-	ID=TE_homo_5898;Name=AT1TE78470;Classification=Unassigned;Sequence_ontology=SO:0000657;Identity=0.78;Method=homology
1	20622703	20622725	-	iso-23-BZH0YM7O6; Name=NA; Parent=MI0019229|ath-MIR5635b	1	20622405	20624128	-	ID=TE_homo_5898;Name=AT1TE78470;Classification=Unassigned;Sequence_ontology=SO:0000657;Identity=0.78;Method=homology
1	20622703	20622725	-	iso-23-BZH0YM7U6; Name=NA; Parent=MI0019229|ath-MIR5635b	1	20622405	20624128	-	ID=TE_homo_5898;Name=AT1TE78470;Classification=Unassigned;Sequence_ontology=SO:0000657;Identity=0.78;Method=homology
1	20622703	20622725	-	iso-23-BZH0YM7UD2; Name=NA; Parent=MI0019229|ath-MIR5635b	1	20622405	20624128	-	ID=TE_homo_5898;Name=AT1TE78470;Classification=Unassigned;Sequence_ontology=SO:0000657;Identity=0.78;Method=homology
1	20622703	20622725	-	iso-23-BZH0YM7UD3; Name=NA; Parent=MI0019229|ath-MIR5635b	1	20622405	20624128	-	ID=TE_homo_5898;Name=AT1TE78470;Classification=Unassigned;Sequence_ontology=SO:0000657;Identity=0.78;Method=homology
1	20622703	20622725	-	iso-23-BZH0YM7UDJ; Name=NA; Parent=MI0019229|ath-MIR5635b	1	20622405	20624128	-	ID=TE_homo_5898;Name=AT1TE78470;Classification=Unassigned;Sequence_ontology=SO:0000657;Identity=0.78;Method=homology
1	20622703	20622725	-	iso-23-BZH0YM7UDK; Name=NA; Parent=MI0019229|ath-MIR5635b	1	20622405	20624128	-	ID=TE_homo_5898;Name=AT1TE78470;Classification=Unassigned;Sequence_ontology=SO:0000657;Identity=0.78;Method=homology
1	20622703	20622725	-	iso-23-BZH0YM7UDQ; Name=NA; Parent=MI0019229|ath-MIR5635b	1	20622405	20624128	-	ID=TE_homo_5898;Name=AT1TE78470;Classification=Unassigned;Sequence_ontology=SO:0000657;Identity=0.78;Method=homology
1	20622703	20622725	-	iso-23-BZH0YM7VDJ; Name=NA; Parent=MI0019229|ath-MIR5635b	1	20622405	20624128	-	ID=TE_homo_5898;Name=AT1TE78470;Classification=Unassigned;Sequence_ontology=SO:0000657;Identity=0.78;Method=homology
1	20622704	20622725	-	iso-22-BZH0YM7U2; Name=NA; Parent=MI0019229|ath-MIR5635b	1	20622405	20624128	-	ID=TE_homo_5898;Name=AT1TE78470;Classification=Unassigned;Sequence_ontology=SO:0000657;Identity=0.78;Method=homology
1	20622704	20622725	-	iso-22-BZH0YM7U3; Name=NA; Parent=MI0019229|ath-MIR5635b	1	20622405	20624128	-	ID=TE_homo_5898;Name=AT1TE78470;Classification=Unassigned;Sequence_ontology=SO:0000657;Identity=0.78;Method=homology
1	20622704	20622725	-	iso-22-BZH0YM7UJ; Name=NA; Parent=MI0019229|ath-MIR5635b	1	20622405	20624128	-	ID=TE_homo_5898;Name=AT1TE78470;Classification=Unassigned;Sequence_ontology=SO:0000657;Identity=0.78;Method=homology
1	20622704	20622725	-	iso-22-BZH0YM7UK; Name=NA; Parent=MI0019229|ath-MIR5635b	1	20622405	20624128	-	ID=TE_homo_5898;Name=AT1TE78470;Classification=Unassigned;Sequence_ontology=SO:0000657;Identity=0.78;Method=homology
1	20622704	20622725	-	iso-22-BZH0YM7VJ; Name=NA; Parent=MI0019229|ath-MIR5635b	1	20622405	20624128	-	ID=TE_homo_5898;Name=AT1TE78470;Classification=Unassigned;Sequence_ontology=SO:0000657;Identity=0.78;Method=homology
1	20622705	20622725	-	iso-21-BZH0YM7UB; Name=NA; Parent=MI0019229|ath-MIR5635b	1	20622405	20624128	-	ID=TE_homo_5898;Name=AT1TE78470;Classification=Unassigned;Sequence_ontology=SO:0000657;Identity=0.78;Method=homology
1	20622705	20622725	-	iso-21-BZH0YM7UD; Name=NA; Parent=MI0019229|ath-MIR5635b	1	20622405	20624128	-	ID=TE_homo_5898;Name=AT1TE78470;Classification=Unassigned;Sequence_ontology=SO:0000657;Identity=0.78;Method=homology
1	20622705	20622725	-	iso-21-BZH0YM7UE; Name=NA; Parent=MI0019229|ath-MIR5635b	1	20622405	20624128	-	ID=TE_homo_5898;Name=AT1TE78470;Classification=Unassigned;Sequence_ontology=SO:0000657;Identity=0.78;Method=homology
1	20622705	20622725	-	iso-21-BZH0YM7WE; Name=NA; Parent=MI0019229|ath-MIR5635b	1	20622405	20624128	-	ID=TE_homo_5898;Name=AT1TE78470;Classification=Unassigned;Sequence_ontology=SO:0000657;Identity=0.78;Method=homology
1	20622706	20622725	-	iso-20-BZH0YM78; Name=NA; Parent=MI0019229|ath-MIR5635b	1	20622405	20624128	-	ID=TE_homo_5898;Name=AT1TE78470;Classification=Unassigned;Sequence_ontology=SO:0000657;Identity=0.78;Method=homology
1	20622706	20622725	-	iso-20-BZH0YM7U; Name=NA; Parent=MI0019229|ath-MIR5635b	1	20622405	20624128	-	ID=TE_homo_5898;Name=AT1TE78470;Classification=Unassigned;Sequence_ontology=SO:0000657;Identity=0.78;Method=homology
1	20622706	20622725	-	iso-20-BZH0YM7V; Name=NA; Parent=MI0019229|ath-MIR5635b	1	20622405	20624128	-	ID=TE_homo_5898;Name=AT1TE78470;Classification=Unassigned;Sequence_ontology=SO:0000657;Identity=0.78;Method=homology
1	20622706	20622725	-	iso-20-BZH0YM7W; Name=NA; Parent=MI0019229|ath-MIR5635b	1	20622405	20624128	-	ID=TE_homo_5898;Name=AT1TE78470;Classification=Unassigned;Sequence_ontology=SO:0000657;Identity=0.78;Method=homology
1	20622707	20622725	-	iso-19-BZH0YM2O; Name=NA; Parent=MI0019229|ath-MIR5635b	1	20622405	20624128	-	ID=TE_homo_5898;Name=AT1TE78470;Classification=Unassigned;Sequence_ontology=SO:0000657;Identity=0.78;Method=homology
1	20622707	20622725	-	iso-19-BZH0YM2P; Name=NA; Parent=MI0019229|ath-MIR5635b	1	20622405	20624128	-	ID=TE_homo_5898;Name=AT1TE78470;Classification=Unassigned;Sequence_ontology=SO:0000657;Identity=0.78;Method=homology
1	20622707	20622725	-	iso-19-BZH0YM2Q; Name=NA; Parent=MI0019229|ath-MIR5635b	1	20622405	20624128	-	ID=TE_homo_5898;Name=AT1TE78470;Classification=Unassigned;Sequence_ontology=SO:0000657;Identity=0.78;Method=homology
1	20622708	20622725	-	iso-18-BZH0YM0E; Name=NA; Parent=MI0019229|ath-MIR5635b	1	20622405	20624128	-	ID=TE_homo_5898;Name=AT1TE78470;Classification=Unassigned;Sequence_ontology=SO:0000657;Identity=0.78;Method=homology
1	21360165	21360184	+	iso-20-H3B60LYO; Name=NA; Parent=MI0019226|ath-MIR5649a	1	21359980	21360610	+	ID=TE_homo_6121;Name=AT1TE63680;Classification=LINE/L1;Sequence_ontology=SO:0002272;Identity=1;Method=homology
1	21360165	21360185	+	iso-21-H3B60LYOE; Name=NA; Parent=MI0019226|ath-MIR5649a	1	21359980	21360610	+	ID=TE_homo_6121;Name=AT1TE63680;Classification=LINE/L1;Sequence_ontology=SO:0002272;Identity=1;Method=homology
1	21360166	21360186	+	iso-21-VL0OJQ8EB; Name=NA; Parent=MI0019226|ath-MIR5649a	1	21359980	21360610	+	ID=TE_homo_6121;Name=AT1TE63680;Classification=LINE/L1;Sequence_ontology=SO:0002272;Identity=1;Method=homology
1	21360167	21360188	+	iso-22-1OKDHN2L3; Name=NA; Parent=MI0019226|ath-MIR5649a	1	21359980	21360610	+	ID=TE_homo_6121;Name=AT1TE63680;Classification=LINE/L1;Sequence_ontology=SO:0002272;Identity=1;Method=homology
1	21360167	21360189	+	iso-23-1OKDHN2LDQ; Name=NA; Parent=MI0019226|ath-MIR5649a	1	21359980	21360610	+	ID=TE_homo_6121;Name=AT1TE63680;Classification=LINE/L1;Sequence_ontology=SO:0002272;Identity=1;Method=homology
1	21360167	21360190	+	iso-24-1OKDHN2LHQ; Name=NA; Parent=MI0019226|ath-MIR5649a	1	21359980	21360610	+	ID=TE_homo_6121;Name=AT1TE63680;Classification=LINE/L1;Sequence_ontology=SO:0002272;Identity=1;Method=homology
1	21360168	21360190	+	iso-23-SD2FV9D50Q; Name=NA; Parent=MI0019226|ath-MIR5649a	1	21359980	21360610	+	ID=TE_homo_6121;Name=AT1TE63680;Classification=LINE/L1;Sequence_ontology=SO:0002272;Identity=1;Method=homology
1	21360168	21360191	+	iso-24-SD2FV9D5K5; Name=NA; Parent=MI0019226|ath-MIR5649a	1	21359980	21360610	+	ID=TE_homo_6121;Name=AT1TE63680;Classification=LINE/L1;Sequence_ontology=SO:0002272;Identity=1;Method=homology
1	21360170	21360194	+	iso-25-B60LYOUZ8B; Name=NA; Parent=MI0019226|ath-MIR5649a	1	21359980	21360610	+	ID=TE_homo_6121;Name=AT1TE63680;Classification=LINE/L1;Sequence_ontology=SO:0002272;Identity=1;Method=homology
1	21360191	21360214	+	iso-24-2EO2BEDYI1; Name=NA; Parent=MI0019226|ath-MIR5649a	1	21359980	21360610	+	ID=TE_homo_6121;Name=AT1TE63680;Classification=LINE/L1;Sequence_ontology=SO:0002272;Identity=1;Method=homology
1	21360191	21360214	+	iso-24-2EO2BEDYII; Name=NA; Parent=MI0019226|ath-MIR5649a	1	21359980	21360610	+	ID=TE_homo_6121;Name=AT1TE63680;Classification=LINE/L1;Sequence_ontology=SO:0002272;Identity=1;Method=homology
1	21360193	21360216	+	iso-24-DUFBDOZJF3; Name=NA; Parent=MI0019226|ath-MIR5649a	1	21359980	21360610	+	ID=TE_homo_6121;Name=AT1TE63680;Classification=LINE/L1;Sequence_ontology=SO:0002272;Identity=1;Method=homology
1	21360199	21360217	+	iso-19-OBHE9FJO; Name=NA; Parent=MI0019226|ath-MIR5649a	1	21359980	21360610	+	ID=TE_homo_6121;Name=AT1TE63680;Classification=LINE/L1;Sequence_ontology=SO:0002272;Identity=1;Method=homology
2	10356776	10356799	+	iso-24-IZV1UIHMEI; Name=ath-miR5639-5p; Alias=MIMAT0022400&ath-miR5639-5p; Parent=MI0019212|ath-MIR5639	2	10355461	10371249	+	ID=TE_struc_231;Name=TE_00000228;Classification=DNA/Helitron;Sequence_ontology=SO:0000544;Identity=NA;Method=structural
2	10356798	10356820	+	iso-23-I80FWX8QX; Name=ath-miR5639-5p; Alias=MIMAT0022400&ath-miR5639-5p; Parent=MI0019212|ath-MIR5639	2	10355461	10371249	+	ID=TE_struc_231;Name=TE_00000228;Classification=DNA/Helitron;Sequence_ontology=SO:0000544;Identity=NA;Method=structural
2	10356798	10356821	+	iso-24-I80FWX8QE6; Name=ath-miR5639-5p; Alias=MIMAT0022400&ath-miR5639-5p; Parent=MI0019212|ath-MIR5639	2	10355461	10371249	+	ID=TE_struc_231;Name=TE_00000228;Classification=DNA/Helitron;Sequence_ontology=SO:0000544;Identity=NA;Method=structural
2	10356800	10356823	+	iso-24-9D0MYMJPE0; Name=ath-miR5639-5p; Alias=MIMAT0022400&ath-miR5639-5p; Parent=MI0019212|ath-MIR5639	2	10355461	10371249	+	ID=TE_struc_231;Name=TE_00000228;Classification=DNA/Helitron;Sequence_ontology=SO:0000544;Identity=NA;Method=structural
2	10357121	10357144	+	iso-24-HOIO5OXXKE; Name=ath-miR5639-3p; Alias=MIMAT0032128&ath-miR5639-3p; Parent=MI0019212|ath-MIR5639	2	10355461	10371249	+	ID=TE_struc_231;Name=TE_00000228;Classification=DNA/Helitron;Sequence_ontology=SO:0000544;Identity=NA;Method=structural
2	10357128	10357150	+	iso-23-U2U444YEDE; Name=ath-miR5639-3p; Alias=MIMAT0032128&ath-miR5639-3p; Parent=MI0019212|ath-MIR5639	2	10355461	10371249	+	ID=TE_struc_231;Name=TE_00000228;Classification=DNA/Helitron;Sequence_ontology=SO:0000544;Identity=NA;Method=structural
2	10357133	10357155	+	iso-23-U444YEIYDE; Name=ath-miR5639-3p; Alias=MIMAT0032128&ath-miR5639-3p; Parent=MI0019212|ath-MIR5639	2	10355461	10371249	+	ID=TE_struc_231;Name=TE_00000228;Classification=DNA/Helitron;Sequence_ontology=SO:0000544;Identity=NA;Method=structural
2	10357136	10357160	+	iso-25-XX9XHNXNHE; Name=ath-miR5639-3p; Alias=MIMAT0032128&ath-miR5639-3p; Parent=MI0019212|ath-MIR5639	2	10355461	10371249	+	ID=TE_struc_231;Name=TE_00000228;Classification=DNA/Helitron;Sequence_ontology=SO:0000544;Identity=NA;Method=structural
2	10357150	10357172	+	iso-23-ZEVOY7YFDB; Name=ath-miR5639-3p; Alias=MIMAT0032128&ath-miR5639-3p; Parent=MI0019212|ath-MIR5639	2	10355461	10371249	+	ID=TE_struc_231;Name=TE_00000228;Classification=DNA/Helitron;Sequence_ontology=SO:0000544;Identity=NA;Method=structural
2	19520769	19520793	+	iso-25-9BHX26XBEB; Name=ath-miR164a; Alias=MIMAT0000185&ath-miR164a; Parent=MI0000197|ath-MIR164a	2	19520790	19521068	+	ID=TE_homo_16054;Name=AT2TE23905;Classification=RC/Helitron;Sequence_ontology=SO:0000657;Identity=0.729;Method=homology
2	19520782	19520799	+	iso-18-JUBHDZ03; Name=ath-miR164a; Alias=MIMAT0000185&ath-miR164a; Parent=MI0000197|ath-MIR164a	2	19520790	19521068	+	ID=TE_homo_16054;Name=AT2TE23905;Classification=RC/Helitron;Sequence_ontology=SO:0000657;Identity=0.729;Method=homology
2	19520784	19520802	+	iso-19-XBEBZ9KN; Name=ath-miR164a; Alias=MIMAT0000185&ath-miR164a; Parent=MI0000197|ath-MIR164a	2	19520790	19521068	+	ID=TE_homo_16054;Name=AT2TE23905;Classification=RC/Helitron;Sequence_ontology=SO:0000657;Identity=0.729;Method=homology
2	19520786	19520805	+	iso-20-BDONYZSI; Name=ath-miR164a; Alias=MIMAT0000185&ath-miR164a; Parent=MI0000197|ath-MIR164a	2	19520790	19521068	+	ID=TE_homo_16054;Name=AT2TE23905;Classification=RC/Helitron;Sequence_ontology=SO:0000657;Identity=0.729;Method=homology
2	19520788	19520808	+	iso-21-BUIZNWE8D; Name=ath-miR164a; Alias=MIMAT0000185&ath-miR164a; Parent=MI0000197|ath-MIR164a	2	19520790	19521068	+	ID=TE_homo_16054;Name=AT2TE23905;Classification=RC/Helitron;Sequence_ontology=SO:0000657;Identity=0.729;Method=homology
2	19520788	19520809	+	iso-22-BUIZNWE83; Name=ath-miR164a; Alias=MIMAT0000185&ath-miR164a; Parent=MI0000197|ath-MIR164a	2	19520790	19521068	+	ID=TE_homo_16054;Name=AT2TE23905;Classification=RC/Helitron;Sequence_ontology=SO:0000657;Identity=0.729;Method=homology
2	19520788	19520811	+	iso-24-BUIZNWE8HQ; Name=ath-miR164a; Alias=MIMAT0000185&ath-miR164a; Parent=MI0000197|ath-MIR164a	2	19520790	19521068	+	ID=TE_homo_16054;Name=AT2TE23905;Classification=RC/Helitron;Sequence_ontology=SO:0000657;Identity=0.729;Method=homology
2	19520790	19520812	+	iso-23-LEZ7959I0P; Name=ath-miR164a; Alias=MIMAT0000185&ath-miR164a; Parent=MI0000197|ath-MIR164a	2	19520790	19521068	+	ID=TE_homo_16054;Name=AT2TE23905;Classification=RC/Helitron;Sequence_ontology=SO:0000657;Identity=0.729;Method=homology
2	19520790	19520813	+	iso-24-LEZ7959IK4; Name=ath-miR164a; Alias=MIMAT0000185&ath-miR164a; Parent=MI0000197|ath-MIR164a	2	19520790	19521068	+	ID=TE_homo_16054;Name=AT2TE23905;Classification=RC/Helitron;Sequence_ontology=SO:0000657;Identity=0.729;Method=homology
2	3135	3158	+	iso-24-Q73Z7ZQZIX; Name=ath-miR5642b; Alias=MIMAT0022435&ath-miR5642b; Parent=MI0019246|ath-MIR5642b	2	2704	4107	+	ID=TE_homo_8763;Name=AT3TE61650;Classification=DNA/MuDR;Sequence_ontology=SO:0000657;Identity=0.828;Method=homology
2	3740916	3740941	+	iso-26-DZEZ4KS9VEE; Name=ath-miR8175; Alias=MIMAT0032774&ath-miR8175; Parent=MI0026805|ath-MIR8175	2	3727122	4949720	+	ID=TE_homo_11117;Name=AT1TE50890;Classification=DNA;Sequence_ontology=SO:0000657;Identity=0.758;Method=homology
2	3740924	3740943	+	iso-20-YXRMWPIY; Name=ath-miR8175; Alias=MIMAT0032774&ath-miR8175; Parent=MI0026805|ath-MIR8175	2	3727122	4949720	+	ID=TE_homo_11117;Name=AT1TE50890;Classification=DNA;Sequence_ontology=SO:0000657;Identity=0.758;Method=homology
2	4674421	4674443	+	iso-23-WQ29W6OIDL; Name=ath-miR855; Alias=MIMAT0004279&ath-miR855; Parent=MI0005411|ath-MIR855	2	3727122	4949720	+	ID=TE_homo_11117;Name=AT1TE50890;Classification=DNA;Sequence_ontology=SO:0000657;Identity=0.758;Method=homology
2	4674421	4674444	+	iso-24-WQ29W6OI1R; Name=ath-miR855; Alias=MIMAT0004279&ath-miR855; Parent=MI0005411|ath-MIR855	2	3727122	4949720	+	ID=TE_homo_11117;Name=AT1TE50890;Classification=DNA;Sequence_ontology=SO:0000657;Identity=0.758;Method=homology
2	4674444	4674466	+	iso-23-3EWWY6ME02; Name=ath-miR855; Alias=MIMAT0004279&ath-miR855; Parent=MI0005411|ath-MIR855	2	3727122	4949720	+	ID=TE_homo_11117;Name=AT1TE50890;Classification=DNA;Sequence_ontology=SO:0000657;Identity=0.758;Method=homology
2	4770532	4770550	+	iso-19-7OIMBLKO; Name=ath-miR5020c; Alias=MIMAT0022391&ath-miR5020c; Parent=MI0019203|ath-MIR5020c	2	3727122	4949720	+	ID=TE_homo_11117;Name=AT1TE50890;Classification=DNA;Sequence_ontology=SO:0000657;Identity=0.758;Method=homology
2	4770532	4770551	+	iso-20-7OIMBLZO; Name=ath-miR5020c; Alias=MIMAT0022391&ath-miR5020c; Parent=MI0019203|ath-MIR5020c	2	3727122	4949720	+	ID=TE_homo_11117;Name=AT1TE50890;Classification=DNA;Sequence_ontology=SO:0000657;Identity=0.758;Method=homology
2	4770532	4770553	+	iso-22-7OIMBLZQQ; Name=ath-miR5020c; Alias=MIMAT0022391&ath-miR5020c; Parent=MI0019203|ath-MIR5020c	2	3727122	4949720	+	ID=TE_homo_11117;Name=AT1TE50890;Classification=DNA;Sequence_ontology=SO:0000657;Identity=0.758;Method=homology
2	4770532	4770554	+	iso-23-7OIMBLZQ0O; Name=ath-miR5020c; Alias=MIMAT0022391&ath-miR5020c; Parent=MI0019203|ath-MIR5020c	2	3727122	4949720	+	ID=TE_homo_11117;Name=AT1TE50890;Classification=DNA;Sequence_ontology=SO:0000657;Identity=0.758;Method=homology
2	4770532	4770555	+	iso-24-7OIMBLZQK2; Name=ath-miR5020c; Alias=MIMAT0022391&ath-miR5020c; Parent=MI0019203|ath-MIR5020c	2	3727122	4949720	+	ID=TE_homo_11117;Name=AT1TE50890;Classification=DNA;Sequence_ontology=SO:0000657;Identity=0.758;Method=homology
2	4770532	4770556	+	iso-25-7OIMBLZQYU; Name=ath-miR5020c; Alias=MIMAT0022391&ath-miR5020c; Parent=MI0019203|ath-MIR5020c	2	3727122	4949720	+	ID=TE_homo_11117;Name=AT1TE50890;Classification=DNA;Sequence_ontology=SO:0000657;Identity=0.758;Method=homology
2	4770532	4770556	+	iso-25-7OIMBLZQYW; Name=ath-miR5020c; Alias=MIMAT0022391&ath-miR5020c; Parent=MI0019203|ath-MIR5020c	2	3727122	4949720	+	ID=TE_homo_11117;Name=AT1TE50890;Classification=DNA;Sequence_ontology=SO:0000657;Identity=0.758;Method=homology
2	4770551	4770570	+	iso-20-ZSDEZZZX; Name=ath-miR5020c; Alias=MIMAT0022391&ath-miR5020c; Parent=MI0019203|ath-MIR5020c	2	3727122	4949720	+	ID=TE_homo_11117;Name=AT1TE50890;Classification=DNA;Sequence_ontology=SO:0000657;Identity=0.758;Method=homology
2	4770551	4770570	+	iso-20-ZSDEZZZZ; Name=ath-miR5020c; Alias=MIMAT0022391&ath-miR5020c; Parent=MI0019203|ath-MIR5020c	2	3727122	4949720	+	ID=TE_homo_11117;Name=AT1TE50890;Classification=DNA;Sequence_ontology=SO:0000657;Identity=0.758;Method=homology
2	4770555	4770577	+	iso-23-O2ZZZZDX02; Name=ath-miR5020c; Alias=MIMAT0022391&ath-miR5020c; Parent=MI0019203|ath-MIR5020c	2	3727122	4949720	+	ID=TE_homo_11117;Name=AT1TE50890;Classification=DNA;Sequence_ontology=SO:0000657;Identity=0.758;Method=homology
2	4770555	4770578	+	iso-24-O2ZZZZDXJF; Name=ath-miR5020c; Alias=MIMAT0022391&ath-miR5020c; Parent=MI0019203|ath-MIR5020c	2	3727122	4949720	+	ID=TE_homo_11117;Name=AT1TE50890;Classification=DNA;Sequence_ontology=SO:0000657;Identity=0.758;Method=homology
2	4770557	4770581	+	iso-25-FNZZZOYMBB; Name=ath-miR5020c; Alias=MIMAT0022391&ath-miR5020c; Parent=MI0019203|ath-MIR5020c	2	3727122	4949720	+	ID=TE_homo_11117;Name=AT1TE50890;Classification=DNA;Sequence_ontology=SO:0000657;Identity=0.758;Method=homology
2	4770570	4770588	+	iso-19-DX8BBOEI; Name=ath-miR5020c; Alias=MIMAT0022391&ath-miR5020c; Parent=MI0019203|ath-MIR5020c	2	3727122	4949720	+	ID=TE_homo_11117;Name=AT1TE50890;Classification=DNA;Sequence_ontology=SO:0000657;Identity=0.758;Method=homology
2	4770570	4770589	+	iso-20-DX8BBO04; Name=ath-miR5020c; Alias=MIMAT0022391&ath-miR5020c; Parent=MI0019203|ath-MIR5020c	2	3727122	4949720	+	ID=TE_homo_11117;Name=AT1TE50890;Classification=DNA;Sequence_ontology=SO:0000657;Identity=0.758;Method=homology
2	4770570	4770589	+	iso-20-DX8BBO0M; Name=ath-miR5020c; Alias=MIMAT0022391&ath-miR5020c; Parent=MI0019203|ath-MIR5020c	2	3727122	4949720	+	ID=TE_homo_11117;Name=AT1TE50890;Classification=DNA;Sequence_ontology=SO:0000657;Identity=0.758;Method=homology
2	4770570	4770589	+	iso-20-DX8BBO0N; Name=ath-miR5020c; Alias=MIMAT0022391&ath-miR5020c; Parent=MI0019203|ath-MIR5020c	2	3727122	4949720	+	ID=TE_homo_11117;Name=AT1TE50890;Classification=DNA;Sequence_ontology=SO:0000657;Identity=0.758;Method=homology
2	4770570	4770590	+	iso-21-DX8BBO0NE; Name=ath-miR5020c; Alias=MIMAT0022391&ath-miR5020c; Parent=MI0019203|ath-MIR5020c	2	3727122	4949720	+	ID=TE_homo_11117;Name=AT1TE50890;Classification=DNA;Sequence_ontology=SO:0000657;Identity=0.758;Method=homology
2	7008556	7008576	+	iso-21-7NXU7WFDB; Name=ath-miR416; Alias=MIMAT0001324&ath-miR416; Parent=MI0001427|ath-MIR416	2	7008004	7009286	+	ID=TE_homo_11745;Name=AT2TE19355;Classification=DNA/MuDR;Sequence_ontology=SO:0000657;Identity=1;Method=homology
2	10356816	10356836	+	iso-21-H2IMI8ZO0; Name=NA; Parent=MI0019212|ath-MIR5639	2	10355461	10371249	+	ID=TE_struc_231;Name=TE_00000228;Classification=DNA/Helitron;Sequence_ontology=SO:0000544;Identity=NA;Method=structural
2	10356820	10356841	+	iso-22-DWJY7XFKQ; Name=NA; Parent=MI0019212|ath-MIR5639	2	10355461	10371249	+	ID=TE_struc_231;Name=TE_00000228;Classification=DNA/Helitron;Sequence_ontology=SO:0000544;Identity=NA;Method=structural
2	10356820	10356843	+	iso-24-DWJY7XFKKQ; Name=NA; Parent=MI0019212|ath-MIR5639	2	10355461	10371249	+	ID=TE_struc_231;Name=TE_00000228;Classification=DNA/Helitron;Sequence_ontology=SO:0000544;Identity=NA;Method=structural
2	10356822	10356844	+	iso-23-96Z3Y01N0P; Name=NA; Parent=MI0019212|ath-MIR5639	2	10355461	10371249	+	ID=TE_struc_231;Name=TE_00000228;Classification=DNA/Helitron;Sequence_ontology=SO:0000544;Identity=NA;Method=structural
2	10356822	10356845	+	iso-24-96Z3Y01NKL; Name=NA; Parent=MI0019212|ath-MIR5639	2	10355461	10371249	+	ID=TE_struc_231;Name=TE_00000228;Classification=DNA/Helitron;Sequence_ontology=SO:0000544;Identity=NA;Method=structural
2	10356824	10356847	+	iso-24-8NRZD07ZH6; Name=NA; Parent=MI0019212|ath-MIR5639	2	10355461	10371249	+	ID=TE_struc_231;Name=TE_00000228;Classification=DNA/Helitron;Sequence_ontology=SO:0000544;Identity=NA;Method=structural
2	10356864	10356885	+	iso-22-ZYSK7BFLO; Name=NA; Parent=MI0019212|ath-MIR5639	2	10355461	10371249	+	ID=TE_struc_231;Name=TE_00000228;Classification=DNA/Helitron;Sequence_ontology=SO:0000544;Identity=NA;Method=structural
2	10356864	10356887	+	iso-24-ZYSK7BFLJE; Name=NA; Parent=MI0019212|ath-MIR5639	2	10355461	10371249	+	ID=TE_struc_231;Name=TE_00000228;Classification=DNA/Helitron;Sequence_ontology=SO:0000544;Identity=NA;Method=structural
2	10356871	10356891	+	iso-21-13O0HLYEE; Name=NA; Parent=MI0019212|ath-MIR5639	2	10355461	10371249	+	ID=TE_struc_231;Name=TE_00000228;Classification=DNA/Helitron;Sequence_ontology=SO:0000544;Identity=NA;Method=structural
2	10356876	10356895	+	iso-20-O0HLYE9L; Name=NA; Parent=MI0019212|ath-MIR5639	2	10355461	10371249	+	ID=TE_struc_231;Name=TE_00000228;Classification=DNA/Helitron;Sequence_ontology=SO:0000544;Identity=NA;Method=structural
2	10356891	10356914	+	iso-24-9LY0IODQEX; Name=NA; Parent=MI0019212|ath-MIR5639	2	10355461	10371249	+	ID=TE_struc_231;Name=TE_00000228;Classification=DNA/Helitron;Sequence_ontology=SO:0000544;Identity=NA;Method=structural
2	10356896	10356919	+	iso-24-Y0IODQ1B2Q; Name=NA; Parent=MI0019212|ath-MIR5639	2	10355461	10371249	+	ID=TE_struc_231;Name=TE_00000228;Classification=DNA/Helitron;Sequence_ontology=SO:0000544;Identity=NA;Method=structural
2	10356908	10356929	+	iso-22-VPO3ZBYNQ; Name=NA; Parent=MI0019212|ath-MIR5639	2	10355461	10371249	+	ID=TE_struc_231;Name=TE_00000228;Classification=DNA/Helitron;Sequence_ontology=SO:0000544;Identity=NA;Method=structural
2	10356908	10356930	+	iso-23-VPO3ZBYN0O; Name=NA; Parent=MI0019212|ath-MIR5639	2	10355461	10371249	+	ID=TE_struc_231;Name=TE_00000228;Classification=DNA/Helitron;Sequence_ontology=SO:0000544;Identity=NA;Method=structural
2	10356908	10356930	+	iso-23-VPO3ZBYN0P; Name=NA; Parent=MI0019212|ath-MIR5639	2	10355461	10371249	+	ID=TE_struc_231;Name=TE_00000228;Classification=DNA/Helitron;Sequence_ontology=SO:0000544;Identity=NA;Method=structural
2	10356908	10356931	+	iso-24-VPO3ZBYNK4; Name=NA; Parent=MI0019212|ath-MIR5639	2	10355461	10371249	+	ID=TE_struc_231;Name=TE_00000228;Classification=DNA/Helitron;Sequence_ontology=SO:0000544;Identity=NA;Method=structural
2	10356909	10356927	+	iso-19-HKDNXEJE; Name=NA; Parent=MI0019212|ath-MIR5639	2	10355461	10371249	+	ID=TE_struc_231;Name=TE_00000228;Classification=DNA/Helitron;Sequence_ontology=SO:0000544;Identity=NA;Method=structural
2	10356909	10356928	+	iso-20-HKDNXEVZ; Name=NA; Parent=MI0019212|ath-MIR5639	2	10355461	10371249	+	ID=TE_struc_231;Name=TE_00000228;Classification=DNA/Helitron;Sequence_ontology=SO:0000544;Identity=NA;Method=structural
2	10356909	10356929	+	iso-21-HKDNXEVZE; Name=NA; Parent=MI0019212|ath-MIR5639	2	10355461	10371249	+	ID=TE_struc_231;Name=TE_00000228;Classification=DNA/Helitron;Sequence_ontology=SO:0000544;Identity=NA;Method=structural
2	10356914	10356937	+	iso-24-DNXEVZ9LEE; Name=NA; Parent=MI0019212|ath-MIR5639	2	10355461	10371249	+	ID=TE_struc_231;Name=TE_00000228;Classification=DNA/Helitron;Sequence_ontology=SO:0000544;Identity=NA;Method=structural
2	10356956	10356977	+	iso-22-B0UEZ6NXQ; Name=NA; Parent=MI0019212|ath-MIR5639	2	10355461	10371249	+	ID=TE_struc_231;Name=TE_00000228;Classification=DNA/Helitron;Sequence_ontology=SO:0000544;Identity=NA;Method=structural
2	10356965	10356987	+	iso-23-Z9EZF0IL0Q; Name=NA; Parent=MI0019212|ath-MIR5639	2	10355461	10371249	+	ID=TE_struc_231;Name=TE_00000228;Classification=DNA/Helitron;Sequence_ontology=SO:0000544;Identity=NA;Method=structural
2	10356968	10356991	+	iso-24-8IY2F4V912; Name=NA; Parent=MI0019212|ath-MIR5639	2	10355461	10371249	+	ID=TE_struc_231;Name=TE_00000228;Classification=DNA/Helitron;Sequence_ontology=SO:0000544;Identity=NA;Method=structural
2	10356968	10356992	+	iso-25-8IY2F4V9K5; Name=NA; Parent=MI0019212|ath-MIR5639	2	10355461	10371249	+	ID=TE_struc_231;Name=TE_00000228;Classification=DNA/Helitron;Sequence_ontology=SO:0000544;Identity=NA;Method=structural
2	10356968	10356992	+	iso-25-8IY2F4V9KQ; Name=NA; Parent=MI0019212|ath-MIR5639	2	10355461	10371249	+	ID=TE_struc_231;Name=TE_00000228;Classification=DNA/Helitron;Sequence_ontology=SO:0000544;Identity=NA;Method=structural
2	10356968	10356993	+	iso-26-8IY2F4V9KQE; Name=NA; Parent=MI0019212|ath-MIR5639	2	10355461	10371249	+	ID=TE_struc_231;Name=TE_00000228;Classification=DNA/Helitron;Sequence_ontology=SO:0000544;Identity=NA;Method=structural
2	10356974	10356995	+	iso-22-VB5WIRKBH; Name=NA; Parent=MI0019212|ath-MIR5639	2	10355461	10371249	+	ID=TE_struc_231;Name=TE_00000228;Classification=DNA/Helitron;Sequence_ontology=SO:0000544;Identity=NA;Method=structural
2	10356974	10356996	+	iso-23-VB5WIRKBZ; Name=NA; Parent=MI0019212|ath-MIR5639	2	10355461	10371249	+	ID=TE_struc_231;Name=TE_00000228;Classification=DNA/Helitron;Sequence_ontology=SO:0000544;Identity=NA;Method=structural
2	10356974	10356997	+	iso-24-VB5WIRKBFE; Name=NA; Parent=MI0019212|ath-MIR5639	2	10355461	10371249	+	ID=TE_struc_231;Name=TE_00000228;Classification=DNA/Helitron;Sequence_ontology=SO:0000544;Identity=NA;Method=structural
2	10356976	10356997	+	iso-22-O29Q8RB0Q; Name=NA; Parent=MI0019212|ath-MIR5639	2	10355461	10371249	+	ID=TE_struc_231;Name=TE_00000228;Classification=DNA/Helitron;Sequence_ontology=SO:0000544;Identity=NA;Method=structural
2	10356983	10357006	+	iso-24-V9KODNU3F6; Name=NA; Parent=MI0019212|ath-MIR5639	2	10355461	10371249	+	ID=TE_struc_231;Name=TE_00000228;Classification=DNA/Helitron;Sequence_ontology=SO:0000544;Identity=NA;Method=structural
2	10356985	10357004	+	iso-20-YR2B7X1S; Name=NA; Parent=MI0019212|ath-MIR5639	2	10355461	10371249	+	ID=TE_struc_231;Name=TE_00000228;Classification=DNA/Helitron;Sequence_ontology=SO:0000544;Identity=NA;Method=structural
2	10356992	10357015	+	iso-24-B3Y08B7EEI; Name=NA; Parent=MI0019212|ath-MIR5639	2	10355461	10371249	+	ID=TE_struc_231;Name=TE_00000228;Classification=DNA/Helitron;Sequence_ontology=SO:0000544;Identity=NA;Method=structural
[truncated: 3,270 more rows]
