# Supplementary material for: athisomiRDB: A comprehensive database of Arabidopsis isomiRs
Source: Database (Oxford). 2024 Nov 8;2024:baae115. doi: 10.1093/database/baae115 (PMC11544919; doi:10.1093/database/baae115)
Supplement: baae115_Supp [file baae115_supp.zip › baae115_Supp/Supplementary Table S6.xlsx]

## Sheet: isomiR_psRNATarget
isomiR ID	Target_Acc.	miRNA_start	miRNA_end	Target_start	Target_end	isomiR_aligned_fragment	Target_aligned_fragment	Inhibition	Target_Desc.
iso-18-02FL50D1	AT1G27370.6	1	18	2739	2756	ACAGAAGAUAGAGAGCAC	GUGCUCUCUCUCUUCUGU	Cleavage	| squamosa promoter binding protein-like 10 | Chr1:9505115-9508542 REVERSE LENGTH=3184 | 201606
iso-18-02FL50D1	AT1G27370.1	1	18	2630	2647	ACAGAAGAUAGAGAGCAC	GUGCUCUCUCUCUUCUGU	Cleavage	| squamosa promoter binding protein-like 10 | Chr1:9505115-9508542 REVERSE LENGTH=3075 | 201606
iso-18-02FL50D1	AT1G27370.3	1	18	2442	2459	ACAGAAGAUAGAGAGCAC	GUGCUCUCUCUCUUCUGU	Cleavage	| squamosa promoter binding protein-like 10 | Chr1:9505115-9508542 REVERSE LENGTH=2887 | 201606
iso-18-02FL50D1	AT1G27370.5	1	18	2372	2389	ACAGAAGAUAGAGAGCAC	GUGCUCUCUCUCUUCUGU	Cleavage	| squamosa promoter binding protein-like 10 | Chr1:9505112-9508525 REVERSE LENGTH=2820 | 201606
iso-18-02FL50D1	AT1G27360.1	1	18	2330	2347	ACAGAAGAUAGAGAGCAC	GUGCUCUCUCUCUUCUGU	Cleavage	| squamosa promoter-like 11 | Chr1:9500894-9504023 FORWARD LENGTH=2735 | 201606
iso-18-02FL50D1	AT1G27360.4	1	18	2227	2244	ACAGAAGAUAGAGAGCAC	GUGCUCUCUCUCUUCUGU	Cleavage	| squamosa promoter-like 11 | Chr1:9500894-9504023 FORWARD LENGTH=2632 | 201606
iso-18-02FL50D1	AT1G27360.3	1	18	2123	2140	ACAGAAGAUAGAGAGCAC	GUGCUCUCUCUCUUCUGU	Cleavage	| squamosa promoter-like 11 | Chr1:9500894-9504023 FORWARD LENGTH=2528 | 201606
iso-18-02FL50D1	AT5G43270.1	1	18	1891	1908	ACAGAAGAUAGAGAGCAC	GUGCUCUCUCUCUUCUGU	Cleavage	| squamosa promoter binding protein-like 2 | Chr5:17360287-17363678 REVERSE LENGTH=2381 | 201606
iso-18-02FL50D1	AT5G50570.2	1	18	1634	1651	ACAGAAGAUAGAGAGCAC	GUGCUCUCUCUCUUCUGU	Cleavage	| Squamosa promoter-binding protein-like (SBP domain) transcription factor family protein | Chr5:20582083-20584547 REVERSE LENGTH=2308 | 201606
iso-18-02FL50D1	AT5G43270.3	1	18	1807	1824	ACAGAAGAUAGAGAGCAC	GUGCUCUCUCUCUUCUGU	Cleavage	| squamosa promoter binding protein-like 2 | Chr5:17360287-17363678 REVERSE LENGTH=2297 | 201606
iso-18-02NMPJ0Q	AT4G29170.1	1	18	929	946	ACAGACUGUCGCAGCUUU	AAGGUUGCAACAGUCUGU	Translation	| Mnd1 family protein | Chr4:14382836-14385465 FORWARD LENGTH=1179 | 201606
iso-18-02NMPJ0Q	AT4G29170.3	1	18	1087	1104	ACAGACUGUCGCAGCUUU	AAGGUUGCAACAGUCUGU	Translation	| Mnd1 family protein | Chr4:14382819-14385400 FORWARD LENGTH=1272 | 201606
iso-25-ZZXRMFIMYU	AT5G37380.6	1	25	992	1016	UUUUUUGCCCCGGCAAUGUCUUCGA	UGAAAGACAUUGCCGGGGCUAAGAA	Cleavage	| Chaperone DnaJ-domain superfamily protein | Chr5:14816745-14819346 REVERSE LENGTH=2516 | 201606
iso-18-02NMPJ0Q	AT4G29170.2	1	18	1024	1041	ACAGACUGUCGCAGCUUU	AAGGUUGCAACAGUCUGU	Translation	| Mnd1 family protein | Chr4:14382836-14385465 FORWARD LENGTH=1274 | 201606
iso-18-02NMPJ0Q	AT5G52930.1	1	18	891	908	ACAGACUGUCGCAGCUUU	AAAGCUGCGAUGGUCUUC	Cleavage	| hypothetical protein (DUF295) | Chr5:21470299-21471861 FORWARD LENGTH=1563 | 201606
iso-18-02NMPJ0Q	AT3G17450.2	1	18	714	731	ACAGACUGUCGCAGCUUU	AAAGCUGAGGCAGUCUGA	Translation	| hAT dimerization domain-containing protein | Chr3:5972669-5976167 REVERSE LENGTH=3241 | 201606
iso-18-02NMPJ0Q	AT3G17450.1	1	18	626	643	ACAGACUGUCGCAGCUUU	AAAGCUGAGGCAGUCUGA	Translation	| hAT dimerization domain-containing protein | Chr3:5972580-5976211 REVERSE LENGTH=3242 | 201606
iso-18-02NMPJ0Q	AT1G15015.1	1	18	590	607	ACAGACUGUCGCAGCUUU	AAAGUUGUGACGGUCUAU	Cleavage	| F-box family protein | Chr1:5172081-5172923 FORWARD LENGTH=843 | 201606
iso-18-02NMPJ0Q	AT4G12020.1	1	18	3866	3883	ACAGACUGUCGCAGCUUU	AAGGUUGCAACAGUUUGU	Translation	| protein kinase family protein | Chr4:7201656-7208937 FORWARD LENGTH=5738 | 201606
iso-18-02NMPJ0Q	AT4G12020.3	1	18	3866	3883	ACAGACUGUCGCAGCUUU	AAGGUUGCAACAGUUUGU	Translation	| protein kinase family protein | Chr4:7201656-7209648 FORWARD LENGTH=5819 | 201606
iso-18-02NMPJ0Q	AT4G12020.10	1	18	3874	3891	ACAGACUGUCGCAGCUUU	AAGGUUGCAACAGUUUGU	Translation	| protein kinase family protein | Chr4:7201624-7209673 FORWARD LENGTH=5852 | 201606
iso-18-052631V	AT5G61660.1	1	18	414	431	ACCACCACCACCGCCACC	GGUGGCGGUGGUGGUGGU	Cleavage	| glycine-rich protein | Chr5:24778653-24779945 REVERSE LENGTH=1293 | 201606
iso-18-052631V	AT2G18960.3	1	18	788	805	ACCACCACCACCGCCACC	GGUGGUGGUGGUGGUGGU	Cleavage	| H[+]-ATPase 1 | Chr2:8222153-8227622 FORWARD LENGTH=4073 | 201606
iso-18-052631V	AT2G18960.2	1	18	526	543	ACCACCACCACCGCCACC	GGUGGUGGUGGUGGUGGU	Cleavage	| H[+]-ATPase 1 | Chr2:8221514-8227622 FORWARD LENGTH=3925 | 201606
iso-18-052631V	AT3G06480.2	1	18	2720	2737	ACCACCACCACCGCCACC	GGUGGUGGUGGUGGUGGU	Cleavage	| DEAD box RNA helicase family protein | Chr3:1985338-1990245 REVERSE LENGTH=3900 | 201606
iso-18-052631V	AT3G06480.2	1	18	2825	2842	ACCACCACCACCGCCACC	GGUGGGCGUGGUGGUGGG	Cleavage	| DEAD box RNA helicase family protein | Chr3:1985338-1990245 REVERSE LENGTH=3900 | 201606
iso-18-052631V	AT3G51770.2	1	18	502	519	ACCACCACCACCGCCACC	GGUGGUGGUGGUGGUGGU	Cleavage	| tetratricopeptide repeat (TPR)-containing protein | Chr3:19199750-19204464 REVERSE LENGTH=3833 | 201606
iso-18-052631V	AT3G51770.1	1	18	496	513	ACCACCACCACCGCCACC	GGUGGUGGUGGUGGUGGU	Cleavage	| tetratricopeptide repeat (TPR)-containing protein | Chr3:19199781-19204464 REVERSE LENGTH=3796 | 201606
iso-18-052631V	AT3G06480.1	1	18	2633	2650	ACCACCACCACCGCCACC	GGUGGUGGUGGUGGUGGU	Cleavage	| DEAD box RNA helicase family protein | Chr3:1985455-1990244 REVERSE LENGTH=3696 | 201606
iso-18-052631V	AT3G06480.1	1	18	2738	2755	ACCACCACCACCGCCACC	GGUGGGCGUGGUGGUGGG	Cleavage	| DEAD box RNA helicase family protein | Chr3:1985455-1990244 REVERSE LENGTH=3696 | 201606
iso-18-052631V	AT2G16250.1	1	18	3002	3019	ACCACCACCACCGCCACC	GGUGGUGGUGGUGGUGGU	Cleavage	| Leucine-rich repeat protein kinase family protein | Chr2:7039682-7043354 REVERSE LENGTH=3169 | 201606
iso-18-052631V	AT1G07530.1	1	18	882	899	ACCACCACCACCGCCACC	GGUGGUGGUGGUGGUGGU	Cleavage	| SCARECROW-like 14 | Chr1:2313581-2316507 REVERSE LENGTH=2826 | 201606
iso-18-052631V	AT5G64330.1	1	18	1913	1930	ACCACCACCACCGCCACC	GGUGGUGGUGGUGGUGGU	Cleavage	| Phototropic-responsive NPH3 family protein | Chr5:25727126-25730358 FORWARD LENGTH=2816 | 201606
iso-18-0DKMID7	AT2G02400.1	1	18	1345	1362	ACAACCCAUCAUGACAAU	AUUGUCAUGAUAGGUUGU	Cleavage	| NAD(P)-binding Rossmann-fold superfamily protein | Chr2:631140-632637 REVERSE LENGTH=1418 | 201606
iso-18-0DKMID7	AT2G04410.1	1	18	485	502	ACAACCCAUCAUGACAAU	AUUGGUGUGAUGGGUUGU	Cleavage	| RPM1-interacting protein 4 (RIN4) family protein | Chr2:1533697-1535118 REVERSE LENGTH=615 | 201606
iso-18-0DKMID7	AT2G18750.1	1	18	2402	2419	ACAACCCAUCAUGACAAU	AUUGUGAUGAUGGGUUUU	Cleavage	| Calmodulin-binding protein | Chr2:8125128-8128702 FORWARD LENGTH=2700 | 201606
iso-18-0DKMID7	AT2G18750.3	1	18	2518	2535	ACAACCCAUCAUGACAAU	AUUGUGAUGAUGGGUUUU	Cleavage	| Calmodulin-binding protein | Chr2:8125128-8128702 FORWARD LENGTH=2816 | 201606
iso-18-0DKMID7	AT2G18750.2	1	18	2609	2626	ACAACCCAUCAUGACAAU	AUUGUGAUGAUGGGUUUU	Cleavage	| Calmodulin-binding protein | Chr2:8125128-8128702 FORWARD LENGTH=2907 | 201606
iso-18-0DKMID7	AT1G24265.1	1	18	617	634	ACAACCCAUCAUGACAAU	AUUGAUAUGAUGGGUCGU	Cleavage	| bZIP transcription factor%2C putative (DUF1664) | Chr1:8600391-8603849 FORWARD LENGTH=1417 | 201606
iso-18-0DKMID7	AT1G24265.2	1	18	688	705	ACAACCCAUCAUGACAAU	AUUGAUAUGAUGGGUCGU	Cleavage	| bZIP transcription factor%2C putative (DUF1664) | Chr1:8600391-8603849 FORWARD LENGTH=1488 | 201606
iso-18-0DKMID7	AT1G24265.3	1	18	636	653	ACAACCCAUCAUGACAAU	AUUGAUAUGAUGGGUCGU	Cleavage	| bZIP transcription factor%2C putative (DUF1664) | Chr1:8600477-8603913 FORWARD LENGTH=1500 | 201606
iso-18-0DKMID7	AT1G27020.1	1	18	1329	1346	ACAACCCAUCAUGACAAU	AGUGUCAUGGUGGGGUGU	Cleavage	| plant/protein | Chr1:9378404-9380790 FORWARD LENGTH=1529 | 201606
iso-18-0DKMID7	AT4G31070.1	1	18	439	456	ACAACCCAUCAUGACAAU	GUUGCCAGGAUGGGUUGU	Translation	| PPR superfamily protein | Chr4:15117756-15120608 REVERSE LENGTH=2662 | 201606
iso-18-0EXNP27	AT4G34460.2	1	18	1816	1833	ACAAUUGAUUGCAGAAAU	AAUUCUGUAAUCAAUUGU	Cleavage	| GTP binding protein beta 1 | Chr4:16477136-16479504 REVERSE LENGTH=1868 | 201606
iso-18-0EXNP27	AT4G34460.1	1	18	1693	1710	ACAAUUGAUUGCAGAAAU	AAUUCUGUAAUCAAUUGU	Cleavage	| GTP binding protein beta 1 | Chr4:16477031-16479620 REVERSE LENGTH=1850 | 201606
iso-18-0EXNP27	AT4G34460.3	1	18	1590	1607	ACAAUUGAUUGCAGAAAU	AAUUCUGUAAUCAAUUGU	Cleavage	| GTP binding protein beta 1 | Chr4:16477136-16479506 REVERSE LENGTH=1642 | 201606
iso-18-0EXNP27	AT4G34460.4	1	18	1564	1581	ACAAUUGAUUGCAGAAAU	AAUUCUGUAAUCAAUUGU	Cleavage	| GTP binding protein beta 1 | Chr4:16477136-16479506 REVERSE LENGTH=1616 | 201606
iso-18-0EXNP27	AT3G48860.2	1	18	2155	2172	ACAAUUGAUUGCAGAAAU	AUUUUUGCAAUCAAUUCC	Cleavage	| coiled-coil protein | Chr3:18117343-18122812 FORWARD LENGTH=2969 | 201606
iso-18-0EXNP27	AT3G48860.3	1	18	2380	2397	ACAAUUGAUUGCAGAAAU	AUUUUUGCAAUCAAUUCC	Cleavage	| coiled-coil protein | Chr3:18117237-18122093 FORWARD LENGTH=2475 | 201606
iso-18-0EXNP27	AT3G60680.1	1	18	1898	1915	ACAAUUGAUUGCAGAAAU	UUUUCUGUGAUUAAUUGU	Cleavage	| DUF641 family protein (DUF641) | Chr3:22429960-22432106 FORWARD LENGTH=2147 | 201606
iso-18-0EXNP27	AT3G05520.2	1	18	509	526	ACAAUUGAUUGCAGAAAU	AUGUCUGCAGUUAAUUGU	Cleavage	| Subunits of heterodimeric actin filament capping protein Capz superfamily | Chr3:1598547-1601437 FORWARD LENGTH=1213 | 201606
iso-18-0EXNP27	AT3G05520.1	1	18	509	526	ACAAUUGAUUGCAGAAAU	AUGUCUGCAGUUAAUUGU	Cleavage	| Subunits of heterodimeric actin filament capping protein Capz superfamily | Chr3:1598547-1601310 FORWARD LENGTH=1167 | 201606
iso-18-0EXNP27	AT3G05520.3	1	18	607	624	ACAAUUGAUUGCAGAAAU	AUGUCUGCAGUUAAUUGU	Cleavage	| Subunits of heterodimeric actin filament capping protein Capz superfamily | Chr3:1598449-1601134 FORWARD LENGTH=1089 | 201606
iso-18-0F0F00DP	AT1G55930.1	1	18	415	432	ACACAACACAACAAGCUG	CAGUUUGUUGUGUUGAGU	Cleavage	| CBS domain-containing protein / transporter associated domain-containing protein | Chr1:20918685-20922786 FORWARD LENGTH=2825 | 201606
iso-18-0F0F00DP	AT1G55930.2	1	18	417	434	ACACAACACAACAAGCUG	CAGUUUGUUGUGUUGAGU	Cleavage	| CBS domain-containing protein / transporter associated domain-containing protein | Chr1:20918683-20922290 FORWARD LENGTH=2398 | 201606
iso-18-0F0F00DP	AT2G39730.2	1	18	305	322	ACACAACACAACAAGCUG	CAGCUUCUUGUGUUGUGA	Cleavage	| rubisco activase | Chr2:16570746-16573692 REVERSE LENGTH=1988 | 201606
iso-18-0F0F00DP	AT2G39730.1	1	18	305	322	ACACAACACAACAAGCUG	CAGCUUCUUGUGUUGUGA	Cleavage	| rubisco activase | Chr2:16570746-16573692 REVERSE LENGTH=1977 | 201606
iso-18-0F0F00DP	AT2G39730.3	1	18	132	149	ACACAACACAACAAGCUG	CAGCUUCUUGUGUUGUGA	Cleavage	| rubisco activase | Chr2:16570746-16573519 REVERSE LENGTH=1928 | 201606
iso-18-0F0F00DP	AT5G52800.2	1	18	1471	1488	ACACAACACAACAAGCUG	CAACUUGUUGUGUUGUGG	Cleavage	| DNA primase | Chr5:21395944-21398636 FORWARD LENGTH=1539 | 201606
iso-18-0F0F00DP	AT3G58130.1	1	18	1133	1150	ACACAACACAACAAGCUG	CAGCUUGUAGUGUUGUGG	Translation	| N-acetylglucosaminylphosphatidylinositol de-N-acetylase family protein | Chr3:21527640-21529905 FORWARD LENGTH=1331 | 201606
iso-18-0F0F00DP	AT3G58130.2	1	18	966	983	ACACAACACAACAAGCUG	CAGCUUGUAGUGUUGUGG	Translation	| N-acetylglucosaminylphosphatidylinositol de-N-acetylase family protein | Chr3:21527530-21529905 FORWARD LENGTH=1164 | 201606
iso-18-0F0F00DP	AT5G44130.1	1	18	972	989	ACACAACACAACAAGCUG	GGACUUGUUGUGUUGUGU	Cleavage	| FASCICLIN-like arabinogalactan protein 13 precursor | Chr5:17760865-17762089 FORWARD LENGTH=1225 | 201606
iso-18-0F0F00DP	AT4G35985.1	1	18	1816	1833	ACACAACACAACAAGCUG	GAUUUUGUUGUGUUGUGU	Cleavage	| Senescence/dehydration-associated protein-like protein | Chr4:17031945-17034244 REVERSE LENGTH=2052 | 201606
iso-18-0F5B0BDS	AT4G16045.1	1	18	90	107	ACACAGAGAAACAAAGAG	CUCUUUGUUUCUCUGUGU	Cleavage	| TRAF-like superfamily protein | Chr4:9089906-9091860 FORWARD LENGTH=1149 | 201606
iso-18-0F5B0BDS	AT5G43560.1	1	18	851	868	ACACAGAGAAACAAAGAG	CUCUUUGUUUCUAUGUGU	Cleavage	| TRAF-like superfamily protein | Chr5:17500531-17505646 FORWARD LENGTH=3800 | 201606
iso-18-0F5B0BDS	AT1G04300.2	1	18	647	664	ACACAGAGAAACAAAGAG	CUCCUUGUUUCUCUGUGU	Cleavage	| TRAF-like superfamily protein | Chr1:1148659-1154652 REVERSE LENGTH=3783 | 201606
iso-18-0F5B0BDS	AT1G04300.5	1	18	662	679	ACACAGAGAAACAAAGAG	CUCCUUGUUUCUCUGUGU	Cleavage	| TRAF-like superfamily protein | Chr1:1148611-1154667 REVERSE LENGTH=3758 | 201606
iso-18-0F5B0BDS	AT1G04300.1	1	18	545	562	ACACAGAGAAACAAAGAG	CUCCUUGUUUCUCUGUGU	Cleavage	| TRAF-like superfamily protein | Chr1:1148564-1154659 REVERSE LENGTH=3688 | 201606
iso-18-0F5B0BDS	AT1G04300.3	1	18	538	555	ACACAGAGAAACAAAGAG	CUCCUUGUUUCUCUGUGU	Cleavage	| TRAF-like superfamily protein | Chr1:1148659-1154652 REVERSE LENGTH=3610 | 201606
iso-18-0F5B0BDS	AT5G43560.2	1	18	521	538	ACACAGAGAAACAAAGAG	CUCUUUGUUUCUAUGUGU	Cleavage	| TRAF-like superfamily protein | Chr5:17500376-17505713 FORWARD LENGTH=3537 | 201606
iso-18-0F5B0BDS	AT5G43560.2	1	18	20	37	ACACAGAGAAACAAAGAG	CUCUCUGUUUCGCUGUGU	Cleavage	| TRAF-like superfamily protein | Chr5:17500376-17505713 FORWARD LENGTH=3537 | 201606
iso-18-0F5B0BDS	AT1G04300.4	1	18	425	442	ACACAGAGAAACAAAGAG	CUCCUUGUUUCUCUGUGU	Cleavage	| TRAF-like superfamily protein | Chr1:1148597-1154596 REVERSE LENGTH=3535 | 201606
iso-18-0F5B0BDS	AT2G03810.4	1	18	558	575	ACACAGAGAAACAAAGAG	CUCUUUGUCUCUCUGUGU	Translation	| 18S pre-ribosomal assembly protein gar2-like protein | Chr2:1160947-1164657 FORWARD LENGTH=2544 | 201606
iso-18-0F5B0BDS	AT3G01080.2	1	18	60	77	ACACAGAGAAACAAAGAG	CUCUUUGUUUCUCUCUGU	Cleavage	| WRKY DNA-binding protein 58 | Chr3:25355-27712 FORWARD LENGTH=1801 | 201606
iso-18-0IO37YDY	AT1G50930.2	1	18	75	92	ACACUGAAGUGUUUGGGG	CCCCAAACACUUCAAUGG	Cleavage	| Serine/Threonine-kinase | Chr1:18876810-18877544 FORWARD LENGTH=646 | 201606
iso-18-0IO37YDY	AT1G50930.1	1	18	75	92	ACACUGAAGUGUUUGGGG	CCCCAAACACUUCAAUGG	Cleavage	| Serine/Threonine-kinase | Chr1:18876810-18877844 FORWARD LENGTH=817 | 201606
iso-18-0IO37YDY	AT1G12900.4	1	18	1056	1073	ACACUGAAGUGUUUGGGG	CUCCAAACGUUUCAGUGG	Cleavage	| glyceraldehyde 3-phosphate dehydrogenase A subunit 2 | Chr1:4392610-4394394 REVERSE LENGTH=1381 | 201606
iso-18-0IO37YDY	AT1G12900.3	1	18	940	957	ACACUGAAGUGUUUGGGG	CUCCAAACGUUUCAGUGG	Cleavage	| glyceraldehyde 3-phosphate dehydrogenase A subunit 2 | Chr1:4392486-4394343 REVERSE LENGTH=1389 | 201606
iso-18-0IO37YDY	AT1G12900.2	1	18	1020	1037	ACACUGAAGUGUUUGGGG	CUCCAAACGUUUCAGUGG	Cleavage	| glyceraldehyde 3-phosphate dehydrogenase A subunit 2 | Chr1:4392486-4394400 REVERSE LENGTH=1469 | 201606
iso-18-0IO37YDY	AT1G12900.1	1	18	1016	1033	ACACUGAAGUGUUUGGGG	CUCCAAACGUUUCAGUGG	Cleavage	| glyceraldehyde 3-phosphate dehydrogenase A subunit 2 | Chr1:4392450-4394400 REVERSE LENGTH=1501 | 201606
iso-18-0IO37YDY	AT1G12900.5	1	18	1070	1087	ACACUGAAGUGUUUGGGG	CUCCAAACGUUUCAGUGG	Cleavage	| glyceraldehyde 3-phosphate dehydrogenase A subunit 2 | Chr1:4392438-4394454 REVERSE LENGTH=1567 | 201606
iso-18-0IO37YDY	AT1G48660.2	1	18	431	448	ACACUGAAGUGUUUGGGG	UUCCAAACAUUUCAGUGA	Cleavage	| Auxin-responsive GH3 family protein | Chr1:17995785-17998037 REVERSE LENGTH=1959 | 201606
iso-18-0IO37YDY	AT3G01600.1	1	18	11	28	ACACUGAAGUGUUUGGGG	UCCCAAGUGCUUCGGUGU	Cleavage	| NAC domain containing protein 44 | Chr3:229075-231517 FORWARD LENGTH=1725 | 201606
iso-18-0IO37YDY	AT1G16750.1	1	18	1629	1646	ACACUGAAGUGUUUGGGG	CCCCAAAUGCUUCACUGU	Cleavage	| GPI-anchored adhesin-like protein%2C putative (Protein of unknown function%2C DUF547) | Chr1:5729057-5731934 REVERSE LENGTH=1999 | 201606
iso-18-0JWRUFD8	AT1G33290.2	1	18	447	464	ACAGCUCUCCUAACAGCG	UCGUGUUGGGAGAGCUGU	Cleavage	| P-loop containing nucleoside triphosphate hydrolases superfamily protein | Chr1:12074110-12076101 FORWARD LENGTH=1039 | 201606
iso-18-0JWRUFD8	AT1G33290.3	1	18	334	351	ACAGCUCUCCUAACAGCG	UCGUGUUGGGAGAGCUGU	Cleavage	| P-loop containing nucleoside triphosphate hydrolases superfamily protein | Chr1:12074289-12076162 FORWARD LENGTH=1215 | 201606
iso-18-0JWRUFD8	AT1G33290.1	1	18	458	475	ACAGCUCUCCUAACAGCG	UCGUGUUGGGAGAGCUGU	Cleavage	| P-loop containing nucleoside triphosphate hydrolases superfamily protein | Chr1:12074099-12076289 FORWARD LENGTH=1466 | 201606
iso-18-0JWRUFD8	AT3G51880.4	1	18	325	342	ACAGCUCUCCUAACAGCG	UGCUGUUGGGAAAGCUGG	Cleavage	| high mobility group B1 | Chr3:19246984-19249124 REVERSE LENGTH=822 | 201606
iso-18-0JWRUFD8	AT3G51880.5	1	18	359	376	ACAGCUCUCCUAACAGCG	UGCUGUUGGGAAAGCUGG	Cleavage	| high mobility group B1 | Chr3:19246974-19249165 REVERSE LENGTH=917 | 201606
iso-18-0JWRUFD8	AT3G51880.2	1	18	397	414	ACAGCUCUCCUAACAGCG	UGCUGUUGGGAAAGCUGG	Cleavage	| high mobility group B1 | Chr3:19246967-19249095 REVERSE LENGTH=983 | 201606
iso-18-0JWRUFD8	AT3G51880.3	1	18	401	418	ACAGCUCUCCUAACAGCG	UGCUGUUGGGAAAGCUGG	Cleavage	| high mobility group B1 | Chr3:19246936-19249200 REVERSE LENGTH=997 | 201606
iso-18-0JWRUFD8	AT3G51880.1	1	18	467	484	ACAGCUCUCCUAACAGCG	UGCUGUUGGGAAAGCUGG	Cleavage	| high mobility group B1 | Chr3:19246974-19249165 REVERSE LENGTH=1025 | 201606
iso-18-0JWRUFD8	AT5G65300.1	1	18	600	617	ACAGCUCUCCUAACAGCG	CGCUGUUAGGGAAGCUUU	Cleavage	| hypothetical protein | Chr5:26095143-26096114 REVERSE LENGTH=972 | 201606
iso-18-0JWRUFD8	AT4G22620.1	1	18	599	616	ACAGCUCUCCUAACAGCG	CUCUGUUCGGAGAGUUGU	Translation	| SAUR-like auxin-responsive protein family | Chr4:11907355-11908357 FORWARD LENGTH=1003 | 201606
iso-18-0SD5KBDN	AT1G52890.1	1	18	948	965	ACCCGAAUACCCAAACGU	UCGUUUGGGUAUUCGGGG	Cleavage	| NAC domain containing protein 19 | Chr1:19696923-19698482 REVERSE LENGTH=1361 | 201606
iso-18-0SD5KBDN	AT1G75980.2	1	18	938	955	ACCCGAAUACCCAAACGU	GCGUUCGGGUAUUCGGGU	Cleavage	| Single hybrid motif superfamily protein | Chr1:28522554-28524337 REVERSE LENGTH=1081 | 201606
iso-18-0SD5KBDN	AT1G75980.1	1	18	1033	1050	ACCCGAAUACCCAAACGU	GCGUUCGGGUAUUCGGGU	Cleavage	| Single hybrid motif superfamily protein | Chr1:28522554-28524418 REVERSE LENGTH=1176 | 201606
iso-18-0SD5KBDN	AT4G33300.1	1	18	79	96	ACCCGAAUACCCAAACGU	GCGUUUGGGUAUUCGGAU	Cleavage	| ADR1-like 1 | Chr4:16051051-16055088 REVERSE LENGTH=3645 | 201606
iso-18-0SD5KBDN	AT2G28890.1	1	18	800	817	ACCCGAAUACCCAAACGU	CCGAUUGGGUAUUCGGGU	Cleavage	| poltergeist like 4 | Chr2:12405391-12408239 REVERSE LENGTH=2550 | 201606
iso-18-0SD5KBDN	AT4G20060.1	1	18	2036	2053	ACCCGAAUACCCAAACGU	ACGUUUGGGUGCUUGGGU	Cleavage	| ARM repeat superfamily protein | Chr4:10854487-10859524 REVERSE LENGTH=3902 | 201606
iso-18-0SD5KBDN	AT1G07230.1	1	18	1281	1298	ACCCGAAUACCCAAACGU	CCGAUUGGGUGUUCGGGU	Cleavage	| non-specific phospholipase C1 | Chr1:2220181-2223018 REVERSE LENGTH=2170 | 201606
iso-18-0SD5KBDN	AT2G20650.1	1	18	345	362	ACCCGAAUACCCAAACGU	GGGUUUGGGGAUUCGGGU	Cleavage	| RING/U-box superfamily protein | Chr2:8903601-8907339 REVERSE LENGTH=2264 | 201606
iso-18-0SD5KBDN	AT2G20650.2	1	18	288	305	ACCCGAAUACCCAAACGU	GGGUUUGGGGAUUCGGGU	Cleavage	| RING/U-box superfamily protein | Chr2:8903343-8907282 REVERSE LENGTH=2469 | 201606
iso-18-0SD5KBDN	AT3G21160.1	1	18	1107	1124	ACCCGAAUACCCAAACGU	AAGUUUGGGUGUUUGGGA	Cleavage	| alpha-mannosidase 2 | Chr3:7413776-7418476 REVERSE LENGTH=2220 | 201606
iso-18-10DFDM0N	AT3G14940.2	1	18	88	105	AGGAGAAGCAAAGUCUGU	ACAGAUUUUGCUUUUCUU	Cleavage	| phosphoenolpyruvate carboxylase 3 | Chr3:5025383-5029806 FORWARD LENGTH=3438 | 201606
iso-18-10DFDM0N	AT1G27840.2	1	18	213	230	AGGAGAAGCAAAGUCUGU	AAAGACUUUGUUUCUCCU	Cleavage	| Transducin/WD40 repeat-like superfamily protein | Chr1:9693008-9696364 REVERSE LENGTH=1613 | 201606
iso-18-10DFDM0N	AT1G27840.2	1	18	182	199	AGGAGAAGCAAAGUCUGU	CCGGAUUUUGUCUCUCCA	Cleavage	| Transducin/WD40 repeat-like superfamily protein | Chr1:9693008-9696364 REVERSE LENGTH=1613 | 201606
iso-18-10DFDM0N	AT1G27840.3	1	18	213	230	AGGAGAAGCAAAGUCUGU	AAAGACUUUGUUUCUCCU	Cleavage	| Transducin/WD40 repeat-like superfamily protein | Chr1:9693008-9696364 REVERSE LENGTH=1787 | 201606
iso-18-10DFDM0N	AT1G27840.3	1	18	182	199	AGGAGAAGCAAAGUCUGU	CCGGAUUUUGUCUCUCCA	Cleavage	| Transducin/WD40 repeat-like superfamily protein | Chr1:9693008-9696364 REVERSE LENGTH=1787 | 201606
iso-18-10DFDM0N	AT1G27840.1	1	18	395	412	AGGAGAAGCAAAGUCUGU	AAAGACUUUGUUUCUCCU	Cleavage	| Transducin/WD40 repeat-like superfamily protein | Chr1:9693008-9696546 REVERSE LENGTH=1966 | 201606
iso-18-10DFDM0N	AT1G27840.1	1	18	364	381	AGGAGAAGCAAAGUCUGU	CCGGAUUUUGUCUCUCCA	Cleavage	| Transducin/WD40 repeat-like superfamily protein | Chr1:9693008-9696546 REVERSE LENGTH=1966 | 201606
iso-18-10DFDM0N	AT1G33240.3	1	18	2188	2205	AGGAGAAGCAAAGUCUGU	ACAAACUUUGCUUUUCCU	Cleavage	| GT-2-like 1 | Chr1:12051413-12054753 REVERSE LENGTH=2971 | 201606
iso-18-10DFDM0N	AT2G22010.1	1	18	378	395	AGGAGAAGCAAAGUCUGU	ACAGACUUUGGUUCUCUU	Cleavage	| related to KPC1 | Chr2:9363599-9369448 REVERSE LENGTH=4631 | 201606
iso-18-10DFDM0N	AT2G22010.2	1	18	391	408	AGGAGAAGCAAAGUCUGU	ACAGACUUUGGUUCUCUU	Cleavage	| related to KPC1 | Chr2:9363109-9369461 REVERSE LENGTH=5143 | 201606
iso-18-10DFDM0N	AT1G76185.1	1	18	27	44	AGGAGAAGCAAAGUCUGU	ACAGAUUUUGUUUUUCCA	Cleavage	| NADH-ubiquinone oxidoreductase chain | Chr1:28590325-28591531 FORWARD LENGTH=867 | 201606
iso-18-10DFDM0N	AT5G08335.1	1	18	390	407	AGGAGAAGCAAAGUCUGU	GUAGACUUUGCUUCUCUC	Cleavage	| Isoprenylcysteine carboxyl methyltransferase (ICMT) family | Chr5:2681996-2683780 FORWARD LENGTH=1293 | 201606
iso-18-10DFDM0N	AT4G24100.2	1	18	206	223	AGGAGAAGCAAAGUCUGU	CCAGAUUUUGUUUCUUCU	Cleavage	| Protein kinase superfamily protein | Chr4:12514899-12519841 FORWARD LENGTH=2902 | 201606
iso-18-10JN7ZDL	AT4G05440.2	1	18	752	769	AGGAGCAGUUGUUUUCGA	UUGAAAACAGCUGUUCCU	Cleavage	| temperature sensing protein-like protein | Chr4:2757197-2758540 FORWARD LENGTH=1139 | 201606
iso-18-10JN7ZDL	AT4G05440.1	1	18	991	1008	AGGAGCAGUUGUUUUCGA	UUGAAAACAGCUGUUCCU	Cleavage	| temperature sensing protein-like protein | Chr4:2757163-2758585 FORWARD LENGTH=1423 | 201606
iso-18-10JN7ZDL	AT3G14205.1	1	18	2608	2625	AGGAGCAGUUGUUUUCGA	UUGAAAACGAUUGCUUCU	Cleavage	| Phosphoinositide phosphatase family protein | Chr3:4715650-4721003 REVERSE LENGTH=3264 | 201606
iso-18-10JN7ZDL	AT3G14205.2	1	18	3210	3227	AGGAGCAGUUGUUUUCGA	UUGAAAACGAUUGCUUCU	Cleavage	| Phosphoinositide phosphatase family protein | Chr3:4715650-4721003 REVERSE LENGTH=3866 | 201606
iso-18-10JN7ZDL	AT2G43600.2	1	18	354	371	AGGAGCAGUUGUUUUCGA	UCGAAAGCAACUGCUCGG	Cleavage	| Chitinase family protein | Chr2:18085994-18087085 REVERSE LENGTH=944 | 201606
iso-18-10JN7ZDL	AT2G43600.1	1	18	340	357	AGGAGCAGUUGUUUUCGA	UCGAAAGCAACUGCUCGG	Cleavage	| Chitinase family protein | Chr2:18085961-18087071 REVERSE LENGTH=963 | 201606
iso-18-10JN7ZDL	AT1G54460.1	1	18	397	414	AGGAGCAGUUGUUUUCGA	GCGAAAACAACUGUUCCA	Cleavage	| TPX2 (targeting protein for Xklp2) protein family | Chr1:20340572-20343554 REVERSE LENGTH=1517 | 201606
iso-18-10JN7ZDL	AT5G40730.1	1	18	526	543	AGGAGCAGUUGUUUUCGA	UCGAAAACAAUUGUUUCC	Cleavage	| arabinogalactan protein 24 | Chr5:16301072-16301748 FORWARD LENGTH=677 | 201606
iso-18-10JN7ZDL	AT4G39370.3	1	18	493	510	AGGAGCAGUUGUUUUCGA	UCGGAAAUAACUGCUUCC	Cleavage	| ubiquitin-specific protease 27 | Chr4:18306135-18308755 FORWARD LENGTH=1905 | 201606
iso-18-10JN7ZDL	AT4G39370.2	1	18	390	407	AGGAGCAGUUGUUUUCGA	UCGGAAAUAACUGCUUCC	Cleavage	| ubiquitin-specific protease 27 | Chr4:18306238-18308842 FORWARD LENGTH=1970 | 201606
iso-18-16DVI8DE	AT5G02830.1	1	18	27	44	AGUCAAAUGCAUUGGAUU	AAUCCAAUCCAUUUGAUU	Translation	| Tetratricopeptide repeat (TPR)-like superfamily protein | Chr5:644279-648538 REVERSE LENGTH=2855 | 201606
iso-18-16DVI8DE	AT1G31730.1	1	18	1767	1784	AGUCAAAUGCAUUGGAUU	AAUCUGAUGCGUUUGAUU	Cleavage	| Adaptin family protein | Chr1:11359512-11364288 FORWARD LENGTH=3584 | 201606
iso-18-16DVI8DE	AT3G02800.1	1	18	198	215	AGUCAAAUGCAUUGGAUU	AAUUCGAUGUGUUUGAUU	Cleavage	| Tyrosine phosphatase family protein | Chr3:606285-607907 REVERSE LENGTH=1168 | 201606
iso-18-16DVI8DE	AT1G09170.8	1	18	2076	2093	AGUCAAAUGCAUUGGAUU	GGUUCAAUGCAUUUGGUU	Cleavage	| P-loop nucleoside triphosphate hydrolases superfamily protein with CH (Calponin Homology) domain-containing protein | Chr1:2957906-2962305 REVERSE LENGTH=2337 | 201606
iso-18-16DVI8DE	AT1G09170.1	1	18	2033	2050	AGUCAAAUGCAUUGGAUU	GGUUCAAUGCAUUUGGUU	Cleavage	| P-loop nucleoside triphosphate hydrolases superfamily protein with CH (Calponin Homology) domain-containing protein | Chr1:2956589-2962370 REVERSE LENGTH=3196 | 201606
iso-18-16DVI8DE	AT1G09170.7	1	18	1978	1995	AGUCAAAUGCAUUGGAUU	GGUUCAAUGCAUUUGGUU	Cleavage	| P-loop nucleoside triphosphate hydrolases superfamily protein with CH (Calponin Homology) domain-containing protein | Chr1:2956333-2962207 REVERSE LENGTH=3593 | 201606
iso-18-16DVI8DE	AT1G09170.6	1	18	1978	1995	AGUCAAAUGCAUUGGAUU	GGUUCAAUGCAUUUGGUU	Cleavage	| P-loop nucleoside triphosphate hydrolases superfamily protein with CH (Calponin Homology) domain-containing protein | Chr1:2956333-2962207 REVERSE LENGTH=3731 | 201606
iso-18-16DVI8DE	AT1G09170.4	1	18	2270	2287	AGUCAAAUGCAUUGGAUU	GGUUCAAUGCAUUUGGUU	Cleavage	| P-loop nucleoside triphosphate hydrolases superfamily protein with CH (Calponin Homology) domain-containing protein | Chr1:2956261-2962499 REVERSE LENGTH=3776 | 201606
iso-18-16DVI8DE	AT1G09170.4	1	18	3695	3712	AGUCAAAUGCAUUGGAUU	AAGCUAAUGUAUUUUAUU	Cleavage	| P-loop nucleoside triphosphate hydrolases superfamily protein with CH (Calponin Homology) domain-containing protein | Chr1:2956261-2962499 REVERSE LENGTH=3776 | 201606
iso-18-16DVI8DE	AT1G09170.5	1	18	2317	2334	AGUCAAAUGCAUUGGAUU	GGUUCAAUGCAUUUGGUU	Cleavage	| P-loop nucleoside triphosphate hydrolases superfamily protein with CH (Calponin Homology) domain-containing protein | Chr1:2956282-2962546 REVERSE LENGTH=3787 | 201606
iso-18-16DVI8DE	AT1G09170.5	1	18	3727	3744	AGUCAAAUGCAUUGGAUU	AAGCUAAUGUAUUUUAUU	Cleavage	| P-loop nucleoside triphosphate hydrolases superfamily protein with CH (Calponin Homology) domain-containing protein | Chr1:2956282-2962546 REVERSE LENGTH=3787 | 201606
iso-18-16DVI8DE	AT1G09170.3	1	18	2270	2287	AGUCAAAUGCAUUGGAUU	GGUUCAAUGCAUUUGGUU	Cleavage	| P-loop nucleoside triphosphate hydrolases superfamily protein with CH (Calponin Homology) domain-containing protein | Chr1:2956261-2962499 REVERSE LENGTH=3856 | 201606
iso-18-16DVI8DE	AT1G09170.3	1	18	3775	3792	AGUCAAAUGCAUUGGAUU	AAGCUAAUGUAUUUUAUU	Cleavage	| P-loop nucleoside triphosphate hydrolases superfamily protein with CH (Calponin Homology) domain-containing protein | Chr1:2956261-2962499 REVERSE LENGTH=3856 | 201606
iso-18-18H4F1DE	AT1G14970.2	1	18	877	894	AGUGGAUAUGAGACCAUU	AAUGGUUUCAUAUUUAUU	Cleavage	| O-fucosyltransferase family protein | Chr1:5161645-5165139 REVERSE LENGTH=2540 | 201606
iso-18-18H4F1DE	AT1G14970.3	1	18	735	752	AGUGGAUAUGAGACCAUU	AAUGGUUUCAUAUUUAUU	Cleavage	| O-fucosyltransferase family protein | Chr1:5161645-5165181 REVERSE LENGTH=2398 | 201606
iso-18-18H4F1DE	AT1G14970.1	1	18	688	705	AGUGGAUAUGAGACCAUU	AAUGGUUUCAUAUUUAUU	Cleavage	| O-fucosyltransferase family protein | Chr1:5161645-5165139 REVERSE LENGTH=2351 | 201606
iso-18-18H4F1DE	AT2G30900.1	1	18	117	134	AGUGGAUAUGAGACCAUU	AAUGGUCUUAUAUCCAAA	Cleavage	| TRICHOME BIREFRINGENCE-LIKE 43 | Chr2:13149414-13152542 FORWARD LENGTH=1707 | 201606
iso-18-18H4F1DE	AT2G30900.2	1	18	117	134	AGUGGAUAUGAGACCAUU	AAUGGUCUUAUAUCCAAA	Cleavage	| TRICHOME BIREFRINGENCE-LIKE 43 | Chr2:13149414-13152542 FORWARD LENGTH=1685 | 201606
iso-18-18H4F1DE	AT2G30890.1	1	18	794	811	AGUGGAUAUGAGACCAUU	AAUGGUCUUAUAUCCAAA	Cleavage	| Cytochrome b561/ferric reductase transmembrane protein family | Chr2:13147621-13149819 FORWARD LENGTH=1083 | 201606
iso-18-18H4F1DE	AT3G30842.1	1	18	3943	3960	AGUGGAUAUGAGACCAUU	AAUGGUGUCAUAUCCACA	Cleavage	| pleiotropic drug resistance 10 | Chr3:12593810-12600432 REVERSE LENGTH=4406 | 201606
iso-18-18H4F1DE	AT1G72590.1	1	18	823	840	AGUGGAUAUGAGACCAUU	GAUGGUCUCAUGUCCGCA	Cleavage	| 3-oxo-5-alpha-steroid 4-dehydrogenase family protein | Chr1:27335531-27337123 FORWARD LENGTH=1167 | 201606
iso-18-18H4F1DE	AT1G72590.1	1	18	853	870	AGUGGAUAUGAGACCAUU	AAUCGUUUUAUAUCUAGG	Cleavage	| 3-oxo-5-alpha-steroid 4-dehydrogenase family protein | Chr1:27335531-27337123 FORWARD LENGTH=1167 | 201606
iso-18-18H4F1DE	AT5G21274.1	1	18	394	411	AGUGGAUAUGAGACCAUU	AAUGGUUUCAUAUCUGCA	Cleavage	| calmodulin 6 | Chr5:7214474-7216052 REVERSE LENGTH=818 | 201606
iso-18-18H4F1DE	AT1G66410.3	1	18	1262	1279	AGUGGAUAUGAGACCAUU	AACGGUUUCAUAUCCGCU	Cleavage	| calmodulin 4 | Chr1:24774113-24775944 REVERSE LENGTH=1738 | 201606
iso-18-1B4QI100	AT1G06490.1	1	18	4575	4592	AGGAACUCAUAUGCCGUG	CACGGUAUAUGUGUUCCU	Cleavage	| glucan synthase-like 7 | Chr1:1978720-1989409 FORWARD LENGTH=6033 | 201606
iso-18-1B4QI100	AT1G06490.2	1	18	4917	4934	AGGAACUCAUAUGCCGUG	CACGGUAUAUGUGUUCCU	Cleavage	| glucan synthase-like 7 | Chr1:1978378-1989409 FORWARD LENGTH=6549 | 201606
iso-18-1B4QI100	AT1G19380.1	1	18	570	587	AGGAACUCAUAUGCCGUG	AGCGGCGUAUGAGUUUCU	Cleavage	| sugar%2C putative (DUF1195) | Chr1:6697874-6698858 FORWARD LENGTH=895 | 201606
iso-18-1B4QI100	AT1G60770.1	1	18	858	875	AGGAACUCAUAUGCCGUG	UACGGCAUAUCAGUUUCU	Cleavage	| Tetratricopeptide repeat (TPR)-like superfamily protein | Chr1:22366701-22368714 REVERSE LENGTH=1800 | 201606
iso-18-1B4QI100	AT5G20610.1	1	18	1825	1842	AGGAACUCAUAUGCCGUG	UGUGGCAUGUGAGUUCUU	Cleavage	| EEIG1/EHBP1 protein amino-terminal domain protein | Chr5:6968611-6972995 FORWARD LENGTH=3862 | 201606
iso-18-1B4QI100	AT1G47990.1	1	18	703	720	AGGAACUCAUAUGCCGUG	GAUGGCAUGUGGGUUUCU	Cleavage	| gibberellin 2-oxidase 4 | Chr1:17698598-17701041 FORWARD LENGTH=1230 | 201606
iso-18-1B4QI100	AT2G21090.1	1	18	42	59	AGGAACUCAUAUGCCGUG	GACGGCAUAUGAUUUCUU	Cleavage	| Pentatricopeptide repeat (PPR-like) superfamily protein | Chr2:9045440-9047646 REVERSE LENGTH=2207 | 201606
iso-18-1B4QI100	AT5G66460.1	1	18	271	288	AGGAACUCAUAUGCCGUG	AACGGCACAUGAGUUUCU	Translation	| Glycosyl hydrolase superfamily protein | Chr5:26538395-26541692 REVERSE LENGTH=2667 | 201606
iso-18-1B4QI100	AT2G46470.1	1	18	419	436	AGGAACUCAUAUGCCGUG	GUCGGCAUAUGAGUUCUA	Cleavage	| inner membrane protein OXA1-like protein | Chr2:19072277-19075124 FORWARD LENGTH=1655 | 201606
iso-18-1B4QI100	AT5G07080.1	1	18	911	928	AGGAACUCAUAUGCCGUG	CAUGGUAUGUGAGAUCCU	Cleavage	| HXXXD-type acyl-transferase family protein | Chr5:2200174-2202158 FORWARD LENGTH=1715 | 201606
iso-18-1B5MEY0B	AT3G05890.1	1	18	511	528	AGGAAGAGUCACUUGGUA	CACCAAGUGAUUUUUCCU	Cleavage	| Low temperature and salt responsive protein family | Chr3:1757440-1758807 REVERSE LENGTH=872 | 201606
iso-18-1B5MEY0B	AT1G17190.1	1	18	167	184	AGGAAGAGUCACUUGGUA	GACCAAGUGAUUCUUCUU	Cleavage	| glutathione S-transferase tau 26 | Chr1:5875295-5876620 FORWARD LENGTH=1065 | 201606
iso-18-1B5MEY0B	AT5G58210.3	1	18	548	565	AGGAAGAGUCACUUGGUA	UACCAGGUGAUGCUUCCU	Cleavage	| hydroxyproline-rich glycoprotein family protein | Chr5:23552113-23554357 FORWARD LENGTH=1647 | 201606
iso-18-1B5MEY0B	AT5G58210.3	1	18	632	649	AGGAAGAGUCACUUGGUA	UACCAGCUGAUGCUUCCU	Cleavage	| hydroxyproline-rich glycoprotein family protein | Chr5:23552113-23554357 FORWARD LENGTH=1647 | 201606
iso-18-1B5MEY0B	AT5G58210.3	1	18	716	733	AGGAAGAGUCACUUGGUA	UACCAGCUGAUACUUCCU	Cleavage	| hydroxyproline-rich glycoprotein family protein | Chr5:23552113-23554357 FORWARD LENGTH=1647 | 201606
iso-18-1B5MEY0B	AT5G58210.3	1	18	800	817	AGGAAGAGUCACUUGGUA	UACCAGCUGAUACUUCCU	Cleavage	| hydroxyproline-rich glycoprotein family protein | Chr5:23552113-23554357 FORWARD LENGTH=1647 | 201606
iso-18-1B5MEY0B	AT5G58210.3	1	18	884	901	AGGAAGAGUCACUUGGUA	UACCAGAUGAUGCUUCCU	Cleavage	| hydroxyproline-rich glycoprotein family protein | Chr5:23552113-23554357 FORWARD LENGTH=1647 | 201606
iso-18-1B5MEY0B	AT5G58210.2	1	18	573	590	AGGAAGAGUCACUUGGUA	UACCAGGUGAUGCUUCCU	Cleavage	| hydroxyproline-rich glycoprotein family protein | Chr5:23552123-23554346 FORWARD LENGTH=1661 | 201606
iso-18-1B5MEY0B	AT5G58210.2	1	18	657	674	AGGAAGAGUCACUUGGUA	UACCAGCUGAUGCUUCCU	Cleavage	| hydroxyproline-rich glycoprotein family protein | Chr5:23552123-23554346 FORWARD LENGTH=1661 | 201606
iso-18-1B5MEY0B	AT5G58210.2	1	18	741	758	AGGAAGAGUCACUUGGUA	UACCAGCUGAUACUUCCU	Cleavage	| hydroxyproline-rich glycoprotein family protein | Chr5:23552123-23554346 FORWARD LENGTH=1661 | 201606
iso-18-1B5MEY0B	AT5G58210.2	1	18	825	842	AGGAAGAGUCACUUGGUA	UACCAGCUGAUACUUCCU	Cleavage	| hydroxyproline-rich glycoprotein family protein | Chr5:23552123-23554346 FORWARD LENGTH=1661 | 201606
iso-18-1B5MEY0B	AT5G58210.2	1	18	909	926	AGGAAGAGUCACUUGGUA	UACCAGAUGAUGCUUCCU	Cleavage	| hydroxyproline-rich glycoprotein family protein | Chr5:23552123-23554346 FORWARD LENGTH=1661 | 201606
iso-18-1B5MEY0B	AT5G58210.4	1	18	592	609	AGGAAGAGUCACUUGGUA	UACCAGGUGAUGCUUCCU	Cleavage	| hydroxyproline-rich glycoprotein family protein | Chr5:23552094-23554402 FORWARD LENGTH=1736 | 201606
iso-18-1B5MEY0B	AT5G58210.4	1	18	676	693	AGGAAGAGUCACUUGGUA	UACCAGCUGAUGCUUCCU	Cleavage	| hydroxyproline-rich glycoprotein family protein | Chr5:23552094-23554402 FORWARD LENGTH=1736 | 201606
iso-18-1B5MEY0B	AT5G58210.4	1	18	760	777	AGGAAGAGUCACUUGGUA	UACCAGCUGAUACUUCCU	Cleavage	| hydroxyproline-rich glycoprotein family protein | Chr5:23552094-23554402 FORWARD LENGTH=1736 | 201606
iso-18-1B5MEY0B	AT5G58210.4	1	18	844	861	AGGAAGAGUCACUUGGUA	UACCAGCUGAUACUUCCU	Cleavage	| hydroxyproline-rich glycoprotein family protein | Chr5:23552094-23554402 FORWARD LENGTH=1736 | 201606
iso-18-1B5MEY0B	AT5G58210.4	1	18	928	945	AGGAAGAGUCACUUGGUA	UACCAGAUGAUGCUUCCU	Cleavage	| hydroxyproline-rich glycoprotein family protein | Chr5:23552094-23554402 FORWARD LENGTH=1736 | 201606
iso-18-1B5MEY0B	AT5G58210.1	1	18	687	704	AGGAAGAGUCACUUGGUA	UACCAGGUGAUGCUUCCU	Cleavage	| hydroxyproline-rich glycoprotein family protein | Chr5:23552096-23554402 FORWARD LENGTH=1831 | 201606
iso-18-1B5MEY0B	AT5G58210.1	1	18	771	788	AGGAAGAGUCACUUGGUA	UACCAGCUGAUGCUUCCU	Cleavage	| hydroxyproline-rich glycoprotein family protein | Chr5:23552096-23554402 FORWARD LENGTH=1831 | 201606
iso-18-1B5MEY0B	AT5G58210.1	1	18	855	872	AGGAAGAGUCACUUGGUA	UACCAGCUGAUACUUCCU	Cleavage	| hydroxyproline-rich glycoprotein family protein | Chr5:23552096-23554402 FORWARD LENGTH=1831 | 201606
iso-18-1B5MEY0B	AT5G58210.1	1	18	939	956	AGGAAGAGUCACUUGGUA	UACCAGCUGAUACUUCCU	Cleavage	| hydroxyproline-rich glycoprotein family protein | Chr5:23552096-23554402 FORWARD LENGTH=1831 | 201606
iso-18-1B5MEY0B	AT5G58210.1	1	18	1023	1040	AGGAAGAGUCACUUGGUA	UACCAGAUGAUGCUUCCU	Cleavage	| hydroxyproline-rich glycoprotein family protein | Chr5:23552096-23554402 FORWARD LENGTH=1831 | 201606
iso-18-1B5MEY0B	AT3G48190.1	1	18	8042	8059	AGGAAGAGUCACUUGGUA	UACCAAGUGACUUUGUCU	Cleavage	| Serine/Threonine-kinase ATM-like protein | Chr3:17801289-17828553 FORWARD LENGTH=9734 | 201606
iso-18-1B5MEY0B	AT4G22300.1	1	18	294	311	AGGAAGAGUCACUUGGUA	CACUAAGUGGCUCUUCCC	Cleavage	| carboxylesterase | Chr4:11787299-11789312 REVERSE LENGTH=1110 | 201606
iso-18-1B5MEY0B	AT4G35180.1	1	18	442	459	AGGAAGAGUCACUUGGUA	CUCCAAGUGAUUCUUCUU	Cleavage	| LYS/HIS transporter 7 | Chr4:16737835-16740601 REVERSE LENGTH=2335 | 201606
iso-18-1B5MEY0B	AT4G35180.2	1	18	442	459	AGGAAGAGUCACUUGGUA	CUCCAAGUGAUUCUUCUU	Cleavage	| LYS/HIS transporter 7 | Chr4:16737835-16740601 REVERSE LENGTH=2424 | 201606
iso-18-1EFZ6M0M	AT1G01760.4	1	18	358	375	AGGAUAGCUUGGAUCUGC	GCAGAUUCAAGCUGUCCU	Cleavage	| denosine deaminases acting on tRNA | Chr1:276412-278448 REVERSE LENGTH=1263 | 201606
iso-18-1EFZ6M0M	AT1G01760.1	1	18	358	375	AGGAUAGCUUGGAUCUGC	GCAGAUUCAAGCUGUCCU	Cleavage	| denosine deaminases acting on tRNA | Chr1:276266-278448 REVERSE LENGTH=1312 | 201606
iso-18-1EFZ6M0M	AT1G01760.3	1	18	509	526	AGGAUAGCUUGGAUCUGC	GCAGAUUCAAGCUGUCCU	Cleavage	| denosine deaminases acting on tRNA | Chr1:276412-278599 REVERSE LENGTH=1414 | 201606
iso-18-1EFZ6M0M	AT1G01760.2	1	18	509	526	AGGAUAGCUUGGAUCUGC	GCAGAUUCAAGCUGUCCU	Cleavage	| denosine deaminases acting on tRNA | Chr1:276368-278599 REVERSE LENGTH=1541 | 201606
iso-18-1EFZ6M0M	AT2G32620.3	1	18	61	78	AGGAUAGCUUGGAUCUGC	GCAGAUUCAAGCUGUUCU	Cleavage	| cellulose synthase-like B | Chr2:13840687-13844425 FORWARD LENGTH=2289 | 201606
iso-18-1EFZ6M0M	AT2G32620.2	1	18	61	78	AGGAUAGCUUGGAUCUGC	GCAGAUUCAAGCUGUUCU	Cleavage	| cellulose synthase-like B | Chr2:13840687-13844425 FORWARD LENGTH=2353 | 201606
iso-18-1EFZ6M0M	AT2G32620.1	1	18	61	78	AGGAUAGCUUGGAUCUGC	GCAGAUUCAAGCUGUUCU	Cleavage	| cellulose synthase-like B | Chr2:13840687-13844425 FORWARD LENGTH=2432 | 201606
iso-18-1EFZ6M0M	AT4G22212.1	1	18	364	381	AGGAUAGCUUGGAUCUGC	GCAGAUUCAAGCUUUCCU	Cleavage	| defensin-like protein | Chr4:11753842-11754752 FORWARD LENGTH=790 | 201606
iso-18-1EFZ6M0M	AT4G03380.1	1	18	259	276	AGGAUAGCUUGGAUCUGC	GUAGAUCUGAGCUAUCCC	Cleavage	| hypothetical protein | Chr4:1485049-1490228 REVERSE LENGTH=603 | 201606
iso-18-1EFZ6M0M	AT3G08505.3	1	18	1297	1314	AGGAUAGCUUGGAUCUGC	GCUGAUUCAAGCUAUCUU	Cleavage	| zinc finger (CCCH-type/C3HC4-type RING finger) family protein | Chr3:2580077-2582202 REVERSE LENGTH=1536 | 201606
iso-18-1EW4PPDW	AT1G76810.1	1	18	2633	2650	AGGAUUCGUGGCCAGGCU	CACCUGGCCACGAGUCCU	Cleavage	| eukaryotic translation initiation factor 2 (eIF-2) family protein | Chr1:28830902-28836748 REVERSE LENGTH=4658 | 201606
iso-18-1EW4PPDW	AT2G44490.1	1	18	502	519	AGGAUUCGUGGCCAGGCU	UGCUUGGCCACGAGUUCU	Cleavage	| Glycosyl hydrolase superfamily protein | Chr2:18364652-18367835 FORWARD LENGTH=2223 | 201606
iso-18-1EW4PPDW	AT1G76720.2	1	18	2258	2275	AGGAUUCGUGGCCAGGCU	CACCUGGCCAUGAGUCCU	Cleavage	| eukaryotic translation initiation factor 2 (eIF-2) family protein | Chr1:28794144-28798876 REVERSE LENGTH=3741 | 201606
iso-18-1EW4PPDW	AT1G76820.1	1	18	2073	2090	AGGAUUCGUGGCCAGGCU	CACCUGGCCAUGAGUCCU	Cleavage	| eukaryotic translation initiation factor 2 (eIF-2) family protein | Chr1:28837573-28842566 FORWARD LENGTH=3857 | 201606
iso-18-1EW4PPDW	AT1G76720.1	1	18	2706	2723	AGGAUUCGUGGCCAGGCU	CACCUGGCCAUGAGUCCU	Cleavage	| eukaryotic translation initiation factor 2 (eIF-2) family protein | Chr1:28794144-28800402 REVERSE LENGTH=4189 | 201606
iso-18-1EW4PPDW	AT5G09890.2	1	18	200	217	AGGAUUCGUGGCCAGGCU	AGCCUGGUCGCGGAUUCG	Cleavage	| Protein kinase family protein | Chr5:3085545-3089010 REVERSE LENGTH=1984 | 201606
iso-18-1EW4PPDW	AT5G09890.1	1	18	309	326	AGGAUUCGUGGCCAGGCU	AGCCUGGUCGCGGAUUCG	Cleavage	| Protein kinase family protein | Chr5:3085544-3089119 REVERSE LENGTH=2091 | 201606
iso-18-1EW4PPDW	AT2G34700.1	1	18	378	396	AGGAUUCGU-GGCCAGGCU	GGCUUGGCCUACGAAUCCU	Cleavage	| Pollen Ole e 1 allergen and extensin family protein | Chr2:14634090-14635627 REVERSE LENGTH=766 | 201606
iso-18-1EW4PPDW	AT1G69690.1	1	18	685	702	AGGAUUCGUGGCCAGGCU	AGCUUGGUCACAAAUCCG	Cleavage	| TCP family transcription factor | Chr1:26216009-26218071 FORWARD LENGTH=2063 | 201606
iso-18-1EW4PPDW	AT5G58760.1	1	18	346	363	AGGAUUCGUGGCCAGGCU	AGCCUGGCCAUGAAGCUG	Cleavage	| damaged DNA binding 2 | Chr5:23730450-23733707 REVERSE LENGTH=2066 | 201606
iso-18-1FHDZ0DF	AT5G56300.1	1	18	428	445	AGGCAAUAACUUGAGCAA	UUGUUCAAGUUGUUGGCU	Cleavage	| gibberellic acid methyltransferase 2 | Chr5:22799507-22801692 FORWARD LENGTH=1436 | 201606
iso-18-1FHDZ0DF	AT3G53840.1	1	18	1648	1665	AGGCAAUAACUUGAGCAA	UUGUUCGAGUUAUUGACU	Cleavage	| Protein kinase superfamily protein | Chr3:19945571-19947844 FORWARD LENGTH=2045 | 201606
iso-18-1FHDZ0DF	AT1G01710.1	1	18	202	219	AGGCAAUAACUUGAGCAA	UUGCUCAAGUUGUUGUGC	Cleavage	| acyl-CoA thioesterase II | Chr1:262828-266324 FORWARD LENGTH=1701 | 201606
iso-18-1FHDZ0DF	AT5G20570.3	1	18	586	603	AGGCAAUAACUUGAGCAA	UUGUUCAAGUUUUUGCCC	Cleavage	| RING-box 1 | Chr5:6956660-6958311 REVERSE LENGTH=746 | 201606
iso-18-1FHDZ0DF	AT5G20570.2	1	18	604	621	AGGCAAUAACUUGAGCAA	UUGUUCAAGUUUUUGCCC	Cleavage	| RING-box 1 | Chr5:6956660-6958311 REVERSE LENGTH=764 | 201606
iso-18-1FHDZ0DF	AT5G20570.1	1	18	559	576	AGGCAAUAACUUGAGCAA	UUGUUCAAGUUUUUGCCC	Cleavage	| RING-box 1 | Chr5:6956573-6958338 REVERSE LENGTH=806 | 201606
iso-18-1FHDZ0DF	AT3G22220.2	1	18	1152	1169	AGGCAAUAACUUGAGCAA	UUGUUCAAGUUAUUACCA	Cleavage	| hAT transposon superfamily | Chr3:7839555-7842781 REVERSE LENGTH=2635 | 201606
iso-18-1FHDZ0DF	AT3G22220.1	1	18	1245	1262	AGGCAAUAACUUGAGCAA	UUGUUCAAGUUAUUACCA	Cleavage	| hAT transposon superfamily | Chr3:7839504-7842874 REVERSE LENGTH=2867 | 201606
iso-18-1FHDZ0DF	AT3G22220.4	1	18	1262	1279	AGGCAAUAACUUGAGCAA	UUGUUCAAGUUAUUACCA	Cleavage	| hAT transposon superfamily | Chr3:7839504-7842874 REVERSE LENGTH=2884 | 201606
iso-18-1FHDZ0DF	AT3G22220.3	1	18	1484	1501	AGGCAAUAACUUGAGCAA	UUGUUCAAGUUAUUACCA	Cleavage	| hAT transposon superfamily | Chr3:7839504-7842874 REVERSE LENGTH=3106 | 201606
iso-18-1IPZ5SZ	AT1G36756.1	1	18	221	238	AGGCUGCCUUGAUCGAGU	ACUCGAUCAAGGCGGCCU	Cleavage	| hypothetical protein | Chr1:13917331-13917816 FORWARD LENGTH=390 | 201606
iso-18-1IPZ5SZ	AT1G36756.1	1	18	183	200	AGGCUGCCUUGAUCGAGU	ACUCGAUCCAGGCAGCCA	Translation	| hypothetical protein | Chr1:13917331-13917816 FORWARD LENGTH=390 | 201606
iso-18-1IPZ5SZ	AT1G36756.1	1	18	300	318	AGGCUG-CCUUGAUCGAGU	ACUCGAUCAAGGGCGACCU	Cleavage	| hypothetical protein | Chr1:13917331-13917816 FORWARD LENGTH=390 | 201606
iso-18-1IPZ5SZ	AT2G01180.6	1	18	391	408	AGGCUGCCUUGAUCGAGU	ACUCCAUCAAGGUAGCCA	Cleavage	| phosphatidic acid phosphatase 1 | Chr2:106842-108231 REVERSE LENGTH=1200 | 201606
iso-18-1IPZ5SZ	AT5G60350.1	1	18	797	814	AGGCUGCCUUGAUCGAGU	ACUCGGCCAAGGCAGCCA	Cleavage	| hypothetical protein | Chr5:24277730-24279147 FORWARD LENGTH=1304 | 201606
iso-18-1IPZ5SZ	AT5G60350.2	1	18	800	817	AGGCUGCCUUGAUCGAGU	ACUCGGCCAAGGCAGCCA	Cleavage	| hypothetical protein | Chr5:24277730-24279147 FORWARD LENGTH=1307 | 201606
iso-18-1IPZ5SZ	AT2G01180.8	1	18	682	699	AGGCUGCCUUGAUCGAGU	ACUCCAUCAAGGUAGCCA	Cleavage	| phosphatidic acid phosphatase 1 | Chr2:106900-108818 REVERSE LENGTH=1529 | 201606
iso-18-1IPZ5SZ	AT2G01180.1	1	18	674	691	AGGCUGCCUUGAUCGAGU	ACUCCAUCAAGGUAGCCA	Cleavage	| phosphatidic acid phosphatase 1 | Chr2:106730-108810 REVERSE LENGTH=1605 | 201606
iso-18-1IPZ5SZ	AT2G01180.4	1	18	693	710	AGGCUGCCUUGAUCGAGU	ACUCCAUCAAGGUAGCCA	Cleavage	| phosphatidic acid phosphatase 1 | Chr2:106621-108829 REVERSE LENGTH=1723 | 201606
iso-18-1IPZ5SZ	AT2G01180.7	1	18	963	980	AGGCUGCCUUGAUCGAGU	ACUCCAUCAAGGUAGCCA	Cleavage	| phosphatidic acid phosphatase 1 | Chr2:106895-108803 REVERSE LENGTH=1815 | 201606
iso-18-1IPZ5SZ	AT2G01180.2	1	18	1058	1075	AGGCUGCCUUGAUCGAGU	ACUCCAUCAAGGUAGCCA	Cleavage	| phosphatidic acid phosphatase 1 | Chr2:106901-108804 REVERSE LENGTH=1904 | 201606
iso-18-1IPZ5SZ	AT2G01180.5	1	18	1064	1081	AGGCUGCCUUGAUCGAGU	ACUCCAUCAAGGUAGCCA	Cleavage	| phosphatidic acid phosphatase 1 | Chr2:106730-108810 REVERSE LENGTH=1995 | 201606
iso-18-1LY2OLDX	AT5G67265.1	1	18	410	427	AGGUAUUAGAGAAUAGGA	UUCUAUUUUCUAGUACUU	Cleavage	| hypothetical protein | Chr5:26839378-26839998 REVERSE LENGTH=490 | 201606
iso-18-1LY2OLDX	AT2G16485.2	1	18	112	129	AGGUAUUAGAGAAUAGGA	UUUUGUUUUCUAAUAUCU	Cleavage	| GW repeat- and PHD finger-containing protein NERD | Chr2:7136845-7145424 REVERSE LENGTH=5903 | 201606
iso-18-1LY2OLDX	AT2G16485.1	1	18	33	50	AGGUAUUAGAGAAUAGGA	UUUUGUUUUCUAAUAUCU	Cleavage	| GW repeat- and PHD finger-containing protein NERD | Chr2:7136944-7145345 REVERSE LENGTH=5770 | 201606
iso-18-1LY2OLDX	AT2G17890.1	1	18	70	87	AGGUAUUAGAGAAUAGGA	UCCUAUUCAUUAAUGCCU	Translation	| calcium-dependent protein kinase 16 | Chr2:7769521-7772782 REVERSE LENGTH=2235 | 201606
iso-18-1LY2OLDX	AT2G17890.1	1	18	664	681	AGGUAUUAGAGAAUAGGA	UUCGGUUUUAUAAUGCCU	Cleavage	| calcium-dependent protein kinase 16 | Chr2:7769521-7772782 REVERSE LENGTH=2235 | 201606
iso-18-1LY2OLDX	AT5G47790.1	1	18	1251	1268	AGGUAUUAGAGAAUAGGA	UCUUCUUCUCUAAUGCCU	Cleavage	| SMAD/FHA domain-containing protein | Chr5:19351292-19353495 FORWARD LENGTH=2130 | 201606
iso-18-1LY2OLDX	AT1G64830.1	1	18	728	745	AGGUAUUAGAGAAUAGGA	UCCUAUUGUUUAGUACCU	Translation	| Eukaryotic aspartyl protease family protein | Chr1:24091137-24092579 REVERSE LENGTH=1443 | 201606
iso-18-1LY2OLDX	AT1G03470.1	1	18	1263	1280	AGGUAUUAGAGAAUAGGA	UUUUGUUCUUUAAUAUCU	Cleavage	| Kinase interacting (KIP1-like) family protein | Chr1:865908-867733 REVERSE LENGTH=1359 | 201606
iso-18-1LY2OLDX	AT1G03470.4	1	18	1158	1175	AGGUAUUAGAGAAUAGGA	UUUUGUUCUUUAAUAUCU	Cleavage	| Kinase interacting (KIP1-like) family protein | Chr1:865915-867733 REVERSE LENGTH=1247 | 201606
iso-18-1LY2OLDX	AT1G03470.3	1	18	1154	1171	AGGUAUUAGAGAAUAGGA	UUUUGUUCUUUAAUAUCU	Cleavage	| Kinase interacting (KIP1-like) family protein | Chr1:865911-867733 REVERSE LENGTH=1247 | 201606
iso-18-1LY2OLDX	AT1G03470.2	1	18	1117	1134	AGGUAUUAGAGAAUAGGA	UUUUGUUCUUUAAUAUCU	Cleavage	| Kinase interacting (KIP1-like) family protein | Chr1:865895-867705 REVERSE LENGTH=1226 | 201606
iso-18-1OFY40DO	AT5G27920.1	1	18	1845	1862	AGUAAAGCUGCUAAGCUA	UGGUUUAGCAGCUUUAUC	Cleavage	| F-box family protein | Chr5:9941734-9944942 REVERSE LENGTH=2693 | 201606
iso-18-1OFY40DO	AT3G23570.1	1	18	122	139	AGUAAAGCUGCUAAGCUA	UGGUUUGGUGGCUUUACU	Cleavage	| alpha/beta-Hydrolases superfamily protein | Chr3:8457767-8459814 REVERSE LENGTH=1211 | 201606
iso-18-1OFY40DO	AT3G23570.3	1	18	208	225	AGUAAAGCUGCUAAGCUA	UGGUUUGGUGGCUUUACU	Cleavage	| alpha/beta-Hydrolases superfamily protein | Chr3:8457778-8459990 REVERSE LENGTH=1286 | 201606
iso-18-1OFY40DO	AT3G23570.2	1	18	213	230	AGUAAAGCUGCUAAGCUA	UGGUUUGGUGGCUUUACU	Cleavage	| alpha/beta-Hydrolases superfamily protein | Chr3:8457777-8459990 REVERSE LENGTH=1292 | 201606
iso-18-1OFY40DO	AT4G00690.1	1	18	1262	1279	AGUAAAGCUGCUAAGCUA	UAGUUUAGCAGCCUUAUU	Cleavage	| UB-like protease 1B | Chr4:281132-283612 FORWARD LENGTH=1690 | 201606
iso-18-1OFY40DO	AT1G27480.1	1	18	1337	1354	AGUAAAGCUGCUAAGCUA	GAGCUUAGCAGCUUUGAA	Cleavage	| alpha/beta-Hydrolases superfamily protein | Chr1:9544410-9546285 FORWARD LENGTH=1613 | 201606
iso-18-1OFY40DO	AT2G39800.2	1	18	547	564	AGUAAAGCUGCUAAGCUA	UAGCUUAGCUGCUCUACU	Cleavage	| delta1-pyrroline-5-carboxylate synthase 1 | Chr2:16598167-16603059 REVERSE LENGTH=2519 | 201606
iso-18-1OFY40DO	AT2G39800.3	1	18	653	670	AGUAAAGCUGCUAAGCUA	UAGCUUAGCUGCUCUACU	Cleavage	| delta1-pyrroline-5-carboxylate synthase 1 | Chr2:16598072-16603061 REVERSE LENGTH=2614 | 201606
iso-18-1OFY40DO	AT2G39800.4	1	18	653	670	AGUAAAGCUGCUAAGCUA	UAGCUUAGCUGCUCUACU	Cleavage	| delta1-pyrroline-5-carboxylate synthase 1 | Chr2:16598072-16603061 REVERSE LENGTH=2623 | 201606
iso-18-1OFY40DO	AT2G39800.1	1	18	911	928	AGUAAAGCUGCUAAGCUA	UAGCUUAGCUGCUCUACU	Cleavage	| delta1-pyrroline-5-carboxylate synthase 1 | Chr2:16598164-16603319 REVERSE LENGTH=2886 | 201606
iso-18-1P1RZZ9	AT5G13660.7	1	18	1512	1529	AGUAGAGUCCUUUUUAGC	GCUAAGAAGGGUUCUACA	Cleavage	| N-lysine methyltransferase | Chr5:4404604-4406603 FORWARD LENGTH=1773 | 201606
iso-18-1P1RZZ9	AT5G13660.2	1	18	1512	1529	AGUAGAGUCCUUUUUAGC	GCUAAGAAGGGUUCUACA	Cleavage	| N-lysine methyltransferase | Chr5:4404604-4407166 FORWARD LENGTH=2141 | 201606
iso-18-1P1RZZ9	AT5G13660.1	1	18	1539	1556	AGUAGAGUCCUUUUUAGC	GCUAAGAAGGGUUCUACA	Cleavage	| N-lysine methyltransferase | Chr5:4404577-4407288 FORWARD LENGTH=2287 | 201606
iso-18-1P1RZZ9	AT5G13660.5	1	18	1563	1580	AGUAGAGUCCUUUUUAGC	GCUAAGAAGGGUUCUACA	Cleavage	| N-lysine methyltransferase | Chr5:4404553-4407257 FORWARD LENGTH=2361 | 201606
iso-18-1P1RZZ9	AT5G13660.4	1	18	1563	1580	AGUAGAGUCCUUUUUAGC	GCUAAGAAGGGUUCUACA	Cleavage	| N-lysine methyltransferase | Chr5:4404553-4407257 FORWARD LENGTH=2382 | 201606
iso-18-1P1RZZ9	AT5G13660.6	1	18	1539	1556	AGUAGAGUCCUUUUUAGC	GCUAAGAAGGGUUCUACA	Cleavage	| N-lysine methyltransferase | Chr5:4404577-4407288 FORWARD LENGTH=2386 | 201606
iso-18-1P1RZZ9	AT5G13660.3	1	18	1563	1580	AGUAGAGUCCUUUUUAGC	GCUAAGAAGGGUUCUACA	Cleavage	| N-lysine methyltransferase | Chr5:4404553-4407257 FORWARD LENGTH=2460 | 201606
iso-18-1P1RZZ9	AT5G08490.8	1	18	2060	2077	AGUAGAGUCCUUUUUAGC	CCUGAAGGGGACUCUACU	Cleavage	| Tetratricopeptide repeat (TPR)-like superfamily protein | Chr5:2745208-2748008 REVERSE LENGTH=2801 | 201606
iso-18-1P1RZZ9	AT4G16630.1	1	18	2136	2153	AGUAGAGUCCUUUUUAGC	GCUGAAAAGGAUUCUGCA	Cleavage	| DEA(D/H)-box RNA helicase family protein | Chr4:9361952-9366748 REVERSE LENGTH=2893 | 201606
iso-18-1P1RZZ9	AT5G08490.7	1	18	2050	2067	AGUAGAGUCCUUUUUAGC	CCUGAAGGGGACUCUACU	Cleavage	| Tetratricopeptide repeat (TPR)-like superfamily protein | Chr5:2744126-2747998 REVERSE LENGTH=3781 | 201606
iso-18-1Q3SO6D9	AT5G43870.1	1	18	2431	2448	AGUAUCCUCGGACCAGGC	GUCUGGUCCGGCGAUACU	Cleavage	| auxin canalization protein (DUF828) | Chr5:17631426-17635915 REVERSE LENGTH=2526 | 201606
iso-18-1Q3SO6D9	AT2G43860.1	1	18	346	363	AGUAUCCUCGGACCAGGC	AUCUGGUUCGAGGAUGUU	Cleavage	| Pectin lyase-like superfamily protein | Chr2:18162720-18164428 REVERSE LENGTH=1443 | 201606
iso-18-1Q3SO6D9	AT4G25800.2	1	18	781	798	AGUAUCCUCGGACCAGGC	GCUUGGUUUGAGGGUACC	Cleavage	| Calmodulin-binding protein | Chr4:13124902-13127953 FORWARD LENGTH=2169 | 201606
iso-18-1Q3SO6D9	AT4G25800.1	1	18	792	809	AGUAUCCUCGGACCAGGC	GCUUGGUUUGAGGGUACC	Cleavage	| Calmodulin-binding protein | Chr4:13124898-13128045 FORWARD LENGTH=2272 | 201606
iso-18-1Q3SO6D9	AT5G03190.2	1	18	1372	1389	AGUAUCCUCGGACCAGGC	GCUUGGUUUGAGGAAACU	Cleavage	| peptide upstream protein | Chr5:758374-760382 FORWARD LENGTH=1827 | 201606
iso-18-1Q3SO6D9	AT5G03190.1	1	18	1554	1571	AGUAUCCUCGGACCAGGC	GCUUGGUUUGAGGAAACU	Cleavage	| peptide upstream protein | Chr5:758374-760382 FORWARD LENGTH=2009 | 201606
iso-18-1Q3SO6D9	AT4G17330.3	1	18	387	404	AGUAUCCUCGGACCAGGC	GUUUGGUCUGAGGCUACU	Cleavage	| G2484-1 protein | Chr4:9688888-9697578 REVERSE LENGTH=6394 | 201606
iso-18-1Q3SO6D9	AT4G17330.3	1	18	3816	3833	AGUAUCCUCGGACCAGGC	GUCUUGUCAGAGGAUACU	Translation	| G2484-1 protein | Chr4:9688888-9697578 REVERSE LENGTH=6394 | 201606
iso-18-1Q3SO6D9	AT4G17330.1	1	18	515	532	AGUAUCCUCGGACCAGGC	GUUUGGUCUGAGGCUACU	Cleavage	| G2484-1 protein | Chr4:9688851-9697706 REVERSE LENGTH=6664 | 201606
iso-18-1Q3SO6D9	AT4G17330.1	1	18	4049	4066	AGUAUCCUCGGACCAGGC	GUCUUGUCAGAGGAUACU	Translation	| G2484-1 protein | Chr4:9688851-9697706 REVERSE LENGTH=6664 | 201606
iso-18-1Q3SO6D9	AT4G17330.2	1	18	542	559	AGUAUCCUCGGACCAGGC	GUUUGGUCUGAGGCUACU	Cleavage	| G2484-1 protein | Chr4:9688851-9697706 REVERSE LENGTH=6691 | 201606
iso-18-1Q3SO6D9	AT4G17330.2	1	18	4076	4093	AGUAUCCUCGGACCAGGC	GUCUUGUCAGAGGAUACU	Translation	| G2484-1 protein | Chr4:9688851-9697706 REVERSE LENGTH=6691 | 201606
iso-18-1Q3SO6D9	AT5G64070.2	1	18	567	584	AGUAUCCUCGGACCAGGC	CUUUGGUCCGAGGAGACU	Cleavage	| phosphatidylinositol 4-OH kinase beta1 | Chr5:25639667-25644446 REVERSE LENGTH=3316 | 201606
iso-18-1UX4B303	AT1G44910.1	1	18	1647	1664	AGUGAUGAUGAAAGUUCU	AGAACUUUCAUCAUCCCU	Cleavage	| pre-mRNA-processing protein 40A | Chr1:16975604-16982965 FORWARD LENGTH=3213 | 201606
iso-18-1UX4B303	AT1G44910.2	1	18	1647	1664	AGUGAUGAUGAAAGUUCU	AGAACUUUCAUCAUCCCU	Cleavage	| pre-mRNA-processing protein 40A | Chr1:16975604-16982661 FORWARD LENGTH=2984 | 201606
iso-18-1UX4B303	AT4G18010.2	1	18	93	110	AGUGAUGAUGAAAGUUCU	AGAAUUUUCAUCAUUACA	Cleavage	| myo-inositol polyphosphate 5-phosphatase 2 | Chr4:9990988-9994433 REVERSE LENGTH=2584 | 201606
iso-18-1UX4B303	AT4G18010.1	1	18	184	201	AGUGAUGAUGAAAGUUCU	AGAAUUUUCAUCAUUACA	Cleavage	| myo-inositol polyphosphate 5-phosphatase 2 | Chr4:9991001-9994524 REVERSE LENGTH=2559 | 201606
iso-18-1UX4B303	AT4G26500.1	1	18	21	38	AGUGAUGAUGAAAGUUCU	AGAGCUUUCAUCAUCAUC	Cleavage	| chloroplast sulfur E | Chr4:13381714-13383641 REVERSE LENGTH=1444 | 201606
iso-18-1UX4B303	AT5G61810.1	1	18	770	787	AGUGAUGAUGAAAGUUCU	AGAACAUUUAUCAUCACU	Cleavage	| Mitochondrial substrate carrier family protein | Chr5:24831574-24833984 REVERSE LENGTH=1955 | 201606
iso-18-1UX4B303	AT5G61810.1	1	18	521	538	AGUGAUGAUGAAAGUUCU	AGGAGUUUCGUCGUUACA	Cleavage	| Mitochondrial substrate carrier family protein | Chr5:24831574-24833984 REVERSE LENGTH=1955 | 201606
iso-18-1UX4B303	AT5G61810.2	1	18	661	678	AGUGAUGAUGAAAGUUCU	AGAACAUUUAUCAUCACU	Cleavage	| Mitochondrial substrate carrier family protein | Chr5:24831619-24833870 REVERSE LENGTH=1801 | 201606
iso-18-1UX4B303	AT5G61810.2	1	18	407	424	AGUGAUGAUGAAAGUUCU	AGGAGUUUCGUCGUUACA	Cleavage	| Mitochondrial substrate carrier family protein | Chr5:24831619-24833870 REVERSE LENGTH=1801 | 201606
iso-18-1UX4B303	AT2G34590.1	1	18	1378	1395	AGUGAUGAUGAAAGUUCU	AGAACUUUCAUGAUUACU	Cleavage	| Transketolase family protein | Chr2:14568802-14571143 REVERSE LENGTH=1674 | 201606
iso-18-1UX4B303	AT4G10620.1	1	18	135	152	AGUGAUGAUGAAAGUUCU	AGAGCUUUCAUCAUCAAA	Cleavage	| P-loop containing nucleoside triphosphate hydrolases superfamily protein | Chr4:6564183-6566504 FORWARD LENGTH=2010 | 201606
iso-18-1UX4B303	AT1G35660.1	1	18	2568	2585	AGUGAUGAUGAAAGUUCU	AGAACUUUCAUCAACACG	Cleavage	| erythroid differentiation factor-like protein | Chr1:13192608-13198142 FORWARD LENGTH=4748 | 201606
iso-18-211JVUV	AT2G04190.1	1	18	320	337	CAACCAGGGCUAUGAACC	AGUUCAUGGUCCUGGUUA	Cleavage	| TRAF-like family protein | Chr2:1427321-1430406 REVERSE LENGTH=1685 | 201606
iso-18-211JVUV	AT2G04190.1	1	18	422	439	CAACCAGGGCUAUGAACC	AGGUCAUGGUCCUGGUUA	Cleavage	| TRAF-like family protein | Chr2:1427321-1430406 REVERSE LENGTH=1685 | 201606
iso-18-211JVUV	AT3G59455.1	1	18	114	131	CAACCAGGGCUAUGAACC	UGUUCAUCGCCUUGGUUG	Translation	| Bifunctional inhibitor/lipid-transfer protein/seed storage 2S albumin superfamily protein | Chr3:21976746-21977393 FORWARD LENGTH=648 | 201606
iso-18-211JVUV	AT1G26640.1	1	18	412	429	CAACCAGGGCUAUGAACC	GGUUCAUGGCGCUGGUUC	Cleavage	| Amino acid kinase family protein | Chr1:9207383-9209902 REVERSE LENGTH=1372 | 201606
iso-18-211JVUV	AT5G25240.1	1	18	481	498	CAACCAGGGCUAUGAACC	GGUUUGUAGCUCCGGUUG	Cleavage	| stress induced protein | Chr5:8746594-8747290 REVERSE LENGTH=697 | 201606
iso-18-211JVUV	AT1G68450.1	1	18	279	296	CAACCAGGGCUAUGAACC	ACUUCAUGGCCCUGGUUC	Cleavage	| VQ motif-containing protein | Chr1:25661487-25662276 REVERSE LENGTH=790 | 201606
iso-18-211JVUV	AT3G51800.3	1	18	561	578	CAACCAGGGCUAUGAACC	GGUUCAUUGCCCUUGUUG	Translation	| metallopeptidase M24 family protein | Chr3:19211232-19213776 REVERSE LENGTH=1395 | 201606
iso-18-211JVUV	ATCG00490.1	1	18	377	394	CAACCAGGGCUAUGAACC	GGUUCAAAGCCCUGGCUG	Cleavage	| ribulose-bisphosphate carboxylase | ChrC:54958-56397 FORWARD LENGTH=1440 | 201606
iso-18-211JVUV	AT3G51800.2	1	18	494	511	CAACCAGGGCUAUGAACC	GGUUCAUUGCCCUUGUUG	Translation	| metallopeptidase M24 family protein | Chr3:19211027-19213709 REVERSE LENGTH=1581 | 201606
iso-18-211JVUV	AT3G51800.1	1	18	532	549	CAACCAGGGCUAUGAACC	GGUUCAUUGCCCUUGUUG	Translation	| metallopeptidase M24 family protein | Chr3:19210914-19213747 REVERSE LENGTH=1705 | 201606
iso-18-211JVUV	AT5G38520.2	1	18	317	334	CAACCAGGGCUAUGAACC	GGUUCAUGGCUUUGGUGC	Cleavage	| alpha/beta-Hydrolases superfamily protein | Chr5:15421573-15423431 FORWARD LENGTH=1354 | 201606
iso-18-22185X05	AT1G34350.2	1	18	721	738	CAAGAAGUGGGAUUAUUC	GAAUGAUCCCACUUUUUU	Cleavage	| Tmem18 | Chr1:12534426-12536095 FORWARD LENGTH=894 | 201606
iso-18-22185X05	AT1G34350.1	1	18	643	660	CAAGAAGUGGGAUUAUUC	GAAUGAUCCCACUUUUUU	Cleavage	| Tmem18 | Chr1:12534429-12536162 FORWARD LENGTH=883 | 201606
iso-18-22185X05	AT3G27350.1	1	18	176	193	CAAGAAGUGGGAUUAUUC	AAAUAAUCUCACUUCUUU	Cleavage	| transcriptional regulator ATRX-like protein | Chr3:10125850-10128756 FORWARD LENGTH=2369 | 201606
iso-18-22185X05	AT3G27350.3	1	18	367	384	CAAGAAGUGGGAUUAUUC	AAAUAAUCUCACUUCUUU	Cleavage	| transcriptional regulator ATRX-like protein | Chr3:10125659-10127992 FORWARD LENGTH=1636 | 201606
iso-18-22185X05	AT3G27350.2	1	18	367	384	CAAGAAGUGGGAUUAUUC	AAAUAAUCUCACUUCUUU	Cleavage	| transcriptional regulator ATRX-like protein | Chr3:10125659-10127992 FORWARD LENGTH=1635 | 201606
iso-18-22185X05	AT2G32700.1	1	18	2826	2843	CAAGAAGUGGGAUUAUUC	UAAUGAUCCUACUUCUUU	Cleavage	| LEUNIG-like protein | Chr2:13866760-13872246 FORWARD LENGTH=3045 | 201606
iso-18-22185X05	AT2G32700.6	1	18	2820	2837	CAAGAAGUGGGAUUAUUC	UAAUGAUCCUACUUCUUU	Cleavage	| LEUNIG-like protein | Chr2:13866760-13872246 FORWARD LENGTH=3039 | 201606
iso-18-22185X05	AT2G32700.3	1	18	2901	2918	CAAGAAGUGGGAUUAUUC	UAAUGAUCCUACUUCUUU	Cleavage	| LEUNIG-like protein | Chr2:13866798-13872157 FORWARD LENGTH=3031 | 201606
iso-18-22185X05	AT2G32700.4	1	18	2868	2885	CAAGAAGUGGGAUUAUUC	UAAUGAUCCUACUUCUUU	Cleavage	| LEUNIG-like protein | Chr2:13866721-13872161 FORWARD LENGTH=3002 | 201606
iso-18-22185X05	AT2G32700.7	1	18	2871	2888	CAAGAAGUGGGAUUAUUC	UAAUGAUCCUACUUCUUU	Cleavage	| LEUNIG-like protein | Chr2:13866772-13872157 FORWARD LENGTH=3001 | 201606
iso-18-224KH703	AT4G08455.1	1	18	812	829	CAAGACUAGGAUCCUUCU	AGAAGGAUCCUCGUCUUA	Cleavage	| BTB/POZ domain-containing protein | Chr4:5375714-5376922 FORWARD LENGTH=909 | 201606
iso-18-224KH703	AT3G24440.2	1	18	479	496	CAAGACUAGGAUCCUUCU	ACAAGGAUCCUAGUCUUU	Cleavage	| Fibronectin type III domain-containing protein | Chr3:8875855-8878414 REVERSE LENGTH=2398 | 201606
iso-18-224KH703	AT3G24440.1	1	18	546	563	CAAGACUAGGAUCCUUCU	ACAAGGAUCCUAGUCUUU	Cleavage	| Fibronectin type III domain-containing protein | Chr3:8875784-8878481 REVERSE LENGTH=2542 | 201606
iso-18-224KH703	AT2G22190.1	1	18	616	633	CAAGACUAGGAUCCUUCU	AGAAGGUUUCUAGUUUUG	Cleavage	| Haloacid dehalogenase-like hydrolase (HAD) superfamily protein | Chr2:9433616-9436658 REVERSE LENGTH=1522 | 201606
iso-18-224KH703	AT2G22190.2	1	18	616	633	CAAGACUAGGAUCCUUCU	AGAAGGUUUCUAGUUUUG	Cleavage	| Haloacid dehalogenase-like hydrolase (HAD) superfamily protein | Chr2:9433616-9436658 REVERSE LENGTH=1670 | 201606
iso-18-224KH703	AT5G20940.1	1	18	615	632	CAAGACUAGGAUCCUUCU	CCAGGGAUCCUGGUCUUG	Cleavage	| Glycosyl hydrolase family protein | Chr5:7103927-7106834 REVERSE LENGTH=2211 | 201606
iso-18-224KH703	AT4G34340.2	1	18	417	434	CAAGACUAGGAUCCUUCU	GGAAGGAGUUUAGUCUUG	Translation	| TBP-associated factor 8 | Chr4:16426483-16428013 REVERSE LENGTH=478 | 201606
iso-18-224KH703	AT3G02420.2	1	18	506	523	CAAGACUAGGAUCCUUCU	GGAGGGAUCCUGAUCUUG	Cleavage	| dihydroflavonol 4-reductase/flavanone protein | Chr3:495885-498887 REVERSE LENGTH=1674 | 201606
iso-18-224KH703	AT3G03860.1	1	18	348	365	CAAGACUAGGAUCCUUCU	UAAAGGAUCCUAGUUUUU	Cleavage	| APR-like 5 | Chr3:992074-994697 FORWARD LENGTH=1676 | 201606
iso-18-224KH703	AT2G45620.1	1	18	2498	2515	CAAGACUAGGAUCCUUCU	AGAAAGGUCUUAGUUUUG	Cleavage	| Nucleotidyltransferase family protein | Chr2:18792864-18795904 FORWARD LENGTH=2528 | 201606
iso-18-252BJV7	AT1G66870.1	1	18	418	435	CACACCAAAACAUGCAAU	GUUGCAUGUUUAGGUGUG	Cleavage	| Carbohydrate-binding X8 domain superfamily protein | Chr1:24945484-24946968 REVERSE LENGTH=1485 | 201606
iso-18-252BJV7	AT1G20890.2	1	18	516	533	CACACCAAAACAUGCAAU	AUUGUAUGUUUUGGUGAC	Cleavage	| caveolin-1 protein | Chr1:7265794-7267354 REVERSE LENGTH=1149 | 201606
iso-18-252BJV7	AT1G20890.1	1	18	539	556	CACACCAAAACAUGCAAU	AUUGUAUGUUUUGGUGAC	Cleavage	| caveolin-1 protein | Chr1:7265794-7267377 REVERSE LENGTH=1061 | 201606
iso-18-252BJV7	AT4G23980.1	1	18	408	425	CACACCAAAACAUGCAAU	ACUGUGUGUUUUGGUGUG	Cleavage	| auxin response factor 9 | Chr4:12451143-12455369 FORWARD LENGTH=2998 | 201606
iso-18-252BJV7	AT4G23980.2	1	18	353	370	CACACCAAAACAUGCAAU	ACUGUGUGUUUUGGUGUG	Cleavage	| auxin response factor 9 | Chr4:12451198-12455309 FORWARD LENGTH=2877 | 201606
iso-18-252BJV7	AT1G31095.1	1	18	152	169	CACACCAAAACAUGCAAU	UUUGCAUGUUUUGGUUUG	Cleavage	| lactate/malate dehydrogenase%2C NAD-binding domain protein | Chr1:11102778-11103644 FORWARD LENGTH=201 | 201606
iso-18-252BJV7	AT3G03110.1	1	18	3097	3114	CACACCAAAACAUGCAAU	GUUGCAUGUGUUGGUGUU	Cleavage	| exportin 1B | Chr3:708698-717093 FORWARD LENGTH=3713 | 201606
iso-18-252BJV7	AT4G00650.1	1	18	954	971	CACACCAAAACAUGCAAU	GUUGCUUGUUUUGGUGUU	Cleavage	| FRIGIDA-like protein | Chr4:268901-271503 FORWARD LENGTH=2121 | 201606
iso-18-252BJV7	AT5G09870.1	1	18	342	359	CACACCAAAACAUGCAAU	AUUGCAUGUUUUGAUGGG	Cleavage	| cellulose synthase 5 | Chr5:3072870-3078416 FORWARD LENGTH=4138 | 201606
iso-18-252BJV7	AT1G05460.1	1	18	3295	3312	CACACCAAAACAUGCAAU	AAUGCAUGAUUUGGUGUG	Translation	| P-loop containing nucleoside triphosphate hydrolases superfamily protein | Chr1:1601148-1605034 REVERSE LENGTH=3382 | 201606
iso-18-257HW20M	AT3G06710.1	1	18	185	202	CACACGUGCGUCGGAUGC	GUAUCCGGUGCGCGUGUC	Cleavage	| E3 ubiquitin ligase | Chr3:2118169-2120181 FORWARD LENGTH=1631 | 201606
iso-18-257HW20M	AT3G24060.1	1	18	109	126	CACACGUGCGUCGGAUGC	GAAUUCGACGUGCGUGUG	Cleavage	| Plant self-incompatibility protein S1 family | Chr3:8689589-8690032 REVERSE LENGTH=444 | 201606
iso-18-257HW20M	AT4G17360.1	1	18	909	926	CACACGUGCGUCGGAUGC	GCAUUUGAUGCAGGUGUG	Cleavage	| Formyl transferase | Chr4:9703547-9705623 REVERSE LENGTH=1293 | 201606
iso-18-257HW20M	AT5G47435.1	1	18	846	863	CACACGUGCGUCGGAUGC	GCAUUCGACGCUGGUGUG	Cleavage	| formyltetrahydrofolate deformylase | Chr5:19241672-19243532 FORWARD LENGTH=1187 | 201606
iso-18-257HW20M	AT5G47435.2	1	18	846	863	CACACGUGCGUCGGAUGC	GCAUUCGACGCUGGUGUG	Cleavage	| formyltetrahydrofolate deformylase | Chr5:19241672-19243988 FORWARD LENGTH=1563 | 201606
iso-18-257HW20M	AT5G65310.2	1	18	1363	1380	CACACGUGCGUCGGAUGC	GUGUUCCAUGCACGUGUG	Cleavage	| homeobox protein 5 | Chr5:26101939-26104174 REVERSE LENGTH=1723 | 201606
iso-18-257HW20M	AT5G65310.1	1	18	1494	1511	CACACGUGCGUCGGAUGC	GUGUUCCAUGCACGUGUG	Cleavage	| homeobox protein 5 | Chr5:26101818-26104614 REVERSE LENGTH=1975 | 201606
iso-18-257HW20M	AT2G04842.2	1	18	409	426	CACACGUGCGUCGGAUGC	AAAUUCGACACACGUGUG	Cleavage	| threonyl-tRNA synthetase%2C putative / threonine-tRNA ligase | Chr2:1698290-1701438 REVERSE LENGTH=2296 | 201606
iso-18-257HW20M	AT2G04842.1	1	18	397	414	CACACGUGCGUCGGAUGC	AAAUUCGACACACGUGUG	Cleavage	| threonyl-tRNA synthetase%2C putative / threonine-tRNA ligase | Chr2:1697902-1701426 REVERSE LENGTH=2392 | 201606
iso-18-257HW20M	AT5G40850.1	1	18	2357	2374	CACACGUGCGUCGGAUGC	UCAUUUGAUGCAUGUGUC	Cleavage	| urophorphyrin methylase 1 | Chr5:16365900-16369316 FORWARD LENGTH=2576 | 201606
iso-18-28I6D9DR	AT3G53670.2	1	18	269	286	CACGGAUUCAAAUUCGAC	GUCGGAUUUGAAUUCGUU	Cleavage	| hypothetical protein | Chr3:19890364-19892443 FORWARD LENGTH=1390 | 201606
iso-18-28I6D9DR	AT3G53670.1	1	18	212	229	CACGGAUUCAAAUUCGAC	GUCGGAUUUGAAUUCGUU	Cleavage	| hypothetical protein | Chr3:19890421-19892404 FORWARD LENGTH=1398 | 201606
iso-18-28I6D9DR	AT1G70800.1	1	18	172	189	CACGGAUUCAAAUUCGAC	GUUGAAUUUGAGUCGGUG	Cleavage	| Calcium-dependent lipid-binding (CaLB domain) family protein | Chr1:26702493-26703926 FORWARD LENGTH=1065 | 201606
iso-18-28I6D9DR	AT3G25150.2	1	18	1411	1428	CACGGAUUCAAAUUCGAC	GUUGAGUUUGAAUCCGCA	Cleavage	| Nuclear transport factor 2 (NTF2) family protein with RNA binding (RRM-RBD-RNP motifs) domain-containing protein | Chr3:9157078-9160100 REVERSE LENGTH=1895 | 201606
iso-18-28I6D9DR	AT3G25150.1	1	18	1251	1268	CACGGAUUCAAAUUCGAC	GUUGAGUUUGAAUCCGCA	Cleavage	| Nuclear transport factor 2 (NTF2) family protein with RNA binding (RRM-RBD-RNP motifs) domain-containing protein | Chr3:9156822-9159928 REVERSE LENGTH=1991 | 201606
iso-18-28I6D9DR	AT1G63380.1	1	18	345	362	CACGGAUUCAAAUUCGAC	GUCGAGUUUGGAUUUGUC	Cleavage	| NAD(P)-binding Rossmann-fold superfamily protein | Chr1:23505582-23506504 FORWARD LENGTH=849 | 201606
iso-18-28I6D9DR	AT1G02930.2	1	18	264	281	CACGGAUUCAAAUUCGAC	GUCGACUUUGAAUUCGUU	Cleavage	| glutathione S-transferase 6 | Chr1:661309-662456 REVERSE LENGTH=866 | 201606
iso-18-28I6D9DR	AT2G17845.1	1	18	438	455	CACGGAUUCAAAUUCGAC	GUCGAGUUUGGAUUUGUC	Cleavage	| NAD(P)-binding Rossmann-fold superfamily protein | Chr2:7758846-7759881 FORWARD LENGTH=939 | 201606
iso-18-28I6D9DR	AT1G63380.3	1	18	435	452	CACGGAUUCAAAUUCGAC	GUCGAGUUUGGAUUUGUC	Cleavage	| NAD(P)-binding Rossmann-fold superfamily protein | Chr1:23505250-23506505 FORWARD LENGTH=940 | 201606
iso-18-28I6D9DR	AT1G63380.4	1	18	521	538	CACGGAUUCAAAUUCGAC	GUCGAGUUUGGAUUUGUC	Cleavage	| NAD(P)-binding Rossmann-fold superfamily protein | Chr1:23505412-23506505 FORWARD LENGTH=1026 | 201606
iso-18-2D2NOR7	AT1G75860.1	1	18	149	166	CAAACCAAUUGACCCAAU	CUUGGGUUAAUUGGAUUG	Cleavage	| DNA ligase | Chr1:28484129-28485951 REVERSE LENGTH=1228 | 201606
iso-18-2D2NOR7	AT1G75860.2	1	18	275	292	CAAACCAAUUGACCCAAU	CUUGGGUUAAUUGGAUUG	Cleavage	| DNA ligase | Chr1:28484130-28486077 REVERSE LENGTH=1353 | 201606
iso-18-2D2NOR7	AT3G17740.1	1	18	1832	1849	CAAACCAAUUGACCCAAU	CUUGGGUUAAAUGGUUUG	Cleavage	| hypothetical protein | Chr3:6067684-6072856 REVERSE LENGTH=3811 | 201606
iso-18-2D2NOR7	AT4G01470.1	1	18	682	699	CAAACCAAUUGACCCAAU	AUUGGGUCUAUUGGGUUG	Translation	| tonoplast intrinsic protein 1%3B3 | Chr4:624786-625885 REVERSE LENGTH=1100 | 201606
iso-18-2D2NOR7	AT3G25950.1	1	18	961	978	CAAACCAAUUGACCCAAU	AUUGGCUUGAUUGGUUUA	Cleavage	| TRAM%2C LAG1 and CLN8 (TLC) lipid-sensing domain containing protein | Chr3:9496102-9497271 FORWARD LENGTH=1170 | 201606
iso-18-2D2NOR7	AT2G42260.2	1	18	331	348	CAAACCAAUUGACCCAAU	CUUGGGUCAAUUGGUCAA	Cleavage	| uv-b-insensitive 4 | Chr2:17601916-17603457 REVERSE LENGTH=1278 | 201606
iso-18-2D2NOR7	AT2G42260.1	1	18	368	385	CAAACCAAUUGACCCAAU	CUUGGGUCAAUUGGUCAA	Cleavage	| uv-b-insensitive 4 | Chr2:17601872-17603705 REVERSE LENGTH=1359 | 201606
iso-18-2D2NOR7	AT3G06435.1	1	18	470	487	CAAACCAAUUGACCCAAU	GUUGGUUCAGUUGGUUUU	Cleavage	| Expressed protein | Chr3:1969036-1970784 REVERSE LENGTH=1749 | 201606
iso-18-2D2NOR7	AT3G17712.3	1	18	1793	1810	CAAACCAAUUGACCCAAU	CUUGGGUUGAAUGGUUUG	Cleavage	| hypothetical protein | Chr3:6056905-6060114 FORWARD LENGTH=2506 | 201606
iso-18-2D2NOR7	AT3G17712.2	1	18	1828	1845	CAAACCAAUUGACCCAAU	CUUGGGUUGAAUGGUUUG	Cleavage	| hypothetical protein | Chr3:6056870-6060287 FORWARD LENGTH=2653 | 201606
iso-18-2DI9FFZ	AT5G52170.1	1	18	3871	3888	CAAACAUUUCAGACAAGU	AUUUGUUUGGAAUGUUUG	Cleavage	| homeodomain GLABROUS 7 | Chr5:21196624-21202664 FORWARD LENGTH=4931 | 201606
iso-18-2DI9FFZ	AT3G61380.1	1	18	1359	1376	CAAACAUUUCAGACAAGU	ACUUGUCUGAAAUGCUUG	Cleavage	| Phosphatidylinositol N-acetyglucosaminlytransferase subunit P-like protein | Chr3:22708482-22712077 REVERSE LENGTH=2865 | 201606
iso-18-2DI9FFZ	AT3G61380.2	1	18	1256	1273	CAAACAUUUCAGACAAGU	ACUUGUCUGAAAUGCUUG	Cleavage	| Phosphatidylinositol N-acetyglucosaminlytransferase subunit P-like protein | Chr3:22708769-22711863 REVERSE LENGTH=2475 | 201606
iso-18-2DI9FFZ	AT3G61380.3	1	18	1241	1258	CAAACAUUUCAGACAAGU	ACUUGUCUGAAAUGCUUG	Cleavage	| Phosphatidylinositol N-acetyglucosaminlytransferase subunit P-like protein | Chr3:22708769-22711582 REVERSE LENGTH=2460 | 201606
iso-18-2DI9FFZ	AT2G23760.2	1	18	547	564	CAAACAUUUCAGACAAGU	UGUUGUCUGAAAUGUUUG	Cleavage	| BEL1-like homeodomain 4 | Chr2:10107707-10113327 REVERSE LENGTH=2502 | 201606
iso-18-2DI9FFZ	AT2G23760.4	1	18	335	352	CAAACAUUUCAGACAAGU	UGUUGUCUGAAAUGUUUG	Cleavage	| BEL1-like homeodomain 4 | Chr2:10107709-10113005 REVERSE LENGTH=2444 | 201606
iso-18-2DI9FFZ	AT2G23760.1	1	18	455	472	CAAACAUUUCAGACAAGU	UGUUGUCUGAAAUGUUUG	Cleavage	| BEL1-like homeodomain 4 | Chr2:10107709-10113018 REVERSE LENGTH=2408 | 201606
iso-18-2DI9FFZ	AT2G23760.3	1	18	335	352	CAAACAUUUCAGACAAGU	UGUUGUCUGAAAUGUUUG	Cleavage	| BEL1-like homeodomain 4 | Chr2:10107707-10113005 REVERSE LENGTH=2290 | 201606
iso-18-2DI9FFZ	AT1G66320.1	1	18	1516	1533	CAAACAUUUCAGACAAGU	GUUUGUCUGAAAUGUUUC	Cleavage	| F-box/RNI-like superfamily protein | Chr1:24726812-24728637 REVERSE LENGTH=1626 | 201606
iso-18-2DI9FFZ	AT2G37050.4	1	18	330	347	CAAACAUUUCAGACAAGU	ACUUGUGUGAAGUGUUUG	Cleavage	| Leucine-rich repeat protein kinase family protein | Chr2:15568926-15573749 FORWARD LENGTH=3516 | 201606
iso-18-2DO3OZD0	AT4G19540.1	1	18	867	884	CAAACGAAGUGACUUAUG	CAUGAGUUGCUUCGUUUG	Cleavage	| INDH1(iron-sulfur protein required for NADH dehydrogenase) | Chr4:10657289-10659566 FORWARD LENGTH=1642 | 201606
iso-18-2DO3OZD0	AT5G14470.1	1	18	1242	1259	CAAACGAAGUGACUUAUG	CAUAAGUCAUUUUGUUUU	Cleavage	| GHMP kinase family protein | Chr5:4662775-4664681 REVERSE LENGTH=1379 | 201606
iso-18-2DO3OZD0	AT3G61800.1	1	18	1668	1685	CAAACGAAGUGACUUAUG	AAUAAGUCAUUUCGUUUA	Cleavage	| ENTH/VHS protein | Chr3:22874363-22878667 REVERSE LENGTH=4176 | 201606
iso-18-2DO3OZD0	ATCG00860.1	1	18	2590	2607	CAAACGAAGUGACUUAUG	UCUAAGUCACUUCGUUUC	Cleavage	| Chloroplast Ycf2%3BATPase%2C AAA type%2C core | ChrC:86474-93358 FORWARD LENGTH=6885 | 201606
iso-18-2DO3OZD0	ATCG00860.1	1	18	2614	2631	CAAACGAAGUGACUUAUG	UCUAAGUUACUUCGUUUC	Cleavage	| Chloroplast Ycf2%3BATPase%2C AAA type%2C core | ChrC:86474-93358 FORWARD LENGTH=6885 | 201606
iso-18-2DO3OZD0	ATCG01280.1	1	18	2590	2607	CAAACGAAGUGACUUAUG	UCUAAGUCACUUCGUUUC	Cleavage	| Chloroplast Ycf2%3BATPase%2C AAA type%2C core | ChrC:145291-152175 REVERSE LENGTH=6885 | 201606
iso-18-2DO3OZD0	ATCG01280.1	1	18	2614	2631	CAAACGAAGUGACUUAUG	UCUAAGUUACUUCGUUUC	Cleavage	| Chloroplast Ycf2%3BATPase%2C AAA type%2C core | ChrC:145291-152175 REVERSE LENGTH=6885 | 201606
iso-18-2DO3OZD0	AT4G39720.3	1	18	1238	1255	CAAACGAAGUGACUUAUG	UAUAAGUCUCUUUGUUUG	Translation	| VQ motif-containing protein | Chr4:18428879-18431134 REVERSE LENGTH=1580 | 201606
iso-18-2DO3OZD0	AT3G07250.1	1	18	17	34	CAAACGAAGUGACUUAUG	AAUAAGUCAUUUCUUUUG	Cleavage	| RNA-binding (RRM-RBD-RNP motif) domain nuclear transport factor 2 family protein | Chr3:2303075-2306615 REVERSE LENGTH=2282 | 201606
iso-18-2DO3OZD0	ATMG01360.1	1	18	768	785	CAAACGAAGUGACUUAUG	CAUAAGUCAUAUCGUUUC	Cleavage	| cytochrome oxidase | ChrM:349830-351413 REVERSE LENGTH=1584 | 201606
iso-18-2DO3OZD0	AT5G42390.1	1	18	2957	2974	CAAACGAAGUGACUUAUG	CAUGAGUCAUUUUGUUGG	Cleavage	| Insulinase (Peptidase family M16) family protein | Chr5:16945165-16953353 FORWARD LENGTH=4647 | 201606
iso-18-2DO3OZD0	AT5G42390.2	1	18	2954	2971	CAAACGAAGUGACUUAUG	CAUGAGUCAUUUUGUUGG	Cleavage	| Insulinase (Peptidase family M16) family protein | Chr5:16945168-16951736 FORWARD LENGTH=3578 | 201606
iso-18-2FBM1W0B	AT5G24010.1	1	18	1208	1225	CAACAAAAUCAGUGUGUA	UGUACAUUGAUUUUGUUG	Cleavage	| Protein kinase superfamily protein | Chr5:8113754-8116629 FORWARD LENGTH=2876 | 201606
iso-18-2FBM1W0B	AT3G15130.1	1	18	2417	2434	CAACAAAAUCAGUGUGUA	UACUCACUGGUUUUGUUG	Cleavage	| Tetratricopeptide repeat (TPR)-like superfamily protein | Chr3:5096402-5099371 REVERSE LENGTH=2970 | 201606
iso-18-2FBM1W0B	AT3G03040.1	1	18	889	906	CAACAAAAUCAGUGUGUA	UCUACACUGAUUUUGUUG	Cleavage	| F-box/RNI-like superfamily protein | Chr3:684389-686639 FORWARD LENGTH=1960 | 201606
iso-18-2FBM1W0B	AT5G22820.1	1	18	1415	1432	CAACAAAAUCAGUGUGUA	UACAUAUUGGUUUUGUUA	Cleavage	| ARM repeat superfamily protein | Chr5:7622962-7627037 REVERSE LENGTH=2537 | 201606
iso-18-2FBM1W0B	AT5G22820.1	1	18	2502	2519	CAACAAAAUCAGUGUGUA	GUCGUAUUGAGUUUGUUG	Cleavage	| ARM repeat superfamily protein | Chr5:7622962-7627037 REVERSE LENGTH=2537 | 201606
iso-18-2FBM1W0B	AT5G22820.2	1	18	1415	1432	CAACAAAAUCAGUGUGUA	UACAUAUUGGUUUUGUUA	Cleavage	| ARM repeat superfamily protein | Chr5:7622962-7627037 REVERSE LENGTH=2442 | 201606
iso-18-2FBM1W0B	AT5G22820.2	1	18	2407	2424	CAACAAAAUCAGUGUGUA	GUCGUAUUGAGUUUGUUG	Cleavage	| ARM repeat superfamily protein | Chr5:7622962-7627037 REVERSE LENGTH=2442 | 201606
iso-18-2FBM1W0B	AT5G22820.3	1	18	1415	1432	CAACAAAAUCAGUGUGUA	UACAUAUUGGUUUUGUUA	Cleavage	| ARM repeat superfamily protein | Chr5:7622962-7627037 REVERSE LENGTH=2241 | 201606
iso-18-2FBM1W0B	AT5G22820.3	1	18	2206	2223	CAACAAAAUCAGUGUGUA	GUCGUAUUGAGUUUGUUG	Cleavage	| ARM repeat superfamily protein | Chr5:7622962-7627037 REVERSE LENGTH=2241 | 201606
iso-18-2FBM1W0B	AT5G15470.1	1	18	2600	2617	CAACAAAAUCAGUGUGUA	UAUACACUUGUUUUGUUG	Translation	| galacturonosyltransferase 14 | Chr5:5020941-5024750 REVERSE LENGTH=2673 | 201606
iso-18-2FBM1W0B	AT3G27240.1	1	18	1433	1450	CAACAAAAUCAGUGUGUA	UGUACUCUGAUUUUGUUG	Cleavage	| Cytochrome C1 family | Chr3:10055730-10058773 REVERSE LENGTH=1530 | 201606
iso-18-2FBM1W0B	AT4G32430.1	1	18	2556	2573	CAACAAAAUCAGUGUGUA	UGCACAUUGAUUUUGUAA	Cleavage	| Pentatricopeptide repeat (PPR) superfamily protein | Chr4:15652837-15655531 FORWARD LENGTH=2695 | 201606
iso-18-2FBM1W0B	AT4G32430.2	1	18	2482	2499	CAACAAAAUCAGUGUGUA	UGCACAUUGAUUUUGUAA	Cleavage	| Pentatricopeptide repeat (PPR) superfamily protein | Chr4:15652775-15655495 FORWARD LENGTH=2585 | 201606
iso-18-2JXZMZ0B	AT1G21410.2	1	18	1340	1357	CAAGCUGCUUCGUUUGUA	UAUAAACGAAGUAGCUUU	Cleavage	| F-box/RNI-like superfamily protein | Chr1:7497103-7499579 FORWARD LENGTH=1477 | 201606
iso-18-2JXZMZ0B	AT1G21410.1	1	18	1414	1431	CAAGCUGCUUCGUUUGUA	UAUAAACGAAGUAGCUUU	Cleavage	| F-box/RNI-like superfamily protein | Chr1:7496998-7499616 FORWARD LENGTH=1588 | 201606
iso-18-2JXZMZ0B	AT2G05540.1	1	18	236	253	CAAGCUGCUUCGUUUGUA	AGCAAACGGAGCAGUUUG	Cleavage	| Glycine-rich protein family | Chr2:2033154-2034283 FORWARD LENGTH=824 | 201606
iso-18-2JXZMZ0B	AT1G52660.2	1	18	246	263	CAAGCUGCUUCGUUUGUA	AACAGAUGAAGCGGCUUG	Cleavage	| P-loop containing nucleoside triphosphate hydrolases superfamily protein | Chr1:19613378-19614702 FORWARD LENGTH=1241 | 201606
iso-18-2JXZMZ0B	AT3G50880.1	1	18	927	944	CAAGCUGCUUCGUUUGUA	UGCAAAUGGAGCAGCUUU	Cleavage	| DNA glycosylase superfamily protein | Chr3:18913310-18915094 FORWARD LENGTH=1406 | 201606
iso-18-2JXZMZ0B	AT1G52660.1	1	18	246	263	CAAGCUGCUUCGUUUGUA	AACAGAUGAAGCGGCUUG	Cleavage	| P-loop containing nucleoside triphosphate hydrolases superfamily protein | Chr1:19613378-19614989 FORWARD LENGTH=1430 | 201606
iso-18-2JXZMZ0B	AT3G22330.1	1	18	786	803	CAAGCUGCUUCGUUUGUA	AGCAAAUGAGGCAGCUUG	Cleavage	| putative mitochondrial RNA helicase 2 | Chr3:7892508-7895499 FORWARD LENGTH=2338 | 201606
iso-18-2JXZMZ0B	AT5G44840.1	1	18	298	315	CAAGCUGCUUCGUUUGUA	UAUAAAUAAAGCAGCUUG	Translation	| Pectin lyase-like superfamily protein | Chr5:18104769-18107140 REVERSE LENGTH=1271 | 201606
iso-18-2JXZMZ0B	AT5G01410.2	1	18	796	813	CAAGCUGCUUCGUUUGUA	UGCAGACUAAGCAGCUUG	Translation	| Aldolase-type TIM barrel family protein | Chr5:171889-173663 REVERSE LENGTH=1301 | 201606
iso-18-2JXZMZ0B	AT5G01410.1	1	18	796	813	CAAGCUGCUUCGUUUGUA	UGCAGACUAAGCAGCUUG	Translation	| Aldolase-type TIM barrel family protein | Chr5:171889-173663 REVERSE LENGTH=1775 | 201606
iso-18-2LQYFODB	AT4G17530.1	1	18	271	288	CAAUAGCUUGAGCAAAUA	UAUUUGUUCAAGCUUUUG	Cleavage	| RAB GTPase homolog 1C | Chr4:9773548-9775676 REVERSE LENGTH=1034 | 201606
iso-18-2LQYFODB	AT2G03370.1	1	18	1194	1211	CAAUAGCUUGAGCAAAUA	UAUUUGUUCAAGUUGUUC	Cleavage	| O-linked-mannose beta-1%2C4-N-acetylglucosaminyltransferase-like protein | Chr2:1024665-1027114 REVERSE LENGTH=1553 | 201606
iso-18-2LQYFODB	AT2G03370.2	1	18	1218	1235	CAAUAGCUUGAGCAAAUA	UAUUUGUUCAAGUUGUUC	Cleavage	| O-linked-mannose beta-1%2C4-N-acetylglucosaminyltransferase-like protein | Chr2:1024643-1027132 REVERSE LENGTH=1599 | 201606
iso-18-2LQYFODB	AT2G03730.1	1	18	268	285	CAAUAGCUUGAGCAAAUA	UGUUUGCUUGAGCUAUUC	Cleavage	| ACT domain repeat 5 | Chr2:1137572-1140204 REVERSE LENGTH=1881 | 201606
iso-18-2LQYFODB	AT2G03730.2	1	18	401	418	CAAUAGCUUGAGCAAAUA	UGUUUGCUUGAGCUAUUC	Cleavage	| ACT domain repeat 5 | Chr2:1137572-1140204 REVERSE LENGTH=2014 | 201606
iso-18-2LQYFODB	AT4G17030.1	1	18	138	155	CAAUAGCUUGAGCAAAUA	UAUUUGUUCAAGUCAUUG	Cleavage	| expansin-like B1 | Chr4:9581562-9583290 REVERSE LENGTH=1117 | 201606
iso-18-2LQYFODB	AT1G59640.1	1	18	1342	1359	CAAUAGCUUGAGCAAAUA	UAUUUGCUUAAGUUCUUG	Cleavage	| transcription factor BIG PETAL P (BPE) | Chr1:21909070-21911289 REVERSE LENGTH=1448 | 201606
iso-18-2LQYFODB	AT1G59640.2	1	18	1694	1711	CAAUAGCUUGAGCAAAUA	UAUUUGCUUAAGUUCUUG	Cleavage	| transcription factor BIG PETAL P (BPE) | Chr1:21909152-21911233 REVERSE LENGTH=1718 | 201606
iso-18-2LQYFODB	AT4G04605.1	1	18	226	243	CAAUAGCUUGAGCAAAUA	CUUUUGUUCAAGCUGUUG	Cleavage	| Myb-like DNA-binding domain protein | Chr4:2316471-2318152 REVERSE LENGTH=937 | 201606
iso-18-2LQYFODB	AT2G35650.4	1	18	1476	1493	CAAUAGCUUGAGCAAAUA	CAUUUGCUGGAGCUAUUG	Translation	| cellulose synthase like | Chr2:14986023-14988357 FORWARD LENGTH=1816 | 201606
iso-18-2ODPNF6	AT1G07980.2	1	18	1191	1208	CACAAAAUAGCUGCAAAA	UUUUGCAGCCAUUUUGUG	Cleavage	| nuclear factor Y%2C subunit C10 | Chr1:2473165-2475013 REVERSE LENGTH=1319 | 201606
iso-18-2ODPNF6	AT1G07980.1	1	18	1069	1086	CACAAAAUAGCUGCAAAA	UUUUGCAGCCAUUUUGUG	Cleavage	| nuclear factor Y%2C subunit C10 | Chr1:2473165-2475128 REVERSE LENGTH=1197 | 201606
iso-18-2ODPNF6	AT1G80550.1	1	18	1772	1789	CACAAAAUAGCUGCAAAA	UUUUGUGGCUAUUUUGUA	Cleavage	| Pentatricopeptide repeat (PPR) superfamily protein | Chr1:30284890-30286798 REVERSE LENGTH=1909 | 201606
iso-18-2ODPNF6	AT5G44050.1	1	18	1785	1802	CACAAAAUAGCUGCAAAA	UUUUGCAGUCAUUUUGUG	Cleavage	| MATE efflux family protein | Chr5:17722402-17726543 FORWARD LENGTH=1892 | 201606
iso-18-2ODPNF6	AT1G68490.1	1	18	1050	1067	CACAAAAUAGCUGCAAAA	UUUUGUGGUUAUUUUGUA	Cleavage	| translocase subunit seca | Chr1:25693449-25696250 FORWARD LENGTH=2111 | 201606
iso-18-2ODPNF6	AT3G15354.4	1	18	1252	1269	CACAAAAUAGCUGCAAAA	CUUUGCAGCUAUUUUGCC	Cleavage	| SPA1-related 3 | Chr3:5169095-5173001 REVERSE LENGTH=3321 | 201606
iso-18-2ODPNF6	AT3G15354.5	1	18	24	41	CACAAAAUAGCUGCAAAA	CUUUGCAGCUAUUUUGCC	Cleavage	| SPA1-related 3 | Chr3:5169095-5171674 REVERSE LENGTH=2093 | 201606
iso-18-2ODPNF6	AT3G47860.1	1	18	297	314	CACAAAAUAGCUGCAAAA	GUUUGCAGCUAUUUUGCU	Cleavage	| chloroplastic lipocalin | Chr3:17656602-17658353 REVERSE LENGTH=1322 | 201606
iso-18-2ODPNF6	AT5G14880.1	1	18	27	45	CACAAA-AUAGCUGCAAAA	UUUUGCAGUUAUAUUUGUG	Cleavage	| Potassium transporter family protein | Chr5:4813931-4817881 FORWARD LENGTH=2873 | 201606
iso-18-2ODPNF6	AT1G53340.2	1	18	765	782	CACAAAAUAGCUGCAAAA	CUUUGCAUCUGUUUUGUG	Translation	| Cysteine/Histidine-rich C1 domain family protein | Chr1:19898849-19901091 REVERSE LENGTH=2243 | 201606
iso-18-2OJBYPU	AT1G26840.1	1	18	664	681	CACAACAGAAUUCAGACA	AGUCUGAAUUCUCUUGUG	Cleavage	| origin recognition complex protein 6 | Chr1:9298670-9300800 FORWARD LENGTH=1204 | 201606
iso-18-2OJBYPU	AT3G46750.1	1	18	1488	1505	CACAACAGAAUUCAGACA	UGUCUGAAGUCUGUUGUA	Translation	| low-temperature-induced protein | Chr3:17219741-17221772 FORWARD LENGTH=1681 | 201606
iso-18-2OJBYPU	AT1G61990.2	1	18	1712	1729	CACAACAGAAUUCAGACA	UGUUUGGAUUCUAUUGUG	Cleavage	| Mitochondrial transcription termination factor family protein | Chr1:22911159-22913122 FORWARD LENGTH=1875 | 201606
iso-18-2OJBYPU	AT5G59010.2	1	18	597	614	CACAACAGAAUUCAGACA	UGAUUGGAUUCUGUUGUG	Cleavage	| kinase with tetratricopeptide repeat domain-containing protein | Chr5:23820368-23823265 REVERSE LENGTH=1936 | 201606
iso-18-2OJBYPU	AT1G61990.1	1	18	1801	1818	CACAACAGAAUUCAGACA	UGUUUGGAUUCUAUUGUG	Cleavage	| Mitochondrial transcription termination factor family protein | Chr1:22911159-22913122 FORWARD LENGTH=1964 | 201606
iso-18-2OJBYPU	AT5G59010.1	1	18	559	576	CACAACAGAAUUCAGACA	UGAUUGGAUUCUGUUGUG	Cleavage	| kinase with tetratricopeptide repeat domain-containing protein | Chr5:23820034-23823317 REVERSE LENGTH=2232 | 201606
iso-18-2OJBYPU	AT3G21620.1	1	18	493	510	CACAACAGAAUUCAGACA	GGUUUGGAUUCUGUUGUC	Cleavage	| ERD (early-responsive to dehydration stress) family protein | Chr3:7610958-7614493 REVERSE LENGTH=2576 | 201606
iso-18-2OJBYPU	AT5G06390.1	1	18	2444	2461	CACAACAGAAUUCAGACA	UGUCUGAAUUUUGUUUUU	Cleavage	| FASCICLIN-like arabinogalactan protein 17 precursor | Chr5:1952505-1955796 FORWARD LENGTH=2470 | 201606
iso-18-2OJBYPU	AT1G22020.2	1	18	2468	2485	CACAACAGAAUUCAGACA	AGUGUGAAUUUUGUUGUG	Cleavage	| serine hydroxymethyltransferase 6 | Chr1:7754281-7758029 FORWARD LENGTH=2595 | 201606
iso-18-2OJBYPU	AT1G22020.1	1	18	2910	2927	CACAACAGAAUUCAGACA	AGUGUGAAUUUUGUUGUG	Cleavage	| serine hydroxymethyltransferase 6 | Chr1:7754304-7758019 FORWARD LENGTH=3027 | 201606
iso-18-2SM2L3Z	AT3G48195.1	1	18	427	444	CACCGCGGGACGAGUAGU	AUUACUCGUCUUGUGGUG	Cleavage	| Phox (PX) domain-containing protein | Chr3:17828572-17832759 REVERSE LENGTH=3322 | 201606
iso-18-2SM2L3Z	AT1G55960.2	1	18	1211	1228	CACCGCGGGACGAGUAGU	UCUGCUUGUCCCGUGGUC	Cleavage	| Polyketide cyclase/dehydrase and lipid transport superfamily protein | Chr1:20927643-20930017 REVERSE LENGTH=1648 | 201606
iso-18-2SM2L3Z	AT1G55960.1	1	18	1478	1495	CACCGCGGGACGAGUAGU	UCUGCUUGUCCCGUGGUC	Cleavage	| Polyketide cyclase/dehydrase and lipid transport superfamily protein | Chr1:20927643-20930209 REVERSE LENGTH=1915 | 201606
iso-18-2SM2L3Z	AT1G59510.1	1	18	1331	1348	CACCGCGGGACGAGUAGU	ACUGUUUGUCUUGCGGUU	Cleavage	| Carbohydrate-binding protein | Chr1:21859503-21861257 FORWARD LENGTH=1755 | 201606
iso-18-2SM2L3Z	AT5G17490.1	1	18	786	803	CACCGCGGGACGAGUAGU	UCAACUCGUUCCGUGGUG	Cleavage	| RGA-like protein 3 | Chr5:5763989-5766246 REVERSE LENGTH=2258 | 201606
iso-18-2SM2L3Z	AT2G42395.1	1	18	217	234	CACCGCGGGACGAGUAGU	GCUACUUGUUCUGCUGUG	Cleavage	| hypothetical protein | Chr2:17653080-17654069 REVERSE LENGTH=890 | 201606
iso-18-2SM2L3Z	AT1G50980.1	1	18	703	723	CACCGCGGGACGA---GUAGU	ACUACAUAUCGUCCUGCGGUG	Cleavage	| F-box/RNI-like/FBD-like domains-containing protein | Chr1:18900541-18902057 REVERSE LENGTH=1113 | 201606
iso-18-2SM2L3Z	AT2G15090.1	1	18	946	963	CACCGCGGGACGAGUAGU	ACUGUUUGUUCCGCGUUG	Cleavage	| 3-ketoacyl-CoA synthase 8 | Chr2:6542166-6544118 FORWARD LENGTH=1953 | 201606
iso-18-2SM2L3Z	AT1G08670.1	1	18	127	144	CACCGCGGGACGAGUAGU	ACUGCUCGUCUUGCUGUA	Cleavage	| ENTH/VHS family protein | Chr1:2760183-2761599 REVERSE LENGTH=980 | 201606
iso-18-2SM2L3Z	AT1G08670.2	1	18	127	144	CACCGCGGGACGAGUAGU	ACUGCUCGUCUUGCUGUA	Cleavage	| ENTH/VHS family protein | Chr1:2760183-2761599 REVERSE LENGTH=1163 | 201606
iso-18-2VPFNRV	AT4G36400.1	1	18	564	581	CACGCGCACACUUCCACC	GGUGGAAGUGUGCCUGUC	Cleavage	| FAD-linked oxidases family protein | Chr4:17197212-17200932 FORWARD LENGTH=2193 | 201606
iso-18-2VPFNRV	AT4G36400.2	1	18	588	605	CACGCGCACACUUCCACC	GGUGGAAGUGUGCCUGUC	Cleavage	| FAD-linked oxidases family protein | Chr4:17197188-17200921 FORWARD LENGTH=2058 | 201606
iso-18-2VPFNRV	AT5G49050.1	1	18	103	120	CACGCGCACACUUCCACC	AGUGGAAGUGAGCGUGUG	Cleavage	| universal stress A-like protein | Chr5:19883929-19884381 FORWARD LENGTH=453 | 201606
iso-18-2VPFNRV	AT5G04280.3	1	18	2374	2391	CACGCGCACACUUCCACC	GGUGGAGGUGGGCGUGUU	Cleavage	| RNA-binding (RRM/RBD/RNP motifs) family protein with retrovirus zinc finger-like domain-containing protein | Chr5:1192260-1195721 FORWARD LENGTH=3263 | 201606
iso-18-2VPFNRV	AT5G04280.2	1	18	1994	2011	CACGCGCACACUUCCACC	GGUGGAGGUGGGCGUGUU	Cleavage	| RNA-binding (RRM/RBD/RNP motifs) family protein with retrovirus zinc finger-like domain-containing protein | Chr5:1192259-1195759 FORWARD LENGTH=2921 | 201606
iso-18-2VPFNRV	AT5G04280.4	1	18	1971	1988	CACGCGCACACUUCCACC	GGUGGAGGUGGGCGUGUU	Cleavage	| RNA-binding (RRM/RBD/RNP motifs) family protein with retrovirus zinc finger-like domain-containing protein | Chr5:1192269-1195720 FORWARD LENGTH=2859 | 201606
iso-18-2VPFNRV	AT5G04280.5	1	18	1819	1836	CACGCGCACACUUCCACC	GGUGGAGGUGGGCGUGUU	Cleavage	| RNA-binding (RRM/RBD/RNP motifs) family protein with retrovirus zinc finger-like domain-containing protein | Chr5:1192917-1195709 FORWARD LENGTH=2696 | 201606
iso-18-2VPFNRV	AT1G20930.1	1	18	1250	1267	CACGCGCACACUUCCACC	UGUGUAAGUGUGUGUGUG	Cleavage	| cyclin-dependent kinase B2%3B2 | Chr1:7292389-7294746 REVERSE LENGTH=1393 | 201606
iso-18-2VPFNRV	AT5G04280.1	1	18	452	469	CACGCGCACACUUCCACC	GGUGGAGGUGGGCGUGUU	Cleavage	| RNA-binding (RRM/RBD/RNP motifs) family protein with retrovirus zinc finger-like domain-containing protein | Chr5:1192259-1195759 FORWARD LENGTH=1379 | 201606
iso-18-2VPFNRV	AT5G38378.1	1	18	87	104	CACGCGCACACUUCCACC	GGUGGAAGUGUGUGUUAA	Cleavage	| Plant thionin family protein | Chr5:15344448-15344711 FORWARD LENGTH=264 | 201606
iso-18-2YD4Z8DY	AT1G50930.2	1	18	74	91	CACUGAAGUGUUUGGGGG	CCCCCAAACACUUCAAUG	Cleavage	| Serine/Threonine-kinase | Chr1:18876810-18877544 FORWARD LENGTH=646 | 201606
iso-18-2YD4Z8DY	AT1G50930.1	1	18	74	91	CACUGAAGUGUUUGGGGG	CCCCCAAACACUUCAAUG	Cleavage	| Serine/Threonine-kinase | Chr1:18876810-18877844 FORWARD LENGTH=817 | 201606
iso-18-2YD4Z8DY	AT1G48660.2	1	18	430	447	CACUGAAGUGUUUGGGGG	CUUCCAAACAUUUCAGUG	Cleavage	| Auxin-responsive GH3 family protein | Chr1:17995785-17998037 REVERSE LENGTH=1959 | 201606
iso-18-2YD4Z8DY	AT2G28780.1	1	18	1146	1163	CACUGAAGUGUUUGGGGG	CCUCCAAACACUUCAGGA	Cleavage	| P-hydroxybenzoic acid efflux pump subunit | Chr2:12339851-12343443 REVERSE LENGTH=2801 | 201606
iso-18-2YD4Z8DY	AT1G12900.4	1	18	1055	1072	CACUGAAGUGUUUGGGGG	ACUCCAAACGUUUCAGUG	Cleavage	| glyceraldehyde 3-phosphate dehydrogenase A subunit 2 | Chr1:4392610-4394394 REVERSE LENGTH=1381 | 201606
iso-18-2YD4Z8DY	AT1G12900.3	1	18	939	956	CACUGAAGUGUUUGGGGG	ACUCCAAACGUUUCAGUG	Cleavage	| glyceraldehyde 3-phosphate dehydrogenase A subunit 2 | Chr1:4392486-4394343 REVERSE LENGTH=1389 | 201606
iso-18-2YD4Z8DY	AT1G12900.2	1	18	1019	1036	CACUGAAGUGUUUGGGGG	ACUCCAAACGUUUCAGUG	Cleavage	| glyceraldehyde 3-phosphate dehydrogenase A subunit 2 | Chr1:4392486-4394400 REVERSE LENGTH=1469 | 201606
iso-18-2YD4Z8DY	AT1G12900.1	1	18	1015	1032	CACUGAAGUGUUUGGGGG	ACUCCAAACGUUUCAGUG	Cleavage	| glyceraldehyde 3-phosphate dehydrogenase A subunit 2 | Chr1:4392450-4394400 REVERSE LENGTH=1501 | 201606
iso-18-2YD4Z8DY	AT1G12900.5	1	18	1069	1086	CACUGAAGUGUUUGGGGG	ACUCCAAACGUUUCAGUG	Cleavage	| glyceraldehyde 3-phosphate dehydrogenase A subunit 2 | Chr1:4392438-4394454 REVERSE LENGTH=1567 | 201606
iso-18-2YD4Z8DY	AT2G16190.2	1	18	248	265	CACUGAAGUGUUUGGGGG	CCCCCAAACGUCUCAGUG	Cleavage	| hypothetical protein | Chr2:7020486-7021601 REVERSE LENGTH=1031 | 201606
iso-18-2Z0LV5Z	AT4G19820.1	1	18	277	294	CACUUACAUAUAUACAGU	GUUGUAUGUAUGUAAGUG	Cleavage	| Glycosyl hydrolase family protein with chitinase insertion domain-containing protein | Chr4:10767072-10769303 REVERSE LENGTH=2043 | 201606
iso-18-2Z0LV5Z	AT2G26580.1	1	18	858	875	CACUUACAUAUAUACAGU	ACCGUAUGUAUGUAAGUG	Cleavage	| plant-specific transcription factor YABBY family protein | Chr2:11303455-11307010 REVERSE LENGTH=1126 | 201606
iso-18-2Z0LV5Z	AT2G26580.2	1	18	701	718	CACUUACAUAUAUACAGU	ACCGUAUGUAUGUAAGUG	Cleavage	| plant-specific transcription factor YABBY family protein | Chr2:11303542-11306986 REVERSE LENGTH=882 | 201606
iso-18-2Z0LV5Z	AT2G29680.2	1	18	877	894	CACUUACAUAUAUACAGU	UUUGUAUAUAUGUGGGUG	Cleavage	| cell division control 6 | Chr2:12689171-12693121 FORWARD LENGTH=2209 | 201606
iso-18-2Z0LV5Z	AT2G29680.1	1	18	467	484	CACUUACAUAUAUACAGU	UUUGUAUAUAUGUGGGUG	Cleavage	| cell division control 6 | Chr2:12689581-12692872 FORWARD LENGTH=1643 | 201606
iso-18-2Z0LV5Z	AT5G10625.1	1	18	993	1010	CACUUACAUAUAUACAGU	GUUAUAUAUAUGUAAGUG	Cleavage	| flowering-promoting factor-like protein | Chr5:3358787-3359817 FORWARD LENGTH=1031 | 201606
iso-18-2Z0LV5Z	AT4G18050.2	1	18	58	75	CACUUACAUAUAUACAGU	CUUGUAUAUAUAUAAGUG	Cleavage	| P-glycoprotein 9 | Chr4:10021786-10027415 FORWARD LENGTH=4265 | 201606
iso-18-2Z0LV5Z	AT1G29860.1	1	18	966	983	CACUUACAUAUAUACAGU	ACUAUAUGUAUGUAAGUA	Cleavage	| WRKY DNA-binding protein 71 | Chr1:10454433-10455874 FORWARD LENGTH=1120 | 201606
iso-18-2Z0LV5Z	AT1G56130.2	1	18	3261	3278	CACUUACAUAUAUACAGU	UUUGUAUAUAUGUAAGAU	Cleavage	| Leucine-rich repeat transmembrane protein kinase | Chr1:20994746-21001013 REVERSE LENGTH=3410 | 201606
iso-18-2Z0LV5Z	AT1G56130.1	1	18	3116	3133	CACUUACAUAUAUACAGU	UUUGUAUAUAUGUAAGAU	Cleavage	| Leucine-rich repeat transmembrane protein kinase | Chr1:20994746-21000638 REVERSE LENGTH=3265 | 201606
iso-18-35E6FBD4	AT5G03530.2	1	18	728	745	CCUACACUCAAGAAACGG	AUGUUUCUUGAGUGUAGU	Cleavage	| RAB GTPase homolog C2A | Chr5:885522-887700 REVERSE LENGTH=1126 | 201606
iso-18-35E6FBD4	AT5G03530.1	1	18	957	974	CCUACACUCAAGAAACGG	AUGUUUCUUGAGUGUAGU	Cleavage	| RAB GTPase homolog C2A | Chr5:885437-887564 REVERSE LENGTH=1440 | 201606
iso-18-35E6FBD4	AT4G18780.1	1	18	838	855	CCUACACUCAAGAAACGG	CUGUUUCUUGGGUGUUGG	Cleavage	| cellulose synthase family protein | Chr4:10312624-10316886 REVERSE LENGTH=3347 | 201606
iso-18-35E6FBD4	AT5G19730.1	1	18	924	941	CCUACACUCAAGAAACGG	GCGUUUUUUGGGUGUAGA	Cleavage	| Pectin lyase-like superfamily protein | Chr5:6670275-6673625 FORWARD LENGTH=1862 | 201606
iso-18-35E6FBD4	AT2G32540.1	1	18	1593	1610	CCUACACUCAAGAAACGG	GCGUUUCUUGGGUGUAUG	Cleavage	| cellulose synthase-like B4 | Chr2:13814543-13818410 FORWARD LENGTH=2532 | 201606
iso-18-35E6FBD4	AT3G15460.1	1	18	401	418	CCUACACUCAAGAAACGG	UUGUUUUUCGAGUGUAGG	Translation	| Ribosomal RNA processing Brix domain protein | Chr3:5214084-5216261 REVERSE LENGTH=1216 | 201606
iso-18-35E6FBD4	AT2G16510.1	1	18	757	774	CCUACACUCAAGAAACGG	UGGUUACUUGAGUGUAGG	Cleavage	| ATPase%2C F0/V0 complex%2C subunit C protein | Chr2:7158991-7160934 REVERSE LENGTH=1634 | 201606
iso-18-35E6FBD4	AT1G43890.2	1	18	565	582	CCUACACUCAAGAAACGG	UUGUUUCUGGAGUGUAGU	Translation	| RAB GTPASE HOMOLOG B18 | Chr1:16646732-16648648 FORWARD LENGTH=885 | 201606
iso-18-35E6FBD4	AT2G17860.1	1	18	864	881	CCUACACUCAAGAAACGG	CGGUUUCUUGGGUGUGGA	Cleavage	| Pathogenesis-related thaumatin superfamily protein | Chr2:7761941-7763018 REVERSE LENGTH=902 | 201606
iso-18-35E6FBD4	AT1G43890.3	1	18	571	588	CCUACACUCAAGAAACGG	UUGUUUCUGGAGUGUAGU	Translation	| RAB GTPASE HOMOLOG B18 | Chr1:16646817-16648617 FORWARD LENGTH=978 | 201606
iso-18-37Z85B7	AT5G39630.1	1	18	78	95	CCUCUUUUGGGAGAAAAU	UUUUUCUCUCAAAGGAGG	Cleavage	| Vesicle transport v-SNARE family protein | Chr5:15868262-15869714 FORWARD LENGTH=624 | 201606
iso-18-37Z85B7	AT3G24090.1	1	18	51	68	CCUCUUUUGGGAGAAAAU	AUUUUCUUUCAAAAGAGA	Cleavage	| putative glucosamine-fructose-6-phosphate aminotransferase | Chr3:8697685-8701052 REVERSE LENGTH=2268 | 201606
iso-18-37Z85B7	AT5G35930.2	1	18	1706	1723	CCUCUUUUGGGAGAAAAU	GUUUUCUCCCAAAAGAAU	Cleavage	| AMP-dependent synthetase and ligase family protein | Chr5:14066567-14073784 REVERSE LENGTH=3593 | 201606
iso-18-37Z85B7	AT5G35930.1	1	18	2132	2149	CCUCUUUUGGGAGAAAAU	GUUUUCUCCCAAAAGAAU	Cleavage	| AMP-dependent synthetase and ligase family protein | Chr5:14066992-14074751 REVERSE LENGTH=3594 | 201606
iso-18-37Z85B7	AT5G35930.4	1	18	2399	2416	CCUCUUUUGGGAGAAAAU	GUUUUCUCCCAAAAGAAU	Cleavage	| AMP-dependent synthetase and ligase family protein | Chr5:14066599-14075018 REVERSE LENGTH=4254 | 201606
iso-18-37Z85B7	AT5G35930.3	1	18	2636	2653	CCUCUUUUGGGAGAAAAU	GUUUUCUCCCAAAAGAAU	Cleavage	| AMP-dependent synthetase and ligase family protein | Chr5:14066599-14074795 REVERSE LENGTH=4491 | 201606
iso-18-37Z85B7	AT3G27620.1	1	18	542	559	CCUCUUUUGGGAGAAAAU	CUUUUCUUCCAGAGGAGG	Cleavage	| alternative oxidase 1C | Chr3:10229045-10230707 REVERSE LENGTH=1346 | 201606
iso-18-37Z85B7	AT5G15930.1	1	18	671	688	CCUCUUUUGGGAGAAAAU	GUUUUCUUCCAGAAGAGA	Cleavage	| plant adhesion molecule 1 | Chr5:5199711-5202452 FORWARD LENGTH=1529 | 201606
iso-18-37Z85B7	AT1G11720.1	1	18	1019	1036	CCUCUUUUGGGAGAAAAU	AUUUUCUUCUAGAAGAGA	Cleavage	| starch synthase 3 | Chr1:3951553-3957044 FORWARD LENGTH=3609 | 201606
iso-18-37Z85B7	AT1G11720.1	1	18	2397	2414	CCUCUUUUGGGAGAAAAU	AUUUCUUCUCCAAGGAGG	Cleavage	| starch synthase 3 | Chr1:3951553-3957044 FORWARD LENGTH=3609 | 201606
iso-18-37Z85B7	AT1G11720.2	1	18	1130	1147	CCUCUUUUGGGAGAAAAU	AUUUUCUUCUAGAAGAGA	Cleavage	| starch synthase 3 | Chr1:3951366-3957044 FORWARD LENGTH=3720 | 201606
iso-18-37Z85B7	AT1G11720.2	1	18	2508	2525	CCUCUUUUGGGAGAAAAU	AUUUCUUCUCCAAGGAGG	Cleavage	| starch synthase 3 | Chr1:3951366-3957044 FORWARD LENGTH=3720 | 201606
iso-18-39KLH5DI	AT4G16900.1	1	18	3402	3419	CCUUCCCAUAAUCACCAU	AUGGUGAUCGUGGGAAGG	Translation	| Disease resistance protein (TIR-NBS-LRR class) family | Chr4:9511859-9516602 REVERSE LENGTH=3578 | 201606
iso-18-39KLH5DI	AT4G08395.1	1	18	415	432	CCUUCCCAUAAUCACCAU	AUGGUGAUGAUGGGAAGC	Translation	| hypothetical protein | Chr4:5319634-5320712 FORWARD LENGTH=699 | 201606
iso-18-39KLH5DI	AT4G08395.1	1	18	244	261	CCUUCCCAUAAUCACCAU	AUGGUGGUGGUGGGGAGC	Translation	| hypothetical protein | Chr4:5319634-5320712 FORWARD LENGTH=699 | 201606
iso-18-39KLH5DI	AT4G08395.1	1	18	313	330	CCUUCCCAUAAUCACCAU	GUGGUGGUGGUGGGGAGC	Translation	| hypothetical protein | Chr4:5319634-5320712 FORWARD LENGTH=699 | 201606
iso-18-39KLH5DI	AT3G23220.1	1	18	329	346	CCUUCCCAUAAUCACCAU	GUGGUGAUGAUGGGAGGG	Translation	| Integrase-type DNA-binding superfamily protein | Chr3:8287942-8288602 FORWARD LENGTH=661 | 201606
iso-18-39KLH5DI	AT2G41350.1	1	18	1441	1458	CCUUCCCAUAAUCACCAU	GUGGUGAUUAGGGGAAGU	Cleavage	| HAUS augmin-like complex subunit | Chr2:17231206-17233912 FORWARD LENGTH=1710 | 201606
iso-18-39KLH5DI	AT2G26460.1	1	18	489	506	CCUUCCCAUAAUCACCAU	AUGGUGAUGGUGGGAAGA	Translation	| RED family protein | Chr2:11254932-11259070 REVERSE LENGTH=2032 | 201606
iso-18-39KLH5DI	AT1G67120.2	1	18	4712	4729	CCUUCCCAUAAUCACCAU	GUGGUGAUUAUGGAAAGA	Cleavage	| midasin-like protein | Chr1:25069486-25095526 REVERSE LENGTH=16444 | 201606
iso-18-39KLH5DI	AT1G67120.1	1	18	4824	4841	CCUUCCCAUAAUCACCAU	GUGGUGAUUAUGGAAAGA	Cleavage	| midasin-like protein | Chr1:25069428-25095638 REVERSE LENGTH=16593 | 201606
iso-18-39KLH5DI	AT4G14840.3	1	18	196	213	CCUUCCCAUAAUCACCAU	AUGGUGAUGAUGUGAAGG	Translation	| spindle assembly abnormal protein | Chr4:8511587-8513582 REVERSE LENGTH=1718 | 201606
iso-18-39KLH5DI	AT4G14840.2	1	18	267	284	CCUUCCCAUAAUCACCAU	AUGGUGAUGAUGUGAAGG	Translation	| spindle assembly abnormal protein | Chr4:8511587-8513980 REVERSE LENGTH=1789 | 201606
iso-18-39KLH5DI	AT4G14840.1	1	18	205	222	CCUUCCCAUAAUCACCAU	AUGGUGAUGAUGUGAAGG	Translation	| spindle assembly abnormal protein | Chr4:8511487-8513727 REVERSE LENGTH=1827 | 201606
iso-18-3E51WO0L	AT4G25160.1	1	18	823	840	CCGAUGAGCCUCUAAUGA	UCAUUGGAGGCUCAUCCC	Cleavage	| U-box domain-containing protein kinase family protein | Chr4:12903180-12907596 REVERSE LENGTH=3101 | 201606
iso-18-3E51WO0L	AT1G22882.1	1	18	440	457	CCGAUGAGCCUCUAAUGA	CCAUUAGAGACUCAUCGG	Cleavage	| Galactose-binding protein | Chr1:8098392-8101464 FORWARD LENGTH=2805 | 201606
iso-18-3E51WO0L	AT3G18610.2	1	18	2041	2058	CCGAUGAGCCUCUAAUGA	UCAUUAGUGGUUCAUUGG	Translation	| nucleolin like 2 | Chr3:6404053-6407946 REVERSE LENGTH=2072 | 201606
iso-18-3E51WO0L	AT1G11280.4	1	18	716	733	CCGAUGAGCCUCUAAUGA	CUAUGAGAGGCUCAUCGG	Cleavage	| S-locus lectin protein kinase family protein | Chr1:3787334-3790812 REVERSE LENGTH=2663 | 201606
iso-18-3E51WO0L	AT1G11280.3	1	18	857	874	CCGAUGAGCCUCUAAUGA	CUAUGAGAGGCUCAUCGG	Cleavage	| S-locus lectin protein kinase family protein | Chr1:3787334-3790876 REVERSE LENGTH=2804 | 201606
iso-18-3E51WO0L	AT1G11280.5	1	18	859	876	CCGAUGAGCCUCUAAUGA	CUAUGAGAGGCUCAUCGG	Cleavage	| S-locus lectin protein kinase family protein | Chr1:3787334-3790878 REVERSE LENGTH=2828 | 201606
iso-18-3E51WO0L	AT1G11280.1	1	18	839	856	CCGAUGAGCCUCUAAUGA	CUAUGAGAGGCUCAUCGG	Cleavage	| S-locus lectin protein kinase family protein | Chr1:3787318-3790935 REVERSE LENGTH=2838 | 201606
iso-18-3E51WO0L	AT1G11280.2	1	18	916	933	CCGAUGAGCCUCUAAUGA	CUAUGAGAGGCUCAUCGG	Cleavage	| S-locus lectin protein kinase family protein | Chr1:3787318-3790935 REVERSE LENGTH=2915 | 201606
iso-18-3E51WO0L	AT4G23430.3	1	18	620	637	CCGAUGAGCCUCUAAUGA	UCAUCAGAAGCUCAUCGG	Translation	| NAD(P)-binding Rossmann-fold superfamily protein | Chr4:12229026-12231658 FORWARD LENGTH=1243 | 201606
iso-18-3E51WO0L	AT4G23430.1	1	18	650	667	CCGAUGAGCCUCUAAUGA	UCAUCAGAAGCUCAUCGG	Translation	| NAD(P)-binding Rossmann-fold superfamily protein | Chr4:12229026-12231658 FORWARD LENGTH=1273 | 201606
iso-18-3J5ZX3D6	AT3G45240.1	1	18	273	290	CCGGCGAUUUUGAGUGAA	UUUACUCGAAAUUGCCGU	Cleavage	| geminivirus rep interacting kinase 1 | Chr3:16570478-16573740 REVERSE LENGTH=2235 | 201606
iso-18-3J5ZX3D6	AT4G27490.5	1	18	233	250	CCGGCGAUUUUGAGUGAA	UUCACCUAAAAUCGUCGG	Cleavage	| 3'-5'-exoribonuclease family protein | Chr4:13739764-13741128 FORWARD LENGTH=898 | 201606
iso-18-3J5ZX3D6	AT4G27490.4	1	18	139	156	CCGGCGAUUUUGAGUGAA	UUCACCUAAAAUCGUCGG	Cleavage	| 3'-5'-exoribonuclease family protein | Chr4:13739748-13741898 FORWARD LENGTH=1125 | 201606
iso-18-3J5ZX3D6	AT4G27490.3	1	18	162	179	CCGGCGAUUUUGAGUGAA	UUCACCUAAAAUCGUCGG	Cleavage	| 3'-5'-exoribonuclease family protein | Chr4:13739748-13741898 FORWARD LENGTH=1148 | 201606
iso-18-3J5ZX3D6	AT4G27490.1	1	18	249	266	CCGGCGAUUUUGAGUGAA	UUCACCUAAAAUCGUCGG	Cleavage	| 3'-5'-exoribonuclease family protein | Chr4:13739748-13741898 FORWARD LENGTH=1235 | 201606
iso-18-3J5ZX3D6	AT4G27490.2	1	18	139	156	CCGGCGAUUUUGAGUGAA	UUCACCUAAAAUCGUCGG	Cleavage	| 3'-5'-exoribonuclease family protein | Chr4:13739748-13741898 FORWARD LENGTH=1316 | 201606
iso-18-3J5ZX3D6	AT4G27490.6	1	18	231	248	CCGGCGAUUUUGAGUGAA	UUCACCUAAAAUCGUCGG	Cleavage	| 3'-5'-exoribonuclease family protein | Chr4:13739766-13741894 FORWARD LENGTH=1404 | 201606
iso-18-3J5ZX3D6	AT4G04570.1	1	18	267	284	CCGGCGAUUUUGAGUGAA	UUCGCUCAGAAUCGCCAG	Cleavage	| cysteine-rich RLK (RECEPTOR-like protein kinase) 40 | Chr4:2289902-2292950 FORWARD LENGTH=2341 | 201606
iso-18-3J5ZX3D6	AT4G04570.2	1	18	267	284	CCGGCGAUUUUGAGUGAA	UUCGCUCAGAAUCGCCAG	Cleavage	| cysteine-rich RLK (RECEPTOR-like protein kinase) 40 | Chr4:2289902-2292950 FORWARD LENGTH=2554 | 201606
iso-18-3J5ZX3D6	AT4G04570.3	1	18	534	551	CCGGCGAUUUUGAGUGAA	UUCGCUCAGAAUCGCCAG	Cleavage	| cysteine-rich RLK (RECEPTOR-like protein kinase) 40 | Chr4:2288616-2292965 FORWARD LENGTH=2836 | 201606
iso-18-3LD4HV0N	AT3G13060.5	1	18	1069	1086	CCGUAAAGUGAUCGCUGU	ACAGAGAUCAUUUUACGG	Cleavage	| evolutionarily conserved C-terminal region 5 | Chr3:4180375-4182925 FORWARD LENGTH=1615 | 201606
iso-18-3LD4HV0N	AT3G13060.3	1	18	1184	1201	CCGUAAAGUGAUCGCUGU	ACAGAGAUCAUUUUACGG	Cleavage	| evolutionarily conserved C-terminal region 5 | Chr3:4180154-4183632 FORWARD LENGTH=2270 | 201606
iso-18-3LD4HV0N	AT3G13060.6	1	18	1213	1230	CCGUAAAGUGAUCGCUGU	ACAGAGAUCAUUUUACGG	Cleavage	| evolutionarily conserved C-terminal region 5 | Chr3:4180388-4183632 FORWARD LENGTH=2299 | 201606
iso-18-3LD4HV0N	AT3G13060.2	1	18	1089	1106	CCGUAAAGUGAUCGCUGU	ACAGAGAUCAUUUUACGG	Cleavage	| evolutionarily conserved C-terminal region 5 | Chr3:4180355-4183975 FORWARD LENGTH=2518 | 201606
iso-18-3LD4HV0N	AT3G13060.4	1	18	1450	1467	CCGUAAAGUGAUCGCUGU	ACAGAGAUCAUUUUACGG	Cleavage	| evolutionarily conserved C-terminal region 5 | Chr3:4180163-4183632 FORWARD LENGTH=2536 | 201606
iso-18-3LD4HV0N	AT3G13060.1	1	18	1069	1086	CCGUAAAGUGAUCGCUGU	ACAGAGAUCAUUUUACGG	Cleavage	| evolutionarily conserved C-terminal region 5 | Chr3:4180375-4183975 FORWARD LENGTH=2584 | 201606
iso-18-3LD4HV0N	AT3G18215.1	1	18	440	457	CCGUAAAGUGAUCGCUGU	ACAGCAAUCACUUUAUGU	Cleavage	| transmembrane protein%2C putative (Protein of unknown function%2C DUF599) | Chr3:6240769-6243078 FORWARD LENGTH=1654 | 201606
iso-18-3LD4HV0N	AT4G10180.1	1	18	1304	1321	CCGUAAAGUGAUCGCUGU	UCAGUGAUCACUUUACAG	Cleavage	| light-mediated development protein 1 / deetiolated1 (DET1) | Chr4:6346411-6349314 FORWARD LENGTH=1932 | 201606
iso-18-3LD4HV0N	AT3G18215.2	1	18	844	861	CCGUAAAGUGAUCGCUGU	ACAGCAAUCACUUUAUGU	Cleavage	| transmembrane protein%2C putative (Protein of unknown function%2C DUF599) | Chr3:6240769-6243078 FORWARD LENGTH=2058 | 201606
iso-18-3LD4HV0N	AT1G58100.2	1	18	975	993	CCGUAAAGUGA-UCGCUGU	GCAGCGACUCACUUUAUGG	Translation	| TCP family transcription factor | Chr1:21512459-21514022 REVERSE LENGTH=1492 | 201606
iso-18-3P194Y9	AT2G41210.1	1	18	426	443	CCUAGAGUUCCUCUGAGC	GCUUAGAGGAAUUCUACC	Cleavage	| phosphatidylinositol- 4-phosphate 5-kinase 5 | Chr2:17173374-17176866 FORWARD LENGTH=2863 | 201606
iso-18-3P194Y9	AT1G53310.1	1	18	2722	2739	CCUAGAGUUCCUCUGAGC	UUUCAGAGGAACUCUGGC	Cleavage	| phosphoenolpyruvate carboxylase 1 | Chr1:19884027-19888398 REVERSE LENGTH=3326 | 201606
iso-18-3P194Y9	AT1G53310.2	1	18	2661	2678	CCUAGAGUUCCUCUGAGC	UUUCAGAGGAACUCUGGC	Cleavage	| phosphoenolpyruvate carboxylase 1 | Chr1:19883935-19888413 REVERSE LENGTH=3357 | 201606
iso-18-3P194Y9	AT1G53310.3	1	18	2792	2809	CCUAGAGUUCCUCUGAGC	UUUCAGAGGAACUCUGGC	Cleavage	| phosphoenolpyruvate carboxylase 1 | Chr1:19884027-19888328 REVERSE LENGTH=3396 | 201606
iso-18-3P194Y9	AT1G18750.5	1	18	1002	1019	CCUAGAGUUCCUCUGAGC	ACUCAGGGGAGUUUUAGG	Cleavage	| AGAMOUS-like 65 | Chr1:6468288-6469984 FORWARD LENGTH=1133 | 201606
iso-18-3P194Y9	AT1G18750.6	1	18	1029	1046	CCUAGAGUUCCUCUGAGC	ACUCAGGGGAGUUUUAGG	Cleavage	| AGAMOUS-like 65 | Chr1:6468360-6469984 FORWARD LENGTH=1160 | 201606
iso-18-3P194Y9	AT1G18750.2	1	18	1233	1250	CCUAGAGUUCCUCUGAGC	ACUCAGGGGAGUUUUAGG	Cleavage	| AGAMOUS-like 65 | Chr1:6467331-6469984 FORWARD LENGTH=1364 | 201606
iso-18-3P194Y9	AT3G12120.1	1	18	1243	1260	CCUAGAGUUCCUCUGAGC	GCUCAGGGGAGCUUUGGC	Cleavage	| fatty acid desaturase 2 | Chr3:3860251-3863250 REVERSE LENGTH=1869 | 201606
iso-18-3P194Y9	AT1G18750.1	1	18	1795	1812	CCUAGAGUUCCUCUGAGC	ACUCAGGGGAGUUUUAGG	Cleavage	| AGAMOUS-like 65 | Chr1:6466761-6469981 FORWARD LENGTH=1923 | 201606
iso-18-3P194Y9	AT1G18750.4	1	18	1805	1822	CCUAGAGUUCCUCUGAGC	ACUCAGGGGAGUUUUAGG	Cleavage	| AGAMOUS-like 65 | Chr1:6466675-6469984 FORWARD LENGTH=1936 | 201606
iso-18-3VJ99PDN	AT1G04210.1	1	18	3421	3438	CCUGCCAUUCUGUAGCGU	UCGCUACAGAAUGGCAAA	Cleavage	| Leucine-rich repeat protein kinase family protein | Chr1:1114375-1119739 FORWARD LENGTH=4016 | 201606
iso-18-3VJ99PDN	AT4G12590.1	1	18	620	637	CCUGCCAUUCUGUAGCGU	AUGUUACAGAAUGGCAUU	Cleavage	| ER membrane protein complex subunit-like protein (Protein of unknown function DUF106%2C transmembrane) | Chr4:7450943-7453142 REVERSE LENGTH=1255 | 201606
iso-18-3VJ99PDN	AT2G38020.1	1	18	126	143	CCUGCCAUUCUGUAGCGU	UUGCUGCGGAAUGGCAGC	Cleavage	| vacuoleless1 (VCL1) | Chr2:15909908-15914711 REVERSE LENGTH=2876 | 201606
iso-18-3VJ99PDN	AT2G38020.2	1	18	125	142	CCUGCCAUUCUGUAGCGU	UUGCUGCGGAAUGGCAGC	Cleavage	| vacuoleless1 (VCL1) | Chr2:15909959-15914710 REVERSE LENGTH=2926 | 201606
iso-18-3VJ99PDN	AT5G47500.1	1	18	409	426	CCUGCCAUUCUGUAGCGU	CCGCUAUAGAGUGGCACG	Cleavage	| Pectin lyase-like superfamily protein | Chr5:19270944-19272892 REVERSE LENGTH=1454 | 201606
iso-18-3VJ99PDN	AT2G34660.3	1	18	4030	4047	CCUGCCAUUCUGUAGCGU	ACUCUAUAGAAUGGUAGA	Cleavage	| multidrug resistance-associated protein 2 | Chr2:14604712-14612565 FORWARD LENGTH=4325 | 201606
iso-18-3VJ99PDN	AT2G34660.2	1	18	5057	5074	CCUGCCAUUCUGUAGCGU	ACUCUAUAGAAUGGUAGA	Cleavage	| multidrug resistance-associated protein 2 | Chr2:14602470-14612565 FORWARD LENGTH=5352 | 201606
iso-18-3VJ99PDN	AT2G34660.1	1	18	5322	5339	CCUGCCAUUCUGUAGCGU	ACUCUAUAGAAUGGUAGA	Cleavage	| multidrug resistance-associated protein 2 | Chr2:14602700-14612565 FORWARD LENGTH=5617 | 201606
iso-18-3VJ99PDN	AT1G29910.1	1	18	775	792	CCUGCCAUUCUGUAGCGU	AGGCUACAGAGUCGCAGG	Cleavage	| chlorophyll A/B binding protein 3 | Chr1:10472280-10473502 REVERSE LENGTH=1223 | 201606
iso-18-3VJ99PDN	AT1G29930.1	1	18	705	722	CCUGCCAUUCUGUAGCGU	AGGCUACAGAGUCGCAGG	Cleavage	| chlorophyll A/B binding protein 1 | Chr1:10477885-10479114 FORWARD LENGTH=1230 | 201606
iso-18-3YBVMS0Q	AT1G10340.1	1	18	1483	1500	CCUUGAACGCCGUCGUUU	AAACAACGGCGUUUAAGG	Cleavage	| Ankyrin repeat family protein | Chr1:3390322-3392633 REVERSE LENGTH=2042 | 201606
iso-18-3YBVMS0Q	AT1G10340.2	1	18	1362	1379	CCUUGAACGCCGUCGUUU	AAACAACGGCGUUUAAGG	Cleavage	| Ankyrin repeat family protein | Chr1:3390322-3392524 REVERSE LENGTH=1921 | 201606
iso-18-3YBVMS0Q	AT2G33330.1	1	18	1017	1034	CCUUGAACGCCGUCGUUU	AAACGGCGUCGUUCAAGG	Translation	| plasmodesmata-located protein 3 | Chr2:14122806-14125526 REVERSE LENGTH=1788 | 201606
iso-18-3YBVMS0Q	AT2G21780.1	1	18	562	579	CCUUGAACGCCGUCGUUU	AAACGACGGCGUACGAGG	Cleavage	| hypothetical protein | Chr2:9290705-9291669 FORWARD LENGTH=965 | 201606
iso-18-3YBVMS0Q	AT2G21780.1	1	18	612	629	CCUUGAACGCCGUCGUUU	AGAGGACGGUGAUGAAGG	Cleavage	| hypothetical protein | Chr2:9290705-9291669 FORWARD LENGTH=965 | 201606
iso-18-3YBVMS0Q	AT1G67770.1	1	18	1748	1765	CCUUGAACGCCGUCGUUU	AAACGGCGGCGUUUGAGA	Cleavage	| terminal EAR1-like 2 | Chr1:25407864-25410165 FORWARD LENGTH=1775 | 201606
iso-18-3YBVMS0Q	AT3G27880.1	1	18	729	746	CCUUGAACGCCGUCGUUU	AAACGAUGGCGUUUGAGA	Cleavage	| hypothetical protein (DUF1645) | Chr3:10338148-10339528 FORWARD LENGTH=1381 | 201606
iso-18-3YBVMS0Q	AT4G30260.2	1	18	151	168	CCUUGAACGCCGUCGUUU	AAACGACGUCGUUUAGGG	Translation	| Integral membrane Yip1 family protein | Chr4:14816618-14819084 REVERSE LENGTH=1477 | 201606
iso-18-3YBVMS0Q	AT5G46620.1	1	18	575	592	CCUUGAACGCCGUCGUUU	AGACGGUGGUGUUCAGGG	Cleavage	| hypothetical protein | Chr5:18917570-18919442 REVERSE LENGTH=1044 | 201606
iso-18-3YBVMS0Q	AT5G47570.1	1	18	34	51	CCUUGAACGCCGUCGUUU	AAACGAUGGCGUUUCAGG	Cleavage	| NADH dehydrogenase ubiquinone 1 beta subcomplex subunit | Chr5:19292587-19294800 REVERSE LENGTH=794 | 201606
iso-18-3YBVMS0Q	AT1G13640.1	1	18	426	443	CCUUGAACGCCGUCGUUU	CAAUGGCGGUGUUUAAGG	Cleavage	| Phosphatidylinositol 3- and 4-kinase family protein | Chr1:4677004-4679862 REVERSE LENGTH=2562 | 201606
iso-18-405ZPND5	AT3G56450.1	1	18	842	859	CUAAGGAUUUGCAUUCUC	GGGAAUGCAAGUUCUUAG	Cleavage	| alpha-soluble NSF attachment protein 1 | Chr3:20930557-20932869 FORWARD LENGTH=1146 | 201606
iso-18-405ZPND5	AT3G56190.2	1	18	863	880	CUAAGGAUUUGCAUUCUC	GGGAAUGCAAGUUCUUAG	Cleavage	| alpha-soluble NSF attachment protein 2 | Chr3:20845674-20848534 REVERSE LENGTH=1489 | 201606
iso-18-405ZPND5	AT3G56190.1	1	18	1028	1045	CUAAGGAUUUGCAUUCUC	GGGAAUGCAAGUUCUUAG	Cleavage	| alpha-soluble NSF attachment protein 2 | Chr3:20845674-20848695 REVERSE LENGTH=1654 | 201606
iso-18-405ZPND5	AT2G46110.1	1	18	1288	1305	CUAAGGAUUUGCAUUCUC	GAGAAUGCAAAUUCAUAG	Cleavage	| ketopantoate hydroxymethyltransferase 1 | Chr2:18954570-18956582 REVERSE LENGTH=1452 | 201606
iso-18-405ZPND5	AT1G06970.1	1	18	2782	2799	CUAAGGAUUUGCAUUCUC	AAGAAUGUAAAUUUUUAG	Cleavage	| cation/hydrogen exchanger 14 | Chr1:2137871-2140975 FORWARD LENGTH=2885 | 201606
iso-18-405ZPND5	AT2G31310.1	1	18	94	111	CUAAGGAUUUGCAUUCUC	GAGGAUGCAAGUUCUUGC	Cleavage	| LOB domain-containing protein 14 | Chr2:13352917-13353672 FORWARD LENGTH=654 | 201606
iso-18-405ZPND5	AT1G55350.2	1	18	5357	5374	CUAAGGAUUUGCAUUCUC	GGGGAUGCAAAUCCUUCA	Cleavage	| calpain-type cysteine protease family | Chr1:20653820-20664622 REVERSE LENGTH=7133 | 201606
iso-18-405ZPND5	AT1G55350.3	1	18	5357	5374	CUAAGGAUUUGCAUUCUC	GGGGAUGCAAAUCCUUCA	Cleavage	| calpain-type cysteine protease family | Chr1:20653820-20664622 REVERSE LENGTH=7220 | 201606
iso-18-405ZPND5	AT1G55350.5	1	18	5752	5769	CUAAGGAUUUGCAUUCUC	GGGGAUGCAAAUCCUUCA	Cleavage	| calpain-type cysteine protease family | Chr1:20654061-20665095 REVERSE LENGTH=7308 | 201606
iso-18-405ZPND5	AT1G55350.6	1	18	5680	5697	CUAAGGAUUUGCAUUCUC	GGGGAUGCAAAUCCUUCA	Cleavage	| calpain-type cysteine protease family | Chr1:20653740-20665107 REVERSE LENGTH=7536 | 201606
iso-18-42XZ9WDD	AT3G30380.1	1	18	1158	1175	CUAGAUGCUUUGUGUAUC	AAUACAUAAAGCAUCUAA	Cleavage	| alpha/beta-Hydrolases superfamily protein | Chr3:11974009-11976571 FORWARD LENGTH=1615 | 201606
iso-18-42XZ9WDD	AT3G30380.2	1	18	1196	1213	CUAGAUGCUUUGUGUAUC	AAUACAUAAAGCAUCUAA	Cleavage	| alpha/beta-Hydrolases superfamily protein | Chr3:11973971-11976909 FORWARD LENGTH=1925 | 201606
iso-18-42XZ9WDD	AT4G20350.4	1	18	134	151	CUAGAUGCUUUGUGUAUC	GAUAUAUGGAGCAUCUGG	Cleavage	| oxidoreductase | Chr4:10988051-10989894 FORWARD LENGTH=925 | 201606
iso-18-42XZ9WDD	AT4G20350.7	1	18	133	150	CUAGAUGCUUUGUGUAUC	GAUAUAUGGAGCAUCUGG	Cleavage	| oxidoreductase | Chr4:10988075-10989899 FORWARD LENGTH=929 | 201606
iso-18-42XZ9WDD	AT4G20350.10	1	18	211	228	CUAGAUGCUUUGUGUAUC	GAUAUAUGGAGCAUCUGG	Cleavage	| oxidoreductase | Chr4:10988201-10989882 FORWARD LENGTH=990 | 201606
iso-18-42XZ9WDD	AT4G20350.1	1	18	251	268	CUAGAUGCUUUGUGUAUC	GAUAUAUGGAGCAUCUGG	Cleavage	| oxidoreductase | Chr4:10988161-10989900 FORWARD LENGTH=1052 | 201606
iso-18-42XZ9WDD	AT4G20350.8	1	18	280	297	CUAGAUGCUUUGUGUAUC	GAUAUAUGGAGCAUCUGG	Cleavage	| oxidoreductase | Chr4:10988080-10989947 FORWARD LENGTH=1124 | 201606
iso-18-42XZ9WDD	AT4G20350.5	1	18	494	511	CUAGAUGCUUUGUGUAUC	GAUAUAUGGAGCAUCUGG	Cleavage	| oxidoreductase | Chr4:10988070-10989900 FORWARD LENGTH=1295 | 201606
iso-18-42XZ9WDD	AT4G20350.3	1	18	513	530	CUAGAUGCUUUGUGUAUC	GAUAUAUGGAGCAUCUGG	Cleavage	| oxidoreductase | Chr4:10988051-10989899 FORWARD LENGTH=1309 | 201606
iso-18-42XZ9WDD	AT5G05680.1	1	18	1088	1105	CUAGAUGCUUUGUGUAUC	UUUAUAUAAAGCAUCUAG	Cleavage	| nuclear pore complex protein-like protein | Chr5:1698270-1702659 FORWARD LENGTH=2712 | 201606
iso-18-47U0YOU	AT3G18430.1	1	18	403	420	CUCCUUAAAGUUCAAACA	GGUUUGAACUUUAAGGAU	Cleavage	| Calcium-binding EF-hand family protein | Chr3:6325858-6327666 FORWARD LENGTH=904 | 201606
iso-18-47U0YOU	AT3G18430.3	1	18	387	404	CUCCUUAAAGUUCAAACA	GGUUUGAACUUUAAGGAU	Cleavage	| Calcium-binding EF-hand family protein | Chr3:6325915-6327692 FORWARD LENGTH=914 | 201606
iso-18-47U0YOU	AT3G18430.2	1	18	482	499	CUCCUUAAAGUUCAAACA	GGUUUGAACUUUAAGGAU	Cleavage	| Calcium-binding EF-hand family protein | Chr3:6325915-6327692 FORWARD LENGTH=1009 | 201606
iso-18-47U0YOU	AT3G25570.1	1	18	1305	1322	CUCCUUAAAGUUCAAACA	GCUUUGAACUUUAAGGAG	Cleavage	| Adenosylmethionine decarboxylase family protein | Chr3:9287233-9289338 REVERSE LENGTH=1730 | 201606
iso-18-47U0YOU	AT3G25570.2	1	18	1264	1281	CUCCUUAAAGUUCAAACA	GCUUUGAACUUUAAGGAG	Cleavage	| Adenosylmethionine decarboxylase family protein | Chr3:9287178-9289330 REVERSE LENGTH=1744 | 201606
iso-18-47U0YOU	AT1G54380.1	1	18	336	353	CUCCUUAAAGUUCAAACA	AGUUUGAAUUUUGAGGAG	Cleavage	| spliceosome protein-like protein | Chr1:20297805-20300979 REVERSE LENGTH=2110 | 201606
iso-18-47U0YOU	AT5G53460.1	1	18	7271	7288	CUCCUUAAAGUUCAAACA	AGUUUGAAUUUUAAGGAA	Cleavage	| NADH-dependent glutamate synthase 1 | Chr5:21700187-21710296 FORWARD LENGTH=7625 | 201606
iso-18-47U0YOU	AT5G53460.1	1	18	4686	4703	CUCCUUAAAGUUCAAACA	UGCUAGAACUUGAAGGAG	Cleavage	| NADH-dependent glutamate synthase 1 | Chr5:21700187-21710296 FORWARD LENGTH=7625 | 201606
iso-18-47U0YOU	AT3G11840.1	1	18	1240	1257	CUCCUUAAAGUUCAAACA	GGUUUGAACUUGAAGGAG	Cleavage	| E3 ubiquitin-protein ligase PUB24-like protein | Chr3:3736578-3738208 REVERSE LENGTH=1371 | 201606
iso-18-47U0YOU	AT1G29820.1	1	18	761	778	CUCCUUAAAGUUCAAACA	UGUUUGAACUUUUAGGAC	Cleavage	| Magnesium transporter CorA-like family protein | Chr1:10437657-10440786 FORWARD LENGTH=1877 | 201606
iso-18-47U0YOU	AT1G29820.1	1	18	373	390	CUCCUUAAAGUUCAAACA	UCUUUGGAUUUUAAAGAG	Cleavage	| Magnesium transporter CorA-like family protein | Chr1:10437657-10440786 FORWARD LENGTH=1877 | 201606
iso-18-494N9QDW	AT1G56630.1	1	18	563	580	CUCUCCUAUUUGUAUGCU	AGCAUAAAGAUAGGAGAU	Cleavage	| alpha/beta-Hydrolases superfamily protein | Chr1:21223406-21227112 REVERSE LENGTH=1841 | 201606
iso-18-494N9QDW	AT4G16590.1	1	18	376	393	CUCUCCUAUUUGUAUGCU	AGUGUACAAAUGGGAGGC	Cleavage	| cellulose synthase-like A01 | Chr4:9345150-9349258 FORWARD LENGTH=1843 | 201606
iso-18-494N9QDW	AT4G18500.1	1	18	137	154	CUCUCCUAUUUGUAUGCU	AGUGUGUGAAUAGGAGGG	Cleavage	| hypothetical protein | Chr4:10209148-10209411 REVERSE LENGTH=201 | 201606
iso-18-494N9QDW	AT1G54740.1	1	18	7	24	CUCUCCUAUUUGUAUGCU	AUAAUACAAAUAGGGGAG	Cleavage	| FANTASTIC four-like protein (DUF3049) | Chr1:20430769-20431986 FORWARD LENGTH=1218 | 201606
iso-18-494N9QDW	AT4G01220.1	1	18	1539	1556	CUCUCCUAUUUGUAUGCU	AGCAUAUGAAUACGAGGG	Cleavage	| Nucleotide-diphospho-sugar transferase family protein | Chr4:513053-515853 REVERSE LENGTH=1666 | 201606
iso-18-494N9QDW	AT1G18450.1	1	18	1361	1378	CUCUCCUAUUUGUAUGCU	AGUGUAUGGAUAGGAGGG	Cleavage	| actin-related protein 4 | Chr1:6348048-6352010 FORWARD LENGTH=1721 | 201606
iso-18-494N9QDW	AT5G06520.1	1	18	2028	2045	CUCUCCUAUUUGUAUGCU	AGCAAACAAAUAGAAGAG	Cleavage	| SWAP (Suppressor-of-White-APricot)/surp domain-containing protein | Chr5:1987181-1989372 REVERSE LENGTH=2109 | 201606
iso-18-494N9QDW	AT5G23390.1	1	18	39	56	CUCUCCUAUUUGUAUGCU	AGCGUGCAGAUAAGAGAG	Cleavage	| polygalacturonase inhibitor (DUF639) | Chr5:7870409-7874505 REVERSE LENGTH=2725 | 201606
iso-18-494N9QDW	AT1G16270.3	1	18	543	560	CUCUCCUAUUUGUAUGCU	UCCAUACAAACAGGAGAG	Cleavage	| kinase superfamily with octicosapeptide/Phox/Bem1p domain-containing protein | Chr1:5563507-5568368 FORWARD LENGTH=4050 | 201606
iso-18-494N9QDW	AT1G16270.1	1	18	672	689	CUCUCCUAUUUGUAUGCU	UCCAUACAAACAGGAGAG	Cleavage	| kinase superfamily with octicosapeptide/Phox/Bem1p domain-containing protein | Chr1:5562861-5568368 FORWARD LENGTH=4179 | 201606
iso-18-4DWXUNZ	AT3G56270.1	1	18	1764	1781	CUAACUCUUAUAAUUAGU	AUUAAUUAUGGGAGUUAG	Cleavage	| WEB family protein (DUF827) | Chr3:20870000-20872107 FORWARD LENGTH=1814 | 201606
iso-18-4DWXUNZ	AT5G46790.2	1	18	1090	1107	CUAACUCUUAUAAUUAGU	ACUAAUUAUAGUAGUUAG	Cleavage	| PYR1-like 1 | Chr5:18983738-18984923 REVERSE LENGTH=1122 | 201606
iso-18-4DWXUNZ	AT5G46790.1	1	18	1148	1165	CUAACUCUUAUAAUUAGU	ACUAAUUAUAGUAGUUAG	Cleavage	| PYR1-like 1 | Chr5:18983540-18984917 REVERSE LENGTH=1378 | 201606
iso-18-4DWXUNZ	AT5G46790.1	1	18	1084	1101	CUAACUCUUAUAAUUAGU	ACUAAUUAUAGUAGUUCG	Cleavage	| PYR1-like 1 | Chr5:18983540-18984917 REVERSE LENGTH=1378 | 201606
iso-18-4DWXUNZ	AT3G03520.2	1	18	41	58	CUAACUCUUAUAAUUAGU	GCUAAUUAUGAGAGAUAG	Cleavage	| non-specific phospholipase C3 | Chr3:837877-840628 REVERSE LENGTH=1859 | 201606
iso-18-4DWXUNZ	AT3G03520.1	1	18	58	75	CUAACUCUUAUAAUUAGU	GCUAAUUAUGAGAGAUAG	Cleavage	| non-specific phospholipase C3 | Chr3:837805-840645 REVERSE LENGTH=1873 | 201606
iso-18-4DWXUNZ	AT2G21240.2	1	18	83	100	CUAACUCUUAUAAUUAGU	AUUCAUUAUAAGAGUUAU	Cleavage	| basic pentacysteine 4 | Chr2:9101313-9103046 REVERSE LENGTH=1191 | 201606
iso-18-4DWXUNZ	AT3G23630.1	1	18	1554	1571	CUAACUCUUAUAAUUAGU	AUUAAUUAUAACAGUUAA	Cleavage	| isopentenyltransferase 7 | Chr3:8488695-8490266 FORWARD LENGTH=1572 | 201606
iso-18-4DWXUNZ	AT5G25120.1	1	18	1526	1543	CUAACUCUUAUAAUUAGU	AUUGAUUAUAAGGGUUUG	Cleavage	| cytochrome p450%2C family 71%2C subfamily B%2C polypeptide 11 | Chr5:8661970-8664681 FORWARD LENGTH=2017 | 201606
iso-18-4DWXUNZ	AT4G39400.1	1	18	3950	3967	CUAACUCUUAUAAUUAGU	GAAAAUUAUGAGAGUUAG	Cleavage	| Leucine-rich receptor-like protein kinase family protein | Chr4:18324457-18328831 FORWARD LENGTH=4375 | 201606
iso-18-4DWXUNZ	AT1G64790.2	1	18	6307	6324	CUAACUCUUAUAAUUAGU	ACAAAUUAUAAGUGUUAG	Cleavage	| ILITYHIA | Chr1:24065014-24083428 REVERSE LENGTH=8334 | 201606
iso-18-4E7NSN0L	AT1G59980.2	1	18	2612	2629	CUAAUGUGUUGUAUUUGA	UCAAAUACAACACAUUAG	Cleavage	| ARG1-like 2 | Chr1:22080689-22086845 FORWARD LENGTH=5067 | 201606
iso-18-4E7NSN0L	AT3G62770.1	1	18	513	530	CUAAUGUGUUGUAUUUGA	UCAGAUGCAAUAUAUUAG	Cleavage	| Transducin/WD40 repeat-like superfamily protein | Chr3:23218610-23221243 REVERSE LENGTH=1659 | 201606
iso-18-4E7NSN0L	AT3G62770.3	1	18	502	519	CUAAUGUGUUGUAUUUGA	UCAGAUGCAAUAUAUUAG	Cleavage	| Transducin/WD40 repeat-like superfamily protein | Chr3:23218633-23221232 REVERSE LENGTH=1771 | 201606
iso-18-4E7NSN0L	AT5G09910.5	1	18	785	802	CUAAUGUGUUGUAUUUGA	ACAAAUAUAACACAUUAC	Cleavage	| Ras-related small GTP-binding family protein | Chr5:3093272-3095156 FORWARD LENGTH=1079 | 201606
iso-18-4E7NSN0L	AT5G09910.3	1	18	1076	1093	CUAAUGUGUUGUAUUUGA	ACAAAUAUAACACAUUAC	Cleavage	| Ras-related small GTP-binding family protein | Chr5:3092847-3095057 FORWARD LENGTH=1367 | 201606
iso-18-4E7NSN0L	AT5G09910.2	1	18	1092	1109	CUAAUGUGUUGUAUUUGA	ACAAAUAUAACACAUUAC	Cleavage	| Ras-related small GTP-binding family protein | Chr5:3092831-3095156 FORWARD LENGTH=1386 | 201606
iso-18-4E7NSN0L	AT5G09910.4	1	18	1158	1175	CUAAUGUGUUGUAUUUGA	ACAAAUAUAACACAUUAC	Cleavage	| Ras-related small GTP-binding family protein | Chr5:3092950-3095156 FORWARD LENGTH=1452 | 201606
iso-18-4E7NSN0L	AT5G09910.1	1	18	1241	1258	CUAAUGUGUUGUAUUUGA	ACAAAUAUAACACAUUAC	Cleavage	| Ras-related small GTP-binding family protein | Chr5:3092733-3095156 FORWARD LENGTH=1535 | 201606
iso-18-4E7NSN0L	AT2G45200.1	1	18	1300	1317	CUAAUGUGUUGUAUUUGA	UCCAAUACAACACAUUAU	Cleavage	| golgi snare 12 | Chr2:18637335-18639946 REVERSE LENGTH=1380 | 201606
iso-18-4E7NSN0L	AT5G56490.1	1	18	1465	1482	CUAAUGUGUUGUAUUUGA	UCAAAUACAAUGCGUUAC	Cleavage	| D-arabinono-1%2C4-lactone oxidase family protein | Chr5:22871463-22873501 FORWARD LENGTH=1859 | 201606
iso-18-4FHI0EDU	AT3G25620.1	1	18	2262	2279	CUACAAUACUACAAUGCA	UGCAUUGUAGUGUUAUGG	Cleavage	| ABC-2 type transporter family protein | Chr3:9316074-9319660 REVERSE LENGTH=2998 | 201606
iso-18-4FHI0EDU	AT3G25620.2	1	18	2041	2058	CUACAAUACUACAAUGCA	UGCAUUGUAGUGUUAUGG	Cleavage	| ABC-2 type transporter family protein | Chr3:9316074-9319660 REVERSE LENGTH=2777 | 201606
iso-18-4FHI0EDU	AT3G61960.1	1	18	585	602	CUACAAUACUACAAUGCA	UGUGUUGGAGUAUUGUAG	Translation	| Protein kinase superfamily protein | Chr3:22941765-22945329 REVERSE LENGTH=2415 | 201606
iso-18-4FHI0EDU	AT3G61960.2	1	18	544	561	CUACAAUACUACAAUGCA	UGUGUUGGAGUAUUGUAG	Translation	| Protein kinase superfamily protein | Chr3:22941772-22945288 REVERSE LENGTH=2241 | 201606
iso-18-4FHI0EDU	AT1G49910.1	1	18	1134	1151	CUACAAUACUACAAUGCA	UGUGUUGUUGUAUUGUAG	Translation	| Transducin/WD40 repeat-like superfamily protein | Chr1:18478951-18481539 FORWARD LENGTH=1362 | 201606
iso-18-4FHI0EDU	AT2G38160.4	1	18	410	427	CUACAAUACUACAAUGCA	AUCAUUGUGGUAUUGUGG	Cleavage	| hypothetical protein | Chr2:15986400-15988110 REVERSE LENGTH=1408 | 201606
iso-18-4FHI0EDU	AT4G25990.3	1	18	1836	1853	CUACAAUACUACAAUGCA	GGCAUUGUAAUAUUGUGG	Cleavage	| CCT motif family protein | Chr4:13191085-13194124 REVERSE LENGTH=2776 | 201606
iso-18-4FHI0EDU	AT4G25990.2	1	18	1219	1236	CUACAAUACUACAAUGCA	GGCAUUGUAAUAUUGUGG	Cleavage	| CCT motif family protein | Chr4:13191690-13193620 REVERSE LENGTH=1554 | 201606
iso-18-4FHI0EDU	AT5G44730.1	1	18	1138	1155	CUACAAUACUACAAUGCA	UGUAUUGUAGUAUUGCAC	Cleavage	| Haloacid dehalogenase-like hydrolase (HAD) superfamily protein | Chr5:18045480-18046856 REVERSE LENGTH=1213 | 201606
iso-18-4FHI0EDU	AT2G40380.1	1	18	972	989	CUACAAUACUACAAUGCA	UGCAUUGUUGUGUUGUAU	Translation	| prenylated RAB acceptor 1.B2 | Chr2:16864446-16865587 REVERSE LENGTH=1142 | 201606
iso-18-4KBZ390L	AT1G71410.2	1	18	1657	1674	CUAGGAACUUCCUUCUGA	UCAGGAGGAAGUUCUUAA	Cleavage	| ARM repeat superfamily protein | Chr1:26912726-26917732 REVERSE LENGTH=3162 | 201606
iso-18-4KBZ390L	AT1G71410.1	1	18	1652	1669	CUAGGAACUUCCUUCUGA	UCAGGAGGAAGUUCUUAA	Cleavage	| ARM repeat superfamily protein | Chr1:26912726-26917727 REVERSE LENGTH=3286 | 201606
iso-18-4KBZ390L	AT3G51120.1	1	18	956	973	CUAGGAACUUCCUUCUGA	UUGGAAGGAGGUUCCUAA	Cleavage	| zinc finger CCCH domain-containing protein 44 | Chr3:18986026-18992074 REVERSE LENGTH=4106 | 201606
iso-18-4KBZ390L	AT1G19400.2	1	18	664	681	CUAGGAACUUCCUUCUGA	UCAGAAGGAGGUUCUUCA	Cleavage	| Erythronate-4-phosphate dehydrogenase family protein | Chr1:6712022-6714483 REVERSE LENGTH=1538 | 201606
iso-18-4KBZ390L	AT1G19400.3	1	18	747	764	CUAGGAACUUCCUUCUGA	UCAGAAGGAGGUUCUUCA	Cleavage	| Erythronate-4-phosphate dehydrogenase family protein | Chr1:6712022-6714483 REVERSE LENGTH=1621 | 201606
iso-18-4KBZ390L	AT1G19400.4	1	18	433	450	CUAGGAACUUCCUUCUGA	UCAGAAGGAGGUUCUUCA	Cleavage	| Erythronate-4-phosphate dehydrogenase family protein | Chr1:6712038-6714252 REVERSE LENGTH=1736 | 201606
iso-18-4KBZ390L	AT1G19400.1	1	18	1045	1062	CUAGGAACUUCCUUCUGA	UCAGAAGGAGGUUCUUCA	Cleavage	| Erythronate-4-phosphate dehydrogenase family protein | Chr1:6712022-6714483 REVERSE LENGTH=1919 | 201606
iso-18-4KBZ390L	AT1G70760.1	1	18	427	444	CUAGGAACUUCCUUCUGA	ACAGAAGGAAGUUCUUCG	Cleavage	| inorganic carbon transport protein-like protein | Chr1:26687202-26688384 FORWARD LENGTH=824 | 201606
iso-18-4KBZ390L	AT4G31170.10	1	18	809	826	CUAGGAACUUCCUUCUGA	UCAGCAGGAAGUUUCUAU	Cleavage	| Protein kinase superfamily protein | Chr4:15153182-15155737 REVERSE LENGTH=1416 | 201606
iso-18-4KBZ390L	AT4G31170.9	1	18	836	853	CUAGGAACUUCCUUCUGA	UCAGCAGGAAGUUUCUAU	Cleavage	| Protein kinase superfamily protein | Chr4:15153182-15155598 REVERSE LENGTH=1443 | 201606
iso-18-4LZFUSD0	AT3G44530.4	1	18	1015	1032	CUAUAUUGCAUACCGAUG	AAUCGGUAUGCAAUAUUU	Cleavage	| histone chaperone HIRA-like protein | Chr3:16115643-16121518 FORWARD LENGTH=3878 | 201606
iso-18-4LZFUSD0	AT2G46530.1	1	18	1222	1239	CUAUAUUGCAUACCGAUG	UCUCGGUAUGCGGUAUAG	Cleavage	| auxin response factor 11 | Chr2:19104632-19108486 FORWARD LENGTH=2624 | 201606
iso-18-4LZFUSD0	AT2G46530.2	1	18	1166	1183	CUAUAUUGCAUACCGAUG	UCUCGGUAUGCGGUAUAG	Cleavage	| auxin response factor 11 | Chr2:19104683-19108331 FORWARD LENGTH=2413 | 201606
iso-18-4LZFUSD0	AT2G46530.3	1	18	924	941	CUAUAUUGCAUACCGAUG	UCUCGGUAUGCGGUAUAG	Cleavage	| auxin response factor 11 | Chr2:19105112-19108331 FORWARD LENGTH=2171 | 201606
iso-18-4LZFUSD0	AT4G03020.1	1	18	2081	2098	CUAUAUUGCAUACCGAUG	CAAUGGUAUGCGAUGUAG	Cleavage	| transducin family protein / WD-40 repeat family protein | Chr4:1331399-1335463 REVERSE LENGTH=2173 | 201606
iso-18-4LZFUSD0	AT4G03020.2	1	18	1913	1930	CUAUAUUGCAUACCGAUG	CAAUGGUAUGCGAUGUAG	Cleavage	| transducin family protein / WD-40 repeat family protein | Chr4:1331399-1335160 REVERSE LENGTH=2005 | 201606
iso-18-4LZFUSD0	AT4G03020.3	1	18	1884	1901	CUAUAUUGCAUACCGAUG	CAAUGGUAUGCGAUGUAG	Cleavage	| transducin family protein / WD-40 repeat family protein | Chr4:1331399-1334661 REVERSE LENGTH=1976 | 201606
iso-18-4LZFUSD0	AT2G20360.1	1	18	1681	1698	CUAUAUUGCAUACCGAUG	CAUCUGUAUGCAAUAGAG	Cleavage	| NAD(P)-binding Rossmann-fold superfamily protein | Chr2:8785960-8789570 FORWARD LENGTH=1791 | 201606
iso-18-4LZFUSD0	AT1G14110.1	1	18	364	381	CUAUAUUGCAUACCGAUG	UGUCGGUAUGUAGUGUGG	Cleavage	| fucosyltransferase 9 | Chr1:4830297-4831915 FORWARD LENGTH=1425 | 201606
iso-18-4LZFUSD0	AT1G72700.2	1	18	4126	4143	CUAUAUUGCAUACCGAUG	CAUCGGUAUGUGGUAUCU	Cleavage	| ATPase E1-E2 type family protein / haloacid dehalogenase-like hydrolase family protein | Chr1:27365787-27371783 FORWARD LENGTH=4829 | 201606
iso-18-4MI729W	AT1G78240.2	1	18	262	279	CUAUCAUUCUCACUCACU	AGAGAGUGAGAGUGAUAG	Cleavage	| S-adenosyl-L-methionine-dependent methyltransferases superfamily protein | Chr1:29432829-29436659 REVERSE LENGTH=2835 | 201606
iso-18-4MI729W	AT1G78240.1	1	18	377	394	CUAUCAUUCUCACUCACU	AGAGAGUGAGAGUGAUAG	Cleavage	| S-adenosyl-L-methionine-dependent methyltransferases superfamily protein | Chr1:29432829-29436674 REVERSE LENGTH=2950 | 201606
iso-18-4MI729W	AT5G46470.1	1	18	3741	3758	CUAUCAUUCUCACUCACU	UGUGAGUGGGAAUGAUAC	Cleavage	| disease resistance protein (TIR-NBS-LRR class) family | Chr5:18842553-18849741 FORWARD LENGTH=4997 | 201606
iso-18-4MI729W	AT5G24470.1	1	18	621	638	CUAUCAUUCUCACUCACU	UGUGAGUGGGAAUGGUGG	Cleavage	| two-component response regulator-like protein | Chr5:8356204-8358546 REVERSE LENGTH=1677 | 201606
iso-18-4MI729W	AT5G52840.1	1	18	481	498	CUAUCAUUCUCACUCACU	AGUGAUUGAGAAUGAUGC	Cleavage	| NADH-ubiquinone oxidoreductase-like protein | Chr5:21413591-21415006 FORWARD LENGTH=849 | 201606
iso-18-4MI729W	AT3G27010.2	1	18	1227	1244	CUAUCAUUCUCACUCACU	ACUGAGUGAGAGUGAUAA	Cleavage	| TEOSINTE BRANCHED 1%2C cycloidea%2C PCF (TCP)-domain family protein 20 | Chr3:9957376-9958921 REVERSE LENGTH=1462 | 201606
iso-18-4MI729W	AT3G27010.2	1	18	1074	1090	CUAUCAUUCUCACUCACU	AGUG-GUGAGAAAGAUGA	Cleavage	| TEOSINTE BRANCHED 1%2C cycloidea%2C PCF (TCP)-domain family protein 20 | Chr3:9957376-9958921 REVERSE LENGTH=1462 | 201606
iso-18-4MI729W	AT3G27010.1	1	18	1251	1268	CUAUCAUUCUCACUCACU	ACUGAGUGAGAGUGAUAA	Cleavage	| TEOSINTE BRANCHED 1%2C cycloidea%2C PCF (TCP)-domain family protein 20 | Chr3:9957376-9958945 REVERSE LENGTH=1467 | 201606
iso-18-4MI729W	AT3G27010.1	1	18	1098	1114	CUAUCAUUCUCACUCACU	AGUG-GUGAGAAAGAUGA	Cleavage	| TEOSINTE BRANCHED 1%2C cycloidea%2C PCF (TCP)-domain family protein 20 | Chr3:9957376-9958945 REVERSE LENGTH=1467 | 201606
iso-18-4MI729W	AT5G10200.1	1	18	1991	2008	CUAUCAUUCUCACUCACU	AGCGAGUGAGAGUGAUAU	Cleavage	| ARM-repeat/Tetratricopeptide repeat (TPR)-like protein | Chr5:3201510-3204764 FORWARD LENGTH=2580 | 201606
iso-18-4MI729W	AT5G10200.2	1	18	2176	2193	CUAUCAUUCUCACUCACU	AGCGAGUGAGAGUGAUAU	Cleavage	| ARM-repeat/Tetratricopeptide repeat (TPR)-like protein | Chr5:3201496-3204716 FORWARD LENGTH=2717 | 201606
iso-18-4MI729W	AT5G10200.3	1	18	2458	2475	CUAUCAUUCUCACUCACU	AGCGAGUGAGAGUGAUAU	Cleavage	| ARM-repeat/Tetratricopeptide repeat (TPR)-like protein | Chr5:3201510-3204764 FORWARD LENGTH=3047 | 201606
iso-18-4OFJW9D5	AT1G10290.1	1	18	615	632	CUCAAAGAGCUCUUCCUC	CAGGGAGAGUUCUUUGAG	Cleavage	| dynamin-like protein 6 | Chr1:3370402-3377463 FORWARD LENGTH=3460 | 201606
iso-18-4OFJW9D5	AT1G50640.1	1	18	268	285	CUCAAAGAGCUCUUCCUC	GAGGAAGAGCUUUUUGUG	Cleavage	| ethylene responsive element binding factor 3 | Chr1:18756972-18758708 REVERSE LENGTH=1737 | 201606
iso-18-4OFJW9D5	AT5G49580.3	1	18	2016	2033	CUCAAAGAGCUCUUCCUC	GAGGAAGAGUUCUAUGAG	Cleavage	| Chaperone DnaJ-domain superfamily protein | Chr5:20123823-20126884 REVERSE LENGTH=2159 | 201606
iso-18-4OFJW9D5	AT5G04670.2	1	18	1211	1228	CUCAAAGAGCUCUUCCUC	GAGGAGAAGCUCUUUGAG	Cleavage	| Enhancer of polycomb-like transcription factor protein | Chr5:1337815-1341105 REVERSE LENGTH=2621 | 201606
iso-18-4OFJW9D5	AT5G49580.1	1	18	2404	2421	CUCAAAGAGCUCUUCCUC	GAGGAAGAGUUCUAUGAG	Cleavage	| Chaperone DnaJ-domain superfamily protein | Chr5:20123593-20127509 REVERSE LENGTH=2777 | 201606
iso-18-4OFJW9D5	AT5G49580.2	1	18	2499	2516	CUCAAAGAGCUCUUCCUC	GAGGAAGAGUUCUAUGAG	Cleavage	| Chaperone DnaJ-domain superfamily protein | Chr5:20123563-20127473 REVERSE LENGTH=2902 | 201606
iso-18-4OFJW9D5	AT5G04670.1	1	18	1640	1657	CUCAAAGAGCUCUUCCUC	GAGGAGAAGCUCUUUGAG	Cleavage	| Enhancer of polycomb-like transcription factor protein | Chr5:1335873-1341534 REVERSE LENGTH=5076 | 201606
iso-18-4OFJW9D5	AT4G16141.1	1	18	82	99	CUCAAAGAGCUCUUCCUC	GAAGAAGAGCUCUUUGAU	Cleavage	| GATA type zinc finger transcription factor family protein | Chr4:9131532-9133161 REVERSE LENGTH=1121 | 201606
iso-18-4OFJW9D5	AT3G03600.1	1	18	620	637	CUCAAAGAGCUCUUCCUC	GAGGAAGAGCUCUGUGAU	Cleavage	| ribosomal protein S2 | Chr3:867548-868706 REVERSE LENGTH=1159 | 201606
iso-18-4OFJW9D5	AT1G74050.1	1	18	845	862	CUCAAAGAGCUCUUCCUC	GAAGGAGAGUUCUUUGAG	Cleavage	| Ribosomal protein L6 family protein | Chr1:27847038-27849008 REVERSE LENGTH=1248 | 201606
iso-18-4OLIHKY	AT5G58210.3	1	18	910	927	CUCAACGACUAUAGGAGG	UCUCCUGUGGUUGUUGAA	Cleavage	| hydroxyproline-rich glycoprotein family protein | Chr5:23552113-23554357 FORWARD LENGTH=1647 | 201606
iso-18-4OLIHKY	AT5G58210.2	1	18	935	952	CUCAACGACUAUAGGAGG	UCUCCUGUGGUUGUUGAA	Cleavage	| hydroxyproline-rich glycoprotein family protein | Chr5:23552123-23554346 FORWARD LENGTH=1661 | 201606
iso-18-4OLIHKY	AT5G58210.4	1	18	954	971	CUCAACGACUAUAGGAGG	UCUCCUGUGGUUGUUGAA	Cleavage	| hydroxyproline-rich glycoprotein family protein | Chr5:23552094-23554402 FORWARD LENGTH=1736 | 201606
iso-18-4OLIHKY	AT5G58210.1	1	18	1049	1066	CUCAACGACUAUAGGAGG	UCUCCUGUGGUUGUUGAA	Cleavage	| hydroxyproline-rich glycoprotein family protein | Chr5:23552096-23554402 FORWARD LENGTH=1831 | 201606
iso-18-4OLIHKY	AT1G25490.1	1	18	1721	1738	CUCAACGACUAUAGGAGG	CUUCCUGUGGUUGUUGAA	Cleavage	| ARM repeat superfamily protein | Chr1:8951162-8955160 FORWARD LENGTH=2203 | 201606
iso-18-4OLIHKY	AT5G55230.2	1	18	613	630	CUCAACGACUAUAGGAGG	GUUCCUAUAGUCGAUGAG	Cleavage	| microtubule-associated proteins 65-1 | Chr5:22401997-22405381 FORWARD LENGTH=2224 | 201606
iso-18-4OLIHKY	AT5G55230.1	1	18	683	700	CUCAACGACUAUAGGAGG	GUUCCUAUAGUCGAUGAG	Cleavage	| microtubule-associated proteins 65-1 | Chr5:22401927-22405563 FORWARD LENGTH=2389 | 201606
iso-18-4OLIHKY	AT5G55230.3	1	18	935	952	CUCAACGACUAUAGGAGG	GUUCCUAUAGUCGAUGAG	Cleavage	| microtubule-associated proteins 65-1 | Chr5:22401935-22405568 FORWARD LENGTH=2646 | 201606
iso-18-4OLIHKY	AT5G56050.1	1	18	519	536	CUCAACGACUAUAGGAGG	CUUCUUAUAGUCUUUGGG	Cleavage	| late embryogenesis abundant (LEA) hydroxyproline-rich glycoprotein family protein | Chr5:22700919-22702200 REVERSE LENGTH=1282 | 201606
iso-18-4OLIHKY	AT1G23440.3	1	18	496	513	CUCAACGACUAUAGGAGG	CUUCCCAUAGUUGUUGAA	Cleavage	| Peptidase C15%2C pyroglutamyl peptidase I-like protein | Chr1:8321814-8324240 FORWARD LENGTH=1001 | 201606
iso-18-4PN4PED9	AT1G26100.1	1	18	478	495	CUCAGCUGUGGCAAUGGC	GCCAUUGCCACAGCUGAG	Cleavage	| Cytochrome b561/ferric reductase transmembrane protein family | Chr1:9022542-9024081 REVERSE LENGTH=885 | 201606
iso-18-4PN4PED9	AT5G03960.3	1	18	308	325	CUCAGCUGUGGCAAUGGC	GCCAUUGCCACGGCUGCA	Cleavage	| IQ-domain 12 | Chr5:1068158-1069789 REVERSE LENGTH=1496 | 201606
iso-18-4PN4PED9	AT5G03960.1	1	18	457	474	CUCAGCUGUGGCAAUGGC	GCCAUUGCCACGGCUGCA	Cleavage	| IQ-domain 12 | Chr5:1068158-1070164 REVERSE LENGTH=1645 | 201606
iso-18-4PN4PED9	AT5G03960.2	1	18	460	477	CUCAGCUGUGGCAAUGGC	GCCAUUGCCACGGCUGCA	Cleavage	| IQ-domain 12 | Chr5:1068158-1070164 REVERSE LENGTH=1648 | 201606
iso-18-4PN4PED9	AT5G50330.2	1	18	1121	1138	CUCAGCUGUGGCAAUGGC	GUCAUUGCCAUGGCUGAU	Cleavage	| Protein kinase superfamily protein | Chr5:20485196-20488702 REVERSE LENGTH=1741 | 201606
iso-18-4PN4PED9	AT5G50330.1	1	18	1152	1169	CUCAGCUGUGGCAAUGGC	GUCAUUGCCAUGGCUGAU	Cleavage	| Protein kinase superfamily protein | Chr5:20485134-20488685 REVERSE LENGTH=1834 | 201606
iso-18-4PN4PED9	AT5G63490.2	1	18	1304	1321	CUCAGCUGUGGCAAUGGC	GCUGUUGCCACAGCUGGA	Cleavage	| CBS / octicosapeptide/Phox/Bemp1 (PB1) domains-containing protein | Chr5:25418716-25422411 REVERSE LENGTH=1909 | 201606
iso-18-4PN4PED9	AT2G26770.2	1	18	627	644	CUCAGCUGUGGCAAUGGC	GCCAUUGCCAUGGUUGAA	Cleavage	| plectin-like protein | Chr2:11403979-11408421 REVERSE LENGTH=1996 | 201606
iso-18-4PN4PED9	AT2G26770.1	1	18	655	672	CUCAGCUGUGGCAAUGGC	GCCAUUGCCAUGGUUGAA	Cleavage	| plectin-like protein | Chr2:11403979-11408421 REVERSE LENGTH=2024 | 201606
iso-18-4PN4PED9	AT2G26770.3	1	18	689	706	CUCAGCUGUGGCAAUGGC	GCCAUUGCCAUGGUUGAA	Cleavage	| plectin-like protein | Chr2:11403979-11408421 REVERSE LENGTH=2058 | 201606
iso-18-4QZ3NQDR	AT5G42450.2	1	18	347	364	CUCAUUUGGUCUUAUGAC	GGCAUAAGGCCAAAUGAG	Cleavage	| Pentatricopeptide repeat (PPR) superfamily protein | Chr5:16977212-16979073 FORWARD LENGTH=1610 | 201606
iso-18-4QZ3NQDR	AT5G42450.1	1	18	352	369	CUCAUUUGGUCUUAUGAC	GGCAUAAGGCCAAAUGAG	Cleavage	| Pentatricopeptide repeat (PPR) superfamily protein | Chr5:16977207-16979058 FORWARD LENGTH=1852 | 201606
iso-18-4QZ3NQDR	AT4G26780.1	1	18	1208	1225	CUCAUUUGGUCUUAUGAC	GUUAUAAGACCAGCUGAG	Cleavage	| Co-chaperone GrpE family protein | Chr4:13484839-13486858 REVERSE LENGTH=1509 | 201606
iso-18-4QZ3NQDR	AT5G50890.1	1	18	658	675	CUCAUUUGGUCUUAUGAC	GUCAUCAGACCAAGUGGG	Cleavage	| alpha/beta-Hydrolases superfamily protein | Chr5:20702453-20704418 FORWARD LENGTH=1641 | 201606
iso-18-4QZ3NQDR	AT3G11460.1	1	18	1057	1074	CUCAUUUGGUCUUAUGAC	GGCAUAAGACCAGAUGGG	Cleavage	| Pentatricopeptide repeat (PPR) superfamily protein | Chr3:3608250-3610121 FORWARD LENGTH=1872 | 201606
iso-18-4QZ3NQDR	AT4G17770.1	1	18	2340	2357	CUCAUUUGGUCUUAUGAC	UUUAUAAGGCCAAAUGAU	Cleavage	| trehalose phosphatase/synthase 5 | Chr4:9876172-9880386 FORWARD LENGTH=3250 | 201606
iso-18-4QZ3NQDR	AT4G17770.1	1	18	3041	3058	CUCAUUUGGUCUUAUGAC	GUCAUAGGGCAAGAUAAG	Cleavage	| trehalose phosphatase/synthase 5 | Chr4:9876172-9880386 FORWARD LENGTH=3250 | 201606
iso-18-4QZ3NQDR	AT4G17770.2	1	18	2493	2510	CUCAUUUGGUCUUAUGAC	UUUAUAAGGCCAAAUGAU	Cleavage	| trehalose phosphatase/synthase 5 | Chr4:9876172-9880386 FORWARD LENGTH=3403 | 201606
iso-18-4QZ3NQDR	AT4G17770.2	1	18	3194	3211	CUCAUUUGGUCUUAUGAC	GUCAUAGGGCAAGAUAAG	Cleavage	| trehalose phosphatase/synthase 5 | Chr4:9876172-9880386 FORWARD LENGTH=3403 | 201606
iso-18-4QZ3NQDR	AT1G69160.1	1	18	87	104	CUCAUUUGGUCUUAUGAC	AUCAUAAAAUCAAAUGAG	Translation	| suppressor | Chr1:25999837-26001614 FORWARD LENGTH=1778 | 201606
iso-18-4QZ3NQDR	AT1G67720.1	1	18	2033	2050	CUCAUUUGGUCUUAUGAC	UUCGUAAGACCAAAAGAG	Cleavage	| Leucine-rich repeat protein kinase family protein | Chr1:25386131-25391258 FORWARD LENGTH=3555 | 201606
iso-18-4QZ3NQDR	AT5G55200.1	1	18	990	1007	CUCAUUUGGUCUUAUGAC	GUUAUAAGGCCAGCUGAG	Cleavage	| Co-chaperone GrpE family protein | Chr5:22394550-22396572 FORWARD LENGTH=1301 | 201606
iso-18-4ZFBYRDF	AT1G20690.1	1	18	1131	1148	CUCUUAGAAAUUCCCCAA	UUGGGGAGUUUUUGAGAC	Cleavage	| SWI-SNF-related chromatin binding protein | Chr1:7174438-7176377 FORWARD LENGTH=1940 | 201606
iso-18-4ZFBYRDF	AT4G19865.1	1	18	1181	1198	CUCUUAGAAAUUCCCCAA	UUGGGGAAUUGUUGAGAG	Cleavage	| Galactose oxidase/kelch repeat superfamily protein | Chr4:10780892-10782448 REVERSE LENGTH=1557 | 201606
iso-18-4ZFBYRDF	AT3G46200.6	1	18	562	579	CUCUUAGAAAUUCCCCAA	UUGGGGAAUUUCCAGGAC	Cleavage	| nudix hydrolase homolog 9 | Chr3:16969266-16971279 FORWARD LENGTH=1316 | 201606
iso-18-4ZFBYRDF	AT3G46200.5	1	18	583	600	CUCUUAGAAAUUCCCCAA	UUGGGGAAUUUCCAGGAC	Cleavage	| nudix hydrolase homolog 9 | Chr3:16969245-16971294 FORWARD LENGTH=1445 | 201606
iso-18-4ZFBYRDF	AT3G46200.1	1	18	1327	1344	CUCUUAGAAAUUCCCCAA	UUGGGGAAUUUCCAGGAC	Cleavage	| nudix hydrolase homolog 9 | Chr3:16968423-16971321 FORWARD LENGTH=2100 | 201606
iso-18-4ZFBYRDF	AT1G61820.1	1	18	222	239	CUCUUAGAAAUUCCCCAA	UUGGGGAAUUUUUAAAAA	Cleavage	| beta glucosidase 46 | Chr1:22835078-22838635 FORWARD LENGTH=2116 | 201606
iso-18-4ZFBYRDF	AT3G46200.4	1	18	1327	1344	CUCUUAGAAAUUCCCCAA	UUGGGGAAUUUCCAGGAC	Cleavage	| nudix hydrolase homolog 9 | Chr3:16968423-16971321 FORWARD LENGTH=2123 | 201606
iso-18-4ZFBYRDF	AT3G46200.2	1	18	1405	1422	CUCUUAGAAAUUCCCCAA	UUGGGGAAUUUCCAGGAC	Cleavage	| nudix hydrolase homolog 9 | Chr3:16968423-16971321 FORWARD LENGTH=2178 | 201606
iso-18-4ZFBYRDF	AT3G46200.3	1	18	1327	1344	CUCUUAGAAAUUCCCCAA	UUGGGGAAUUUCCAGGAC	Cleavage	| nudix hydrolase homolog 9 | Chr3:16968423-16971321 FORWARD LENGTH=2178 | 201606
iso-18-4ZFBYRDF	AT5G11390.1	1	18	1501	1518	CUCUUAGAAAUUCCCCAA	UUGGGGAAUUUCAGAGAC	Cleavage	| WPP domain-interacting protein 1 | Chr5:3633649-3636934 FORWARD LENGTH=2769 | 201606
iso-18-4ZZV8F0L	AT5G12310.1	1	18	1054	1071	CUCUUUUUGCUCACAUGA	UCAUGUGAGCCAAAGGAG	Cleavage	| RING/U-box superfamily protein | Chr5:3980179-3982528 REVERSE LENGTH=1506 | 201606
iso-18-4ZZV8F0L	AT1G62660.4	1	18	1721	1738	CUCUUUUUGCUCACAUGA	UCAUGUGAGUGAAGAGAA	Cleavage	| Glycosyl hydrolases family 32 protein | Chr1:23200591-23203765 FORWARD LENGTH=1891 | 201606
iso-18-4ZZV8F0L	AT1G62660.1	1	18	2364	2381	CUCUUUUUGCUCACAUGA	UCAUGUGAGUGAAGAGAA	Cleavage	| Glycosyl hydrolases family 32 protein | Chr1:23199612-23203808 FORWARD LENGTH=2577 | 201606
iso-18-4ZZV8F0L	AT1G62660.2	1	18	2700	2717	CUCUUUUUGCUCACAUGA	UCAUGUGAGUGAAGAGAA	Cleavage	| Glycosyl hydrolases family 32 protein | Chr1:23199612-23203808 FORWARD LENGTH=2913 | 201606
iso-18-4ZZV8F0L	AT1G62660.3	1	18	3061	3078	CUCUUUUUGCUCACAUGA	UCAUGUGAGUGAAGAGAA	Cleavage	| Glycosyl hydrolases family 32 protein | Chr1:23199695-23203790 FORWARD LENGTH=3256 | 201606
iso-18-4ZZV8F0L	AT3G09405.1	1	18	1346	1363	CUCUUUUUGCUCACAUGA	UCAUGUGAACAAAGAGGG	Translation	| Pectinacetylesterase family protein | Chr3:2894798-2897674 REVERSE LENGTH=1749 | 201606
iso-18-4ZZV8F0L	AT3G09405.2	1	18	1424	1441	CUCUUUUUGCUCACAUGA	UCAUGUGAACAAAGAGGG	Translation	| Pectinacetylesterase family protein | Chr3:2894807-2897674 REVERSE LENGTH=1818 | 201606
iso-18-4ZZV8F0L	AT2G46494.1	1	18	966	983	CUCUUUUUGCUCACAUGA	GUAUGUGAGCAAAGAGAC	Cleavage	| RING/U-box superfamily protein | Chr2:19082344-19083811 REVERSE LENGTH=1089 | 201606
iso-18-4ZZV8F0L	AT4G39020.1	1	18	404	421	CUCUUUUUGCUCACAUGA	GCGUGUGGGCAGAAGGAG	Cleavage	| SH3 domain-containing protein | Chr4:18182315-18184340 FORWARD LENGTH=510 | 201606
iso-18-4ZZV8F0L	AT1G28710.4	1	18	269	286	CUCUUUUUGCUCACAUGA	GCAUGUAAGCAAAGAGAG	Cleavage	| Nucleotide-diphospho-sugar transferase family protein | Chr1:10086616-10089307 REVERSE LENGTH=1581 | 201606
iso-18-509PB305	AT2G02400.1	1	18	1391	1408	GAGAGUGUAGAAAGUUUC	GAAACUUUCUACACUCUC	Cleavage	| NAD(P)-binding Rossmann-fold superfamily protein | Chr2:631140-632637 REVERSE LENGTH=1418 | 201606
iso-18-509PB305	AT5G52670.1	1	18	220	237	GAGAGUGUAGAAAGUUUC	CAAACUUUCUAUACUUUC	Cleavage	| Copper transport protein family | Chr5:21363486-21364401 FORWARD LENGTH=721 | 201606
iso-18-509PB305	AT2G42395.1	1	18	234	251	GAGAGUGUAGAAAGUUUC	GAAAAUUUCUACACUCUU	Cleavage	| hypothetical protein | Chr2:17653080-17654069 REVERSE LENGTH=890 | 201606
iso-18-509PB305	AT2G05120.1	1	18	2134	2151	GAGAGUGUAGAAAGUUUC	AGAAUUUUCUACACUUUC	Cleavage	| Nucleoporin%2C Nup133/Nup155-like protein | Chr2:1841876-1846949 REVERSE LENGTH=4194 | 201606
iso-18-509PB305	AT2G05120.2	1	18	2003	2020	GAGAGUGUAGAAAGUUUC	AGAAUUUUCUACACUUUC	Cleavage	| Nucleoporin%2C Nup133/Nup155-like protein | Chr2:1841887-1846912 REVERSE LENGTH=3899 | 201606
iso-18-509PB305	AT5G46070.1	1	18	1598	1615	GAGAGUGUAGAAAGUUUC	GAAACUUUCUGUAUUUUU	Cleavage	| Guanylate-binding family protein | Chr5:18683319-18688822 FORWARD LENGTH=3823 | 201606
iso-18-509PB305	AT4G02280.1	1	18	2805	2822	GAGAGUGUAGAAAGUUUC	GAAAUGUUCUACAUUCUC	Cleavage	| sucrose synthase 3 | Chr4:994726-998991 FORWARD LENGTH=3142 | 201606
iso-18-509PB305	AT4G02280.1	1	18	1350	1367	GAGAGUGUAGAAAGUUUC	CAAGUUGUCUAUAUUCUU	Cleavage	| sucrose synthase 3 | Chr4:994726-998991 FORWARD LENGTH=3142 | 201606
iso-18-509PB305	AT1G29470.1	1	18	317	334	GAGAGUGUAGAAAGUUUC	GGAACUUUCUCUACUCUC	Cleavage	| S-adenosyl-L-methionine-dependent methyltransferases superfamily protein | Chr1:10310131-10314147 REVERSE LENGTH=3030 | 201606
iso-18-509PB305	AT3G54720.1	1	18	210	227	GAGAGUGUAGAAAGUUUC	GCCACUUUCUACACUCUC	Cleavage	| Peptidase M28 family protein | Chr3:20254639-20257916 REVERSE LENGTH=2432 | 201606
iso-18-509PB305	AT5G58640.1	1	18	670	687	GAGAGUGUAGAAAGUUUC	GAAACUUUCUGCAGUCUU	Cleavage	| Selenoprotein%2C Rdx type | Chr5:23697841-23699767 FORWARD LENGTH=1104 | 201606
iso-18-566I1P0E	AT1G63180.2	1	18	374	391	GAUCAGGACUAGUAGGUU	AACUUGUUGGUCCUGAUC	Cleavage	| UDP-D-glucose/UDP-D-galactose 4-epimerase 3 | Chr1:23427808-23429603 REVERSE LENGTH=1194 | 201606
iso-18-566I1P0E	AT1G63180.1	1	18	423	440	GAUCAGGACUAGUAGGUU	AACUUGUUGGUCCUGAUC	Cleavage	| UDP-D-glucose/UDP-D-galactose 4-epimerase 3 | Chr1:23427405-23429652 REVERSE LENGTH=1478 | 201606
iso-18-566I1P0E	AT4G23980.2	1	18	684	701	GAUCAGGACUAGUAGGUU	AACCUAUGAGUCCUGAUC	Translation	| auxin response factor 9 | Chr4:12451198-12455309 FORWARD LENGTH=2877 | 201606
iso-18-566I1P0E	AT4G23980.1	1	18	739	756	GAUCAGGACUAGUAGGUU	AACCUAUGAGUCCUGAUC	Translation	| auxin response factor 9 | Chr4:12451143-12455369 FORWARD LENGTH=2998 | 201606
iso-18-566I1P0E	AT1G15780.3	1	18	3267	3284	GAUCAGGACUAGUAGGUU	AGUUUACUAGUCCUGAUG	Cleavage	| mediator of RNA polymerase II transcription subunit 15a-like protein | Chr1:5430094-5436352 REVERSE LENGTH=4565 | 201606
iso-18-566I1P0E	AT1G15780.1	1	18	3335	3352	GAUCAGGACUAGUAGGUU	AGUUUACUAGUCCUGAUG	Cleavage	| mediator of RNA polymerase II transcription subunit 15a-like protein | Chr1:5430040-5436618 REVERSE LENGTH=4687 | 201606
iso-18-566I1P0E	AT1G15780.2	1	18	3335	3352	GAUCAGGACUAGUAGGUU	AGUUUACUAGUCCUGAUG	Cleavage	| mediator of RNA polymerase II transcription subunit 15a-like protein | Chr1:5430040-5436618 REVERSE LENGTH=4856 | 201606
iso-18-566I1P0E	AT4G01540.2	1	18	429	446	GAUCAGGACUAGUAGGUU	AACCUACUGGUGUUGAUC	Cleavage	| NAC with transmembrane motif1 | Chr4:670483-672789 REVERSE LENGTH=1432 | 201606
iso-18-566I1P0E	AT3G57640.1	1	18	681	698	GAUCAGGACUAGUAGGUU	AACCUACUAGUUUAGAUC	Cleavage	| Protein kinase superfamily protein | Chr3:21344708-21346235 REVERSE LENGTH=1528 | 201606
iso-18-566I1P0E	AT4G01540.1	1	18	429	446	GAUCAGGACUAGUAGGUU	AACCUACUGGUGUUGAUC	Cleavage	| NAC with transmembrane motif1 | Chr4:670483-672789 REVERSE LENGTH=1582 | 201606
iso-18-57PYDN6	AT2G16390.2	1	18	2864	2881	GAUCUGCCUGAAGUUAAA	GAUAACUUCGGGUAGAUC	Cleavage	| SNF2 domain-containing protein / helicase domain-containing protein | Chr2:7097280-7101351 FORWARD LENGTH=2968 | 201606
iso-18-57PYDN6	AT3G44700.2	1	18	137	154	GAUCUGCCUGAAGUUAAA	UUUAAUUUCAGGAGGGUC	Cleavage	| transmembrane protein | Chr3:16236996-16237789 REVERSE LENGTH=713 | 201606
iso-18-57PYDN6	AT3G44700.1	1	18	141	158	GAUCUGCCUGAAGUUAAA	UUUAAUUUCAGGAGGGUC	Cleavage	| transmembrane protein | Chr3:16236992-16237793 REVERSE LENGTH=802 | 201606
iso-18-57PYDN6	AT4G02200.2	1	18	765	782	GAUCUGCCUGAAGUUAAA	UUUAUCUUCAAGCAGAUC	Cleavage	| Drought-responsive family protein | Chr4:972707-974692 FORWARD LENGTH=1053 | 201606
iso-18-57PYDN6	AT5G63510.2	1	18	5	22	GAUCUGCCUGAAGUUAAA	UUUAAUUUCAGGUGAAUC	Cleavage	| gamma carbonic anhydrase like 1 | Chr5:25423967-25425871 FORWARD LENGTH=1186 | 201606
iso-18-57PYDN6	AT4G02200.1	1	18	915	932	GAUCUGCCUGAAGUUAAA	UUUAUCUUCAAGCAGAUC	Cleavage	| Drought-responsive family protein | Chr4:972707-974692 FORWARD LENGTH=1203 | 201606
iso-18-57PYDN6	AT4G02200.3	1	18	957	974	GAUCUGCCUGAAGUUAAA	UUUAUCUUCAAGCAGAUC	Cleavage	| Drought-responsive family protein | Chr4:972707-974692 FORWARD LENGTH=1245 | 201606
iso-18-57PYDN6	AT1G49670.2	1	18	2538	2555	GAUCUGCCUGAAGUUAAA	UUUUAUUUUAGGCAGAUU	Cleavage	| ARP protein (REF) | Chr1:18380804-18386108 REVERSE LENGTH=2833 | 201606
iso-18-57PYDN6	AT4G28600.1	1	18	293	310	GAUCUGCCUGAAGUUAAA	UUUAAUUUUGGGUGGAUU	Cleavage	| no pollen germination related 2 | Chr4:14129185-14132869 FORWARD LENGTH=2927 | 201606
iso-18-57PYDN6	AT4G28600.3	1	18	293	310	GAUCUGCCUGAAGUUAAA	UUUAAUUUUGGGUGGAUU	Cleavage	| no pollen germination related 2 | Chr4:14129185-14132869 FORWARD LENGTH=2942 | 201606
iso-18-58ENZU04	AT2G33560.2	1	18	12	29	GAUGGACGUUUUUGAUGG	CCAUCAAAAGCGUCUAUA	Cleavage	| BUB1-related (BUB1: budding uninhibited by benzymidazol 1) | Chr2:14213604-14216054 REVERSE LENGTH=1533 | 201606
iso-18-58ENZU04	AT2G33560.1	1	18	12	29	GAUGGACGUUUUUGAUGG	CCAUCAAAAGCGUCUAUA	Cleavage	| BUB1-related (BUB1: budding uninhibited by benzymidazol 1) | Chr2:14213601-14216054 REVERSE LENGTH=1533 | 201606
iso-18-58ENZU04	AT1G13470.1	1	18	472	489	GAUGGACGUUUUUGAUGG	CCAUCAAAAACGAUCAUC	Cleavage	| hypothetical protein (DUF1262) | Chr1:4620101-4621585 REVERSE LENGTH=1404 | 201606
iso-18-58ENZU04	AT4G12010.1	1	18	3504	3521	GAUGGACGUUUUUGAUGG	UCGUCAAAAAUGUCCAUG	Cleavage	| Disease resistance protein (TIR-NBS-LRR class) family | Chr4:7196991-7201571 REVERSE LENGTH=4172 | 201606
iso-18-58ENZU04	AT4G00770.1	1	18	199	216	GAUGGACGUUUUUGAUGG	CCAUCAAGAACCUCCAUU	Cleavage	| DUF4378 domain protein | Chr4:331157-333477 FORWARD LENGTH=1788 | 201606
iso-18-58ENZU04	AT5G52940.1	1	18	175	192	GAUGGACGUUUUUGAUGG	CCAUUAAGAACAUCCAUC	Cleavage	| hypothetical protein (DUF295) | Chr5:21472103-21473602 FORWARD LENGTH=1500 | 201606
iso-18-58ENZU04	AT1G21990.1	1	18	248	265	GAUGGACGUUUUUGAUGG	UCAUCAAGAAAGUCCAUC	Cleavage	| F-box/RNI-like/FBD-like domains-containing protein | Chr1:7740530-7742106 REVERSE LENGTH=1398 | 201606
iso-18-58ENZU04	AT5G38850.1	1	18	2331	2348	GAUGGACGUUUUUGAUGG	ACAUCAAAAAUGUUCAUG	Cleavage	| Disease resistance protein (TIR-NBS-LRR class) | Chr5:15555156-15558882 FORWARD LENGTH=3444 | 201606
iso-18-58ENZU04	AT2G41415.1	1	18	598	615	GAUGGACGUUUUUGAUGG	UCAUUAAAAACGUCCAGA	Cleavage	| maternally expressed family protein | Chr2:17264321-17265087 REVERSE LENGTH=665 | 201606
iso-18-58ENZU04	AT5G33898.1	1	18	615	632	GAUGGACGUUUUUGAUGG	GCAUCAGAAGCGUUCAUU	Cleavage	| hypothetical protein (DUF3287) | Chr5:12787599-12788778 FORWARD LENGTH=747 | 201606
iso-18-59WLFNDL	AT1G04778.1	1	18	802	819	GAUUCUCGUAAGAUUCGA	UCGAAUCUUACGAGAAUC	Cleavage	| hypothetical protein | Chr1:1339588-1340565 FORWARD LENGTH=848 | 201606
iso-18-59WLFNDL	AT1G09620.1	1	18	243	260	GAUUCUCGUAAGAUUCGA	CCGAAUCUUGUGAGAAUC	Cleavage	| ATP binding/leucine-tRNA ligases/aminoacyl-tRNA ligase | Chr1:3112778-3116699 REVERSE LENGTH=3720 | 201606
iso-18-59WLFNDL	AT2G24285.1	1	18	149	166	GAUUCUCGUAAGAUUCGA	UCGGAUCUUACCAGAAUC	Cleavage	| zinc finger%2C C3HC4 type (RING finger) family protein | Chr2:10337192-10337707 REVERSE LENGTH=516 | 201606
iso-18-59WLFNDL	AT2G24285.2	1	18	266	283	GAUUCUCGUAAGAUUCGA	UCGGAUCUUACCAGAAUC	Cleavage	| zinc finger%2C C3HC4 type (RING finger) family protein | Chr2:10337202-10337824 REVERSE LENGTH=623 | 201606
iso-18-59WLFNDL	AT1G19660.2	1	18	70	87	GAUUCUCGUAAGAUUCGA	UCGAAUCUUACGAAAAUU	Cleavage	| Wound-responsive family protein | Chr1:6799981-6802652 REVERSE LENGTH=1457 | 201606
iso-18-59WLFNDL	AT1G19660.3	1	18	190	207	GAUUCUCGUAAGAUUCGA	UCGAAUCUUACGAAAAUU	Cleavage	| Wound-responsive family protein | Chr1:6799981-6802772 REVERSE LENGTH=1628 | 201606
iso-18-59WLFNDL	AT1G19660.1	1	18	324	341	GAUUCUCGUAAGAUUCGA	UCGAAUCUUACGAAAAUU	Cleavage	| Wound-responsive family protein | Chr1:6799969-6802906 REVERSE LENGTH=1645 | 201606
iso-18-59WLFNDL	AT5G51850.1	1	18	1628	1645	GAUUCUCGUAAGAUUCGA	AUGAAUCUUGCGGGAAUC	Cleavage	| hypothetical protein | Chr5:21079106-21081632 FORWARD LENGTH=2240 | 201606
iso-18-59WLFNDL	AT5G51850.2	1	18	1725	1742	GAUUCUCGUAAGAUUCGA	AUGAAUCUUGCGGGAAUC	Cleavage	| hypothetical protein | Chr5:21079124-21081578 FORWARD LENGTH=2283 | 201606
iso-18-59WLFNDL	AT2G47180.1	1	18	714	731	GAUUCUCGUAAGAUUCGA	UCGAGACUUACGAGGAUC	Cleavage	| galactinol synthase 1 | Chr2:19368798-19370478 REVERSE LENGTH=1392 | 201606
iso-18-5E6N100N	AT1G39070.1	1	18	185	202	GAGAUGGAUUAGGAGUGU	ACACUCCUAAUCCAUCUC	Cleavage	| hypothetical protein | Chr1:14733525-14745983 FORWARD LENGTH=3126 | 201606
iso-18-5E6N100N	AT1G39070.1	1	18	458	475	GAGAUGGAUUAGGAGUGU	ACACUCCUAAUCCAUCUC	Cleavage	| hypothetical protein | Chr1:14733525-14745983 FORWARD LENGTH=3126 | 201606
iso-18-5E6N100N	AT1G39070.1	1	18	548	565	GAGAUGGAUUAGGAGUGU	ACACUCCUAAUCCAUCUC	Cleavage	| hypothetical protein | Chr1:14733525-14745983 FORWARD LENGTH=3126 | 201606
iso-18-5E6N100N	AT1G39070.1	1	18	977	994	GAGAUGGAUUAGGAGUGU	ACACUCCUAAUCCAUCUC	Cleavage	| hypothetical protein | Chr1:14733525-14745983 FORWARD LENGTH=3126 | 201606
iso-18-5E6N100N	AT1G39070.1	1	18	1067	1084	GAGAUGGAUUAGGAGUGU	ACACUCCUAAUCCAUCUC	Cleavage	| hypothetical protein | Chr1:14733525-14745983 FORWARD LENGTH=3126 | 201606
iso-18-5E6N100N	AT1G39070.1	1	18	1505	1522	GAGAUGGAUUAGGAGUGU	ACACUCCUAAUCCAUCUC	Cleavage	| hypothetical protein | Chr1:14733525-14745983 FORWARD LENGTH=3126 | 201606
iso-18-5E6N100N	AT1G39070.1	1	18	1595	1612	GAGAUGGAUUAGGAGUGU	ACACUCCUAAUCCAUCUC	Cleavage	| hypothetical protein | Chr1:14733525-14745983 FORWARD LENGTH=3126 | 201606
iso-18-5E6N100N	AT1G39070.1	1	18	1862	1879	GAGAUGGAUUAGGAGUGU	ACACUCCUAAUCCAUCUC	Cleavage	| hypothetical protein | Chr1:14733525-14745983 FORWARD LENGTH=3126 | 201606
iso-18-5E6N100N	AT1G39070.1	1	18	2045	2062	GAGAUGGAUUAGGAGUGU	ACACUCCUAAUCCAUCUC	Cleavage	| hypothetical protein | Chr1:14733525-14745983 FORWARD LENGTH=3126 | 201606
iso-18-5E6N100N	AT1G39070.1	1	18	2135	2152	GAGAUGGAUUAGGAGUGU	ACACUCCUAAUCCAUCUC	Cleavage	| hypothetical protein | Chr1:14733525-14745983 FORWARD LENGTH=3126 | 201606
iso-18-5E6N100N	AT1G39070.1	1	18	2402	2419	GAGAUGGAUUAGGAGUGU	ACACUCCUAAUCCAUCUC	Cleavage	| hypothetical protein | Chr1:14733525-14745983 FORWARD LENGTH=3126 | 201606
iso-18-5E6N100N	AT1G39070.1	1	18	2492	2509	GAGAUGGAUUAGGAGUGU	ACACUCCUAAUCCAUCUC	Cleavage	| hypothetical protein | Chr1:14733525-14745983 FORWARD LENGTH=3126 | 201606
iso-18-5E6N100N	AT1G39070.1	1	18	2543	2560	GAGAUGGAUUAGGAGUGU	ACACUCCUAAUCCAUCUC	Cleavage	| hypothetical protein | Chr1:14733525-14745983 FORWARD LENGTH=3126 | 201606
iso-18-5E6N100N	AT1G39070.1	1	18	2747	2764	GAGAUGGAUUAGGAGUGU	ACACUCCUAAUCCAUCUC	Cleavage	| hypothetical protein | Chr1:14733525-14745983 FORWARD LENGTH=3126 | 201606
iso-18-5E6N100N	AT1G39070.1	1	18	2837	2854	GAGAUGGAUUAGGAGUGU	ACACUCCUAAUCCAUCUC	Cleavage	| hypothetical protein | Chr1:14733525-14745983 FORWARD LENGTH=3126 | 201606
iso-18-5E6N100N	AT1G39070.1	1	18	275	292	GAGAUGGAUUAGGAGUGU	ACACUCCUAAUCUAUCUU	Cleavage	| hypothetical protein | Chr1:14733525-14745983 FORWARD LENGTH=3126 | 201606
iso-18-5E6N100N	AT1G39070.1	1	18	2288	2305	GAGAUGGAUUAGGAGUGU	ACAUUCCUAAUCUAUCUU	Cleavage	| hypothetical protein | Chr1:14733525-14745983 FORWARD LENGTH=3126 | 201606
iso-18-5E6N100N	AT1G39070.1	1	18	1748	1765	GAGAUGGAUUAGGAGUGU	ACAUUCCUAAUCUAUCUU	Cleavage	| hypothetical protein | Chr1:14733525-14745983 FORWARD LENGTH=3126 | 201606
iso-18-5E6N100N	AT1G39070.1	1	18	863	880	GAGAUGGAUUAGGAGUGU	ACAUUCCUAAUCUAUCUU	Cleavage	| hypothetical protein | Chr1:14733525-14745983 FORWARD LENGTH=3126 | 201606
iso-18-5E6N100N	AT1G39070.1	1	18	690	706	GAGAUGGAUUAGGAGUGU	ACAC-CCUAAUCCAUCCC	Cleavage	| hypothetical protein | Chr1:14733525-14745983 FORWARD LENGTH=3126 | 201606
iso-18-5E6N100N	AT1G39070.1	1	18	2634	2650	GAGAUGGAUUAGGAGUGU	ACACUC-UAAUCCAUCCC	Cleavage	| hypothetical protein | Chr1:14733525-14745983 FORWARD LENGTH=3126 | 201606
iso-18-5E6N100N	AT1G39070.1	1	18	1932	1948	GAGAUGGAUUAGGAGUGU	ACACUC-UAAUCCAUCCC	Cleavage	| hypothetical protein | Chr1:14733525-14745983 FORWARD LENGTH=3126 | 201606
iso-18-5E6N100N	AT1G39070.1	1	18	1269	1285	GAGAUGGAUUAGGAGUGU	ACACUC-UAAUCCAUCCC	Cleavage	| hypothetical protein | Chr1:14733525-14745983 FORWARD LENGTH=3126 | 201606
iso-18-5E6N100N	AT1G39070.1	1	18	345	361	GAGAUGGAUUAGGAGUGU	ACACUC-UAAUCCAUCCC	Cleavage	| hypothetical protein | Chr1:14733525-14745983 FORWARD LENGTH=3126 | 201606
iso-18-5E6N100N	AT1G39070.1	1	18	42	58	GAGAUGGAUUAGGAGUGU	ACAC-CCUAAUCCAUCCC	Cleavage	| hypothetical protein | Chr1:14733525-14745983 FORWARD LENGTH=3126 | 201606
iso-18-5E6N100N	AT1G40086.1	1	18	122	139	GAGAUGGAUUAGGAGUGU	ACACUCCUAAUCCAUCUC	Cleavage	| hypothetical protein | Chr1:14930278-14932360 FORWARD LENGTH=300 | 201606
iso-18-5E6N100N	AT1G39060.1	1	18	101	118	GAGAUGGAUUAGGAGUGU	ACACUCCUAAUCCAUCUC	Cleavage	| hypothetical protein | Chr1:14701718-14703805 FORWARD LENGTH=234 | 201606
iso-18-5E6N100N	AT1G40090.1	1	18	62	79	GAGAUGGAUUAGGAGUGU	ACACUCCUAAUCCAUCGC	Cleavage	| hypothetical protein | Chr1:15013792-15014764 FORWARD LENGTH=219 | 201606
iso-18-5E6N100N	AT2G28210.2	1	18	1471	1488	GAGAUGGAUUAGGAGUGU	AUACUUUUAAUCUAUCUC	Cleavage	| alpha carbonic anhydrase 2 | Chr2:12029694-12033013 FORWARD LENGTH=2813 | 201606
iso-18-5E6N100N	AT3G12587.1	1	18	460	477	GAGAUGGAUUAGGAGUGU	AUGUUCCUAAUCCAUUUC	Cleavage	| Oligosaccaryltransferase | Chr3:3994340-3995671 REVERSE LENGTH=594 | 201606
iso-18-5E6N100N	AT5G15070.3	1	18	3683	3700	GAGAUGGAUUAGGAGUGU	AUAUUCCUAAUCCAUUUA	Cleavage	| Phosphoglycerate mutase-like family protein | Chr5:4876515-4885821 FORWARD LENGTH=3846 | 201606
iso-18-5E6N100N	AT5G15070.4	1	18	3576	3593	GAGAUGGAUUAGGAGUGU	AUAUUCCUAAUCCAUUUA	Cleavage	| Phosphoglycerate mutase-like family protein | Chr5:4876515-4885821 FORWARD LENGTH=3739 | 201606
iso-18-5E6N100N	AT5G15070.5	1	18	3401	3418	GAGAUGGAUUAGGAGUGU	AUAUUCCUAAUCCAUUUA	Cleavage	| Phosphoglycerate mutase-like family protein | Chr5:4876515-4885836 FORWARD LENGTH=3579 | 201606
iso-18-5E6N100N	AT5G15070.1	1	18	3383	3400	GAGAUGGAUUAGGAGUGU	AUAUUCCUAAUCCAUUUA	Cleavage	| Phosphoglycerate mutase-like family protein | Chr5:4876515-4885836 FORWARD LENGTH=3561 | 201606
iso-18-5E7OFJ00	AT3G13432.1	1	18	538	555	GAGAUGUUAAAGAGCGUG	CAUGCUCUUUGACAUCUU	Cleavage	| transmembrane protein | Chr3:4371441-4372226 FORWARD LENGTH=621 | 201606
iso-18-5E7OFJ00	AT3G10570.1	1	18	293	310	GAGAUGUUAAAGAGCGUG	CACUUUCUUUAACAUCUC	Cleavage	| cytochrome P450%2C family 77%2C subfamily A%2C polypeptide 6 | Chr3:3301887-3303982 FORWARD LENGTH=2096 | 201606
iso-18-5E7OFJ00	AT3G18050.1	1	18	1472	1489	GAGAUGUUAAAGAGCGUG	CAUGUUCUUUAACAUUUU	Cleavage	| GPI-anchored protein | Chr3:6180621-6182899 FORWARD LENGTH=1624 | 201606
iso-18-5E7OFJ00	AT5G46740.1	1	18	2383	2400	GAGAUGUUAAAGAGCGUG	CAUGCUCUUUCAUAUCUC	Cleavage	| ubiquitin-specific protease 21 | Chr5:18965271-18968798 REVERSE LENGTH=2644 | 201606
iso-18-5E7OFJ00	AT5G46740.2	1	18	2317	2334	GAGAUGUUAAAGAGCGUG	CAUGCUCUUUCAUAUCUC	Cleavage	| ubiquitin-specific protease 21 | Chr5:18965271-18968752 REVERSE LENGTH=2578 | 201606
iso-18-5E7OFJ00	AT2G25660.2	1	18	7758	7776	GAGAUGUUAAA-GAGCGUG	CAUGCUCCUUUAACAUCUC	Translation	| embryo defective 2410 | Chr2:10915307-10927688 REVERSE LENGTH=7915 | 201606
iso-18-5E7OFJ00	AT2G25660.2	1	18	7539	7557	GAGAUGUU-AAAGAGCGUG	CAUGCUCCUUCAACAUCUC	Translation	| embryo defective 2410 | Chr2:10915307-10927688 REVERSE LENGTH=7915 | 201606
iso-18-5E7OFJ00	AT2G25660.2	1	18	7647	7665	GAGAUGUU-AAAGAGCGUG	CAUGCUCCUUCAACAUCUC	Translation	| embryo defective 2410 | Chr2:10915307-10927688 REVERSE LENGTH=7915 | 201606
iso-18-5E7OFJ00	AT2G25660.3	1	18	7664	7682	GAGAUGUUAAA-GAGCGUG	CAUGCUCCUUUAACAUCUC	Translation	| embryo defective 2410 | Chr2:10915307-10927702 REVERSE LENGTH=7821 | 201606
iso-18-5E7OFJ00	AT2G25660.3	1	18	7553	7571	GAGAUGUU-AAAGAGCGUG	CAUGCUCCUUCAACAUCUC	Translation	| embryo defective 2410 | Chr2:10915307-10927702 REVERSE LENGTH=7821 | 201606
iso-18-5E7OFJ00	AT2G25660.4	1	18	7385	7403	GAGAUGUUAAA-GAGCGUG	CAUGCUCCUUUAACAUCUC	Translation	| embryo defective 2410 | Chr2:10915307-10927390 REVERSE LENGTH=7542 | 201606
iso-18-5E7OFJ00	AT2G25660.4	1	18	7274	7292	GAGAUGUU-AAAGAGCGUG	CAUGCUCCUUCAACAUCUC	Translation	| embryo defective 2410 | Chr2:10915307-10927390 REVERSE LENGTH=7542 | 201606
iso-18-5E7OFJ00	AT5G15680.1	1	18	925	942	GAGAUGUUAAAGAGCGUG	UAUGCUCUCUAACAUCUU	Translation	| ARM repeat superfamily protein | Chr5:5100916-5111105 REVERSE LENGTH=6942 | 201606
iso-18-5E7OFJ00	AT5G15680.1	1	18	5979	5996	GAGAUGUUAAAGAGCGUG	CAUGUUCUGUGGCAUCUA	Translation	| ARM repeat superfamily protein | Chr5:5100916-5111105 REVERSE LENGTH=6942 | 201606
iso-18-5E7OFJ00	AT3G48195.1	1	18	2908	2925	GAGAUGUUAAAGAGCGUG	CAUCCUCUUUAAUAUUUC	Cleavage	| Phox (PX) domain-containing protein | Chr3:17828572-17832759 REVERSE LENGTH=3322 | 201606
iso-18-5ENYPNDP	AT5G23580.1	1	18	937	954	GAGAUCUUUGGCAUUCUG	GAGAGUGCCAAAGAUCUU	Cleavage	| calmodulin-like domain protein kinase 9 | Chr5:7950202-7952619 REVERSE LENGTH=1845 | 201606
iso-18-5ENYPNDP	AT5G57490.1	1	18	369	386	GAGAUCUUUGGCAUUCUG	AAGAAAGCCAAAGAUCUC	Cleavage	| voltage dependent anion channel 4 | Chr5:23283617-23286005 REVERSE LENGTH=1435 | 201606
iso-18-5ENYPNDP	AT4G21940.2	1	18	1036	1053	GAGAUCUUUGGCAUUCUG	GAGAGUGCUAAAGAUCUU	Cleavage	| calcium-dependent protein kinase 15 | Chr4:11640802-11643762 FORWARD LENGTH=2006 | 201606
iso-18-5ENYPNDP	AT4G21940.1	1	18	1103	1120	GAGAUCUUUGGCAUUCUG	GAGAGUGCUAAAGAUCUU	Cleavage	| calcium-dependent protein kinase 15 | Chr4:11640735-11643648 FORWARD LENGTH=2038 | 201606
iso-18-5ENYPNDP	AT2G01730.1	1	18	1068	1085	GAGAUCUUUGGCAUUCUG	AAGAAUGUUAAAGAUUUC	Cleavage	| cleavage and polyadenylation specificity factor 73 kDa subunit-II | Chr2:320433-323963 FORWARD LENGTH=2124 | 201606
iso-18-5ENYPNDP	AT2G01730.1	1	18	588	605	GAGAUCUUUGGCAUUCUG	CAGGUUGAUGAAGAUCUU	Translation	| cleavage and polyadenylation specificity factor 73 kDa subunit-II | Chr2:320433-323963 FORWARD LENGTH=2124 | 201606
iso-18-5ENYPNDP	AT2G01730.2	1	18	1154	1171	GAGAUCUUUGGCAUUCUG	AAGAAUGUUAAAGAUUUC	Cleavage	| cleavage and polyadenylation specificity factor 73 kDa subunit-II | Chr2:320433-323963 FORWARD LENGTH=2210 | 201606
iso-18-5ENYPNDP	AT2G01730.2	1	18	674	691	GAGAUCUUUGGCAUUCUG	CAGGUUGAUGAAGAUCUU	Translation	| cleavage and polyadenylation specificity factor 73 kDa subunit-II | Chr2:320433-323963 FORWARD LENGTH=2210 | 201606
iso-18-5ENYPNDP	AT4G21940.3	1	18	1103	1120	GAGAUCUUUGGCAUUCUG	GAGAGUGCUAAAGAUCUU	Cleavage	| calcium-dependent protein kinase 15 | Chr4:11640735-11643762 FORWARD LENGTH=2234 | 201606
iso-18-5ENYPNDP	AT4G25230.3	1	18	958	975	GAGAUCUUUGGCAUUCUG	CAGACUGCCAAAGAUCUA	Cleavage	| RPM1 interacting protein 2 | Chr4:12923846-12929233 FORWARD LENGTH=2571 | 201606
iso-18-5ENYPNDP	AT4G25230.2	1	18	1072	1089	GAGAUCUUUGGCAUUCUG	CAGACUGCCAAAGAUCUA	Cleavage	| RPM1 interacting protein 2 | Chr4:12923682-12929274 FORWARD LENGTH=2726 | 201606
iso-18-5ENYPNDP	AT4G25230.1	1	18	1286	1303	GAGAUCUUUGGCAUUCUG	CAGACUGCCAAAGAUCUA	Cleavage	| RPM1 interacting protein 2 | Chr4:12923846-12929233 FORWARD LENGTH=2899 | 201606
iso-18-5FODFDDB	AT1G45010.4	1	18	993	1010	GAGCAGAAACAGAACAUA	UAUGUUCUGUUUUUGCUU	Cleavage	| TRAM%2C LAG1 and CLN8 (TLC) lipid-sensing domain containing protein | Chr1:17013400-17015515 REVERSE LENGTH=1604 | 201606
iso-18-5FODFDDB	AT4G30830.1	1	18	1531	1548	GAGCAGAAACAGAACAUA	UGUGUUCUGUUUCUGUUU	Cleavage	| myosin-like protein (Protein of unknown function%2C DUF593) | Chr4:15015236-15017365 REVERSE LENGTH=1738 | 201606
iso-18-5FODFDDB	AT4G30830.2	1	18	1313	1330	GAGCAGAAACAGAACAUA	UGUGUUCUGUUUCUGUUU	Cleavage	| myosin-like protein (Protein of unknown function%2C DUF593) | Chr4:15015267-15016977 REVERSE LENGTH=1489 | 201606
iso-18-5FODFDDB	AT1G31540.1	1	18	4682	4699	GAGCAGAAACAGAACAUA	AAUGUUUUGUUUCUGUUC	Cleavage	| Disease resistance protein (TIR-NBS-LRR class) family | Chr1:11288395-11293775 REVERSE LENGTH=4886 | 201606
iso-18-5FODFDDB	AT1G31540.2	1	18	4138	4155	GAGCAGAAACAGAACAUA	AAUGUUUUGUUUCUGUUC	Cleavage	| Disease resistance protein (TIR-NBS-LRR class) family | Chr1:11288378-11293799 REVERSE LENGTH=4359 | 201606
iso-18-5FODFDDB	AT1G10570.3	1	18	1980	1997	GAGCAGAAACAGAACAUA	UGUGGUCUGUUUCUGCUC	Cleavage	| Cysteine proteinases superfamily protein | Chr1:3487547-3491277 FORWARD LENGTH=2337 | 201606
iso-18-5FODFDDB	AT1G10570.2	1	18	1784	1801	GAGCAGAAACAGAACAUA	UGUGGUCUGUUUCUGCUC	Cleavage	| Cysteine proteinases superfamily protein | Chr1:3487386-3491277 FORWARD LENGTH=2141 | 201606
iso-18-5FODFDDB	AT1G10570.1	1	18	1600	1617	GAGCAGAAACAGAACAUA	UGUGGUCUGUUUCUGCUC	Cleavage	| Cysteine proteinases superfamily protein | Chr1:3487573-3491277 FORWARD LENGTH=1957 | 201606
iso-18-5FODFDDB	AT2G01490.1	1	18	1724	1741	GAGCAGAAACAGAACAUA	GAUGUUCUGUUUCUGUUA	Cleavage	| phytanoyl-CoA dioxygenase (PhyH) family protein | Chr2:221013-223809 FORWARD LENGTH=1777 | 201606
iso-18-5FODFDDB	AT2G01490.2	1	18	1502	1519	GAGCAGAAACAGAACAUA	GAUGUUCUGUUUCUGUUA	Cleavage	| phytanoyl-CoA dioxygenase (PhyH) family protein | Chr2:221020-223795 FORWARD LENGTH=1541 | 201606
iso-18-5JSQMNDF	AT1G12640.1	1	18	1087	1104	GAGGCGUCAUCGGUUCAA	UUGGACUGAUGAUGCUUC	Cleavage	| MBOAT (membrane bound O-acyl transferase) family protein | Chr1:4303280-4305907 REVERSE LENGTH=1936 | 201606
iso-18-5JSQMNDF	AT1G51370.3	1	18	108	125	GAGGCGUCAUCGGUUCAA	UUGGAUCGAUGGUGCCUU	Cleavage	| F-box/RNI-like/FBD-like domains-containing protein | Chr1:19045059-19047518 FORWARD LENGTH=1859 | 201606
iso-18-5JSQMNDF	AT4G29950.1	1	18	65	82	GAGGCGUCAUCGGUUCAA	UUGAGCUGGUGAUGCUUC	Cleavage	| Ypt/Rab-GAP domain of gyp1p superfamily protein | Chr4:14656954-14660573 FORWARD LENGTH=3200 | 201606
iso-18-5JSQMNDF	AT3G53280.1	1	18	236	253	GAGGCGUCAUCGGUUCAA	AUGGACCGGUGAUGCUUC	Cleavage	| cytochrome p450 71b5 | Chr3:19755689-19757613 FORWARD LENGTH=1704 | 201606
iso-18-5JSQMNDF	AT5G04770.1	1	18	266	283	GAGGCGUCAUCGGUUCAA	UUGAGCUGAUGAUGCUUA	Cleavage	| cationic amino acid transporter 6 | Chr5:1378621-1382478 FORWARD LENGTH=2423 | 201606
iso-18-5JSQMNDF	AT5G04770.2	1	18	99	116	GAGGCGUCAUCGGUUCAA	UUGAGCUGAUGAUGCUUA	Cleavage	| cationic amino acid transporter 6 | Chr5:1378788-1382455 FORWARD LENGTH=2719 | 201606
iso-18-5JSQMNDF	AT1G80600.1	1	18	1700	1717	GAGGCGUCAUCGGUUCAA	UUGGUUCGAUGACGUCUC	Cleavage	| HOPW1-1-interacting 1 | Chr1:30298462-30300658 REVERSE LENGTH=1732 | 201606
iso-18-5JSQMNDF	AT4G32630.6	1	18	1776	1793	GAGGCGUCAUCGGUUCAA	UUGGACUGAUGACCUCUC	Cleavage	| ArfGap/RecO-like zinc finger domain-containing protein | Chr4:15737968-15741741 FORWARD LENGTH=2367 | 201606
iso-18-5JSQMNDF	AT4G32630.5	1	18	1798	1815	GAGGCGUCAUCGGUUCAA	UUGGACUGAUGACCUCUC	Cleavage	| ArfGap/RecO-like zinc finger domain-containing protein | Chr4:15737968-15741741 FORWARD LENGTH=2389 | 201606
iso-18-5JSQMNDF	AT4G32630.1	1	18	1818	1835	GAGGCGUCAUCGGUUCAA	UUGGACUGAUGACCUCUC	Cleavage	| ArfGap/RecO-like zinc finger domain-containing protein | Chr4:15737921-15741741 FORWARD LENGTH=2409 | 201606
iso-18-5K6KR0DY	AT5G58160.1	1	18	2529	2546	GAGGGGGAGGGGGAGGGG	CCCCUCCUCCUCCUCCUC	Cleavage	| actin binding protein | Chr5:23533375-23539741 FORWARD LENGTH=4426 | 201606
iso-18-5K6KR0DY	AT5G58160.1	1	18	2418	2435	GAGGGGGAGGGGGAGGGG	CUCCUCCCCCUCCUCCCC	Cleavage	| actin binding protein | Chr5:23533375-23539741 FORWARD LENGTH=4426 | 201606
iso-18-5K6KR0DY	AT1G49750.1	1	18	422	439	GAGGGGGAGGGGGAGGGG	CUCCUCCCCCUCCUCCUC	Cleavage	| Leucine-rich repeat (LRR) family protein | Chr1:18410857-18413016 REVERSE LENGTH=2042 | 201606
iso-18-5K6KR0DY	AT1G49750.1	1	18	452	469	GAGGGGGAGGGGGAGGGG	CUCCACCUUCUCCCCCUC	Cleavage	| Leucine-rich repeat (LRR) family protein | Chr1:18410857-18413016 REVERSE LENGTH=2042 | 201606
iso-18-5K6KR0DY	AT1G49750.1	1	18	479	496	GAGGGGGAGGGGGAGGGG	CUCCACCCUCUCCUCCUC	Cleavage	| Leucine-rich repeat (LRR) family protein | Chr1:18410857-18413016 REVERSE LENGTH=2042 | 201606
iso-18-5K6KR0DY	AT1G67770.1	1	18	310	327	GAGGGGGAGGGGGAGGGG	CCCCUCCUCCUCCUCCUC	Cleavage	| terminal EAR1-like 2 | Chr1:25407864-25410165 FORWARD LENGTH=1775 | 201606
iso-18-5K6KR0DY	AT1G67770.1	1	18	364	381	GAGGGGGAGGGGGAGGGG	UCCCUCCUCCUCCUCCUC	Cleavage	| terminal EAR1-like 2 | Chr1:25407864-25410165 FORWARD LENGTH=1775 | 201606
iso-18-5K6KR0DY	AT1G67770.1	1	18	30	47	GAGGGGGAGGGGGAGGGG	GCUCUCUCCCUCUCCCUC	Cleavage	| terminal EAR1-like 2 | Chr1:25407864-25410165 FORWARD LENGTH=1775 | 201606
iso-18-5K6KR0DY	AT2G39250.1	1	18	409	426	GAGGGGGAGGGGGAGGGG	CUCCUCCCCCUCCUCCUC	Cleavage	| Integrase-type DNA-binding superfamily protein | Chr2:16388691-16391176 REVERSE LENGTH=1542 | 201606
iso-18-5K6KR0DY	AT2G39250.1	1	18	427	444	GAGGGGGAGGGGGAGGGG	CUCCUCCUCCUCCUCCUU	Cleavage	| Integrase-type DNA-binding superfamily protein | Chr2:16388691-16391176 REVERSE LENGTH=1542 | 201606
iso-18-5K6KR0DY	AT4G00180.1	1	18	741	758	GAGGGGGAGGGGGAGGGG	CCCCUCCUCCUCCUCCUC	Cleavage	| Plant-specific transcription factor YABBY family protein | Chr4:72545-75576 REVERSE LENGTH=1469 | 201606
iso-18-5K6KR0DY	AT4G00180.1	1	18	223	240	GAGGGGGAGGGGGAGGGG	UCUCUCUCUCUCUCUCUC	Cleavage	| Plant-specific transcription factor YABBY family protein | Chr4:72545-75576 REVERSE LENGTH=1469 | 201606
iso-18-5K6KR0DY	AT4G00180.1	1	18	273	290	GAGGGGGAGGGGGAGGGG	CUCUUCCUUCUCUCUCUG	Cleavage	| Plant-specific transcription factor YABBY family protein | Chr4:72545-75576 REVERSE LENGTH=1469 | 201606
iso-18-5K6KR0DY	AT2G39250.2	1	18	306	323	GAGGGGGAGGGGGAGGGG	CUCCUCCCCCUCCUCCUC	Cleavage	| Integrase-type DNA-binding superfamily protein | Chr2:16388834-16391073 REVERSE LENGTH=1428 | 201606
iso-18-5K6KR0DY	AT2G39250.2	1	18	324	341	GAGGGGGAGGGGGAGGGG	CUCCUCCUCCUCCUCCUU	Cleavage	| Integrase-type DNA-binding superfamily protein | Chr2:16388834-16391073 REVERSE LENGTH=1428 | 201606
iso-18-5K6KR0DY	AT4G00180.2	1	18	657	674	GAGGGGGAGGGGGAGGGG	CCCCUCCUCCUCCUCCUC	Cleavage	| Plant-specific transcription factor YABBY family protein | Chr4:72548-75384 REVERSE LENGTH=1382 | 201606
iso-18-5K6KR0DY	AT4G00180.2	1	18	31	48	GAGGGGGAGGGGGAGGGG	UCUCUCUCUCUCUCUCUC	Cleavage	| Plant-specific transcription factor YABBY family protein | Chr4:72548-75384 REVERSE LENGTH=1382 | 201606
iso-18-5K6KR0DY	AT4G00180.2	1	18	81	98	GAGGGGGAGGGGGAGGGG	CUCUUCCUUCUCUCUCUG	Cleavage	| Plant-specific transcription factor YABBY family protein | Chr4:72548-75384 REVERSE LENGTH=1382 | 201606
iso-18-5K6KR0DY	AT3G52540.1	1	18	490	507	GAGGGGGAGGGGGAGGGG	CUCCUCCCCCUCCUCCUC	Cleavage	| ovate family protein 18 | Chr3:19488546-19489893 REVERSE LENGTH=1305 | 201606
iso-18-5K6KR0DY	AT3G52540.1	1	18	508	525	GAGGGGGAGGGGGAGGGG	CUCCUACUCUUCCUUCUC	Cleavage	| ovate family protein 18 | Chr3:19488546-19489893 REVERSE LENGTH=1305 | 201606
iso-18-5K6KR0DY	AT5G41440.1	1	18	101	118	GAGGGGGAGGGGGAGGGG	CUCCUCCUCCUCCCCCUC	Cleavage	| RING/U-box superfamily protein | Chr5:16587235-16587609 REVERSE LENGTH=375 | 201606
iso-18-5K6KR0DY	AT5G41440.1	1	18	116	133	GAGGGGGAGGGGGAGGGG	CUCCUCCUCCUCCUCCUC	Cleavage	| RING/U-box superfamily protein | Chr5:16587235-16587609 REVERSE LENGTH=375 | 201606
iso-18-5K6KR0DY	AT1G31810.1	1	18	2613	2630	GAGGGGGAGGGGGAGGGG	CUCCUCCUCCUCCUCCUC	Cleavage	| Formin Homology 14 | Chr1:11399607-11406809 REVERSE LENGTH=4759 | 201606
iso-18-5LOPFNDP	AT1G27920.1	1	18	42	59	GAGUAGACAGAGAUUCUG	AAGAAUCUCUGUCUAUUU	Cleavage	| microtubule-associated protein 65-8 | Chr1:9726655-9729848 FORWARD LENGTH=2140 | 201606
iso-18-5LOPFNDP	AT1G08180.1	1	18	349	366	GAGUAGACAGAGAUUCUG	UAGAAUCUCUGUGUACUC	Cleavage	| cyclin-dependent kinase inhibitor | Chr1:2564361-2565318 REVERSE LENGTH=958 | 201606
iso-18-5LOPFNDP	AT3G26490.1	1	18	1542	1559	GAGUAGACAGAGAUUCUG	GAGGAUCUUUGUCUACUU	Cleavage	| Phototropic-responsive NPH3 family protein | Chr3:9703525-9706327 FORWARD LENGTH=2303 | 201606
iso-18-5LOPFNDP	AT3G26490.4	1	18	1543	1560	GAGUAGACAGAGAUUCUG	GAGGAUCUUUGUCUACUU	Cleavage	| Phototropic-responsive NPH3 family protein | Chr3:9703676-9706352 FORWARD LENGTH=2329 | 201606
iso-18-5LOPFNDP	AT3G26490.3	1	18	1668	1685	GAGUAGACAGAGAUUCUG	GAGGAUCUUUGUCUACUU	Cleavage	| Phototropic-responsive NPH3 family protein | Chr3:9703646-9706446 FORWARD LENGTH=2548 | 201606
iso-18-5LOPFNDP	AT3G26490.2	1	18	1668	1685	GAGUAGACAGAGAUUCUG	GAGGAUCUUUGUCUACUU	Cleavage	| Phototropic-responsive NPH3 family protein | Chr3:9703646-9706446 FORWARD LENGTH=2616 | 201606
iso-18-5LOPFNDP	AT2G46380.1	1	18	772	789	GAGUAGACAGAGAUUCUG	CAGAUUCUCUGUCUACUG	Cleavage	| extra-large G-like protein%2C putative (DUF3133) | Chr2:19039024-19042348 FORWARD LENGTH=2837 | 201606
iso-18-5LOPFNDP	AT2G46380.2	1	18	985	1002	GAGUAGACAGAGAUUCUG	CAGAUUCUCUGUCUACUG	Cleavage	| extra-large G-like protein%2C putative (DUF3133) | Chr2:19039024-19042171 FORWARD LENGTH=2873 | 201606
iso-18-5LOPFNDP	AT2G46380.2	1	18	647	664	GAGUAGACAGAGAUUCUG	AAGAGUUUUUGUUUGUUU	Cleavage	| extra-large G-like protein%2C putative (DUF3133) | Chr2:19039024-19042171 FORWARD LENGTH=2873 | 201606
iso-18-5LOPFNDP	AT1G78610.1	1	18	1630	1647	GAGUAGACAGAGAUUCUG	AAGAGUCUUUGUUUACUC	Cleavage	| mechanosensitive channel of small conductance-like 6 | Chr1:29568961-29572572 REVERSE LENGTH=3282 | 201606
iso-18-5LOPFNDP	AT2G33470.2	1	18	1055	1072	GAGUAGACAGAGAUUCUG	CGGAAUCUUUGUCUGUUU	Cleavage	| glycolipid transfer protein 1 | Chr2:14176356-14178800 REVERSE LENGTH=1258 | 201606
iso-18-5N6RIB0Q	AT4G32790.2	1	18	106	123	GAGUUGGCCCAUGAAUUU	AAGUUCAUGGGUCAAUUC	Cleavage	| Exostosin family protein | Chr4:15812118-15815025 FORWARD LENGTH=2262 | 201606
iso-18-5N6RIB0Q	AT2G22260.9	1	18	619	636	GAGUUGGCCCAUGAAUUU	AGAUUUAUGGUCCAACUC	Cleavage	| oxidoreductase%2C 2OG-Fe(II) oxygenase family protein | Chr2:9461630-9463507 FORWARD LENGTH=1365 | 201606
iso-18-5N6RIB0Q	AT2G22260.6	1	18	882	899	GAGUUGGCCCAUGAAUUU	AGAUUUAUGGUCCAACUC	Cleavage	| oxidoreductase%2C 2OG-Fe(II) oxygenase family protein | Chr2:9460995-9463507 FORWARD LENGTH=1552 | 201606
iso-18-5N6RIB0Q	AT2G22260.5	1	18	922	939	GAGUUGGCCCAUGAAUUU	AGAUUUAUGGUCCAACUC	Cleavage	| oxidoreductase%2C 2OG-Fe(II) oxygenase family protein | Chr2:9460918-9463509 FORWARD LENGTH=1594 | 201606
iso-18-5N6RIB0Q	AT2G22260.1	1	18	922	939	GAGUUGGCCCAUGAAUUU	AGAUUUAUGGUCCAACUC	Cleavage	| oxidoreductase%2C 2OG-Fe(II) oxygenase family protein | Chr2:9460918-9463509 FORWARD LENGTH=1670 | 201606
iso-18-5N6RIB0Q	AT2G22260.8	1	18	803	820	GAGUUGGCCCAUGAAUUU	AGAUUUAUGGUCCAACUC	Cleavage	| oxidoreductase%2C 2OG-Fe(II) oxygenase family protein | Chr2:9461082-9463561 FORWARD LENGTH=1685 | 201606
iso-18-5N6RIB0Q	AT2G22260.4	1	18	967	984	GAGUUGGCCCAUGAAUUU	AGAUUUAUGGUCCAACUC	Cleavage	| oxidoreductase%2C 2OG-Fe(II) oxygenase family protein | Chr2:9460918-9463509 FORWARD LENGTH=1715 | 201606
iso-18-5N6RIB0Q	AT2G22260.3	1	18	922	939	GAGUUGGCCCAUGAAUUU	AGAUUUAUGGUCCAACUC	Cleavage	| oxidoreductase%2C 2OG-Fe(II) oxygenase family protein | Chr2:9460918-9463509 FORWARD LENGTH=1752 | 201606
iso-18-5N6RIB0Q	AT2G22260.7	1	18	913	930	GAGUUGGCCCAUGAAUUU	AGAUUUAUGGUCCAACUC	Cleavage	| oxidoreductase%2C 2OG-Fe(II) oxygenase family protein | Chr2:9461082-9463561 FORWARD LENGTH=1795 | 201606
iso-18-5N6RIB0Q	AT2G22260.2	1	18	1077	1094	GAGUUGGCCCAUGAAUUU	AGAUUUAUGGUCCAACUC	Cleavage	| oxidoreductase%2C 2OG-Fe(II) oxygenase family protein | Chr2:9460918-9463509 FORWARD LENGTH=1825 | 201606
iso-18-5NP7OD04	AT5G27560.2	1	18	393	410	GAGUUGCCCUGAAACUGG	GAAGUUUCAGGGUGACUC	Cleavage	| DUF1995 domain protein%2C putative (DUF1995) | Chr5:9731512-9734473 FORWARD LENGTH=1605 | 201606
iso-18-5NP7OD04	AT5G27560.1	1	18	393	410	GAGUUGCCCUGAAACUGG	GAAGUUUCAGGGUGACUC	Cleavage	| DUF1995 domain protein%2C putative (DUF1995) | Chr5:9731512-9734017 FORWARD LENGTH=1645 | 201606
iso-18-5NP7OD04	AT5G27560.4	1	18	233	250	GAGUUGCCCUGAAACUGG	GAAGUUUCAGGGUGACUC	Cleavage	| DUF1995 domain protein%2C putative (DUF1995) | Chr5:9731556-9734343 FORWARD LENGTH=1711 | 201606
iso-18-5NP7OD04	AT5G27560.3	1	18	349	366	GAGUUGCCCUGAAACUGG	GAAGUUUCAGGGUGACUC	Cleavage	| DUF1995 domain protein%2C putative (DUF1995) | Chr5:9731556-9734343 FORWARD LENGTH=1827 | 201606
iso-18-5NP7OD04	AT3G27220.1	1	18	693	710	GAGUUGCCCUGAAACUGG	GUGGUUUCAGGGCAGCUU	Cleavage	| Galactose oxidase/kelch repeat superfamily protein | Chr3:10051069-10053761 REVERSE LENGTH=2121 | 201606
iso-18-5NP7OD04	AT5G27460.1	1	18	2	19	GAGUUGCCCUGAAACUGG	CCAGUUUCGCGGCGGCUC	Cleavage	| Tetratricopeptide repeat (TPR)-like superfamily protein | Chr5:9693175-9694844 REVERSE LENGTH=1592 | 201606
iso-18-5NP7OD04	AT3G29310.1	1	18	668	685	GAGUUGCCCUGAAACUGG	UCGGUUUCGGGGAAACUC	Cleavage	| calmodulin-binding protein-like protein | Chr3:11249558-11251821 FORWARD LENGTH=2179 | 201606
iso-18-5NP7OD04	AT1G14910.2	1	18	1778	1795	GAGUUGCCCUGAAACUGG	CCAGUUUUGGGGCAUUUC	Cleavage	| ENTH/ANTH/VHS superfamily protein | Chr1:5139712-5143724 REVERSE LENGTH=2433 | 201606
iso-18-5NP7OD04	AT1G14910.2	1	18	1979	1996	GAGUUGCCCUGAAACUGG	CCGGUUUUGGGGAAUUUC	Cleavage	| ENTH/ANTH/VHS superfamily protein | Chr1:5139712-5143724 REVERSE LENGTH=2433 | 201606
iso-18-5NP7OD04	AT1G14910.2	1	18	1826	1843	GAGUUGCCCUGAAACUGG	CCGGCUUUGGGGAGAUUC	Cleavage	| ENTH/ANTH/VHS superfamily protein | Chr1:5139712-5143724 REVERSE LENGTH=2433 | 201606
iso-18-5NP7OD04	AT1G14910.1	1	18	1804	1821	GAGUUGCCCUGAAACUGG	CCAGUUUUGGGGCAUUUC	Cleavage	| ENTH/ANTH/VHS superfamily protein | Chr1:5139712-5143735 REVERSE LENGTH=2459 | 201606
iso-18-5NP7OD04	AT1G14910.1	1	18	2005	2022	GAGUUGCCCUGAAACUGG	CCGGUUUUGGGGAAUUUC	Cleavage	| ENTH/ANTH/VHS superfamily protein | Chr1:5139712-5143735 REVERSE LENGTH=2459 | 201606
iso-18-5NP7OD04	AT1G14910.1	1	18	1852	1869	GAGUUGCCCUGAAACUGG	CCGGCUUUGGGGAGAUUC	Cleavage	| ENTH/ANTH/VHS superfamily protein | Chr1:5139712-5143735 REVERSE LENGTH=2459 | 201606
iso-18-5NP7OD04	AT5G55250.2	1	18	702	719	GAGUUGCCCUGAAACUGG	GCAGUUUCAGGCCGACUU	Cleavage	| IAA carboxylmethyltransferase 1 | Chr5:22407473-22410766 REVERSE LENGTH=1349 | 201606
iso-18-5UDZRYDX	AT3G60380.1	1	18	94	111	GAUGAAAUUUGGUUGGGA	UUCUAACCAAAUUUUAUU	Cleavage	| cotton fiber protein | Chr3:22316771-22319628 REVERSE LENGTH=2858 | 201606
iso-18-5UDZRYDX	AT3G11380.1	1	18	338	355	GAUGAAAUUUGGUUGGGA	UCUCAGCUAGAUUUCAUC	Cleavage	| Pentatricopeptide repeat (PPR) superfamily protein | Chr3:3564079-3565779 FORWARD LENGTH=1626 | 201606
iso-18-5UDZRYDX	AT1G61210.2	1	18	1115	1132	GAUGAAAUUUGGUUGGGA	GUUCAAUCAAAUUUCAUC	Cleavage	| Transducin/WD40 repeat-like superfamily protein | Chr1:22564359-22572029 FORWARD LENGTH=4440 | 201606
iso-18-5UDZRYDX	AT1G61210.1	1	18	979	996	GAUGAAAUUUGGUUGGGA	GUUCAAUCAAAUUUCAUC	Cleavage	| Transducin/WD40 repeat-like superfamily protein | Chr1:22564495-22571907 FORWARD LENGTH=4188 | 201606
iso-18-5UDZRYDX	AT1G61210.3	1	18	1092	1109	GAUGAAAUUUGGUUGGGA	GUUCAAUCAAAUUUCAUC	Cleavage	| Transducin/WD40 repeat-like superfamily protein | Chr1:22564382-22571956 FORWARD LENGTH=4038 | 201606
iso-18-5UDZRYDX	AT2G31010.2	1	18	3266	3283	GAUGAAAUUUGGUUGGGA	UCCCAAUUAAAUUUUAUG	Cleavage	| Protein kinase superfamily protein | Chr2:13193954-13200138 FORWARD LENGTH=3290 | 201606
iso-18-5UDZRYDX	AT4G13060.1	1	18	81	98	GAUGAAAUUUGGUUGGGA	ACCCAACAAAAUUUCAUC	Translation	| F-box associated ubiquitination effector family protein | Chr4:7619935-7621083 REVERSE LENGTH=1149 | 201606
iso-18-5UDZRYDX	AT3G49250.1	1	18	696	713	GAUGAAAUUUGGUUGGGA	UCUCAGCCAGAUUUUGUC	Cleavage	| defective in meristem silencing 3 | Chr3:18255960-18260998 REVERSE LENGTH=4111 | 201606
iso-18-5UDZRYDX	AT1G53430.2	1	18	268	285	GAUGAAAUUUGGUUGGGA	UCUCAACUAAAUUUCUUC	Cleavage	| Leucine-rich repeat transmembrane protein kinase | Chr1:19935163-19941088 FORWARD LENGTH=3843 | 201606
iso-18-5UDZRYDX	AT5G16850.1	1	18	3494	3511	GAUGAAAUUUGGUUGGGA	UCUUAACUAGAUUUUAUC	Cleavage	| telomerase reverse transcriptase | Chr5:5538180-5543559 REVERSE LENGTH=3630 | 201606
iso-18-5UUBOOD1	AT1G59980.2	1	18	2774	2791	GAUGAUAAAAGACAACAC	GUGUUGUCUUUUAUCAUC	Cleavage	| ARG1-like 2 | Chr1:22080689-22086845 FORWARD LENGTH=5067 | 201606
iso-18-5UUBOOD1	AT1G60410.1	1	18	533	550	GAUGAUAAAAGACAACAC	GUGUUGUCUUUGAUCAUC	Cleavage	| F-box family protein | Chr1:22258939-22260787 FORWARD LENGTH=1575 | 201606
iso-18-5UUBOOD1	AT1G47740.2	1	18	56	73	GAUGAUAAAAGACAACAC	GUCUUGUCUUUUAUCAUU	Cleavage	| PPPDE putative thiol peptidase family protein | Chr1:17567520-17569297 FORWARD LENGTH=1485 | 201606
iso-18-5UUBOOD1	AT2G41660.1	1	18	1682	1699	GAUGAUAAAAGACAACAC	UUGUUGUCUUUUAUUAUA	Cleavage	| MIZU-KUSSEI-like protein (Protein of unknown function%2C DUF617) | Chr2:17367492-17369206 FORWARD LENGTH=1715 | 201606
iso-18-5UUBOOD1	AT5G63760.2	1	18	1768	1785	GAUGAUAAAAGACAACAC	UUGUUGUCUUUUUUCAUC	Cleavage	| RING/U-box superfamily protein | Chr5:25515662-25517875 REVERSE LENGTH=2109 | 201606
iso-18-5UUBOOD1	AT5G63760.3	1	18	1630	1647	GAUGAUAAAAGACAACAC	UUGUUGUCUUUUUUCAUC	Cleavage	| RING/U-box superfamily protein | Chr5:25515746-25517875 REVERSE LENGTH=1887 | 201606
iso-18-5UUBOOD1	AT5G63760.4	1	18	1638	1655	GAUGAUAAAAGACAACAC	UUGUUGUCUUUUUUCAUC	Cleavage	| RING/U-box superfamily protein | Chr5:25515878-25517891 REVERSE LENGTH=1763 | 201606
iso-18-5UUBOOD1	AT5G63760.1	1	18	1616	1633	GAUGAUAAAAGACAACAC	UUGUUGUCUUUUUUCAUC	Cleavage	| RING/U-box superfamily protein | Chr5:25515878-25517833 REVERSE LENGTH=1741 | 201606
iso-18-5UUBOOD1	AT1G26170.1	1	18	3370	3387	GAUGAUAAAAGACAACAC	GUGUUGUUUUUUGUCAGU	Cleavage	| ARM repeat superfamily protein | Chr1:9047292-9054703 REVERSE LENGTH=3581 | 201606
iso-18-5UUBOOD1	AT5G25240.1	1	18	99	116	GAUGAUAAAAGACAACAC	GUUUUGUUUUUUAUUAUC	Cleavage	| stress induced protein | Chr5:8746594-8747290 REVERSE LENGTH=697 | 201606
iso-18-5W84QZR	AT5G56040.2	1	18	2874	2891	GAUGUUCAUGGCUUUAAC	GUUAAAGCUAUGAAUGUC	Cleavage	| Leucine-rich receptor-like protein kinase family protein | Chr5:22694823-22698645 FORWARD LENGTH=3735 | 201606
iso-18-5W84QZR	AT5G56040.1	1	18	2819	2836	GAUGUUCAUGGCUUUAAC	GUUAAAGCUAUGAAUGUC	Cleavage	| Leucine-rich receptor-like protein kinase family protein | Chr5:22694878-22698628 FORWARD LENGTH=3751 | 201606
iso-18-5W84QZR	AT4G26540.1	1	18	2929	2946	GAUGUUCAUGGCUUUAAC	GUUAAAGCUAUGAAUGUC	Cleavage	| Leucine-rich repeat receptor-like protein kinase family protein | Chr4:13394447-13398307 REVERSE LENGTH=3781 | 201606
iso-18-5W84QZR	AT2G47760.2	1	18	669	686	GAUGUUCAUGGCUUUAAC	CUUAAGGCCAUGAAUAUC	Cleavage	| asparagine-linked glycosylation 3 | Chr2:19565482-19568265 REVERSE LENGTH=1548 | 201606
iso-18-5W84QZR	AT2G47760.3	1	18	672	689	GAUGUUCAUGGCUUUAAC	CUUAAGGCCAUGAAUAUC	Cleavage	| asparagine-linked glycosylation 3 | Chr2:19565482-19568265 REVERSE LENGTH=1555 | 201606
iso-18-5W84QZR	AT2G47760.1	1	18	672	689	GAUGUUCAUGGCUUUAAC	CUUAAGGCCAUGAAUAUC	Cleavage	| asparagine-linked glycosylation 3 | Chr2:19564795-19568265 REVERSE LENGTH=1616 | 201606
iso-18-5W84QZR	AT2G47760.4	1	18	711	728	GAUGUUCAUGGCUUUAAC	CUUAAGGCCAUGAAUAUC	Cleavage	| asparagine-linked glycosylation 3 | Chr2:19564830-19568304 REVERSE LENGTH=1652 | 201606
iso-18-5W84QZR	AT2G47760.5	1	18	845	862	GAUGUUCAUGGCUUUAAC	CUUAAGGCCAUGAAUAUC	Cleavage	| asparagine-linked glycosylation 3 | Chr2:19565534-19568438 REVERSE LENGTH=1672 | 201606
iso-18-5W84QZR	AT1G66260.2	1	18	1040	1057	GAUGUUCAUGGCUUUAAC	GCUGAAGCUAUGAACAUC	Cleavage	| RNA-binding (RRM/RBD/RNP motifs) family protein | Chr1:24695646-24698914 REVERSE LENGTH=1312 | 201606
iso-18-5W84QZR	AT1G66260.1	1	18	1082	1099	GAUGUUCAUGGCUUUAAC	GCUGAAGCUAUGAACAUC	Cleavage	| RNA-binding (RRM/RBD/RNP motifs) family protein | Chr1:24695637-24698484 REVERSE LENGTH=1363 | 201606
iso-18-5Z99NS05	AT4G12110.1	1	18	1041	1058	GAUUUUGUUCCUUCGUUC	UAACGGAGGAAUAAAAUC	Cleavage	| sterol-4alpha-methyl oxidase 1-1 | Chr4:7254029-7256406 FORWARD LENGTH=1467 | 201606
iso-18-5Z99NS05	AT5G56670.1	1	18	68	85	GAUUUUGUUCCUUCGUUC	GAACGGAGGAACAAAAAG	Cleavage	| Ribosomal protein S30 family protein | Chr5:22935211-22936084 REVERSE LENGTH=494 | 201606
iso-18-5Z99NS05	AT2G20635.1	1	18	1836	1853	GAUUUUGUUCCUUCGUUC	GGACGAAGGAACAAAAAU	Cleavage	| protein kinase and Mad3-BUB1-I domain-containing protein | Chr2:8900360-8903698 FORWARD LENGTH=1942 | 201606
iso-18-5Z99NS05	AT2G28910.1	1	18	1223	1240	GAUUUUGUUCCUUCGUUC	AAGCGGAGGAACAAAGUC	Cleavage	| CAX interacting protein 4 | Chr2:12415668-12417615 REVERSE LENGTH=1687 | 201606
iso-18-5Z99NS05	AT2G28910.3	1	18	1382	1399	GAUUUUGUUCCUUCGUUC	AAGCGGAGGAACAAAGUC	Cleavage	| CAX interacting protein 4 | Chr2:12415668-12417615 REVERSE LENGTH=1846 | 201606
iso-18-5Z99NS05	AT2G28910.2	1	18	1407	1424	GAUUUUGUUCCUUCGUUC	AAGCGGAGGAACAAAGUC	Cleavage	| CAX interacting protein 4 | Chr2:12415668-12417615 REVERSE LENGTH=1871 | 201606
iso-18-5Z99NS05	AT1G13170.2	1	18	3064	3081	GAUUUUGUUCCUUCGUUC	GCACGAAGGAACAAAAUA	Cleavage	| OSBP(oxysterol binding protein)-related protein 1D | Chr1:4488533-4492587 REVERSE LENGTH=3116 | 201606
iso-18-5Z99NS05	AT3G48640.3	1	18	102	119	GAUUUUGUUCCUUCGUUC	GAACGAAGGACUAAAGUC	Cleavage	| transmembrane protein | Chr3:18021650-18022324 REVERSE LENGTH=675 | 201606
iso-18-5Z99NS05	AT3G48640.1	1	18	166	183	GAUUUUGUUCCUUCGUUC	GAACGAAGGACUAAAGUC	Cleavage	| transmembrane protein | Chr3:18021362-18022615 REVERSE LENGTH=1027 | 201606
iso-18-5Z99NS05	AT2G43130.1	1	18	729	746	GAUUUUGUUCCUUCGUUC	GAACGAAGGGACAAAGAC	Cleavage	| P-loop containing nucleoside triphosphate hydrolases superfamily protein | Chr2:17929607-17931027 REVERSE LENGTH=1060 | 201606
iso-18-5ZZP7VD4	AT1G12060.1	1	18	190	207	GAUUUUUUAGGUUGCCGG	CCGGCAACCAAAGAAAUC	Cleavage	| BCL-2-associated athanogene 5 | Chr1:4076226-4077230 FORWARD LENGTH=1005 | 201606
iso-18-5ZZP7VD4	AT1G16510.1	1	18	590	607	GAUUUUUUAGGUUGCCGG	CCGGUGAUCUAGAGAAUC	Cleavage	| SAUR-like auxin-responsive protein family | Chr1:5644572-5645443 REVERSE LENGTH=872 | 201606
iso-18-5ZZP7VD4	AT5G20170.1	1	18	137	154	GAUUUUUUAGGUUGCCGG	CCGUCGACCUAGAAAAUC	Cleavage	| RNA polymerase II transcription mediator | Chr5:6807375-6810919 REVERSE LENGTH=2331 | 201606
iso-18-5ZZP7VD4	AT1G79630.1	1	18	536	553	GAUUUUUUAGGUUGCCGG	UCGGCGAUUUAAAAAAUU	Cleavage	| Protein phosphatase 2C family protein | Chr1:29962649-29965775 REVERSE LENGTH=2403 | 201606
iso-18-5ZZP7VD4	AT1G79630.2	1	18	519	536	GAUUUUUUAGGUUGCCGG	UCGGCGAUUUAAAAAAUU	Cleavage	| Protein phosphatase 2C family protein | Chr1:29962649-29965758 REVERSE LENGTH=2515 | 201606
iso-18-5ZZP7VD4	AT1G79630.7	1	18	556	573	GAUUUUUUAGGUUGCCGG	UCGGCGAUUUAAAAAAUU	Cleavage	| Protein phosphatase 2C family protein | Chr1:29962645-29965795 REVERSE LENGTH=2711 | 201606
iso-18-5ZZP7VD4	AT1G79630.6	1	18	556	573	GAUUUUUUAGGUUGCCGG	UCGGCGAUUUAAAAAAUU	Cleavage	| Protein phosphatase 2C family protein | Chr1:29962645-29965795 REVERSE LENGTH=2729 | 201606
iso-18-5ZZP7VD4	AT1G79630.5	1	18	556	573	GAUUUUUUAGGUUGCCGG	UCGGCGAUUUAAAAAAUU	Cleavage	| Protein phosphatase 2C family protein | Chr1:29962645-29965795 REVERSE LENGTH=2802 | 201606
iso-18-5ZZP7VD4	AT1G79630.4	1	18	556	573	GAUUUUUUAGGUUGCCGG	UCGGCGAUUUAAAAAAUU	Cleavage	| Protein phosphatase 2C family protein | Chr1:29962645-29965795 REVERSE LENGTH=2884 | 201606
iso-18-5ZZP7VD4	AT1G49730.5	1	18	1341	1358	GAUUUUUUAGGUUGCCGG	AUGGCAGCUUAAAAGAUC	Cleavage	| Protein kinase superfamily protein | Chr1:18403433-18405675 REVERSE LENGTH=1495 | 201606
iso-18-60DB52X	AT2G03730.2	1	18	265	282	GGAAGAAGAAGAGGAAGA	UCUUCCUCUUCUUCUUCC	Cleavage	| ACT domain repeat 5 | Chr2:1137572-1140204 REVERSE LENGTH=2014 | 201606
iso-18-60DB52X	AT2G30390.1	1	18	197	214	GGAAGAAGAAGAGGAAGA	UCUUCCUCUUCUUCUUCC	Cleavage	| ferrochelatase 2 | Chr2:12950954-12954148 REVERSE LENGTH=1990 | 201606
iso-18-60DB52X	AT2G03730.1	1	18	132	149	GGAAGAAGAAGAGGAAGA	UCUUCCUCUUCUUCUUCC	Cleavage	| ACT domain repeat 5 | Chr2:1137572-1140204 REVERSE LENGTH=1881 | 201606
iso-18-60DB52X	AT2G30390.2	1	18	163	180	GGAAGAAGAAGAGGAAGA	UCUUCCUCUUCUUCUUCC	Cleavage	| ferrochelatase 2 | Chr2:12951062-12954114 REVERSE LENGTH=1878 | 201606
iso-18-60DB52X	AT5G11520.1	1	18	152	169	GGAAGAAGAAGAGGAAGA	UCUUCCUCUUCUUCUUCC	Cleavage	| aspartate aminotransferase 3 | Chr5:3684946-3687854 REVERSE LENGTH=1794 | 201606
iso-18-60DB52X	AT1G03060.2	1	18	749	766	GGAAGAAGAAGAGGAAGA	UCUUCUUCUUCUUCUUCC	Cleavage	| BEACH-DOMAIN HOMOLOG A1 | Chr1:712440-727540 REVERSE LENGTH=11983 | 201606
iso-18-60DB52X	AT1G03060.3	1	18	762	779	GGAAGAAGAAGAGGAAGA	UCUUCUUCUUCUUCUUCC	Cleavage	| BEACH-DOMAIN HOMOLOG A1 | Chr1:712457-727553 REVERSE LENGTH=11892 | 201606
iso-18-60DB52X	AT1G03060.4	1	18	366	383	GGAAGAAGAAGAGGAAGA	UCUUCUUCUUCUUCUUCC	Cleavage	| BEACH-DOMAIN HOMOLOG A1 | Chr1:712473-727157 REVERSE LENGTH=11483 | 201606
iso-18-60DB52X	AT1G03060.1	1	18	100	117	GGAAGAAGAAGAGGAAGA	UCUUCUUCUUCUUCUUCC	Cleavage	| BEACH-DOMAIN HOMOLOG A1 | Chr1:712473-726891 REVERSE LENGTH=11304 | 201606
iso-18-60DB52X	AT4G15790.2	1	18	134	151	GGAAGAAGAAGAGGAAGA	UCUUCCUCUUCUUCUUCC	Cleavage	| uveal autoantigen with coiled-coil/ankyrin | Chr4:8982183-8984266 FORWARD LENGTH=947 | 201606
iso-18-68ZHPJD9	AT1G07650.1	1	18	3556	3573	GGCGGUUGCGGCAGCGGC	GCCGCUGCCGCAACCGCC	Cleavage	| Leucine-rich repeat transmembrane protein kinase | Chr1:2359111-2366736 REVERSE LENGTH=4064 | 201606
iso-18-68ZHPJD9	AT1G07650.2	1	18	3447	3464	GGCGGUUGCGGCAGCGGC	GCCGCUGCCGCAACCGCC	Cleavage	| Leucine-rich repeat transmembrane protein kinase | Chr1:2359565-2366609 REVERSE LENGTH=3501 | 201606
iso-18-68ZHPJD9	AT1G07650.3	1	18	3351	3368	GGCGGUUGCGGCAGCGGC	GCCGCUGCCGCAACCGCC	Cleavage	| Leucine-rich repeat transmembrane protein kinase | Chr1:2359539-2366609 REVERSE LENGTH=3431 | 201606
iso-18-68ZHPJD9	AT4G02510.4	1	18	294	311	GGCGGUUGCGGCAGCGGC	GCUGCUGCUGCAGCCGCC	Cleavage	| translocon at the outer envelope membrane of chloroplasts 159 | Chr4:1104566-1111784 FORWARD LENGTH=6349 | 201606
iso-18-68ZHPJD9	AT4G02510.2	1	18	410	427	GGCGGUUGCGGCAGCGGC	GCUGCUGCUGCAGCCGCC	Cleavage	| translocon at the outer envelope membrane of chloroplasts 159 | Chr4:1104450-1110689 FORWARD LENGTH=5714 | 201606
iso-18-68ZHPJD9	AT4G02510.1	1	18	431	448	GGCGGUUGCGGCAGCGGC	GCUGCUGCUGCAGCCGCC	Cleavage	| translocon at the outer envelope membrane of chloroplasts 159 | Chr4:1104429-1110688 FORWARD LENGTH=5495 | 201606
iso-18-68ZHPJD9	AT4G02510.3	1	18	410	427	GGCGGUUGCGGCAGCGGC	GCUGCUGCUGCAGCCGCC	Cleavage	| translocon at the outer envelope membrane of chloroplasts 159 | Chr4:1104450-1109750 FORWARD LENGTH=5218 | 201606
iso-18-68ZHPJD9	AT4G17350.1	1	18	1129	1146	GGCGGUUGCGGCAGCGGC	GCCGCUGCUGCAACUGCU	Cleavage	| auxin canalization protein (DUF828) | Chr4:9701132-9703574 FORWARD LENGTH=1884 | 201606
iso-18-68ZHPJD9	AT2G27550.1	1	18	769	786	GGCGGUUGCGGCAGCGGC	ACCGCUGCCGCAGCUGCC	Cleavage	| centroradiali | Chr2:11773187-11774746 FORWARD LENGTH=995 | 201606
iso-18-68ZHPJD9	AT5G47430.5	1	18	3553	3570	GGCGGUUGCGGCAGCGGC	GCCUCUGCCGCAGCCGCC	Cleavage	| DWNN domain%2C a CCHC-type zinc finger | Chr5:19235606-19241221 REVERSE LENGTH=3978 | 201606
iso-18-6JM9E7X	AT3G58640.2	1	18	2569	2586	GGAGCCGUUCACUCUAGA	UCCAGAGUGGAUGGCUCC	Cleavage	| Mitogen activated protein kinase kinase kinase-like protein | Chr3:21686741-21693928 REVERSE LENGTH=3269 | 201606
iso-18-6JM9E7X	AT3G58640.1	1	18	2667	2684	GGAGCCGUUCACUCUAGA	UCCAGAGUGGAUGGCUCC	Cleavage	| Mitogen activated protein kinase kinase kinase-like protein | Chr3:21686743-21693928 REVERSE LENGTH=3365 | 201606
iso-18-6JM9E7X	AT3G48790.2	1	18	706	723	GGAGCCGUUCACUCUAGA	UUUGGAGUGGACGGUUCA	Cleavage	| Pyridoxal phosphate (PLP)-dependent transferases superfamily protein | Chr3:18093267-18095181 FORWARD LENGTH=1113 | 201606
iso-18-6JM9E7X	AT3G48790.1	1	18	646	663	GGAGCCGUUCACUCUAGA	UUUGGAGUGGACGGUUCA	Cleavage	| Pyridoxal phosphate (PLP)-dependent transferases superfamily protein | Chr3:18093404-18095329 FORWARD LENGTH=1201 | 201606
iso-18-6JM9E7X	AT5G39930.1	1	18	1102	1119	GGAGCCGUUCACUCUAGA	UUUAGAGUGAGUGGUUCA	Cleavage	| CLP1-similar protein 5 | Chr5:15985025-15987339 REVERSE LENGTH=1598 | 201606
iso-18-6JM9E7X	AT2G28470.5	1	18	1288	1305	GGAGCCGUUCACUCUAGA	ACUGGAGUGGAUGGUUCC	Cleavage	| beta-galactosidase 8 | Chr2:12169659-12173679 REVERSE LENGTH=2624 | 201606
iso-18-6JM9E7X	AT2G28470.4	1	18	1453	1470	GGAGCCGUUCACUCUAGA	ACUGGAGUGGAUGGUUCC	Cleavage	| beta-galactosidase 8 | Chr2:12169047-12173951 REVERSE LENGTH=3239 | 201606
iso-18-6JM9E7X	AT2G28470.2	1	18	1349	1366	GGAGCCGUUCACUCUAGA	ACUGGAGUGGAUGGUUCC	Cleavage	| beta-galactosidase 8 | Chr2:12168915-12173951 REVERSE LENGTH=3267 | 201606
iso-18-6JM9E7X	AT2G29140.1	1	18	3009	3026	GGAGCCGUUCACUCUAGA	ACUAGGGUGGAUGGCUCU	Cleavage	| pumilio 3 | Chr2:12530838-12535457 FORWARD LENGTH=3382 | 201606
iso-18-6JM9E7X	AT2G28470.3	1	18	1600	1617	GGAGCCGUUCACUCUAGA	ACUGGAGUGGAUGGUUCC	Cleavage	| beta-galactosidase 8 | Chr2:12169047-12173991 REVERSE LENGTH=3386 | 201606
iso-18-6MPLW6D3	AT3G57880.2	1	18	1197	1214	GGAUCGCAUAUCUCACCU	UGGGGAGAUGUGCGAUCC	Cleavage	| Calcium-dependent lipid-binding (CaLB domain) plant phosphoribosyltransferase family protein | Chr3:21430922-21433954 REVERSE LENGTH=2953 | 201606
iso-18-6MPLW6D3	AT3G57880.4	1	18	1260	1277	GGAUCGCAUAUCUCACCU	UGGGGAGAUGUGCGAUCC	Cleavage	| Calcium-dependent lipid-binding (CaLB domain) plant phosphoribosyltransferase family protein | Chr3:21430938-21434648 REVERSE LENGTH=3000 | 201606
iso-18-6MPLW6D3	AT3G57880.1	1	18	1313	1330	GGAUCGCAUAUCUCACCU	UGGGGAGAUGUGCGAUCC	Cleavage	| Calcium-dependent lipid-binding (CaLB domain) plant phosphoribosyltransferase family protein | Chr3:21430938-21434648 REVERSE LENGTH=3053 | 201606
iso-18-6MPLW6D3	AT3G57880.3	1	18	1642	1659	GGAUCGCAUAUCUCACCU	UGGGGAGAUGUGCGAUCC	Cleavage	| Calcium-dependent lipid-binding (CaLB domain) plant phosphoribosyltransferase family protein | Chr3:21430938-21434648 REVERSE LENGTH=3382 | 201606
iso-18-6MPLW6D3	AT2G36190.1	1	18	1561	1578	GGAUCGCAUAUCUCACCU	AGCUGAGAUAUUCGAUCC	Cleavage	| cell wall invertase 4 | Chr2:15174624-15178086 REVERSE LENGTH=2404 | 201606
iso-18-6MPLW6D3	AT3G26560.1	1	18	1908	1925	GGAUCGCAUAUCUCACCU	AGGUAGGGUAUGCGAUUC	Cleavage	| ATP-dependent RNA helicase | Chr3:9749493-9753855 REVERSE LENGTH=4272 | 201606
iso-18-6MPLW6D3	AT1G72050.2	1	18	828	845	GGAUCGCAUAUCUCACCU	CUGUGAGAUAUGUGGUUC	Cleavage	| transcription factor IIIA | Chr1:27115082-27117470 FORWARD LENGTH=1481 | 201606
iso-18-6MPLW6D3	AT1G72050.3	1	18	889	906	GGAUCGCAUAUCUCACCU	CUGUGAGAUAUGUGGUUC	Cleavage	| transcription factor IIIA | Chr1:27115021-27117509 FORWARD LENGTH=1581 | 201606
iso-18-6MPLW6D3	AT1G72050.1	1	18	1069	1086	GGAUCGCAUAUCUCACCU	CUGUGAGAUAUGUGGUUC	Cleavage	| transcription factor IIIA | Chr1:27115016-27117509 FORWARD LENGTH=1761 | 201606
iso-18-6MPLW6D3	AT1G72050.4	1	18	1061	1078	GGAUCGCAUAUCUCACCU	CUGUGAGAUAUGUGGUUC	Cleavage	| transcription factor IIIA | Chr1:27115024-27117470 FORWARD LENGTH=1800 | 201606
iso-18-6O7U3YDW	AT5G51220.3	1	18	717	734	GGCAAGUUGACCUUGGCU	AGCCGGGGUUAACUUGCU	Cleavage	| ubiquinol-cytochrome C chaperone family protein | Chr5:20821877-20823299 REVERSE LENGTH=895 | 201606
iso-18-6O7U3YDW	AT5G51220.1	1	18	829	846	GGCAAGUUGACCUUGGCU	AGCCGGGGUUAACUUGCU	Cleavage	| ubiquinol-cytochrome C chaperone family protein | Chr5:20821040-20823411 REVERSE LENGTH=1497 | 201606
iso-18-6O7U3YDW	AT5G51220.2	1	18	994	1011	GGCAAGUUGACCUUGGCU	AGCCGGGGUUAACUUGCU	Cleavage	| ubiquinol-cytochrome C chaperone family protein | Chr5:20821059-20823393 REVERSE LENGTH=1643 | 201606
iso-18-6O7U3YDW	AT1G73710.1	1	18	902	919	GGCAAGUUGACCUUGGCU	AGCCAAGGUUAACUUCCA	Cleavage	| Pentatricopeptide repeat (PPR) superfamily protein | Chr1:27721190-27724954 FORWARD LENGTH=3765 | 201606
iso-18-6O7U3YDW	AT5G40480.1	1	18	3214	3231	GGCAAGUUGACCUUGGCU	UGCCAAGGUAAACUUGUC	Cleavage	| embryo defective 3012 | Chr5:16213036-16224177 FORWARD LENGTH=6292 | 201606
iso-18-6O7U3YDW	AT5G10260.1	1	18	88	105	GGCAAGUUGACCUUGGCU	AGUAAAGGUCAAUUUGCU	Cleavage	| RAB GTPase homolog H1E | Chr5:3219677-3221515 FORWARD LENGTH=1152 | 201606
iso-18-6O7U3YDW	AT3G16770.1	1	18	630	647	GGCAAGUUGACCUUGGCU	AGCCAAGCUCAACUUCCC	Translation	| ethylene-responsive element binding protein | Chr3:5705541-5707084 FORWARD LENGTH=1306 | 201606
iso-18-6O7U3YDW	AT1G13470.1	1	18	138	155	GGCAAGUUGACCUUGGCU	AGUCAAGGCCAACUUGUU	Translation	| hypothetical protein (DUF1262) | Chr1:4620101-4621585 REVERSE LENGTH=1404 | 201606
iso-18-6O7U3YDW	AT5G43370.2	1	18	1353	1370	GGCAAGUUGACCUUGGCU	GGCUAAGGUCAACAUGUC	Cleavage	| phosphate transporter 2 | Chr5:17415772-17417798 FORWARD LENGTH=1624 | 201606
iso-18-6O7U3YDW	AT5G43370.1	1	18	1424	1441	GGCAAGUUGACCUUGGCU	GGCUAAGGUCAACAUGUC	Cleavage	| phosphate transporter 2 | Chr5:17415698-17417972 FORWARD LENGTH=1869 | 201606
iso-18-6OJ7Z2DN	AT3G28810.2	1	18	808	825	GGCAACAUCUUUGGACGU	ACGUCCAAAGAUGUUUCG	Cleavage	| mediator of RNA polymerase II transcription subunit-like protein%2C putative (DUF1216) | Chr3:10822340-10823968 REVERSE LENGTH=1415 | 201606
iso-18-6OJ7Z2DN	AT3G28810.2	1	18	148	165	GGCAACAUCUUUGGACGU	ACGUUGAAGGAUGUUGAA	Cleavage	| mediator of RNA polymerase II transcription subunit-like protein%2C putative (DUF1216) | Chr3:10822340-10823968 REVERSE LENGTH=1415 | 201606
iso-18-6OJ7Z2DN	AT3G28820.1	1	18	896	913	GGCAACAUCUUUGGACGU	ACGUCCAAAGAUGUUUCG	Cleavage	| mediator of RNA polymerase II transcription subunit-like protein%2C putative (DUF1216) | Chr3:10827647-10829629 FORWARD LENGTH=1605 | 201606
iso-18-6OJ7Z2DN	AT3G28820.1	1	18	188	205	GGCAACAUCUUUGGACGU	ACGUUGAAGGAUGUUGAA	Cleavage	| mediator of RNA polymerase II transcription subunit-like protein%2C putative (DUF1216) | Chr3:10827647-10829629 FORWARD LENGTH=1605 | 201606
iso-18-6OJ7Z2DN	AT3G28810.1	1	18	873	890	GGCAACAUCUUUGGACGU	ACGUCCAAAGAUGUUUCG	Cleavage	| mediator of RNA polymerase II transcription subunit-like protein%2C putative (DUF1216) | Chr3:10822181-10823985 REVERSE LENGTH=1639 | 201606
iso-18-6OJ7Z2DN	AT3G28810.1	1	18	165	182	GGCAACAUCUUUGGACGU	ACGUUGAAGGAUGUUGAA	Cleavage	| mediator of RNA polymerase II transcription subunit-like protein%2C putative (DUF1216) | Chr3:10822181-10823985 REVERSE LENGTH=1639 | 201606
iso-18-6OJ7Z2DN	AT3G01390.1	1	18	391	408	GGCAACAUCUUUGGACGU	AUUUCCAAAGAUGUUGUC	Cleavage	| vacuolar membrane ATPase 10 | Chr3:149942-151572 REVERSE LENGTH=770 | 201606
iso-18-6OJ7Z2DN	AT3G01390.4	1	18	685	702	GGCAACAUCUUUGGACGU	AUUUCCAAAGAUGUUGUC	Cleavage	| vacuolar membrane ATPase 10 | Chr3:149940-151554 REVERSE LENGTH=1066 | 201606
iso-18-6OJ7Z2DN	AT3G01390.2	1	18	855	872	GGCAACAUCUUUGGACGU	AUUUCCAAAGAUGUUGUC	Cleavage	| vacuolar membrane ATPase 10 | Chr3:150004-151500 REVERSE LENGTH=1172 | 201606
iso-18-6OJ7Z2DN	AT3G01390.3	1	18	815	832	GGCAACAUCUUUGGACGU	AUUUCCAAAGAUGUUGUC	Cleavage	| vacuolar membrane ATPase 10 | Chr3:149940-151554 REVERSE LENGTH=1196 | 201606
iso-18-6OJ7Z2DN	AT5G24940.1	1	18	1407	1424	GGCAACAUCUUUGGACGU	GUGUCCAAAGAUUUUGCC	Cleavage	| Protein phosphatase 2C family protein | Chr5:8591143-8593601 REVERSE LENGTH=1608 | 201606
iso-18-6OJ7Z2DN	AT3G14770.1	1	18	536	553	GGCAACAUCUUUGGACGU	AUGUGUAAAGAUGUUGCC	Cleavage	| Nodulin MtN3 family protein | Chr3:4957334-4959704 REVERSE LENGTH=1666 | 201606
iso-18-6OJ7Z2DN	AT3G58370.1	1	18	889	906	GGCAACAUCUUUGGACGU	UCGUUCGAAGAUGUUGUU	Cleavage	| TRAF-like family protein | Chr3:21595774-21597116 REVERSE LENGTH=909 | 201606
iso-18-6QYN9U0B	AT1G26120.1	1	18	1865	1882	GGCAUUUAUUUGUGAGUA	AGUUCACAAAUAAAUGCU	Cleavage	| alpha/beta-Hydrolases superfamily protein | Chr1:9028376-9032327 REVERSE LENGTH=2636 | 201606
iso-18-6QYN9U0B	AT2G02560.2	1	18	3568	3585	GGCAUUUAUUUGUGAGUA	UACUAGCAGAUAAAUGCC	Cleavage	| cullin-associated and neddylation dissociated | Chr2:689784-697707 FORWARD LENGTH=4204 | 201606
iso-18-6QYN9U0B	AT2G02560.1	1	18	3574	3591	GGCAUUUAUUUGUGAGUA	UACUAGCAGAUAAAUGCC	Cleavage	| cullin-associated and neddylation dissociated | Chr2:689784-697596 FORWARD LENGTH=4099 | 201606
iso-18-6QYN9U0B	AT5G43890.1	1	18	1770	1787	GGCAUUUAUUUGUGAGUA	UACUCAUAAUUAAAUGUC	Cleavage	| Flavin-binding monooxygenase family protein | Chr5:17648576-17650375 REVERSE LENGTH=1800 | 201606
iso-18-6QYN9U0B	AT5G45360.1	1	18	1058	1075	GGCAUUUAUUUGUGAGUA	UAUUCACAGAUAAAAGCC	Cleavage	| F-box family protein | Chr5:18384489-18386871 REVERSE LENGTH=1446 | 201606
iso-18-6QYN9U0B	AT4G27800.2	1	18	1509	1526	GGCAUUUAUUUGUGAGUA	CAUUUACAAAUAAAUGCA	Cleavage	| thylakoid-associated phosphatase 38 | Chr4:13851799-13854191 REVERSE LENGTH=1565 | 201606
iso-18-6QYN9U0B	AT4G27800.1	1	18	1471	1488	GGCAUUUAUUUGUGAGUA	CAUUUACAAAUAAAUGCA	Cleavage	| thylakoid-associated phosphatase 38 | Chr4:13851777-13854237 REVERSE LENGTH=1549 | 201606
iso-18-6QYN9U0B	AT4G24510.1	1	18	916	933	GGCAUUUAUUUGUGAGUA	UACUUACCAAUAAAUGCA	Translation	| HXXXD-type acyl-transferase family protein | Chr4:12660687-12662656 FORWARD LENGTH=1627 | 201606
iso-18-6QYN9U0B	ATCG00860.1	1	18	5756	5773	GGCAUUUAUUUGUGAGUA	UACUUAUAAGUAAUUGCC	Cleavage	| Chloroplast Ycf2%3BATPase%2C AAA type%2C core | ChrC:86474-93358 FORWARD LENGTH=6885 | 201606
iso-18-6QYN9U0B	ATCG01280.1	1	18	5756	5773	GGCAUUUAUUUGUGAGUA	UACUUAUAAGUAAUUGCC	Cleavage	| Chloroplast Ycf2%3BATPase%2C AAA type%2C core | ChrC:145291-152175 REVERSE LENGTH=6885 | 201606
iso-18-6UB08QD6	AT1G63130.1	1	18	914	931	GGCGAAAAAGUCCAUGAA	UUCAUGGACUUUUUCGCC	Cleavage	| Tetratricopeptide repeat (TPR)-like superfamily protein | Chr1:23412518-23415155 FORWARD LENGTH=2638 | 201606
iso-18-6UB08QD6	AT1G63130.2	1	18	914	931	GGCGAAAAAGUCCAUGAA	UUCAUGGACUUUUUCGCC	Cleavage	| Tetratricopeptide repeat (TPR)-like superfamily protein | Chr1:23412518-23415155 FORWARD LENGTH=2511 | 201606
iso-18-6UB08QD6	AT1G63400.1	1	18	732	749	GGCGAAAAAGUCCAUGAA	UUCAUGGGCUUUUUCUCC	Cleavage	| Pentatricopeptide repeat (PPR) superfamily protein | Chr1:23507178-23509484 FORWARD LENGTH=2307 | 201606
iso-18-6UB08QD6	AT1G63150.1	1	18	689	706	GGCGAAAAAGUCCAUGAA	UUCAUGGACUUUUUCUUC	Cleavage	| Tetratricopeptide repeat (TPR)-like superfamily protein | Chr1:23419294-23421714 FORWARD LENGTH=2286 | 201606
iso-18-6UB08QD6	AT1G63150.1	1	18	1529	1546	GGCGAAAAAGUCCAUGAA	UGCAUGGACUUUGUAGUU	Cleavage	| Tetratricopeptide repeat (TPR)-like superfamily protein | Chr1:23419294-23421714 FORWARD LENGTH=2286 | 201606
iso-18-6UB08QD6	AT1G63150.2	1	18	689	706	GGCGAAAAAGUCCAUGAA	UUCAUGGACUUUUUCUUC	Cleavage	| Tetratricopeptide repeat (TPR)-like superfamily protein | Chr1:23419294-23421714 FORWARD LENGTH=2270 | 201606
iso-18-6UB08QD6	AT1G63150.2	1	18	1529	1546	GGCGAAAAAGUCCAUGAA	UGCAUGGACUUUGUAGUU	Cleavage	| Tetratricopeptide repeat (TPR)-like superfamily protein | Chr1:23419294-23421714 FORWARD LENGTH=2270 | 201606
iso-18-6UB08QD6	AT1G62590.1	1	18	640	657	GGCGAAAAAGUCCAUGAA	UUCAUGGGCUUUUUCUCC	Cleavage	| pentatricopeptide (PPR) repeat-containing protein | Chr1:23176930-23179248 REVERSE LENGTH=2212 | 201606
iso-18-6UB08QD6	AT1G62910.1	1	18	696	713	GGCGAAAAAGUCCAUGAA	UUCAUGGACUUUUUCUUC	Cleavage	| Pentatricopeptide repeat (PPR) superfamily protein | Chr1:23298948-23301141 FORWARD LENGTH=2194 | 201606
iso-18-6UB08QD6	AT1G62590.2	1	18	640	657	GGCGAAAAAGUCCAUGAA	UUCAUGGGCUUUUUCUCC	Cleavage	| pentatricopeptide (PPR) repeat-containing protein | Chr1:23177294-23179248 REVERSE LENGTH=1955 | 201606
iso-18-6UB08QD6	AT1G63330.2	1	18	365	382	GGCGAAAAAGUCCAUGAA	UUCAUGGGCUUUUUCUCC	Cleavage	| Pentatricopeptide repeat (PPR) superfamily protein | Chr1:23489840-23491981 FORWARD LENGTH=1934 | 201606
iso-18-6UB08QD6	AT1G63330.3	1	18	365	382	GGCGAAAAAGUCCAUGAA	UUCAUGGGCUUUUUCUCC	Cleavage	| Pentatricopeptide repeat (PPR) superfamily protein | Chr1:23489840-23491872 FORWARD LENGTH=1926 | 201606
iso-18-6WU4WS0Q	AT4G26555.2	1	18	543	560	GGCGUUAAUGUCUCGUUU	AAACGAGACAUUGAAGCC	Cleavage	| FKBP-like peptidyl-prolyl cis-trans isomerase family protein | Chr4:13404430-13406109 REVERSE LENGTH=843 | 201606
iso-18-6WU4WS0Q	AT4G26555.1	1	18	597	614	GGCGUUAAUGUCUCGUUU	AAACGAGACAUUGAAGCC	Cleavage	| FKBP-like peptidyl-prolyl cis-trans isomerase family protein | Chr4:13404441-13406259 REVERSE LENGTH=886 | 201606
iso-18-6WU4WS0Q	AT4G26555.3	1	18	675	692	GGCGUUAAUGUCUCGUUU	AAACGAGACAUUGAAGCC	Cleavage	| FKBP-like peptidyl-prolyl cis-trans isomerase family protein | Chr4:13404447-13406245 REVERSE LENGTH=958 | 201606
iso-18-6WU4WS0Q	AT2G33420.1	1	18	1119	1136	GGCGUUAAUGUCUCGUUU	AGACGAGACAUUGGUGCU	Cleavage	| hypothetical protein (DUF810) | Chr2:14158671-14162618 FORWARD LENGTH=3545 | 201606
iso-18-6WU4WS0Q	AT3G10360.1	1	18	501	518	GGCGUUAAUGUCUCGUUU	GAACGAGACAUUGAUGUU	Cleavage	| pumilio 4 | Chr3:3210884-3215621 REVERSE LENGTH=3757 | 201606
iso-18-6WU4WS0Q	AT5G08780.1	1	18	1577	1594	GGCGUUAAUGUCUCGUUU	UAAUGAGACAUUGAUGCU	Cleavage	| winged-helix DNA-binding transcription factor family protein | Chr5:2856740-2859006 FORWARD LENGTH=1612 | 201606
iso-18-6WU4WS0Q	AT2G44070.1	1	18	687	704	GGCGUUAAUGUCUCGUUU	AAACGAGGCAUUAACUGU	Cleavage	| NagB/RpiA/CoA transferase-like superfamily protein | Chr2:18230865-18232630 REVERSE LENGTH=1395 | 201606
iso-18-6WU4WS0Q	AT1G64690.3	1	18	176	193	GGCGUUAAUGUCUCGUUU	AGAUGAGGCAUUAAUGUU	Cleavage	| branchless trichome | Chr1:24037475-24039177 FORWARD LENGTH=1455 | 201606
iso-18-6WU4WS0Q	AT1G64690.1	1	18	42	59	GGCGUUAAUGUCUCGUUU	AGAUGAGGCAUUAAUGUU	Cleavage	| branchless trichome | Chr1:24037609-24039177 FORWARD LENGTH=1569 | 201606
iso-18-6WU4WS0Q	AT1G64690.2	1	18	176	193	GGCGUUAAUGUCUCGUUU	AGAUGAGGCAUUAAUGUU	Cleavage	| branchless trichome | Chr1:24037475-24039177 FORWARD LENGTH=1580 | 201606
iso-18-709B1BY	AT5G16590.1	1	18	29	46	GUGAGUGGAAAGGAAAGG	CUUUUUCUUUCCAUUCAC	Cleavage	| Leucine-rich repeat protein kinase family protein | Chr5:5431584-5434186 FORWARD LENGTH=2421 | 201606
iso-18-709B1BY	AT1G14710.2	1	18	2619	2636	GUGAGUGGAAAGGAAAGG	CCUUUCCUUUCUAUUCAA	Cleavage	| hydroxyproline-rich glycoprotein family protein | Chr1:5061694-5065303 REVERSE LENGTH=2886 | 201606
iso-18-709B1BY	AT1G14710.1	1	18	2459	2476	GUGAGUGGAAAGGAAAGG	CCUUUCCUUUCUAUUCAA	Cleavage	| hydroxyproline-rich glycoprotein family protein | Chr1:5061694-5065303 REVERSE LENGTH=2726 | 201606
iso-18-709B1BY	AT1G50670.1	1	18	32	49	GUGAGUGGAAAGGAAAGG	ACUUUCCUUUUCAUUCAC	Cleavage	| OTU-like cysteine protease family protein | Chr1:18774805-18777012 REVERSE LENGTH=1152 | 201606
iso-18-709B1BY	AT1G50670.2	1	18	15	32	GUGAGUGGAAAGGAAAGG	ACUUUCCUUUUCAUUCAC	Cleavage	| OTU-like cysteine protease family protein | Chr1:18774806-18776995 REVERSE LENGTH=996 | 201606
iso-18-709B1BY	AT5G11320.1	1	18	18	35	GUGAGUGGAAAGGAAAGG	CCUUUCCUUUUCUCUCAC	Cleavage	| Flavin-binding monooxygenase family protein | Chr5:3611247-3613640 REVERSE LENGTH=1697 | 201606
iso-18-709B1BY	AT2G25660.2	1	18	320	337	GUGAGUGGAAAGGAAAGG	CCUUUCCUUUCUACUCCU	Cleavage	| embryo defective 2410 | Chr2:10915307-10927688 REVERSE LENGTH=7915 | 201606
iso-18-709B1BY	AT2G25660.3	1	18	334	351	GUGAGUGGAAAGGAAAGG	CCUUUCCUUUCUACUCCU	Cleavage	| embryo defective 2410 | Chr2:10915307-10927702 REVERSE LENGTH=7821 | 201606
iso-18-709B1BY	AT2G25660.4	1	18	22	39	GUGAGUGGAAAGGAAAGG	CCUUUCCUUUCUACUCCU	Cleavage	| embryo defective 2410 | Chr2:10915307-10927390 REVERSE LENGTH=7542 | 201606
iso-18-709B1BY	AT2G25660.1	1	18	22	39	GUGAGUGGAAAGGAAAGG	CCUUUCCUUUCUACUCCU	Cleavage	| embryo defective 2410 | Chr2:10916203-10927390 REVERSE LENGTH=6754 | 201606
iso-18-70QQE7D2	AT2G32150.3	1	18	929	946	GUGAGGCUAUACUCUCCA	UGGAGGGUAUGGCUUCAA	Cleavage	| Haloacid dehalogenase-like hydrolase (HAD) superfamily protein | Chr2:13659004-13660766 FORWARD LENGTH=1201 | 201606
iso-18-70QQE7D2	AT2G32150.2	1	18	954	971	GUGAGGCUAUACUCUCCA	UGGAGGGUAUGGCUUCAA	Cleavage	| Haloacid dehalogenase-like hydrolase (HAD) superfamily protein | Chr2:13658989-13660785 FORWARD LENGTH=1245 | 201606
iso-18-70QQE7D2	AT2G32150.1	1	18	962	979	GUGAGGCUAUACUCUCCA	UGGAGGGUAUGGCUUCAA	Cleavage	| Haloacid dehalogenase-like hydrolase (HAD) superfamily protein | Chr2:13658888-13660948 FORWARD LENGTH=1416 | 201606
iso-18-70QQE7D2	AT3G56080.1	1	18	2065	2082	GUGAGGCUAUACUCUCCA	UGGAAAGUAUAGCCUUAU	Cleavage	| S-adenosyl-L-methionine-dependent methyltransferases superfamily protein | Chr3:20810309-20813110 REVERSE LENGTH=2172 | 201606
iso-18-70QQE7D2	AT3G56080.2	1	18	2086	2103	GUGAGGCUAUACUCUCCA	UGGAAAGUAUAGCCUUAU	Cleavage	| S-adenosyl-L-methionine-dependent methyltransferases superfamily protein | Chr3:20810309-20813046 REVERSE LENGTH=2193 | 201606
iso-18-70QQE7D2	AT5G14240.1	1	18	733	750	GUGAGGCUAUACUCUCCA	CAGAGAGUGUAGCCUUAC	Cleavage	| Thioredoxin superfamily protein | Chr5:4595928-4597708 REVERSE LENGTH=1206 | 201606
iso-18-70QQE7D2	AT3G02930.2	1	18	1460	1477	GUGAGGCUAUACUCUCCA	UGGAGAGUUUAGCUUCAG	Translation	| weak chloroplast movement under blue light protein (DUF827) | Chr3:655056-658637 FORWARD LENGTH=2732 | 201606
iso-18-70QQE7D2	AT3G02930.3	1	18	1704	1721	GUGAGGCUAUACUCUCCA	UGGAGAGUUUAGCUUCAG	Translation	| weak chloroplast movement under blue light protein (DUF827) | Chr3:654966-658637 FORWARD LENGTH=2976 | 201606
iso-18-70QQE7D2	AT3G02930.3	1	18	58	75	GUGAGGCUAUACUCUCCA	UGGGGAGUGUGGCCACUC	Cleavage	| weak chloroplast movement under blue light protein (DUF827) | Chr3:654966-658637 FORWARD LENGTH=2976 | 201606
iso-18-70QQE7D2	AT3G19840.1	1	18	1262	1279	GUGAGGCUAUACUCUCCA	UGGAGAGUGUAGCAUCAG	Cleavage	| pre-mRNA-processing protein 40C | Chr3:6890988-6897510 FORWARD LENGTH=3031 | 201606
iso-18-70QQE7D2	AT3G02930.1	1	18	1806	1823	GUGAGGCUAUACUCUCCA	UGGAGAGUUUAGCUUCAG	Translation	| weak chloroplast movement under blue light protein (DUF827) | Chr3:654779-658629 FORWARD LENGTH=3173 | 201606
iso-18-70QQE7D2	AT3G02930.1	1	18	245	262	GUGAGGCUAUACUCUCCA	UGGGGAGUGUGGCCACUC	Cleavage	| weak chloroplast movement under blue light protein (DUF827) | Chr3:654779-658629 FORWARD LENGTH=3173 | 201606
iso-18-71DQ2V0E	AT3G15890.1	1	18	1345	1362	GUGCCAAUAUCACGCGUU	AAGGUGUGGUAUUGGCAC	Cleavage	| Protein kinase superfamily protein | Chr3:5374248-5376275 FORWARD LENGTH=1388 | 201606
iso-18-71DQ2V0E	AT3G16350.1	1	18	393	410	GUGCCAAUAUCACGCGUU	AACGCGUGGUGGUGGCAC	Cleavage	| Homeodomain-like superfamily protein | Chr3:5547492-5549862 FORWARD LENGTH=1965 | 201606
iso-18-71DQ2V0E	AT5G44670.1	1	18	1724	1741	GUGCCAAUAUCACGCGUU	AAUGCGUGAUAUUGGUCU	Cleavage	| glycosyltransferase family protein (DUF23) | Chr5:18018905-18021508 REVERSE LENGTH=2106 | 201606
iso-18-71DQ2V0E	AT4G37150.1	1	18	259	276	GUGCCAAUAUCACGCGUU	GGUGCGUGGUGUUGGUAC	Cleavage	| methyl esterase 9 | Chr4:17492871-17494279 REVERSE LENGTH=1107 | 201606
iso-18-71DQ2V0E	AT4G17260.1	1	18	1411	1428	GUGCCAAUAUCACGCGUU	AAUGCGUGGUUUUGGCAU	Cleavage	| Lactate/malate dehydrogenase family protein | Chr4:9673897-9675540 FORWARD LENGTH=1453 | 201606
iso-18-71DQ2V0E	AT4G29340.1	1	18	413	430	GUGCCAAUAUCACGCGUU	GAUGUGUGAUGUUGGCGA	Cleavage	| profilin 4 | Chr4:14447338-14448698 FORWARD LENGTH=1016 | 201606
iso-18-71DQ2V0E	AT3G51320.1	1	18	1160	1178	GUGCCAAUAUCA-CGCGUU	AAUGUGAUGAUAUUGGCAC	Cleavage	| Pentatricopeptide repeat (PPR) superfamily protein | Chr3:19049543-19051647 REVERSE LENGTH=2105 | 201606
iso-18-71DQ2V0E	AT2G40030.2	1	18	3924	3942	GUGCCAAUAU-CACGCGUU	AACGCGUGGAUGUUGGUAC	Translation	| nuclear RNA polymerase D1B | Chr2:16714460-16723583 FORWARD LENGTH=6509 | 201606
iso-18-71DQ2V0E	AT2G40030.1	1	18	3924	3942	GUGCCAAUAU-CACGCGUU	AACGCGUGGAUGUUGGUAC	Translation	| nuclear RNA polymerase D1B | Chr2:16714460-16723718 FORWARD LENGTH=6517 | 201606
iso-18-71DQ2V0E	AT3G21371.1	1	18	180	197	GUGCCAAUAUCACGCGUU	AAGGCGUGAUAUUCGCAU	Cleavage	| transmembrane protein | Chr3:7527704-7527910 FORWARD LENGTH=207 | 201606
iso-18-72OEXBDE	AT1G51130.1	1	18	82	99	GUGGAGAAAUUGAAAAUU	GGUUUUCAAUUUCUCCAC	Cleavage	| Nse4%2C component of Smc5/6 DNA repair complex | Chr1:18939194-18941719 REVERSE LENGTH=1657 | 201606
iso-18-72OEXBDE	AT4G20980.2	1	18	299	316	GUGGAGAAAUUGAAAAUU	AGUUUUCGAUUUCUCCGC	Cleavage	| Eukaryotic translation initiation factor 3 subunit 7 (eIF-3) | Chr4:11216944-11219319 FORWARD LENGTH=2376 | 201606
iso-18-72OEXBDE	AT1G44750.3	1	18	417	434	GUGGAGAAAUUGAAAAUU	AAUUUUCAAUUUCUCUGU	Cleavage	| purine permease 11 | Chr1:16892527-16895667 FORWARD LENGTH=2307 | 201606
iso-18-72OEXBDE	AT1G44750.3	1	18	538	555	GUGGAGAAAUUGAAAAUU	AAGUUUUGAUUUUUCGAC	Cleavage	| purine permease 11 | Chr1:16892527-16895667 FORWARD LENGTH=2307 | 201606
iso-18-72OEXBDE	AT4G20980.1	1	18	361	378	GUGGAGAAAUUGAAAAUU	AGUUUUCGAUUUCUCCGC	Cleavage	| Eukaryotic translation initiation factor 3 subunit 7 (eIF-3) | Chr4:11216882-11219380 FORWARD LENGTH=2218 | 201606
iso-18-72OEXBDE	AT1G44750.4	1	18	417	434	GUGGAGAAAUUGAAAAUU	AAUUUUCAAUUUCUCUGU	Cleavage	| purine permease 11 | Chr1:16892527-16896076 FORWARD LENGTH=2171 | 201606
iso-18-72OEXBDE	AT1G44750.4	1	18	538	555	GUGGAGAAAUUGAAAAUU	AAGUUUUGAUUUUUCGAC	Cleavage	| purine permease 11 | Chr1:16892527-16896076 FORWARD LENGTH=2171 | 201606
iso-18-72OEXBDE	AT1G44750.2	1	18	367	384	GUGGAGAAAUUGAAAAUU	AAUUUUCAAUUUCUCUGU	Cleavage	| purine permease 11 | Chr1:16892577-16895801 FORWARD LENGTH=2151 | 201606
iso-18-72OEXBDE	AT4G20980.3	1	18	299	316	GUGGAGAAAUUGAAAAUU	AGUUUUCGAUUUCUCCGC	Cleavage	| Eukaryotic translation initiation factor 3 subunit 7 (eIF-3) | Chr4:11216944-11219319 FORWARD LENGTH=2098 | 201606
iso-18-72OEXBDE	AT1G44750.5	1	18	391	408	GUGGAGAAAUUGAAAAUU	AAUUUUCAAUUUCUCUGU	Cleavage	| purine permease 11 | Chr1:16892553-16895574 FORWARD LENGTH=2096 | 201606
iso-18-72OEXBDE	AT4G20980.4	1	18	362	379	GUGGAGAAAUUGAAAAUU	AGUUUUCGAUUUCUCCGC	Cleavage	| Eukaryotic translation initiation factor 3 subunit 7 (eIF-3) | Chr4:11216881-11219638 FORWARD LENGTH=2088 | 201606
iso-18-72OEXBDE	AT1G44750.7	1	18	55	72	GUGGAGAAAUUGAAAAUU	AAUUUUCAAUUUCUCUGU	Cleavage	| purine permease 11 | Chr1:16893723-16896089 FORWARD LENGTH=1822 | 201606
iso-18-72OEXBDE	AT1G44750.7	1	18	176	193	GUGGAGAAAUUGAAAAUU	AAGUUUUGAUUUUUCGAC	Cleavage	| purine permease 11 | Chr1:16893723-16896089 FORWARD LENGTH=1822 | 201606
iso-18-7384X3Y	AT1G69010.1	1	18	882	899	GUGGUUCAUGUGAGUAGG	CCUACUCGCAUGAGUUAU	Cleavage	| BES1-interacting Myc-like protein 2 | Chr1:25941629-25944265 FORWARD LENGTH=1777 | 201606
iso-18-7384X3Y	AT5G58120.1	1	18	2304	2321	GUGGUUCAUGUGAGUAGG	CCUGCUCACAUGAACUUG	Cleavage	| Disease resistance protein (TIR-NBS-LRR class) family | Chr5:23517256-23521067 FORWARD LENGTH=3517 | 201606
iso-18-7384X3Y	AT1G56085.1	1	18	450	467	GUGGUUCAUGUGAGUAGG	CCUAUUCAUAUGAGCUAA	Cleavage	| Cyclophilin | Chr1:20976515-20977561 FORWARD LENGTH=482 | 201606
iso-18-7384X3Y	AT3G12850.1	1	18	995	1012	GUGGUUCAUGUGAGUAGG	AUGACUCACAUGAACCGC	Cleavage	| COP9 signalosome complex-related / CSN complex-like protein | Chr3:4088374-4090303 REVERSE LENGTH=1104 | 201606
iso-18-7384X3Y	AT3G25520.1	1	18	371	388	GUGGUUCAUGUGAGUAGG	CUUACGCACAUGAACUGC	Cleavage	| ribosomal protein L5 | Chr3:9269277-9271465 REVERSE LENGTH=1340 | 201606
iso-18-7384X3Y	AT3G25520.3	1	18	491	508	GUGGUUCAUGUGAGUAGG	CUUACGCACAUGAACUGC	Cleavage	| ribosomal protein L5 | Chr3:9269281-9271432 REVERSE LENGTH=1456 | 201606
iso-18-7384X3Y	AT1G14685.2	1	18	481	498	GUGGUUCAUGUGAGUAGG	CCUAUCCACAUGAGCUAC	Cleavage	| basic pentacysteine 2 | Chr1:5042562-5044294 FORWARD LENGTH=1512 | 201606
iso-18-7384X3Y	AT1G14685.1	1	18	505	522	GUGGUUCAUGUGAGUAGG	CCUAUCCACAUGAGCUAC	Cleavage	| basic pentacysteine 2 | Chr1:5042240-5044294 FORWARD LENGTH=1536 | 201606
iso-18-7384X3Y	AT1G14685.4	1	18	508	525	GUGGUUCAUGUGAGUAGG	CCUAUCCACAUGAGCUAC	Cleavage	| basic pentacysteine 2 | Chr1:5042535-5045556 FORWARD LENGTH=1564 | 201606
iso-18-7384X3Y	AT5G66500.1	1	18	1594	1611	GUGGUUCAUGUGAGUAGG	CUUAUUCAUAUGAAUUGC	Cleavage	| Tetratricopeptide repeat (TPR)-like superfamily protein | Chr5:26547995-26549681 REVERSE LENGTH=1687 | 201606
iso-18-74FNJY7	AT3G45330.1	1	18	419	436	GUGUGAGAUUCAUUGAAU	CUUCAAUGGAUCUUACAC	Cleavage	| Concanavalin A-like lectin protein kinase family protein | Chr3:16632261-16634569 REVERSE LENGTH=2309 | 201606
iso-18-74FNJY7	AT5G08010.1	1	18	1858	1875	GUGUGAGAUUCAUUGAAU	AUUCAAUGAAUCUUACGA	Cleavage	| hypothetical protein | Chr5:2569098-2571877 FORWARD LENGTH=2473 | 201606
iso-18-74FNJY7	AT2G29540.3	1	18	528	545	GUGUGAGAUUCAUUGAAU	AUUCAAUGAAUGUCACAU	Cleavage	| RNApolymerase 14 kDa subunit | Chr2:12642805-12643944 FORWARD LENGTH=1019 | 201606
iso-18-74FNJY7	AT1G31550.2	1	18	1371	1388	GUGUGAGAUUCAUUGAAU	AUUCAAUGAAUCUCCUAC	Cleavage	| GDSL-like Lipase/Acylhydrolase superfamily protein | Chr1:11295509-11297379 REVERSE LENGTH=1406 | 201606
iso-18-74FNJY7	AT1G31550.1	1	18	1362	1379	GUGUGAGAUUCAUUGAAU	AUUCAAUGAAUCUCCUAC	Cleavage	| GDSL-like Lipase/Acylhydrolase superfamily protein | Chr1:11295446-11297379 REVERSE LENGTH=1460 | 201606
iso-18-74FNJY7	AT2G35658.1	1	18	475	492	GUGUGAGAUUCAUUGAAU	AUUCAAUGGAUCUCACUA	Cleavage	| transmembrane protein | Chr2:14990325-14990935 REVERSE LENGTH=500 | 201606
iso-18-74FNJY7	AT2G35658.2	1	18	582	599	GUGUGAGAUUCAUUGAAU	AUUCAAUGGAUCUCACUA	Cleavage	| transmembrane protein | Chr2:14990326-14990931 REVERSE LENGTH=606 | 201606
iso-18-74FNJY7	AT5G61040.1	1	18	2009	2026	GUGUGAGAUUCAUUGAAU	AUUCAAUGAGUCUUACGA	Cleavage	| hypothetical protein | Chr5:24562333-24564979 REVERSE LENGTH=2455 | 201606
iso-18-74FNJY7	AT3G27430.3	1	18	960	977	GUGUGAGAUUCAUUGAAU	AUUCAAUCAAUCUCAUAU	Translation	| N-terminal nucleophile aminohydrolases (Ntn hydrolases) superfamily protein | Chr3:10152479-10155261 FORWARD LENGTH=1169 | 201606
iso-18-74FNJY7	AT3G27430.1	1	18	938	955	GUGUGAGAUUCAUUGAAU	AUUCAAUCAAUCUCAUAU	Translation	| N-terminal nucleophile aminohydrolases (Ntn hydrolases) superfamily protein | Chr3:10152517-10155342 FORWARD LENGTH=1228 | 201606
iso-18-78Z3M6D9	AT5G46340.2	1	18	1728	1745	GUUGGUUGGUCGUCAGGC	GCCUGACGGGCAACCAAA	Cleavage	| O-acetyltransferase family protein | Chr5:18795926-18800115 REVERSE LENGTH=2326 | 201606
iso-18-78Z3M6D9	AT5G46340.1	1	18	1668	1685	GUUGGUUGGUCGUCAGGC	GCCUGACGGGCAACCAAA	Cleavage	| O-acetyltransferase family protein | Chr5:18795737-18800122 REVERSE LENGTH=2455 | 201606
iso-18-78Z3M6D9	AT3G57760.3	1	18	361	378	GUUGGUUGGUCGUCAGGC	GCUUGAUGACCGGCCAGU	Cleavage	| Protein kinase superfamily protein | Chr3:21395617-21397242 FORWARD LENGTH=1399 | 201606
iso-18-78Z3M6D9	AT3G57760.4	1	18	376	393	GUUGGUUGGUCGUCAGGC	GCUUGAUGACCGGCCAGU	Cleavage	| Protein kinase superfamily protein | Chr3:21395593-21397244 FORWARD LENGTH=1416 | 201606
iso-18-78Z3M6D9	AT3G57760.2	1	18	395	412	GUUGGUUGGUCGUCAGGC	GCUUGAUGACCGGCCAGU	Cleavage	| Protein kinase superfamily protein | Chr3:21395618-21397242 FORWARD LENGTH=1433 | 201606
iso-18-78Z3M6D9	AT5G52890.1	1	18	746	763	GUUGGUUGGUCGUCAGGC	GCCUGAUGAUCAUCCAAU	Cleavage	| AT hook motif-containing protein | Chr5:21444793-21447242 REVERSE LENGTH=1599 | 201606
iso-18-78Z3M6D9	AT5G24550.1	1	18	1082	1099	GUUGGUUGGUCGUCAGGC	GCUUCACGACUGACCAAC	Cleavage	| beta glucosidase 32 | Chr5:8392059-8395302 REVERSE LENGTH=1605 | 201606
iso-18-78Z3M6D9	AT3G57760.1	1	18	637	654	GUUGGUUGGUCGUCAGGC	GCUUGAUGACCGGCCAGU	Cleavage	| Protein kinase superfamily protein | Chr3:21395297-21397244 FORWARD LENGTH=1677 | 201606
iso-18-78Z3M6D9	AT5G52890.2	1	18	746	763	GUUGGUUGGUCGUCAGGC	GCCUGAUGAUCAUCCAAU	Cleavage	| AT hook motif-containing protein | Chr5:21444793-21447242 REVERSE LENGTH=1683 | 201606
iso-18-78Z3M6D9	AT5G24540.2	1	18	1083	1100	GUUGGUUGGUCGUCAGGC	GCUUCAUGACCGACCAAC	Cleavage	| beta glucosidase 31 | Chr5:8384805-8388028 REVERSE LENGTH=1771 | 201606
iso-18-790QRDDD	AT4G35810.1	1	18	839	856	GUUUCACCAUGGGACAUC	GAUGUCCCAUGGUGGGAC	Cleavage	| 2-oxoglutarate (2OG) and Fe(II)-dependent oxygenase superfamily protein | Chr4:16968755-16970667 FORWARD LENGTH=1266 | 201606
iso-18-790QRDDD	AT4G35810.2	1	18	839	856	GUUUCACCAUGGGACAUC	GAUGUCCCAUGGUGGGAC	Cleavage	| 2-oxoglutarate (2OG) and Fe(II)-dependent oxygenase superfamily protein | Chr4:16968755-16970667 FORWARD LENGTH=1348 | 201606
iso-18-790QRDDD	AT2G17720.1	1	18	875	892	GUUUCACCAUGGGACAUC	GCUGUCCCAUGGUGGAAC	Cleavage	| 2-oxoglutarate (2OG) and Fe(II)-dependent oxygenase superfamily protein | Chr2:7697311-7699630 FORWARD LENGTH=1426 | 201606
iso-18-790QRDDD	AT2G17720.1	1	18	1008	1025	GUUUCACCAUGGGACAUC	GAUGUCCAGUGGUGAAAG	Translation	| 2-oxoglutarate (2OG) and Fe(II)-dependent oxygenase superfamily protein | Chr2:7697311-7699630 FORWARD LENGTH=1426 | 201606
iso-18-790QRDDD	AT4G29990.2	1	18	106	123	GUUUCACCAUGGGACAUC	AAUGUUUCAUGGUGAAAU	Cleavage	| Leucine-rich repeat transmembrane protein kinase protein | Chr4:14665684-14670030 REVERSE LENGTH=3286 | 201606
iso-18-790QRDDD	AT4G29990.1	1	18	106	123	GUUUCACCAUGGGACAUC	AAUGUUUCAUGGUGAAAU	Cleavage	| Leucine-rich repeat transmembrane protein kinase protein | Chr4:14665684-14670030 REVERSE LENGTH=3341 | 201606
iso-18-790QRDDD	AT1G77590.2	1	18	1830	1847	GUUUCACCAUGGGACAUC	GAUGCCCCGUGGUGAAAU	Cleavage	| long chain acyl-CoA synthetase 9 | Chr1:29148256-29152364 REVERSE LENGTH=2669 | 201606
iso-18-790QRDDD	AT1G77590.1	1	18	1757	1774	GUUUCACCAUGGGACAUC	GAUGCCCCGUGGUGAAAU	Cleavage	| long chain acyl-CoA synthetase 9 | Chr1:29148160-29152395 REVERSE LENGTH=2692 | 201606
iso-18-790QRDDD	AT2G21370.4	1	18	627	644	GUUUCACCAUGGGACAUC	CUUGUCUCAUGGUGGAAC	Cleavage	| xylulose kinase-1 | Chr2:9138055-9140142 REVERSE LENGTH=1328 | 201606
iso-18-790QRDDD	AT2G21370.1	1	18	627	644	GUUUCACCAUGGGACAUC	CUUGUCUCAUGGUGGAAC	Cleavage	| xylulose kinase-1 | Chr2:9137473-9140142 REVERSE LENGTH=1638 | 201606
iso-18-790QRDDD	AT2G21370.2	1	18	614	631	GUUUCACCAUGGGACAUC	CUUGUCUCAUGGUGGAAC	Cleavage	| xylulose kinase-1 | Chr2:9137451-9140125 REVERSE LENGTH=1647 | 201606
iso-18-7BBWXFX	AT4G23540.1	1	18	2043	2060	GUGAAAACGUUGACAAGA	UCUUGUUGAUGUUUUCAC	Cleavage	| ARM repeat superfamily protein | Chr4:12280413-12286486 REVERSE LENGTH=3596 | 201606
iso-18-7BBWXFX	AT1G54990.1	1	18	927	944	GUGAAAACGUUGACAAGA	UUUUGUUAGCGUUUUCGU	Cleavage	| alpha/beta-Hydrolases superfamily protein | Chr1:20511519-20513681 FORWARD LENGTH=1660 | 201606
iso-18-7BBWXFX	AT2G02610.1	1	18	2123	2140	GUGAAAACGUUGACAAGA	UUUUGUCAACGUUUUUCG	Cleavage	| Cysteine/Histidine-rich C1 domain family protein | Chr2:710618-712819 FORWARD LENGTH=2202 | 201606
iso-18-7BBWXFX	AT1G73805.1	1	18	1619	1636	GUGAAAACGUUGACAAGA	ACUUGUUCACGUUUUCAC	Translation	| Calmodulin binding protein-like protein | Chr1:27744790-27749248 REVERSE LENGTH=2397 | 201606
iso-18-7BBWXFX	AT4G25240.1	1	18	426	443	GUGAAAACGUUGACAAGA	UGUUGUUAACGUUUUCAA	Cleavage	| SKU5 similar 1 | Chr4:12930231-12933892 FORWARD LENGTH=2318 | 201606
iso-18-7BBWXFX	AT3G12770.1	1	18	763	780	GUGAAAACGUUGACAAGA	UCUUGUCAGCGUUCUCAA	Cleavage	| mitochondrial editing factor 22 | Chr3:4056953-4059284 REVERSE LENGTH=2250 | 201606
iso-18-7BBWXFX	AT4G25240.2	1	18	344	361	GUGAAAACGUUGACAAGA	UGUUGUUAACGUUUUCAA	Cleavage	| SKU5 similar 1 | Chr4:12930402-12933895 FORWARD LENGTH=2239 | 201606
iso-18-7BBWXFX	AT5G42100.2	1	18	1692	1709	GUGAAAACGUUGACAAGA	GCUUGUUGACGUUUUUGC	Cleavage	| beta-1%2C3-glucanase | Chr5:16829506-16831239 REVERSE LENGTH=1734 | 201606
iso-18-7BBWXFX	AT5G20140.2	1	18	652	669	GUGAAAACGUUGACAAGA	UCUUGUUGAUGUUUUUAA	Cleavage	| SOUL heme-binding family protein | Chr5:6798923-6800977 REVERSE LENGTH=1416 | 201606
iso-18-7BBWXFX	AT5G20140.1	1	18	578	595	GUGAAAACGUUGACAAGA	UCUUGUUGAUGUUUUUAA	Cleavage	| SOUL heme-binding family protein | Chr5:6798832-6800903 REVERSE LENGTH=1363 | 201606
iso-18-7D0NZDDI	AT5G18940.1	1	18	240	257	GUGACACAUUUUGACCAU	UUGGUCAAAAUUUGUCAC	Cleavage	| Mo25 family protein | Chr5:6325534-6328354 FORWARD LENGTH=1733 | 201606
iso-18-7D0NZDDI	AT5G16210.1	1	18	1301	1318	GUGACACAUUUUGACCAU	CUGGUCAAUAUGUGUCAC	Translation	| HEAT repeat-containing protein | Chr5:5290696-5298169 REVERSE LENGTH=4236 | 201606
iso-18-7D0NZDDI	AT2G42885.1	1	18	503	520	GUGACACAUUUUGACCAU	GUGGUCAAAAUGAGUUAC	Cleavage	| Defensin-like (DEFL) family protein | Chr2:17845703-17846603 REVERSE LENGTH=662 | 201606
iso-18-7D0NZDDI	AT3G61160.3	1	18	1064	1081	GUGACACAUUUUGACCAU	GUGGUUGGAGUGUGUCAC	Cleavage	| Protein kinase superfamily protein | Chr3:22635803-22638096 FORWARD LENGTH=1465 | 201606
iso-18-7D0NZDDI	AT3G61160.6	1	18	1072	1089	GUGACACAUUUUGACCAU	GUGGUUGGAGUGUGUCAC	Cleavage	| Protein kinase superfamily protein | Chr3:22635816-22638096 FORWARD LENGTH=1473 | 201606
iso-18-7D0NZDDI	AT3G61160.5	1	18	1051	1068	GUGACACAUUUUGACCAU	GUGGUUGGAGUGUGUCAC	Cleavage	| Protein kinase superfamily protein | Chr3:22635816-22638299 FORWARD LENGTH=1548 | 201606
iso-18-7D0NZDDI	AT3G61160.4	1	18	1051	1068	GUGACACAUUUUGACCAU	GUGGUUGGAGUGUGUCAC	Cleavage	| Protein kinase superfamily protein | Chr3:22635816-22638488 FORWARD LENGTH=1659 | 201606
iso-18-7D0NZDDI	AT3G61160.1	1	18	1051	1068	GUGACACAUUUUGACCAU	GUGGUUGGAGUGUGUCAC	Cleavage	| Protein kinase superfamily protein | Chr3:22635816-22638817 FORWARD LENGTH=1913 | 201606
iso-18-7D0NZDDI	AT3G61160.2	1	18	1072	1089	GUGACACAUUUUGACCAU	GUGGUUGGAGUGUGUCAC	Cleavage	| Protein kinase superfamily protein | Chr3:22635816-22638817 FORWARD LENGTH=1934 | 201606
iso-18-7D0NZDDI	AT2G25760.2	1	18	2284	2301	GUGACACAUUUUGACCAU	AUGGUCGAACUGUGUCAU	Cleavage	| Protein kinase family protein | Chr2:10984808-10988924 REVERSE LENGTH=2613 | 201606
iso-18-7MID99DP	AT1G06430.3	1	18	1444	1461	GUGUCAUGACUGUUCCUG	AAGGAACAGUCAUGACAG	Cleavage	| FTSH protease 8 | Chr1:1960031-1962965 REVERSE LENGTH=2291 | 201606
iso-18-7MID99DP	AT1G06430.1	1	18	1613	1630	GUGUCAUGACUGUUCCUG	AAGGAACAGUCAUGACAG	Cleavage	| FTSH protease 8 | Chr1:1960058-1963189 REVERSE LENGTH=2433 | 201606
iso-18-7MID99DP	AT1G06430.2	1	18	1834	1851	GUGUCAUGACUGUUCCUG	AAGGAACAGUCAUGACAG	Cleavage	| FTSH protease 8 | Chr1:1960031-1962965 REVERSE LENGTH=2681 | 201606
iso-18-7MID99DP	AT4G11970.4	1	18	1285	1302	GUGUCAUGACUGUUCCUG	CAAGAAUAGUCAUGACAC	Cleavage	| YTH family protein | Chr4:7180350-7183113 FORWARD LENGTH=1698 | 201606
iso-18-7MID99DP	AT1G69010.1	1	18	1591	1608	GUGUCAUGACUGUUCCUG	CGGGAGCAGUCGUGGCAC	Cleavage	| BES1-interacting Myc-like protein 2 | Chr1:25941629-25944265 FORWARD LENGTH=1777 | 201606
iso-18-7MID99DP	AT4G11970.1	1	18	1258	1275	GUGUCAUGACUGUUCCUG	CAAGAAUAGUCAUGACAC	Cleavage	| YTH family protein | Chr4:7180377-7183677 FORWARD LENGTH=1931 | 201606
iso-18-7MID99DP	AT1G14170.2	1	18	198	215	GUGUCAUGACUGUUCCUG	GAGGAACAUUCAUGACAC	Translation	| RNA-binding KH domain-containing protein | Chr1:4843234-4845847 REVERSE LENGTH=1753 | 201606
iso-18-7MID99DP	AT2G36590.2	1	18	655	672	GUGUCAUGACUGUUCCUG	CAGGAACAGUCAUGGUUC	Cleavage	| proline transporter 3 | Chr2:15343500-15345673 REVERSE LENGTH=1502 | 201606
iso-18-7MID99DP	AT2G36590.1	1	18	655	672	GUGUCAUGACUGUUCCUG	CAGGAACAGUCAUGGUUC	Cleavage	| proline transporter 3 | Chr2:15343006-15345673 REVERSE LENGTH=1933 | 201606
iso-18-7MID99DP	AT1G64780.1	1	18	1639	1656	GUGUCAUGACUGUUCCUG	CAGGAAUGGACAUGACAC	Cleavage	| ammonium transporter 1%3B2 | Chr1:24060640-24062804 REVERSE LENGTH=2165 | 201606
iso-18-7NBXI8U	AT1G45976.1	1	18	1056	1073	GUGUUAACUAAUUGGACA	UGUCUAAUUAGUUAACAA	Cleavage	| S-ribonuclease binding protein 1 | Chr1:17199314-17200841 FORWARD LENGTH=1196 | 201606
iso-18-7NBXI8U	AT1G76990.1	1	18	2339	2356	GUGUUAACUAAUUGGACA	UGUCCAAUUAGUUUACAC	Cleavage	| ACT domain repeat 3 | Chr1:28932119-28936371 FORWARD LENGTH=2866 | 201606
iso-18-7NBXI8U	AT1G76990.1	1	18	2462	2479	GUGUUAACUAAUUGGACA	UGUCCAAUUAUUUUACAU	Cleavage	| ACT domain repeat 3 | Chr1:28932119-28936371 FORWARD LENGTH=2866 | 201606
iso-18-7NBXI8U	AT1G76990.2	1	18	2450	2467	GUGUUAACUAAUUGGACA	UGUCCAAUUAGUUUACAC	Cleavage	| ACT domain repeat 3 | Chr1:28932868-28936371 FORWARD LENGTH=2977 | 201606
iso-18-7NBXI8U	AT1G76990.2	1	18	2573	2590	GUGUUAACUAAUUGGACA	UGUCCAAUUAUUUUACAU	Cleavage	| ACT domain repeat 3 | Chr1:28932868-28936371 FORWARD LENGTH=2977 | 201606
iso-18-7NBXI8U	AT1G76990.2	1	18	275	292	GUGUUAACUAAUUGGACA	UGUCUAGUUACUUAGUGG	Cleavage	| ACT domain repeat 3 | Chr1:28932868-28936371 FORWARD LENGTH=2977 | 201606
iso-18-7NBXI8U	AT1G76990.3	1	18	2546	2563	GUGUUAACUAAUUGGACA	UGUCCAAUUAGUUUACAC	Cleavage	| ACT domain repeat 3 | Chr1:28932868-28936371 FORWARD LENGTH=3073 | 201606
iso-18-7NBXI8U	AT1G76990.3	1	18	2669	2686	GUGUUAACUAAUUGGACA	UGUCCAAUUAUUUUACAU	Cleavage	| ACT domain repeat 3 | Chr1:28932868-28936371 FORWARD LENGTH=3073 | 201606
iso-18-7NBXI8U	AT1G76990.3	1	18	275	292	GUGUUAACUAAUUGGACA	UGUCUAGUUACUUAGUGG	Cleavage	| ACT domain repeat 3 | Chr1:28932868-28936371 FORWARD LENGTH=3073 | 201606
iso-18-7NBXI8U	AT5G16360.1	1	18	1000	1017	GUGUUAACUAAUUGGACA	AGUCUAAUUAGUUAGCAC	Cleavage	| NC domain-containing protein-like protein | Chr5:5354876-5356353 REVERSE LENGTH=1370 | 201606
iso-18-7NBXI8U	AT2G01910.2	1	18	1381	1398	GUGUUAACUAAUUGGACA	UGUUCGAUUGGUUAACAU	Cleavage	| Microtubule associated protein (MAP65/ASE1) family protein | Chr2:417427-420588 FORWARD LENGTH=2114 | 201606
iso-18-7NBXI8U	AT2G01910.1	1	18	2568	2585	GUGUUAACUAAUUGGACA	UGUUCGAUUGGUUAACAU	Cleavage	| Microtubule associated protein (MAP65/ASE1) family protein | Chr2:416021-420661 FORWARD LENGTH=3374 | 201606
iso-18-7NBXI8U	AT1G05240.1	1	18	2456	2473	GUGUUAACUAAUUGGACA	UGUCCAAUUAGUUUACAA	Cleavage	| Peroxidase superfamily protein | Chr1:1520278-1523023 FORWARD LENGTH=2478 | 201606
iso-18-7NBXI8U	AT2G45290.1	1	18	2844	2861	GUGUUAACUAAUUGGACA	AGUCUAAUUGGUUGACAC	Cleavage	| Transketolase | Chr2:18672497-18676451 FORWARD LENGTH=3328 | 201606
iso-18-7NBXI8U	AT4G28710.1	1	18	4326	4343	GUGUUAACUAAUUGGACA	UGUCCAAUUAUUUAACAG	Cleavage	| Myosin family protein with Dil domain-containing protein | Chr4:14171998-14182168 FORWARD LENGTH=5230 | 201606
iso-18-7O3P86DR	AT1G18830.1	1	18	2928	2945	GUUAACCUAGUCCCAGAC	GUUUGGGACUAGGUUAUG	Cleavage	| Transducin/WD40 repeat-like superfamily protein | Chr1:6489309-6494271 FORWARD LENGTH=2963 | 201606
iso-18-7O3P86DR	AT1G18830.3	1	18	2951	2968	GUUAACCUAGUCCCAGAC	GUUUGGGACUAGGUUAUG	Cleavage	| Transducin/WD40 repeat-like superfamily protein | Chr1:6489268-6494436 FORWARD LENGTH=3067 | 201606
iso-18-7O3P86DR	AT1G18830.2	1	18	2986	3003	GUUAACCUAGUCCCAGAC	GUUUGGGACUAGGUUAUG	Cleavage	| Transducin/WD40 repeat-like superfamily protein | Chr1:6489233-6494634 FORWARD LENGTH=3384 | 201606
iso-18-7O3P86DR	AT1G65320.1	1	18	693	710	GUUAACCUAGUCCCAGAC	UCCUGGGACUAGGUUGAU	Cleavage	| Cystathionine beta-synthase (CBS) family protein | Chr1:24259880-24262998 REVERSE LENGTH=1920 | 201606
iso-18-7O3P86DR	AT5G23450.1	1	18	2994	3011	GUUAACCUAGUCCCAGAC	UUUUUGGACUAGGUUAAC	Cleavage	| long-chain base (LCB) kinase 1 | Chr5:7904383-7909623 REVERSE LENGTH=3310 | 201606
iso-18-7O3P86DR	AT5G23450.2	1	18	3128	3145	GUUAACCUAGUCCCAGAC	UUUUUGGACUAGGUUAAC	Cleavage	| long-chain base (LCB) kinase 1 | Chr5:7904383-7909623 REVERSE LENGTH=3444 | 201606
iso-18-7O3P86DR	AT2G05710.1	1	18	3324	3341	GUUAACCUAGUCCCAGAC	GUCUAGGAUUAGGUUAAA	Cleavage	| aconitase 3 | Chr2:2141329-2146678 FORWARD LENGTH=3563 | 201606
iso-18-7O3P86DR	AT3G19040.1	1	18	4161	4178	GUUAACCUAGUCCCAGAC	CUCUGGGACUAAGUUGAC	Cleavage	| histone acetyltransferase of the TAFII250 family 2 | Chr3:6567083-6575282 REVERSE LENGTH=5435 | 201606
iso-18-7O3P86DR	AT3G19040.2	1	18	4240	4257	GUUAACCUAGUCCCAGAC	CUCUGGGACUAAGUUGAC	Cleavage	| histone acetyltransferase of the TAFII250 family 2 | Chr3:6567021-6575613 REVERSE LENGTH=5576 | 201606
iso-18-7O3P86DR	AT3G32200.1	1	18	207	224	GUUAACCUAGUCCCAGAC	UUCUCGGACUAGGUUAAG	Cleavage	| myosin heavy chain-like protein | Chr3:13171081-13171527 REVERSE LENGTH=447 | 201606
iso-18-7OIMBL0Q	AT1G07980.2	1	18	1298	1315	GUUAAAUGUCAAAUAUUU	AAAUAUUUGACAUUUAAC	Cleavage	| nuclear factor Y%2C subunit C10 | Chr1:2473165-2475013 REVERSE LENGTH=1319 | 201606
iso-18-7OIMBL0Q	AT1G07980.1	1	18	1176	1193	GUUAAAUGUCAAAUAUUU	AAAUAUUUGACAUUUAAC	Cleavage	| nuclear factor Y%2C subunit C10 | Chr1:2473165-2475128 REVERSE LENGTH=1197 | 201606
iso-18-7OIMBL0Q	AT3G05120.1	1	18	1622	1639	GUUAAAUGUCAAAUAUUU	UAAUAUUUGGCAUUUAGC	Cleavage	| alpha/beta-Hydrolases superfamily protein | Chr3:1430363-1432844 FORWARD LENGTH=1914 | 201606
iso-18-7OIMBL0Q	AT1G03520.1	1	18	30	47	GUUAAAUGUCAAAUAUUU	AAAUGUUUGAUGUUUAAA	Cleavage	| Core-2/I-branching beta-1%2C6-N-acetylglucosaminyltransferase family protein | Chr1:877861-880259 REVERSE LENGTH=2137 | 201606
iso-18-7OIMBL0Q	AT3G50590.2	1	18	77	94	GUUAAAUGUCAAAUAUUU	AAAUAUUUGACAUUUUUG	Cleavage	| Transducin/WD40 repeat-like superfamily protein | Chr3:18770872-18779502 FORWARD LENGTH=5354 | 201606
iso-18-7OIMBL0Q	AT3G21230.2	1	18	2022	2039	GUUAAAUGUCAAAUAUUU	AAGUAUUUGGUAUUUGAU	Cleavage	| 4-coumarate:CoA ligase 5 | Chr3:7448040-7452106 REVERSE LENGTH=2142 | 201606
iso-18-7OIMBL0Q	AT3G21230.3	1	18	2003	2020	GUUAAAUGUCAAAUAUUU	AAGUAUUUGGUAUUUGAU	Cleavage	| 4-coumarate:CoA ligase 5 | Chr3:7448040-7452075 REVERSE LENGTH=2123 | 201606
iso-18-7OIMBL0Q	AT3G21230.1	1	18	1943	1960	GUUAAAUGUCAAAUAUUU	AAGUAUUUGGUAUUUGAU	Cleavage	| 4-coumarate:CoA ligase 5 | Chr3:7448040-7452106 REVERSE LENGTH=2063 | 201606
iso-18-7OIMBL0Q	AT3G21230.4	1	18	1933	1950	GUUAAAUGUCAAAUAUUU	AAGUAUUUGGUAUUUGAU	Cleavage	| 4-coumarate:CoA ligase 5 | Chr3:7448040-7452003 REVERSE LENGTH=2053 | 201606
iso-18-7OIMBL0Q	AT3G17780.1	1	18	889	906	GUUAAAUGUCAAAUAUUU	AAGUAUUUGGCAGUUAAC	Cleavage	| B-cell receptor-associated-like protein | Chr3:6086909-6088755 FORWARD LENGTH=1124 | 201606
iso-18-7P7Y7EDS	AT5G66900.3	1	18	2090	2107	GUUAGGUUUGGUGAUGAG	CUCAUUACCAAACCUGAA	Cleavage	| Disease resistance protein (CC-NBS-LRR class) family | Chr5:26714751-26717949 REVERSE LENGTH=2918 | 201606
iso-18-7P7Y7EDS	AT5G66910.1	1	18	2044	2061	GUUAGGUUUGGUGAUGAG	CUCAUUACCAAACCUGAA	Cleavage	| Disease resistance protein (CC-NBS-LRR class) family | Chr5:26718130-26721377 REVERSE LENGTH=2900 | 201606
iso-18-7P7Y7EDS	AT5G66900.2	1	18	1983	2000	GUUAGGUUUGGUGAUGAG	CUCAUUACCAAACCUGAA	Cleavage	| Disease resistance protein (CC-NBS-LRR class) family | Chr5:26714723-26717958 REVERSE LENGTH=2839 | 201606
iso-18-7P7Y7EDS	AT5G66900.1	1	18	1820	1837	GUUAGGUUUGGUGAUGAG	CUCAUUACCAAACCUGAA	Cleavage	| Disease resistance protein (CC-NBS-LRR class) family | Chr5:26714764-26717795 REVERSE LENGTH=2635 | 201606
iso-18-7P7Y7EDS	AT1G04160.2	1	18	3958	3975	GUUAGGUUUGGUGAUGAG	CUCAUCACCAAACCUUGC	Cleavage	| myosin XI B | Chr1:1086170-1096510 FORWARD LENGTH=5282 | 201606
iso-18-7P7Y7EDS	AT1G04160.1	1	18	3958	3975	GUUAGGUUUGGUGAUGAG	CUCAUCACCAAACCUUGC	Cleavage	| myosin XI B | Chr1:1086170-1096510 FORWARD LENGTH=5192 | 201606
iso-18-7P7Y7EDS	AT3G58100.2	1	18	270	287	GUUAGGUUUGGUGAUGAG	CUCAUCAAUAAACCUAAC	Translation	| plasmodesmata callose-binding protein 5 | Chr3:21515170-21517739 REVERSE LENGTH=2180 | 201606
iso-18-7P7Y7EDS	AT3G26500.1	1	18	1556	1573	GUUAGGUUUGGUGAUGAG	UUUAUCACCAAAUCUGAC	Cleavage	| plant intracellular ras group-related LRR 2 | Chr3:9707912-9710100 REVERSE LENGTH=1855 | 201606
iso-18-7P7Y7EDS	AT3G60520.1	1	18	360	377	GUUAGGUUUGGUGAUGAG	CUCAUCACCAAAUCAAAC	Cleavage	| zinc ion-binding protein | Chr3:22361431-22362579 REVERSE LENGTH=822 | 201606
iso-18-7P7Y7EDS	AT3G60520.2	1	18	251	268	GUUAGGUUUGGUGAUGAG	CUCAUCACCAAAUCAAAC	Cleavage	| zinc ion-binding protein | Chr3:22361530-22362359 REVERSE LENGTH=614 | 201606
iso-18-7Q7N9H7	AT3G27250.1	1	18	1758	1775	GUUAUGUGUUUGGCGAAU	AUUUGUUAAACAUAUAAC	Cleavage	| hypothetical protein | Chr3:10061009-10062821 FORWARD LENGTH=1813 | 201606
iso-18-7Q7N9H7	AT3G27250.2	1	18	1645	1662	GUUAUGUGUUUGGCGAAU	AUUUGUUAAACAUAUAAC	Cleavage	| hypothetical protein | Chr3:10061043-10062870 FORWARD LENGTH=1749 | 201606
iso-18-7Q7N9H7	AT1G02205.5	1	18	811	828	GUUAUGUGUUUGGCGAAU	GUUCGCCGGAUACAUAAU	Cleavage	| Fatty acid hydroxylase superfamily | Chr1:418767-422437 FORWARD LENGTH=2976 | 201606
iso-18-7Q7N9H7	AT1G02205.5	1	18	727	744	GUUAUGUGUUUGGCGAAU	GUUUGCGGAGCACAUAGC	Cleavage	| Fatty acid hydroxylase superfamily | Chr1:418767-422437 FORWARD LENGTH=2976 | 201606
iso-18-7Q7N9H7	AT1G02205.2	1	18	1017	1034	GUUAUGUGUUUGGCGAAU	GUUCGCCGGAUACAUAAU	Cleavage	| Fatty acid hydroxylase superfamily | Chr1:418416-422579 FORWARD LENGTH=2705 | 201606
iso-18-7Q7N9H7	AT1G02205.2	1	18	933	950	GUUAUGUGUUUGGCGAAU	GUUUGCGGAGCACAUAGC	Cleavage	| Fatty acid hydroxylase superfamily | Chr1:418416-422579 FORWARD LENGTH=2705 | 201606
iso-18-7Q7N9H7	AT1G02205.4	1	18	816	833	GUUAUGUGUUUGGCGAAU	GUUCGCCGGAUACAUAAU	Cleavage	| Fatty acid hydroxylase superfamily | Chr1:418726-422573 FORWARD LENGTH=2498 | 201606
iso-18-7Q7N9H7	AT1G02205.4	1	18	732	749	GUUAUGUGUUUGGCGAAU	GUUUGCGGAGCACAUAGC	Cleavage	| Fatty acid hydroxylase superfamily | Chr1:418726-422573 FORWARD LENGTH=2498 | 201606
iso-18-7Q7N9H7	AT1G02205.1	1	18	811	828	GUUAUGUGUUUGGCGAAU	GUUCGCCGGAUACAUAAU	Cleavage	| Fatty acid hydroxylase superfamily | Chr1:418767-422437 FORWARD LENGTH=2357 | 201606
iso-18-7Q7N9H7	AT1G02205.1	1	18	727	744	GUUAUGUGUUUGGCGAAU	GUUUGCGGAGCACAUAGC	Cleavage	| Fatty acid hydroxylase superfamily | Chr1:418767-422437 FORWARD LENGTH=2357 | 201606
iso-18-7Q7N9H7	AT1G70650.2	1	18	933	950	GUUAUGUGUUUGGCGAAU	AUUUGUCAAACAUGUAAU	Cleavage	| Ran BP2/NZF zinc finger-like superfamily protein | Chr1:26638075-26642268 FORWARD LENGTH=2190 | 201606
iso-18-7Q7N9H7	AT1G02205.3	1	18	685	702	GUUAUGUGUUUGGCGAAU	GUUCGCCGGAUACAUAAU	Cleavage	| Fatty acid hydroxylase superfamily | Chr1:418748-422258 FORWARD LENGTH=2067 | 201606
iso-18-7Q7N9H7	AT1G02205.3	1	18	601	618	GUUAUGUGUUUGGCGAAU	GUUUGCGGAGCACAUAGC	Cleavage	| Fatty acid hydroxylase superfamily | Chr1:418748-422258 FORWARD LENGTH=2067 | 201606
iso-18-7Q7N9H7	AT1G70650.1	1	18	932	949	GUUAUGUGUUUGGCGAAU	AUUUGUCAAACAUGUAAU	Cleavage	| Ran BP2/NZF zinc finger-like superfamily protein | Chr1:26638076-26640342 FORWARD LENGTH=1699 | 201606
iso-18-7Q7N9H7	AT4G23770.1	1	18	506	523	GUUAUGUGUUUGGCGAAU	AUUUGCUGAACACAUGAU	Cleavage	| hypothetical protein | Chr4:12383164-12384496 REVERSE LENGTH=1213 | 201606
iso-18-7QO9B4DU	AT1G47890.1	1	18	1342	1359	GUUAUGACUCAAAUGGCA	AUCCAUUUGAGUUAUAAC	Cleavage	| receptor like protein 7 | Chr1:17643976-17647107 FORWARD LENGTH=3132 | 201606
iso-18-7QO9B4DU	AT2G39750.1	1	18	1503	1520	GUUAUGACUCAAAUGGCA	UGCUAUUUGAGUCGUGAG	Cleavage	| S-adenosyl-L-methionine-dependent methyltransferases superfamily protein | Chr2:16578824-16582436 REVERSE LENGTH=2402 | 201606
iso-18-7QO9B4DU	AT1G79640.2	1	18	2628	2645	GUUAUGACUCAAAUGGCA	UGUCAUUUGAUUCAUAAA	Cleavage	| Protein kinase superfamily protein | Chr1:29966322-29971640 REVERSE LENGTH=3006 | 201606
iso-18-7QO9B4DU	AT1G79640.2	1	18	2979	2996	GUUAUGACUCAAAUGGCA	UUCUAUUACAGUCAUAAU	Translation	| Protein kinase superfamily protein | Chr1:29966322-29971640 REVERSE LENGTH=3006 | 201606
iso-18-7QO9B4DU	AT1G79640.3	1	18	2509	2526	GUUAUGACUCAAAUGGCA	UGUCAUUUGAUUCAUAAA	Cleavage	| Protein kinase superfamily protein | Chr1:29966313-29971639 REVERSE LENGTH=2896 | 201606
iso-18-7QO9B4DU	AT1G79640.3	1	18	2860	2877	GUUAUGACUCAAAUGGCA	UUCUAUUACAGUCAUAAU	Translation	| Protein kinase superfamily protein | Chr1:29966313-29971639 REVERSE LENGTH=2896 | 201606
iso-18-7QO9B4DU	AT1G79640.4	1	18	2434	2451	GUUAUGACUCAAAUGGCA	UGUCAUUUGAUUCAUAAA	Cleavage	| Protein kinase superfamily protein | Chr1:29966313-29971639 REVERSE LENGTH=2821 | 201606
iso-18-7QO9B4DU	AT1G79640.4	1	18	2785	2802	GUUAUGACUCAAAUGGCA	UUCUAUUACAGUCAUAAU	Translation	| Protein kinase superfamily protein | Chr1:29966313-29971639 REVERSE LENGTH=2821 | 201606
iso-18-7QO9B4DU	AT5G59920.1	1	18	1367	1384	GUUAUGACUCAAAUGGCA	UGCCAUUUUAGUCAUGAA	Translation	| Cysteine/Histidine-rich C1 domain family protein | Chr5:24128491-24131081 FORWARD LENGTH=2591 | 201606
iso-18-7QO9B4DU	AT4G01350.1	1	18	1296	1313	GUUAUGACUCAAAUGGCA	UGCCAUUUUAGUCAUGAA	Translation	| Cysteine/Histidine-rich C1 domain family protein | Chr4:560146-562438 FORWARD LENGTH=2293 | 201606
iso-18-7QO9B4DU	AT5G65380.1	1	18	688	705	GUUAUGACUCAAAUGGCA	CGCCAUUUGGGUCAUACC	Cleavage	| MATE efflux family protein | Chr5:26122937-26126560 REVERSE LENGTH=1973 | 201606
iso-18-7QO9B4DU	AT4G26450.2	1	18	1729	1746	GUUAUGACUCAAAUGGCA	CUUUAUUUGAGUCAUAAU	Cleavage	| hypothetical protein | Chr4:13361869-13365169 FORWARD LENGTH=3063 | 201606
iso-18-7QO9B4DU	AT4G26450.1	1	18	1510	1527	GUUAUGACUCAAAUGGCA	CUUUAUUUGAGUCAUAAU	Cleavage	| hypothetical protein | Chr4:13361972-13365096 FORWARD LENGTH=2771 | 201606
iso-18-7QZZ780Q	AT2G26390.1	1	18	663	680	GUUAUUUUUUGUUGGUUU	AAACUAACAAAAGAUAAC	Cleavage	| Serine protease inhibitor (SERPIN) family protein | Chr2:11228825-11230598 REVERSE LENGTH=1539 | 201606
iso-18-7QZZ780Q	AT1G59980.2	1	18	105	122	GUUAUUUUUUGUUGGUUU	AAAUUAGCAAAAAAUAAC	Cleavage	| ARG1-like 2 | Chr1:22080689-22086845 FORWARD LENGTH=5067 | 201606
iso-18-7QZZ780Q	AT1G63860.4	1	18	3697	3714	GUUAUUUUUUGUUGGUUU	AAAUCAACGAAAAAUAAU	Cleavage	| Disease resistance protein (TIR-NBS-LRR class) family | Chr1:23701423-23706005 REVERSE LENGTH=3749 | 201606
iso-18-7QZZ780Q	AT1G63860.3	1	18	3606	3623	GUUAUUUUUUGUUGGUUU	AAAUCAACGAAAAAUAAU	Cleavage	| Disease resistance protein (TIR-NBS-LRR class) family | Chr1:23701408-23706005 REVERSE LENGTH=3673 | 201606
iso-18-7QZZ780Q	AT1G59980.3	1	18	7	24	GUUAUUUUUUGUUGGUUU	AAAUUAGCAAAAAAUAAC	Cleavage	| ARG1-like 2 | Chr1:22080787-22083651 FORWARD LENGTH=1834 | 201606
iso-18-7QZZ780Q	AT1G59980.1	1	18	105	122	GUUAUUUUUUGUUGGUUU	AAAUUAGCAAAAAAUAAC	Cleavage	| ARG1-like 2 | Chr1:22080689-22083651 FORWARD LENGTH=1785 | 201606
iso-18-7QZZ780Q	AT3G16920.2	1	18	953	970	GUUAUUUUUUGUUGGUUU	AAGCCAACAAAGAAUGAC	Cleavage	| chitinase-like protein | Chr3:5776264-5778052 REVERSE LENGTH=1612 | 201606
iso-18-7QZZ780Q	AT3G16920.2	1	18	37	55	GUUAUUUUUUG-UUGGUUU	AAACCAAGCAAAAAAAAAC	Translation	| chitinase-like protein | Chr3:5776264-5778052 REVERSE LENGTH=1612 | 201606
iso-18-7QZZ780Q	AT3G16920.1	1	18	742	759	GUUAUUUUUUGUUGGUUU	AAGCCAACAAAGAAUGAC	Cleavage	| chitinase-like protein | Chr3:5776663-5777841 REVERSE LENGTH=1002 | 201606
iso-18-7QZZ780Q	AT3G18040.3	1	18	57	74	GUUAUUUUUUGUUGGUUU	CAGCCAACAAAAAAUAAU	Cleavage	| MAP kinase 9 | Chr3:6174239-6178526 FORWARD LENGTH=2557 | 201606
iso-18-7QZZ780Q	AT3G18040.4	1	18	57	74	GUUAUUUUUUGUUGGUUU	CAGCCAACAAAAAAUAAU	Cleavage	| MAP kinase 9 | Chr3:6174239-6178534 FORWARD LENGTH=2478 | 201606
iso-18-7S601UD9	AT1G13700.3	1	18	601	618	GUUCGGGAAGAGUGAGGC	GCCUCACUCUUCCCGAAC	Cleavage	| 6-phosphogluconolactonase 1 | Chr1:4694475-4696023 REVERSE LENGTH=915 | 201606
iso-18-7S601UD9	AT1G13700.1	1	18	616	633	GUUCGGGAAGAGUGAGGC	GCCUCACUCUUCCCGAAC	Cleavage	| 6-phosphogluconolactonase 1 | Chr1:4694372-4695723 REVERSE LENGTH=1033 | 201606
iso-18-7S601UD9	AT1G13700.2	1	18	830	847	GUUCGGGAAGAGUGAGGC	GCCUCACUCUUCCCGAAC	Cleavage	| 6-phosphogluconolactonase 1 | Chr1:4694475-4696023 REVERSE LENGTH=1144 | 201606
iso-18-7S601UD9	AT5G63630.1	1	18	5	22	GUUCGGGAAGAGUGAGGC	GCCUCACUCUUACUGAAC	Cleavage	| P-loop containing nucleoside triphosphate hydrolases superfamily protein | Chr5:25472445-25475866 REVERSE LENGTH=2274 | 201606
iso-18-7S601UD9	AT5G63630.2	1	18	66	83	GUUCGGGAAGAGUGAGGC	GCCUCACUCUUACUGAAC	Cleavage	| P-loop containing nucleoside triphosphate hydrolases superfamily protein | Chr5:25472447-25475927 REVERSE LENGTH=2451 | 201606
iso-18-7S601UD9	AT3G26850.1	1	18	1443	1460	GUUCGGGAAGAGUGAGGC	GUCUUACUUUUCUUGAAC	Cleavage	| histone-lysine N-methyltransferase | Chr3:9896231-9898006 REVERSE LENGTH=1461 | 201606
iso-18-7S601UD9	AT1G71730.1	1	18	292	309	GUUCGGGAAGAGUGAGGC	GCUUCAUUCUUCCUGGAA	Cleavage	| hypothetical protein | Chr1:26985969-26986909 REVERSE LENGTH=941 | 201606
iso-18-7S601UD9	AT5G10230.1	1	18	1007	1024	GUUCGGGAAGAGUGAGGC	UUCUCGCUCUUCUCGGAC	Cleavage	| annexin 7 | Chr5:3209497-3211483 REVERSE LENGTH=1279 | 201606
iso-18-7S601UD9	AT1G70170.1	1	18	739	756	GUUCGGGAAGAGUGAGGC	ACUUCACUCUUUCCGAGU	Cleavage	| matrix metalloproteinase | Chr1:26423874-26425356 FORWARD LENGTH=1483 | 201606
iso-18-7S601UD9	AT1G70170.1	1	18	189	206	GUUCGGGAAGAGUGAGGC	GCCUGGUUCUUCCCUAAC	Cleavage	| matrix metalloproteinase | Chr1:26423874-26425356 FORWARD LENGTH=1483 | 201606
iso-18-7S601UD9	AT1G08050.1	1	18	326	343	GUUCGGGAAGAGUGAGGC	GUCUCACUCUUCCCAAAA	Cleavage	| Zinc finger (C3HC4-type RING finger) family protein | Chr1:2498794-2501581 REVERSE LENGTH=2490 | 201606
iso-18-7UIMDW01	AT4G04985.1	1	18	259	276	GUUGAAUGUCAAUGUUAC	GUAACAUUGACAUUCUAC	Cleavage	| Eukaryotic aspartyl protease family protein | Chr4:2548995-2549471 REVERSE LENGTH=477 | 201606
iso-18-7UIMDW01	AT3G59880.1	1	18	387	404	GUUGAAUGUCAAUGUUAC	AUAACGUUGAUGUUCAAC	Cleavage	| hypothetical protein | Chr3:22120876-22121957 FORWARD LENGTH=1082 | 201606
iso-18-7UIMDW01	AT4G00660.2	1	18	1675	1692	GUUGAAUGUCAAUGUUAC	GUGGUAUUGACAUUCAAG	Cleavage	| RNAhelicase-like 8 | Chr4:274252-278737 FORWARD LENGTH=2809 | 201606
iso-18-7UIMDW01	AT4G00660.1	1	18	1670	1687	GUUGAAUGUCAAUGUUAC	GUGGUAUUGACAUUCAAG	Cleavage	| RNAhelicase-like 8 | Chr4:274257-278737 FORWARD LENGTH=2847 | 201606
iso-18-7UIMDW01	AT2G05070.1	1	18	994	1011	GUUGAAUGUCAAUGUUAC	GUAAUAUUGACGUUUGAU	Cleavage	| photosystem II light harvesting complex protein 2.2 | Chr2:1799234-1800472 REVERSE LENGTH=1143 | 201606
iso-18-7UIMDW01	AT2G17290.1	1	18	579	596	GUUGAAUGUCAAUGUUAC	GUAACGUUGACAAUCAAU	Cleavage	| Calcium-dependent protein kinase family protein | Chr2:7516330-7519662 FORWARD LENGTH=2446 | 201606
iso-18-7UIMDW01	AT1G13350.2	1	18	1788	1805	GUUGAAUGUCAAUGUUAC	GCAACAUUGGUAUUCAAC	Cleavage	| Protein kinase superfamily protein | Chr1:4572419-4576632 REVERSE LENGTH=2535 | 201606
iso-18-7UIMDW01	AT2G17290.2	1	18	778	795	GUUGAAUGUCAAUGUUAC	GUAACGUUGACAAUCAAU	Cleavage	| Calcium-dependent protein kinase family protein | Chr2:7516330-7519662 FORWARD LENGTH=2645 | 201606
iso-18-7UIMDW01	AT1G13350.1	1	18	1786	1803	GUUGAAUGUCAAUGUUAC	GCAACAUUGGUAUUCAAC	Cleavage	| Protein kinase superfamily protein | Chr1:4572304-4576711 REVERSE LENGTH=2648 | 201606
iso-18-7UIMDW01	AT1G13350.3	1	18	1926	1943	GUUGAAUGUCAAUGUUAC	GCAACAUUGGUAUUCAAC	Cleavage	| Protein kinase superfamily protein | Chr1:4572419-4576632 REVERSE LENGTH=2673 | 201606
iso-18-7UPLFD0H	AT1G14660.1	1	18	1138	1155	GUUGAGCAUAAGAACUAG	CUAGUUUUUAUGCUCAGU	Cleavage	| Na+/H+ exchanger 8 | Chr1:5031943-5036610 REVERSE LENGTH=2662 | 201606
iso-18-7UPLFD0H	AT1G14660.2	1	18	1005	1022	GUUGAGCAUAAGAACUAG	CUAGUUUUUAUGCUCAGU	Cleavage	| Na+/H+ exchanger 8 | Chr1:5031950-5036477 REVERSE LENGTH=2453 | 201606
iso-18-7UPLFD0H	AT3G58620.2	1	18	2194	2211	GUUGAGCAUAAGAACUAG	CUUGUUCUUAUGCUCAAU	Cleavage	| tetratricopetide-repeat thioredoxin-like 4 | Chr3:21680108-21683267 FORWARD LENGTH=2730 | 201606
iso-18-7UPLFD0H	AT3G58620.2	1	18	1341	1358	GUUGAGCAUAAGAACUAG	CUGAUUCUUCUCCUCAGC	Cleavage	| tetratricopetide-repeat thioredoxin-like 4 | Chr3:21680108-21683267 FORWARD LENGTH=2730 | 201606
iso-18-7UPLFD0H	AT3G11910.1	1	18	3883	3900	GUUGAGCAUAAGAACUAG	AUAGUUUUUAUGUUCAAU	Cleavage	| ubiquitin-specific protease 13 | Chr3:3761054-3770489 REVERSE LENGTH=4251 | 201606
iso-18-7UPLFD0H	AT3G11910.4	1	18	3954	3971	GUUGAGCAUAAGAACUAG	AUAGUUUUUAUGUUCAAU	Cleavage	| ubiquitin-specific protease 13 | Chr3:3761388-3770563 REVERSE LENGTH=3988 | 201606
iso-18-7UPLFD0H	AT5G15310.3	1	18	1336	1353	GUUGAGCAUAAGAACUAG	CUAGUUUUUGUGCUUAAA	Cleavage	| myb domain protein 16 | Chr5:4974671-4976470 FORWARD LENGTH=1650 | 201606
iso-18-7UPLFD0H	AT5G15310.1	1	18	1254	1271	GUUGAGCAUAAGAACUAG	CUAGUUUUUGUGCUUAAA	Cleavage	| myb domain protein 16 | Chr5:4974671-4976470 FORWARD LENGTH=1568 | 201606
iso-18-7UPLFD0H	AT5G15310.4	1	18	1331	1348	GUUGAGCAUAAGAACUAG	CUAGUUUUUGUGCUUAAA	Cleavage	| myb domain protein 16 | Chr5:4974671-4976297 FORWARD LENGTH=1472 | 201606
iso-18-7UPLFD0H	AT5G15310.2	1	18	1221	1238	GUUGAGCAUAAGAACUAG	CUAGUUUUUGUGCUUAAA	Cleavage	| myb domain protein 16 | Chr5:4974671-4976227 FORWARD LENGTH=1292 | 201606
iso-18-7UPLFD0H	AT2G26840.2	1	18	448	465	GUUGAGCAUAAGAACUAG	UUGGUUCUUAUGCUCAGA	Cleavage	| MutS2 | Chr2:11447197-11448949 REVERSE LENGTH=1208 | 201606
iso-18-7UPLFD0H	AT2G26840.2	1	18	392	409	GUUGAGCAUAAGAACUAG	CUUCUUCUUUUGCUCAGA	Cleavage	| MutS2 | Chr2:11447197-11448949 REVERSE LENGTH=1208 | 201606
iso-18-7XUP8B03	AT5G64080.2	1	18	774	791	GUUUAUACAGUCAAAUCU	AGAUUUGGCUGUAUGAAA	Cleavage	| Bifunctional inhibitor/lipid-transfer protein/seed storage 2S albumin superfamily protein | Chr5:25645209-25646845 REVERSE LENGTH=1010 | 201606
iso-18-7XUP8B03	AT5G64080.1	1	18	786	803	GUUUAUACAGUCAAAUCU	AGAUUUGGCUGUAUGAAA	Cleavage	| Bifunctional inhibitor/lipid-transfer protein/seed storage 2S albumin superfamily protein | Chr5:25645209-25646845 REVERSE LENGTH=1022 | 201606
iso-18-7XUP8B03	AT1G11610.2	1	18	1533	1550	GUUUAUACAGUCAAAUCU	AGAUUUGAAUGUAUAGAC	Translation	| cytochrome P450%2C family 71%2C subfamily A%2C polypeptide 18 | Chr1:3906862-3909338 REVERSE LENGTH=1683 | 201606
iso-18-7XUP8B03	AT4G37310.1	1	18	1827	1844	GUUUAUACAGUCAAAUCU	AGAUUUGAUUUUAUAAAU	Cleavage	| cytochrome P450%2C family 81%2C subfamily H%2C polypeptide 1 | Chr4:17555899-17559104 REVERSE LENGTH=2081 | 201606
iso-18-7XUP8B03	AT4G37310.1	1	18	135	152	GUUUAUACAGUCAAAUCU	UUAUUUGACUUUGUAAAU	Cleavage	| cytochrome P450%2C family 81%2C subfamily H%2C polypeptide 1 | Chr4:17555899-17559104 REVERSE LENGTH=2081 | 201606
iso-18-7XUP8B03	AT3G50420.2	1	18	766	783	GUUUAUACAGUCAAAUCU	AUAUUUGACUGUGUAAAU	Cleavage	| Pentatricopeptide repeat (PPR) superfamily protein | Chr3:18710871-18713649 REVERSE LENGTH=2310 | 201606
iso-18-7XUP8B03	AT3G46790.1	1	18	782	799	GUUUAUACAGUCAAAUCU	AGAUUUGGCUGUGUGGAU	Cleavage	| Tetratricopeptide repeat (TPR)-like superfamily protein | Chr3:17231681-17234045 REVERSE LENGTH=2365 | 201606
iso-18-7XUP8B03	AT3G50420.1	1	18	766	783	GUUUAUACAGUCAAAUCU	AUAUUUGACUGUGUAAAU	Cleavage	| Pentatricopeptide repeat (PPR) superfamily protein | Chr3:18710871-18713649 REVERSE LENGTH=2385 | 201606
iso-18-7XUP8B03	AT5G05560.3	1	18	4640	4657	GUUUAUACAGUCAAAUCU	UUGUUUGACUGUAUAAGC	Cleavage	| E3 ubiquitin ligase | Chr5:1641939-1654795 FORWARD LENGTH=5283 | 201606
iso-18-7XUP8B03	AT5G05560.2	1	18	6136	6153	GUUUAUACAGUCAAAUCU	UUGUUUGACUGUAUAAGC	Cleavage	| E3 ubiquitin ligase | Chr5:1640098-1654830 FORWARD LENGTH=6814 | 201606
iso-18-7XUP8B03	AT3G43430.1	1	18	861	878	GUUUAUACAGUCAAAUCU	UGAUUUGAUUGUAUAUAC	Cleavage	| RING/U-box superfamily protein | Chr3:15354535-15355494 REVERSE LENGTH=960 | 201606
iso-18-7Z1JUBD2	AT1G11490.1	1	18	1004	1021	GUUUUAGGGCUAAAACCA	UGGUUUCAGUCCUAAAAC	Cleavage	| zinc finger (C2H2 type) family protein | Chr1:3868884-3870525 REVERSE LENGTH=1310 | 201606
iso-18-7Z1JUBD2	AT1G11490.2	1	18	1035	1052	GUUUUAGGGCUAAAACCA	UGGUUUCAGUCCUAAAAC	Cleavage	| zinc finger (C2H2 type) family protein | Chr1:3868884-3870308 REVERSE LENGTH=1341 | 201606
iso-18-7Z1JUBD2	AT2G40330.1	1	18	1257	1274	GUUUUAGGGCUAAAACCA	UGGUUUUACCCUUAAAAC	Translation	| PYR1-like 6 | Chr2:16844588-16846194 REVERSE LENGTH=1607 | 201606
iso-18-7Z1JUBD2	AT1G64440.1	1	18	1247	1264	GUUUUAGGGCUAAAACCA	AGGUUUUAGCUUUAAAGC	Cleavage	| NAD(P)-binding Rossmann-fold superfamily protein | Chr1:23936975-23939899 FORWARD LENGTH=1508 | 201606
iso-18-7Z1JUBD2	AT4G19070.2	1	18	215	232	GUUUUAGGGCUAAAACCA	UGGUUUUGGCCCUGAGGU	Cleavage	| Putative membrane lipoprotein | Chr4:10446340-10448218 REVERSE LENGTH=1038 | 201606
iso-18-7Z1JUBD2	AT4G10240.1	1	18	781	798	GUUUUAGGGCUAAAACCA	UAGUUUUAGCUCUGAAAC	Cleavage	| B-box zinc finger family protein | Chr4:6368829-6369950 REVERSE LENGTH=1051 | 201606
iso-18-7Z1JUBD2	AT4G19070.1	1	18	262	279	GUUUUAGGGCUAAAACCA	UGGUUUUGGCCCUGAGGU	Cleavage	| Putative membrane lipoprotein | Chr4:10446340-10448218 REVERSE LENGTH=1085 | 201606
iso-18-7Z1JUBD2	AT1G23350.1	1	18	404	421	GUUUUAGGGCUAAAACCA	UGGUUUUAGCCUUAACAU	Cleavage	| Plant invertase/pectin methylesterase inhibitor superfamily protein | Chr1:8293020-8294264 REVERSE LENGTH=1245 | 201606
iso-18-7Z1JUBD2	AT1G11840.3	1	18	239	256	GUUUUAGGGCUAAAACCA	UGGUUUUGGACCUGAAAC	Cleavage	| glyoxalase/bleomycin resistance protein/dioxygenase superfamily protein | Chr1:3995415-3997853 FORWARD LENGTH=1249 | 201606
iso-18-7Z1JUBD2	AT1G11840.4	1	18	262	279	GUUUUAGGGCUAAAACCA	UGGUUUUGGACCUGAAAC	Cleavage	| glyoxalase/bleomycin resistance protein/dioxygenase superfamily protein | Chr1:3995418-3997853 FORWARD LENGTH=1272 | 201606
iso-18-7Z7WOU00	AT5G60300.1	1	18	2370	2387	GUUUUGUUGUGACGAGUG	CACUUGUCGCAACAAAAU	Cleavage	| Concanavalin A-like lectin protein kinase family protein | Chr5:24264715-24267554 FORWARD LENGTH=2840 | 201606
iso-18-7Z7WOU00	AT5G60300.2	1	18	2498	2515	GUUUUGUUGUGACGAGUG	CACUUGUCGCAACAAAAU	Cleavage	| Concanavalin A-like lectin protein kinase family protein | Chr5:24264488-24267210 FORWARD LENGTH=2624 | 201606
iso-18-7Z7WOU00	AT1G80070.1	1	18	912	929	GUUUUGUUGUGACGAGUG	CACUCGUUAAAACAAAAC	Cleavage	| Pre-mRNA-processing-splicing factor | Chr1:30117847-30127811 FORWARD LENGTH=7522 | 201606
iso-18-7Z7WOU00	AT1G17440.1	1	18	1238	1255	GUUUUGUUGUGACGAGUG	CAAUUGUCACAGCAAAAC	Cleavage	| Transcription initiation factor TFIID subunit A | Chr1:5983984-5987934 REVERSE LENGTH=2647 | 201606
iso-18-7Z7WOU00	AT1G18550.1	1	18	1288	1305	GUUUUGUUGUGACGAGUG	UACUCGUUGCAAUGAAAC	Cleavage	| ATP binding microtubule motor family protein | Chr1:6381441-6384587 REVERSE LENGTH=2640 | 201606
iso-18-7Z7WOU00	AT1G17440.2	1	18	1075	1092	GUUUUGUUGUGACGAGUG	CAAUUGUCACAGCAAAAC	Cleavage	| Transcription initiation factor TFIID subunit A | Chr1:5984161-5987771 REVERSE LENGTH=2406 | 201606
iso-18-7Z7WOU00	AT1G02030.1	1	18	440	457	GUUUUGUUGUGACGAGUG	UAGUCGUUACAACAAAAC	Cleavage	| C2H2-like zinc finger protein | Chr1:355124-357258 REVERSE LENGTH=2135 | 201606
iso-18-7Z7WOU00	AT5G61450.1	1	18	1585	1602	GUUUUGUUGUGACGAGUG	CACUCGUUAUAAAAAAAC	Cleavage	| P-loop containing nucleoside triphosphate hydrolases superfamily protein | Chr5:24709862-24713010 REVERSE LENGTH=1850 | 201606
iso-18-7Z7WOU00	AT2G14530.1	1	18	392	409	GUUUUGUUGUGACGAGUG	UAUUCGUAACAACAAAAC	Translation	| TRICHOME BIREFRINGENCE-LIKE 13 | Chr2:6187371-6190380 FORWARD LENGTH=1595 | 201606
iso-18-7Z7WOU00	AT5G18260.1	1	18	304	321	GUUUUGUUGUGACGAGUG	CACUGGUUACAACAAAAU	Cleavage	| RING/U-box superfamily protein | Chr5:6036202-6038106 REVERSE LENGTH=1427 | 201606
iso-18-7ZDNZP0P	AT1G02990.3	1	18	2763	2780	GUUUUAAGUUUUUAGUUG	CAAUUGAAAACUUAAAAC	Cleavage	| hypothetical protein | Chr1:681396-687315 REVERSE LENGTH=4379 | 201606
iso-18-7ZDNZP0P	AT1G02990.6	1	18	2771	2788	GUUUUAAGUUUUUAGUUG	CAAUUGAAAACUUAAAAC	Cleavage	| hypothetical protein | Chr1:681396-687315 REVERSE LENGTH=4387 | 201606
iso-18-7ZDNZP0P	AT1G02990.1	1	18	2755	2772	GUUUUAAGUUUUUAGUUG	CAAUUGAAAACUUAAAAC	Cleavage	| hypothetical protein | Chr1:681396-687315 REVERSE LENGTH=4426 | 201606
iso-18-7ZDNZP0P	AT1G02990.2	1	18	2860	2877	GUUUUAAGUUUUUAGUUG	CAAUUGAAAACUUAAAAC	Cleavage	| hypothetical protein | Chr1:681373-687315 REVERSE LENGTH=4499 | 201606
iso-18-7ZDNZP0P	AT1G02990.4	1	18	2921	2938	GUUUUAAGUUUUUAGUUG	CAAUUGAAAACUUAAAAC	Cleavage	| hypothetical protein | Chr1:681331-687368 REVERSE LENGTH=4602 | 201606
iso-18-7ZDNZP0P	AT1G02990.5	1	18	2938	2955	GUUUUAAGUUUUUAGUUG	CAAUUGAAAACUUAAAAC	Cleavage	| hypothetical protein | Chr1:681369-687385 REVERSE LENGTH=4752 | 201606
iso-18-7ZDNZP0P	AT2G26830.1	1	18	179	196	GUUUUAAGUUUUUAGUUG	AAAUUAAAAACUUAAAAC	Cleavage	| Protein kinase superfamily protein | Chr2:11443241-11447171 FORWARD LENGTH=1696 | 201606
iso-18-7ZDNZP0P	AT2G04800.4	1	18	360	377	GUUUUAAGUUUUUAGUUG	UAGUUAAAAGCUUAAAAC	Cleavage	| hypothetical protein | Chr2:1687194-1687880 REVERSE LENGTH=538 | 201606
iso-18-7ZDNZP0P	AT2G04800.1	1	18	396	413	GUUUUAAGUUUUUAGUUG	UAGUUAAAAGCUUAAAAC	Cleavage	| hypothetical protein | Chr2:1687173-1687939 REVERSE LENGTH=595 | 201606
iso-18-7ZDNZP0P	AT2G04800.3	1	18	463	480	GUUUUAAGUUUUUAGUUG	UAGUUAAAAGCUUAAAAC	Cleavage	| hypothetical protein | Chr2:1687173-1687939 REVERSE LENGTH=662 | 201606
iso-18-80YMOWD9	AT1G33120.1	1	18	340	357	UCAAGUUAUCGACGUGGC	GCCACGUCGAUAACUUGA	Cleavage	| Ribosomal protein L6 family | Chr1:12010879-12012547 FORWARD LENGTH=1016 | 201606
iso-18-80YMOWD9	AT1G33140.1	1	18	368	385	UCAAGUUAUCGACGUGGC	GCCACGUCGAUAACUUGA	Cleavage	| Ribosomal protein L6 family | Chr1:12023225-12024783 FORWARD LENGTH=1001 | 201606
iso-18-80YMOWD9	AT3G08780.2	1	18	191	208	UCAAGUUAUCGACGUGGC	GUGACGUCGAUGGCUUGA	Cleavage	| BRISC complex subunit Abro1-like protein | Chr3:2666063-2667560 REVERSE LENGTH=1498 | 201606
iso-18-80YMOWD9	AT3G08780.1	1	18	191	208	UCAAGUUAUCGACGUGGC	GUGACGUCGAUGGCUUGA	Cleavage	| BRISC complex subunit Abro1-like protein | Chr3:2666063-2667560 REVERSE LENGTH=1363 | 201606
iso-18-80YMOWD9	AT5G61180.1	1	18	1288	1305	UCAAGUUAUCGACGUGGC	CCCACGUUGAUAACUUUU	Cleavage	| Putative endonuclease or glycosyl hydrolase | Chr5:24612867-24614471 FORWARD LENGTH=1351 | 201606
iso-18-80YMOWD9	AT1G15230.1	1	18	410	427	UCAAGUUAUCGACGUGGC	GCUGCGUUGAUGGUUUGA	Cleavage	| hypothetical protein | Chr1:5242073-5243262 REVERSE LENGTH=1190 | 201606
iso-18-80YMOWD9	AT2G19290.1	1	18	191	208	UCAAGUUAUCGACGUGGC	GUCACUUCGGUAACUUGG	Cleavage	| hypothetical protein | Chr2:8365919-8367022 REVERSE LENGTH=228 | 201606
iso-18-80YMOWD9	AT3G20150.1	1	18	1035	1052	UCAAGUUAUCGACGUGGC	UCUAUGUCGAGAACUUGA	Cleavage	| Kinesin motor family protein | Chr3:7031171-7037010 FORWARD LENGTH=4043 | 201606
iso-18-80YMOWD9	AT3G20150.2	1	18	922	939	UCAAGUUAUCGACGUGGC	UCUAUGUCGAGAACUUGA	Cleavage	| Kinesin motor family protein | Chr3:7031284-7037010 FORWARD LENGTH=4013 | 201606
iso-18-80YMOWD9	AT1G58215.1	1	18	92	109	UCAAGUUAUCGACGUGGC	CUUACGUUGAUGACUUGG	Cleavage	| spindle pole body component 110 | Chr1:21554927-21558187 FORWARD LENGTH=3133 | 201606
iso-18-82230FU	AT1G21510.1	1	18	1272	1289	UCAGACAAGUACACAACA	UGUUGUGUAAUUGUUUGA	Cleavage	| TPRXL | Chr1:7531312-7532745 REVERSE LENGTH=1434 | 201606
iso-18-82230FU	AT5G03200.1	1	18	1028	1045	UCAGACAAGUACACAACA	UGUUGUAUGCUUGUCUGA	Cleavage	| RING/U-box superfamily protein | Chr5:760319-761840 REVERSE LENGTH=1318 | 201606
iso-18-82230FU	AT5G35980.3	1	18	52	69	UCAGACAAGUACACAACA	UGUUGUGUAUCUGUCUGG	Cleavage	| YAK1-like protein 1 | Chr5:14129607-14136324 FORWARD LENGTH=3256 | 201606
iso-18-82230FU	AT1G73980.3	1	18	35	52	UCAGACAAGUACACAACA	UGUUGAGUAUUUGUUUGA	Cleavage	| Phosphoribulokinase / Uridine kinase family | Chr1:27820060-27823902 REVERSE LENGTH=2447 | 201606
iso-18-82230FU	AT1G06440.1	1	18	1738	1755	UCAGACAAGUACACAACA	UGUUGUGUACUUUUUUGG	Cleavage	| Ubiquitin carboxyl-terminal hydrolase family protein | Chr1:1963301-1965209 REVERSE LENGTH=1909 | 201606
iso-18-82230FU	AT3G47360.1	1	18	1231	1248	UCAGACAAGUACACAACA	GGUUGUGUACUUGUCUUC	Cleavage	| hydroxysteroid dehydrogenase 3 | Chr3:17450852-17452949 FORWARD LENGTH=1296 | 201606
iso-18-82230FU	AT2G29170.1	1	18	545	562	UCAGACAAGUACACAACA	UGUUGUGUAUUUGUUGGA	Cleavage	| NAD(P)-binding Rossmann-fold superfamily protein | Chr2:12541650-12542465 REVERSE LENGTH=723 | 201606
iso-18-82230FU	AT1G32460.1	1	18	605	622	UCAGACAAGUACACAACA	UAUUGUGUGCUUGUUUGA	Cleavage	| hypothetical protein | Chr1:11738118-11739326 FORWARD LENGTH=659 | 201606
iso-18-82230FU	AT2G44900.2	1	18	876	893	UCAGACAAGUACACAACA	AGUUGUUUACUUGUUUGA	Cleavage	| ARABIDILLO-1 | Chr2:18511313-18516468 REVERSE LENGTH=3905 | 201606
iso-18-82230FU	AT2G44900.1	1	18	764	781	UCAGACAAGUACACAACA	AGUUGUUUACUUGUUUGA	Cleavage	| ARABIDILLO-1 | Chr2:18511313-18516468 REVERSE LENGTH=3793 | 201606
iso-18-8349WZD2	AT2G20250.3	1	18	991	1008	UCAGUCUCUCUCUUUCCA	UGGAAAGGGAGAGAUUGA	Cleavage	| hypothetical protein | Chr2:8733750-8736577 REVERSE LENGTH=2026 | 201606
iso-18-8349WZD2	AT2G20250.2	1	18	1011	1028	UCAGUCUCUCUCUUUCCA	UGGAAAGGGAGAGAUUGA	Cleavage	| hypothetical protein | Chr2:8733285-8736597 REVERSE LENGTH=2591 | 201606
iso-18-8349WZD2	AT2G20250.1	1	18	1011	1028	UCAGUCUCUCUCUUUCCA	UGGAAAGGGAGAGAUUGA	Cleavage	| hypothetical protein | Chr2:8733285-8736597 REVERSE LENGTH=2670 | 201606
iso-18-8349WZD2	AT5G04750.2	1	18	208	225	UCAGUCUCUCUCUUUCCA	UGGAGAGGGAGAGACUGG	Cleavage	| F1F0-ATPase inhibitor protein | Chr5:1372169-1373599 FORWARD LENGTH=546 | 201606
iso-18-8349WZD2	AT5G04750.2	1	18	84	101	UCAGUCUCUCUCUUUCCA	UGGGGAGAGGCAGAUUGG	Cleavage	| F1F0-ATPase inhibitor protein | Chr5:1372169-1373599 FORWARD LENGTH=546 | 201606
iso-18-8349WZD2	AT5G04750.1	1	18	253	270	UCAGUCUCUCUCUUUCCA	UGGAGAGGGAGAGACUGG	Cleavage	| F1F0-ATPase inhibitor protein | Chr5:1372134-1373619 FORWARD LENGTH=611 | 201606
iso-18-8349WZD2	AT5G04750.1	1	18	119	136	UCAGUCUCUCUCUUUCCA	UGGGGAGAGGCAGAUUGG	Cleavage	| F1F0-ATPase inhibitor protein | Chr5:1372134-1373619 FORWARD LENGTH=611 | 201606
iso-18-8349WZD2	AT1G01290.2	1	18	1174	1191	UCAGUCUCUCUCUUUCCA	UGGGAAGAGAGAGAUUGG	Cleavage	| cofactor of nitrate reductase and xanthine dehydrogenase 3 | Chr1:114202-116407 FORWARD LENGTH=1400 | 201606
iso-18-8349WZD2	AT1G01290.1	1	18	1795	1812	UCAGUCUCUCUCUUUCCA	UGGGAAGAGAGAGAUUGG	Cleavage	| cofactor of nitrate reductase and xanthine dehydrogenase 3 | Chr1:114202-116407 FORWARD LENGTH=2021 | 201606
iso-18-8349WZD2	AT1G71920.3	1	18	1023	1040	UCAGUCUCUCUCUUUCCA	GGGAAAGAGAGAGACUGU	Cleavage	| HISTIDINE BIOSYNTHESIS 6B | Chr1:27067059-27069166 FORWARD LENGTH=1440 | 201606
iso-18-8349WZD2	AT5G10330.8	1	18	1022	1039	UCAGUCUCUCUCUUUCCA	GGGAAAGAGAGAGACUGU	Cleavage	| histidinol phosphate aminotransferase 1 | Chr5:3247847-3249966 REVERSE LENGTH=1452 | 201606
iso-18-8349WZD2	AT1G71920.6	1	18	1049	1066	UCAGUCUCUCUCUUUCCA	GGGAAAGAGAGAGACUGU	Cleavage	| HISTIDINE BIOSYNTHESIS 6B | Chr1:27067123-27069166 FORWARD LENGTH=1466 | 201606
iso-18-84IS110I	AT1G67190.2	1	18	203	220	UCAUGAUUCGAGGCCUAU	GUAGGUUUCGAAUUAUGG	Cleavage	| F-box/RNI-like superfamily protein | Chr1:25132498-25134470 FORWARD LENGTH=1633 | 201606
iso-18-84IS110I	AT4G34060.2	1	18	264	281	UCAUGAUUCGAGGCCUAU	AUAGGCCUCGGAUCUUGG	Cleavage	| demeter-like protein 3 | Chr4:16314003-16319426 FORWARD LENGTH=3261 | 201606
iso-18-84IS110I	AT4G34060.5	1	18	364	381	UCAUGAUUCGAGGCCUAU	AUAGGCCUCGGAUCUUGG	Cleavage	| demeter-like protein 3 | Chr4:16314179-16319426 FORWARD LENGTH=3408 | 201606
iso-18-84IS110I	AT4G34060.1	1	18	418	435	UCAUGAUUCGAGGCCUAU	AUAGGCCUCGGAUCUUGG	Cleavage	| demeter-like protein 3 | Chr4:16313849-16319426 FORWARD LENGTH=3462 | 201606
iso-18-84IS110I	AT4G34060.3	1	18	491	508	UCAUGAUUCGAGGCCUAU	AUAGGCCUCGGAUCUUGG	Cleavage	| demeter-like protein 3 | Chr4:16313366-16319426 FORWARD LENGTH=3535 | 201606
iso-18-84IS110I	AT4G34060.4	1	18	516	533	UCAUGAUUCGAGGCCUAU	AUAGGCCUCGGAUCUUGG	Cleavage	| demeter-like protein 3 | Chr4:16314179-16319426 FORWARD LENGTH=3560 | 201606
iso-18-84IS110I	AT4G37330.1	1	18	884	901	UCAUGAUUCGAGGCCUAU	UUGGGUCUCGAGUUAUGA	Cleavage	| cytochrome P450%2C family 81%2C subfamily D%2C polypeptide 4 | Chr4:17562317-17564763 REVERSE LENGTH=1903 | 201606
iso-18-84IS110I	AT1G53490.1	1	18	377	394	UCAUGAUUCGAGGCCUAU	AUACGCCUUGAAUCAUGU	Cleavage	| RING/U-box superfamily protein | Chr1:19963267-19966952 FORWARD LENGTH=2252 | 201606
iso-18-84IS110I	AT1G04550.2	1	18	917	934	UCAUGAUUCGAGGCCUAU	AAAGGCUUCGGAUCAUGG	Cleavage	| AUX/IAA transcriptional regulator family protein | Chr1:1240294-1242157 FORWARD LENGTH=1355 | 201606
iso-18-84IS110I	AT1G04550.1	1	18	990	1007	UCAUGAUUCGAGGCCUAU	AAAGGCUUCGGAUCAUGG	Cleavage	| AUX/IAA transcriptional regulator family protein | Chr1:1240375-1242120 FORWARD LENGTH=1391 | 201606
iso-18-88LM5L0M	AT2G39100.2	1	18	66	83	UCCGGCGAUCGAGUAUGC	ACAUCUUCGAUCGCCGGA	Cleavage	| RING/U-box superfamily protein | Chr2:16317438-16319387 FORWARD LENGTH=1282 | 201606
iso-18-88LM5L0M	AT2G39100.1	1	18	148	165	UCCGGCGAUCGAGUAUGC	ACAUCUUCGAUCGCCGGA	Cleavage	| RING/U-box superfamily protein | Chr2:16317356-16319387 FORWARD LENGTH=1408 | 201606
iso-18-88LM5L0M	AT5G04280.1	1	18	410	427	UCCGGCGAUCGAGUAUGC	GGCUACUCGAUUGCUGGA	Cleavage	| RNA-binding (RRM/RBD/RNP motifs) family protein with retrovirus zinc finger-like domain-containing protein | Chr5:1192259-1195759 FORWARD LENGTH=1379 | 201606
iso-18-88LM5L0M	AT5G04280.1	1	18	195	212	UCCGGCGAUCGAGUAUGC	ACAUUCUCGAUUGUCAGA	Cleavage	| RNA-binding (RRM/RBD/RNP motifs) family protein with retrovirus zinc finger-like domain-containing protein | Chr5:1192259-1195759 FORWARD LENGTH=1379 | 201606
iso-18-88LM5L0M	AT5G39560.1	1	18	531	548	UCCGGCGAUCGAGUAUGC	GGAUAUUUGAUUGUCGGA	Cleavage	| Galactose oxidase/kelch repeat superfamily protein | Chr5:15841692-15843169 REVERSE LENGTH=1478 | 201606
iso-18-88LM5L0M	AT5G37650.1	1	18	808	825	UCCGGCGAUCGAGUAUGC	GCAUAUGCGAUCGCAGGA	Cleavage	| hypothetical protein (DUF577) | Chr5:14954011-14955834 REVERSE LENGTH=1824 | 201606
iso-18-88LM5L0M	AT1G62914.1	1	18	1367	1384	UCCGGCGAUCGAGUAUGC	GUAUGCUCGAUCGCCUUG	Cleavage	| pentatricopeptide (PPR) repeat-containing protein | Chr1:23301315-23303162 FORWARD LENGTH=1848 | 201606
iso-18-88LM5L0M	AT1G55930.2	1	18	168	185	UCCGGCGAUCGAGUAUGC	GUAAACUCUAUCGCCGGA	Translation	| CBS domain-containing protein / transporter associated domain-containing protein | Chr1:20918683-20922290 FORWARD LENGTH=2398 | 201606
iso-18-88LM5L0M	AT1G78960.5	1	18	952	969	UCCGGCGAUCGAGUAUGC	GCAUGCUUGCUUGCUGGA	Cleavage	| lupeol synthase 2 | Chr1:29697334-29701410 FORWARD LENGTH=2500 | 201606
iso-18-88LM5L0M	AT1G66960.3	1	18	1248	1265	UCCGGCGAUCGAGUAUGC	GCAUGCUUGCUUGCUGGA	Cleavage	| Terpenoid cyclases family protein | Chr1:24984915-24989856 REVERSE LENGTH=2650 | 201606
iso-18-88LM5L0M	AT1G66960.4	1	18	1304	1321	UCCGGCGAUCGAGUAUGC	GCAUGCUUGCUUGCUGGA	Cleavage	| Terpenoid cyclases family protein | Chr1:24984941-24991766 REVERSE LENGTH=2680 | 201606
iso-18-89DBKLDH	AT1G59980.2	1	18	2882	2899	UCCUCAAGAACCAUACAG	CUGUAUGGUUCUUGAGGA	Cleavage	| ARG1-like 2 | Chr1:22080689-22086845 FORWARD LENGTH=5067 | 201606
iso-18-89DBKLDH	AT5G13770.1	1	18	173	190	UCCUCAAGAACCAUACAG	CUCUAUGGUUCUUGAGGA	Cleavage	| Pentatricopeptide repeat (PPR-like) superfamily protein | Chr5:4445423-4447476 FORWARD LENGTH=2054 | 201606
iso-18-89DBKLDH	AT3G50080.1	1	18	704	721	UCCUCAAGAACCAUACAG	UUGUAAGGUUCUUGAGGA	Cleavage	| VIER F-box protein 2 | Chr3:18572624-18574548 FORWARD LENGTH=1925 | 201606
iso-18-89DBKLDH	AT1G67120.2	1	18	1269	1286	UCCUCAAGAACCAUACAG	CUGGGUGGUUCUUGAGGA	Cleavage	| midasin-like protein | Chr1:25069486-25095526 REVERSE LENGTH=16444 | 201606
iso-18-89DBKLDH	AT1G67120.1	1	18	1381	1398	UCCUCAAGAACCAUACAG	CUGGGUGGUUCUUGAGGA	Cleavage	| midasin-like protein | Chr1:25069428-25095638 REVERSE LENGTH=16593 | 201606
iso-18-89DBKLDH	AT5G22840.1	1	18	649	666	UCCUCAAGAACCAUACAG	UUGUAUGGUUUUUGAGUA	Cleavage	| Protein kinase superfamily protein | Chr5:7630717-7633380 REVERSE LENGTH=2280 | 201606
iso-18-89DBKLDH	AT2G30480.13	1	18	108	125	UCCUCAAGAACCAUACAG	CUGUAUGUUUUUUGAGGG	Translation	| hypothetical protein | Chr2:12988137-12993269 REVERSE LENGTH=2641 | 201606
iso-18-89DBKLDH	AT2G30480.3	1	18	247	264	UCCUCAAGAACCAUACAG	CUGUAUGUUUUUUGAGGG	Translation	| hypothetical protein | Chr2:12987761-12993408 REVERSE LENGTH=3161 | 201606
iso-18-89DBKLDH	AT2G30480.9	1	18	247	264	UCCUCAAGAACCAUACAG	CUGUAUGUUUUUUGAGGG	Translation	| hypothetical protein | Chr2:12987761-12993408 REVERSE LENGTH=3322 | 201606
iso-18-89DBKLDH	AT2G30480.7	1	18	255	272	UCCUCAAGAACCAUACAG	CUGUAUGUUUUUUGAGGG	Translation	| hypothetical protein | Chr2:12987240-12993416 REVERSE LENGTH=3694 | 201606
iso-18-8BJ4B00L	AT1G66100.1	1	18	966	983	UCAAACAGUGAAAAGUGA	UCACUUUUCACUGUUUGA	Cleavage	| Plant thionin | Chr1:24605538-24606722 REVERSE LENGTH=992 | 201606
iso-18-8BJ4B00L	AT4G29510.1	1	18	669	686	UCAAACAGUGAAAAGUGA	UUACUUUUUGUUGUUUGA	Cleavage	| arginine methyltransferase 11 | Chr4:14491622-14494001 FORWARD LENGTH=1539 | 201606
iso-18-8BJ4B00L	AT4G19150.2	1	18	284	301	UCAAACAGUGAAAAGUGA	UCGCUUUUCUCUGUUUGA	Cleavage	| Ankyrin repeat family protein | Chr4:10471399-10472726 REVERSE LENGTH=1328 | 201606
iso-18-8BJ4B00L	AT2G31215.1	1	18	341	358	UCAAACAGUGAAAAGUGA	ACACUUUUAACUGUUUGA	Translation	| basic helix-loop-helix (bHLH) DNA-binding superfamily protein | Chr2:13299807-13300302 FORWARD LENGTH=390 | 201606
iso-18-8BJ4B00L	AT5G53020.5	1	18	289	306	UCAAACAGUGAAAAGUGA	UUGAUUUUCACUGUUUGA	Cleavage	| Ribonuclease P protein subunit P38-like protein | Chr5:21498424-21502480 FORWARD LENGTH=3883 | 201606
iso-18-8BJ4B00L	AT5G53020.6	1	18	289	306	UCAAACAGUGAAAAGUGA	UUGAUUUUCACUGUUUGA	Cleavage	| Ribonuclease P protein subunit P38-like protein | Chr5:21498424-21502416 FORWARD LENGTH=3822 | 201606
iso-18-8BJ4B00L	AT5G53020.4	1	18	290	307	UCAAACAGUGAAAAGUGA	UUGAUUUUCACUGUUUGA	Cleavage	| Ribonuclease P protein subunit P38-like protein | Chr5:21498423-21502401 FORWARD LENGTH=3451 | 201606
iso-18-8BJ4B00L	AT5G53020.7	1	18	289	306	UCAAACAGUGAAAAGUGA	UUGAUUUUCACUGUUUGA	Cleavage	| Ribonuclease P protein subunit P38-like protein | Chr5:21498424-21502416 FORWARD LENGTH=3374 | 201606
iso-18-8BJ4B00L	AT1G67460.2	1	18	45	62	UCAAACAGUGAAAAGUGA	UUAUUUUUCAGUGUUUGA	Cleavage	| Minichromosome maintenance (MCM2/3/5) family protein | Chr1:25269428-25271904 REVERSE LENGTH=1939 | 201606
iso-18-8BJ4B00L	AT1G67460.1	1	18	45	62	UCAAACAGUGAAAAGUGA	UUAUUUUUCAGUGUUUGA	Cleavage	| Minichromosome maintenance (MCM2/3/5) family protein | Chr1:25269428-25271904 REVERSE LENGTH=1861 | 201606
iso-18-8E26ZDDS	AT3G48380.2	1	18	1851	1868	UCAAUCACCAUUGACGAG	AUCGUCAAUGGUGGUUGG	Cleavage	| Peptidase C78%2C ubiquitin fold modifier-specific peptidase 1/ 2 | Chr3:17916424-17920230 FORWARD LENGTH=2098 | 201606
iso-18-8E26ZDDS	AT3G48380.3	1	18	1898	1915	UCAAUCACCAUUGACGAG	AUCGUCAAUGGUGGUUGG	Cleavage	| Peptidase C78%2C ubiquitin fold modifier-specific peptidase 1/ 2 | Chr3:17916416-17920234 FORWARD LENGTH=2149 | 201606
iso-18-8E26ZDDS	AT3G48380.1	1	18	1874	1891	UCAAUCACCAUUGACGAG	AUCGUCAAUGGUGGUUGG	Cleavage	| Peptidase C78%2C ubiquitin fold modifier-specific peptidase 1/ 2 | Chr3:17916416-17920315 FORWARD LENGTH=2206 | 201606
iso-18-8E26ZDDS	AT4G38470.3	1	18	344	361	UCAAUCACCAUUGACGAG	GUCGUCAAUGGUGAUGGA	Cleavage	| ACT-like protein tyrosine kinase family protein | Chr4:17999082-18003744 FORWARD LENGTH=2344 | 201606
iso-18-8E26ZDDS	AT4G38470.2	1	18	344	361	UCAAUCACCAUUGACGAG	GUCGUCAAUGGUGAUGGA	Cleavage	| ACT-like protein tyrosine kinase family protein | Chr4:17999082-18003744 FORWARD LENGTH=2355 | 201606
iso-18-8E26ZDDS	AT4G38470.1	1	18	530	547	UCAAUCACCAUUGACGAG	GUCGUCAAUGGUGAUGGA	Cleavage	| ACT-like protein tyrosine kinase family protein | Chr4:17998896-18003757 FORWARD LENGTH=2470 | 201606
iso-18-8E26ZDDS	AT3G56110.4	1	18	811	828	UCAAUCACCAUUGACGAG	CUCGUCAAUUGUGGUUGG	Cleavage	| prenylated RAB acceptor 1.B1 | Chr3:20821860-20823017 REVERSE LENGTH=1158 | 201606
iso-18-8E26ZDDS	AT4G12540.5	1	18	1083	1100	UCAAUCACCAUUGACGAG	CAUGUCAAUGGUGGUUGA	Cleavage	| hypothetical protein | Chr4:7429753-7431602 REVERSE LENGTH=1458 | 201606
iso-18-8E26ZDDS	AT3G56110.1	1	18	900	917	UCAAUCACCAUUGACGAG	CUCGUCAAUUGUGGUUGG	Cleavage	| prenylated RAB acceptor 1.B1 | Chr3:20820214-20823106 REVERSE LENGTH=1506 | 201606
iso-18-8E26ZDDS	AT1G59725.1	1	18	229	246	UCAAUCACCAUUGACGAG	CUUGUCAAUGGGGGUUGA	Cleavage	| DNAJ heat shock family protein | Chr1:21950503-21952491 FORWARD LENGTH=1512 | 201606
iso-18-8E9L8BDW	AT5G11950.2	1	18	421	438	UCAAUUGGUAUCAAAGCU	AGCUUUGAUGCCAAUUGA	Cleavage	| Putative lysine decarboxylase family protein | Chr5:3854770-3856989 FORWARD LENGTH=1024 | 201606
iso-18-8E9L8BDW	AT5G11950.3	1	18	413	430	UCAAUUGGUAUCAAAGCU	AGCUUUGAUGCCAAUUGA	Cleavage	| Putative lysine decarboxylase family protein | Chr5:3854388-3857000 FORWARD LENGTH=1027 | 201606
iso-18-8E9L8BDW	AT5G11950.1	1	18	330	347	UCAAUUGGUAUCAAAGCU	AGCUUUGAUGCCAAUUGA	Cleavage	| Putative lysine decarboxylase family protein | Chr5:3854964-3857243 FORWARD LENGTH=1187 | 201606
iso-18-8E9L8BDW	AT5G11950.4	1	18	874	891	UCAAUUGGUAUCAAAGCU	AGCUUUGAUGCCAAUUGA	Cleavage	| Putative lysine decarboxylase family protein | Chr5:3854770-3856989 FORWARD LENGTH=1477 | 201606
iso-18-8E9L8BDW	AT5G16880.3	1	18	607	624	UCAAUUGGUAUCAAAGCU	AGCUUUGAUGCUGAUUGA	Cleavage	| Target of Myb protein 1 | Chr5:5548990-5551463 FORWARD LENGTH=1502 | 201606
iso-18-8E9L8BDW	AT5G16880.1	1	18	683	700	UCAAUUGGUAUCAAAGCU	AGCUUUGAUGCUGAUUGA	Cleavage	| Target of Myb protein 1 | Chr5:5548914-5551464 FORWARD LENGTH=1656 | 201606
iso-18-8E9L8BDW	AT5G16880.2	1	18	656	673	UCAAUUGGUAUCAAAGCU	AGCUUUGAUGCUGAUUGA	Cleavage	| Target of Myb protein 1 | Chr5:5548917-5551509 FORWARD LENGTH=1674 | 201606
iso-18-8E9L8BDW	AT5G16880.4	1	18	1182	1199	UCAAUUGGUAUCAAAGCU	AGCUUUGAUGCUGAUUGA	Cleavage	| Target of Myb protein 1 | Chr5:5548917-5551464 FORWARD LENGTH=2155 | 201606
iso-18-8E9L8BDW	AT2G30890.1	1	18	348	365	UCAAUUGGUAUCAAAGCU	UGUUUUGAUGCCAAUUGG	Cleavage	| Cytochrome b561/ferric reductase transmembrane protein family | Chr2:13147621-13149819 FORWARD LENGTH=1083 | 201606
iso-18-8E9L8BDW	AT1G80810.1	1	18	126	143	UCAAUUGGUAUCAAAGCU	UGCUUUGGUAUCAGUUGA	Cleavage	| Tudor/PWWP/MBT superfamily protein | Chr1:30365287-30368898 FORWARD LENGTH=2418 | 201606
iso-18-8EJBBS01	AT4G16660.1	1	18	1487	1504	UCAAUCAGAAAACCGUAC	CUAUGGUUUUCUGGUUGA	Cleavage	| heat shock protein 70 (Hsp 70) family protein | Chr4:9376699-9381507 FORWARD LENGTH=3061 | 201606
iso-18-8EJBBS01	AT4G16660.2	1	18	1831	1848	UCAAUCAGAAAACCGUAC	CUAUGGUUUUCUGGUUGA	Cleavage	| heat shock protein 70 (Hsp 70) family protein | Chr4:9376699-9381507 FORWARD LENGTH=3405 | 201606
iso-18-8EJBBS01	AT3G58030.3	1	18	172	189	UCAAUCAGAAAACCGUAC	UUAGGGUUUUCUGAUUGG	Cleavage	| RING/U-box superfamily protein | Chr3:21484469-21487010 FORWARD LENGTH=1957 | 201606
iso-18-8EJBBS01	AT3G58030.2	1	18	266	283	UCAAUCAGAAAACCGUAC	UUAGGGUUUUCUGAUUGG	Cleavage	| RING/U-box superfamily protein | Chr3:21484375-21487075 FORWARD LENGTH=2122 | 201606
iso-18-8EJBBS01	AT3G58030.1	1	18	454	471	UCAAUCAGAAAACCGUAC	UUAGGGUUUUCUGAUUGG	Cleavage	| RING/U-box superfamily protein | Chr3:21484362-21487102 FORWARD LENGTH=2337 | 201606
iso-18-8EJBBS01	AT4G07410.2	1	18	460	477	UCAAUCAGAAAACCGUAC	UUGUGGUUUUUUGAUUGG	Cleavage	| Transducin family protein / WD-40 repeat family protein | Chr4:4201244-4205356 REVERSE LENGTH=3031 | 201606
iso-18-8EJBBS01	AT1G18000.1	1	18	1426	1443	UCAAUCAGAAAACCGUAC	GUAUGGUUUAUUGGUUGA	Cleavage	| Major facilitator superfamily protein | Chr1:6194426-6196343 REVERSE LENGTH=1918 | 201606
iso-18-8EJBBS01	AT1G18010.1	1	18	1420	1437	UCAAUCAGAAAACCGUAC	GUAUGGUUUAUUGGUUGA	Cleavage	| Major facilitator superfamily protein | Chr1:6199690-6201759 FORWARD LENGTH=2070 | 201606
iso-18-8EJBBS01	AT3G26810.1	1	18	377	394	UCAAUCAGAAAACCGUAC	UUAUGGUUUUCUGAUUCU	Cleavage	| auxin signaling F-box 2 | Chr3:9867652-9870782 FORWARD LENGTH=2736 | 201606
iso-18-8EJBBS01	AT2G44065.3	1	18	235	252	UCAAUCAGAAAACCGUAC	GUACAGUUUUCUGAUUCG	Cleavage	| Ribosomal protein L2 family | Chr2:18228430-18231407 FORWARD LENGTH=1233 | 201606
iso-18-8IX2UZ0Q	AT5G52660.1	1	18	1141	1158	UCACUUGAGAUACUUUUU	GAAAAGUGUCUCAGGUGA	Cleavage	| Homeodomain-like superfamily protein | Chr5:21359059-21362160 REVERSE LENGTH=1480 | 201606
iso-18-8IX2UZ0Q	AT5G52660.2	1	18	1257	1274	UCACUUGAGAUACUUUUU	GAAAAGUGUCUCAGGUGA	Cleavage	| Homeodomain-like superfamily protein | Chr5:21359001-21362273 REVERSE LENGTH=1654 | 201606
iso-18-8IX2UZ0Q	AT5G42830.1	1	18	1140	1157	UCACUUGAGAUACUUUUU	AAAAGGUAUCUCAAAUGA	Cleavage	| HXXXD-type acyl-transferase family protein | Chr5:17176293-17178130 FORWARD LENGTH=1668 | 201606
iso-18-8IX2UZ0Q	AT4G20160.1	1	18	1230	1247	UCACUUGAGAUACUUUUU	GAAAGGUGUCUUAAGUGA	Cleavage	| golgin family A protein | Chr4:10890983-10894971 FORWARD LENGTH=3567 | 201606
iso-18-8IX2UZ0Q	AT4G20160.1	1	18	533	550	UCACUUGAGAUACUUUUU	UGAAAGAAUCUCAAAUGA	Cleavage	| golgin family A protein | Chr4:10890983-10894971 FORWARD LENGTH=3567 | 201606
iso-18-8IX2UZ0Q	AT4G20160.3	1	18	1230	1247	UCACUUGAGAUACUUUUU	GAAAGGUGUCUUAAGUGA	Cleavage	| golgin family A protein | Chr4:10890983-10895206 FORWARD LENGTH=3722 | 201606
iso-18-8IX2UZ0Q	AT4G20160.3	1	18	533	550	UCACUUGAGAUACUUUUU	UGAAAGAAUCUCAAAUGA	Cleavage	| golgin family A protein | Chr4:10890983-10895206 FORWARD LENGTH=3722 | 201606
iso-18-8IX2UZ0Q	AT4G20160.2	1	18	1579	1596	UCACUUGAGAUACUUUUU	GAAAGGUGUCUUAAGUGA	Cleavage	| golgin family A protein | Chr4:10890634-10895252 FORWARD LENGTH=4117 | 201606
iso-18-8IX2UZ0Q	AT4G20160.2	1	18	882	899	UCACUUGAGAUACUUUUU	UGAAAGAAUCUCAAAUGA	Cleavage	| golgin family A protein | Chr4:10890634-10895252 FORWARD LENGTH=4117 | 201606
iso-18-8IX2UZ0Q	AT4G33200.2	1	18	4382	4399	UCACUUGAGAUACUUUUU	UCAAAGUGUCUCAAGUGA	Cleavage	| myosin | Chr4:16002475-16014947 REVERSE LENGTH=4927 | 201606
iso-18-8IX2UZ0Q	AT4G33200.3	1	18	4415	4432	UCACUUGAGAUACUUUUU	UCAAAGUGUCUCAAGUGA	Cleavage	| myosin | Chr4:16002475-16014947 REVERSE LENGTH=4960 | 201606
iso-18-8IX2UZ0Q	AT4G33200.4	1	18	4497	4514	UCACUUGAGAUACUUUUU	UCAAAGUGUCUCAAGUGA	Cleavage	| myosin | Chr4:16002498-16014969 REVERSE LENGTH=5019 | 201606
iso-18-8IX2UZ0Q	AT4G33200.1	1	18	4506	4523	UCACUUGAGAUACUUUUU	UCAAAGUGUCUCAAGUGA	Cleavage	| myosin | Chr4:16002466-16014981 REVERSE LENGTH=5060 | 201606
iso-18-8K0QX80P	AT4G15230.4	1	18	4565	4582	UCAGGACCAUUGCGGUUG	CGAUUGCAAUGGUCCUGA	Cleavage	| pleiotropic drug resistance 2 | Chr4:8679901-8687230 FORWARD LENGTH=4794 | 201606
iso-18-8K0QX80P	AT4G15230.3	1	18	4865	4882	UCAGGACCAUUGCGGUUG	CGAUUGCAAUGGUCCUGA	Cleavage	| pleiotropic drug resistance 2 | Chr4:8679754-8687061 FORWARD LENGTH=4925 | 201606
iso-18-8K0QX80P	AT4G15230.1	1	18	4859	4876	UCAGGACCAUUGCGGUUG	CGAUUGCAAUGGUCCUGA	Cleavage	| pleiotropic drug resistance 2 | Chr4:8679760-8687519 FORWARD LENGTH=5109 | 201606
iso-18-8K0QX80P	AT4G15230.2	1	18	5097	5114	UCAGGACCAUUGCGGUUG	CGAUUGCAAUGGUCCUGA	Cleavage	| pleiotropic drug resistance 2 | Chr4:8679754-8687061 FORWARD LENGTH=5157 | 201606
iso-18-8K0QX80P	AT5G60320.1	1	18	1760	1777	UCAGGACCAUUGCGGUUG	AAACCGUAAUGGUUCUGA	Cleavage	| Concanavalin A-like lectin protein kinase family protein | Chr5:24270808-24272835 FORWARD LENGTH=2028 | 201606
iso-18-8K0QX80P	AT5G07630.2	1	18	228	245	UCAGGACCAUUGCGGUUG	CAAACGUGAUGGUCCUGA	Cleavage	| lipid transporter | Chr5:2411434-2414750 FORWARD LENGTH=1796 | 201606
iso-18-8K0QX80P	AT5G07630.1	1	18	495	512	UCAGGACCAUUGCGGUUG	CAAACGUGAUGGUCCUGA	Cleavage	| lipid transporter | Chr5:2410703-2414711 FORWARD LENGTH=2024 | 201606
iso-18-8K0QX80P	AT3G09850.1	1	18	1697	1714	UCAGGACCAUUGCGGUUG	UAGCUGCAAUGGUUCUGG	Cleavage	| D111/G-patch domain-containing protein | Chr3:3023141-3025945 REVERSE LENGTH=2805 | 201606
iso-18-8K0QX80P	AT4G25350.1	1	18	2169	2186	UCAGGACCAUUGCGGUUG	ACGCUGCAAUGGUCCUGA	Cleavage	| EXS (ERD1/XPR1/SYG1) family protein | Chr4:12962965-12966629 REVERSE LENGTH=2836 | 201606
iso-18-8K0QX80P	AT3G20770.1	1	18	720	737	UCAGGACCAUUGCGGUUG	UGAUCGUAAUGGUCCUGC	Cleavage	| Ethylene insensitive 3 family protein | Chr3:7260429-7263384 REVERSE LENGTH=2448 | 201606
iso-18-8MHQJ602	AT1G55325.4	1	18	1691	1708	UCAUCAUCAUCAUCAUCA	UGAUGAUGAUGAUGAUGA	Cleavage	| RNA polymerase II transcription mediator | Chr1:20637340-20648434 FORWARD LENGTH=7449 | 201606
iso-18-8MHQJ602	AT1G55325.2	1	18	1651	1668	UCAUCAUCAUCAUCAUCA	UGAUGAUGAUGAUGAUGA	Cleavage	| RNA polymerase II transcription mediator | Chr1:20637380-20648434 FORWARD LENGTH=6940 | 201606
iso-18-8MHQJ602	AT1G55325.3	1	18	1698	1715	UCAUCAUCAUCAUCAUCA	UGAUGAUGAUGAUGAUGA	Cleavage	| RNA polymerase II transcription mediator | Chr1:20637333-20647282 FORWARD LENGTH=6389 | 201606
iso-18-8MHQJ602	AT1G55325.1	1	18	1624	1641	UCAUCAUCAUCAUCAUCA	UGAUGAUGAUGAUGAUGA	Cleavage	| RNA polymerase II transcription mediator | Chr1:20637437-20647219 FORWARD LENGTH=6267 | 201606
iso-18-8MHQJ602	AT3G48430.1	1	18	3536	3553	UCAUCAUCAUCAUCAUCA	UGAUGAUGAUGAUGAUGA	Cleavage	| relative of early flowering 6 | Chr3:17935256-17940792 FORWARD LENGTH=4772 | 201606
iso-18-8MHQJ602	AT5G40340.1	1	18	1512	1529	UCAUCAUCAUCAUCAUCA	UGAUGAUGAUGAUGAUGA	Cleavage	| Tudor/PWWP/MBT superfamily protein | Chr5:16131397-16135393 REVERSE LENGTH=3830 | 201606
iso-18-8MHQJ602	AT5G40340.1	1	18	1965	1982	UCAUCAUCAUCAUCAUCA	UGAUGGCGAUGAUGAUGG	Cleavage	| Tudor/PWWP/MBT superfamily protein | Chr5:16131397-16135393 REVERSE LENGTH=3830 | 201606
iso-18-8MHQJ602	AT1G50410.2	1	18	2912	2929	UCAUCAUCAUCAUCAUCA	UGAUGAUGAUGAUGAUGA	Cleavage	| SNF2 domain-containing protein / helicase domain-containing protein / zinc finger protein-like protein | Chr1:18672132-18677639 FORWARD LENGTH=3735 | 201606
iso-18-8MHQJ602	AT1G50410.3	1	18	2891	2908	UCAUCAUCAUCAUCAUCA	UGAUGAUGAUGAUGAUGA	Cleavage	| SNF2 domain-containing protein / helicase domain-containing protein / zinc finger protein-like protein | Chr1:18672136-18677652 FORWARD LENGTH=3727 | 201606
iso-18-8MHQJ602	AT1G29750.1	1	18	352	369	UCAUCAUCAUCAUCAUCA	UGAUGAUGAUGAUGAUGA	Cleavage	| receptor-like kinase in flowers 1 | Chr1:10413853-10420275 REVERSE LENGTH=3701 | 201606
iso-18-8MHQJ602	AT5G40340.2	1	18	1466	1483	UCAUCAUCAUCAUCAUCA	UGAUGAUGAUGAUGAUGA	Cleavage	| Tudor/PWWP/MBT superfamily protein | Chr5:16130881-16135347 REVERSE LENGTH=3662 | 201606
iso-18-8MHQJ602	AT5G40340.2	1	18	1919	1936	UCAUCAUCAUCAUCAUCA	UGAUGGCGAUGAUGAUGG	Cleavage	| Tudor/PWWP/MBT superfamily protein | Chr5:16130881-16135347 REVERSE LENGTH=3662 | 201606
iso-18-8MOF3Z04	AT3G14730.1	1	18	642	659	UCAUCGAACACCUUUUGG	UCAGAAGGUGUUCGAUGA	Cleavage	| Pentatricopeptide repeat (PPR) superfamily protein | Chr3:4949178-4951346 REVERSE LENGTH=2169 | 201606
iso-18-8MOF3Z04	AT1G71460.1	1	18	526	543	UCAUCGAACACCUUUUGG	ACAGAAGGUGUUCGAUGA	Cleavage	| Pentatricopeptide repeat (PPR-like) superfamily protein | Chr1:26927984-26930347 REVERSE LENGTH=2364 | 201606
iso-18-8MOF3Z04	AT2G41080.1	1	18	387	404	UCAUCGAACACCUUUUGG	CCGGAAGGUGUUUGAUGA	Cleavage	| pentatricopeptide (PPR) repeat protein | Chr2:17132602-17134554 FORWARD LENGTH=1953 | 201606
iso-18-8MOF3Z04	AT1G21390.1	1	18	549	566	UCAUCGAACACCUUUUGG	ACGGAAGGUGUUCGAUGA	Cleavage	| embryo defective 2170 | Chr1:7489046-7490803 REVERSE LENGTH=1335 | 201606
iso-18-8MOF3Z04	AT1G23450.1	1	18	1418	1435	UCAUCGAACACCUUUUGG	UCGGAAGGUGUUUGAUGA	Cleavage	| PPR superfamily protein | Chr1:8324698-8326697 FORWARD LENGTH=2000 | 201606
iso-18-8MOF3Z04	AT1G50270.1	1	18	795	812	UCAUCGAACACCUUUUGG	CCAGAAAGUGUUCGAUGA	Cleavage	| Pentatricopeptide repeat (PPR) superfamily protein | Chr1:18622017-18624250 FORWARD LENGTH=2225 | 201606
iso-18-8MOF3Z04	AT1G76980.2	1	18	434	451	UCAUCGAACACCUUUUGG	GGAGAAGGUGUUCGAUGA	Cleavage	| patatin-like phospholipase domain protein | Chr1:28925708-28927391 REVERSE LENGTH=1280 | 201606
iso-18-8MOF3Z04	AT1G76980.1	1	18	434	451	UCAUCGAACACCUUUUGG	GGAGAAGGUGUUCGAUGA	Cleavage	| patatin-like phospholipase domain protein | Chr1:28925708-28927391 REVERSE LENGTH=1684 | 201606
iso-18-8MOF3Z04	AT3G61060.2	1	18	487	504	UCAUCGAACACCUUUUGG	ACACAAGGUGUUCGAUGA	Cleavage	| phloem protein 2-A13 | Chr3:22602910-22604578 FORWARD LENGTH=1374 | 201606
iso-18-8MOF3Z04	AT3G61060.1	1	18	581	598	UCAUCGAACACCUUUUGG	ACACAAGGUGUUCGAUGA	Cleavage	| phloem protein 2-A13 | Chr3:22602816-22604582 FORWARD LENGTH=1469 | 201606
iso-18-8O1NEK0Q	AT3G04270.1	1	18	326	343	UCCAAAGGUUACGGGUUU	AAGCCCUUAACCUUUGGA	Cleavage	| two-component response regulator ARR22-like protein | Chr3:1127681-1128125 REVERSE LENGTH=445 | 201606
iso-18-8O1NEK0Q	AT5G43380.3	1	18	1186	1203	UCCAAAGGUUACGGGUUU	AGAUCCGUGACUUUUGGA	Cleavage	| type one serine/threonine protein phosphatase 6 | Chr5:17419819-17421982 REVERSE LENGTH=1239 | 201606
iso-18-8O1NEK0Q	AT1G34060.2	1	18	244	261	UCCAAAGGUUACGGGUUU	AGAUUCGUAAUCUUUGGA	Cleavage	| Pyridoxal phosphate (PLP)-dependent transferases superfamily protein | Chr1:12396420-12397986 REVERSE LENGTH=1314 | 201606
iso-18-8O1NEK0Q	AT1G34060.2	1	18	11	28	UCCAAAGGUUACGGGUUU	CAAUCUGUAAACUUUGAA	Cleavage	| Pyridoxal phosphate (PLP)-dependent transferases superfamily protein | Chr1:12396420-12397986 REVERSE LENGTH=1314 | 201606
iso-18-8O1NEK0Q	AT5G43380.1	1	18	1577	1594	UCCAAAGGUUACGGGUUU	AGAUCCGUGACUUUUGGA	Cleavage	| type one serine/threonine protein phosphatase 6 | Chr5:17419790-17421982 REVERSE LENGTH=1659 | 201606
iso-18-8O1NEK0Q	AT1G34060.1	1	18	582	599	UCCAAAGGUUACGGGUUU	AGAUUCGUAAUCUUUGGA	Cleavage	| Pyridoxal phosphate (PLP)-dependent transferases superfamily protein | Chr1:12396397-12398418 REVERSE LENGTH=1675 | 201606
iso-18-8O1NEK0Q	AT5G43380.2	1	18	1951	1968	UCCAAAGGUUACGGGUUU	AGAUCCGUGACUUUUGGA	Cleavage	| type one serine/threonine protein phosphatase 6 | Chr5:17419790-17421982 REVERSE LENGTH=2033 | 201606
iso-18-8O1NEK0Q	AT1G74750.3	1	18	10	27	UCCAAAGGUUACGGGUUU	AAAGUCGUGACCUUUGGA	Cleavage	| Pentatricopeptide repeat (PPR) superfamily protein | Chr1:28085753-28089642 FORWARD LENGTH=3064 | 201606
iso-18-8O1NEK0Q	AT1G74750.2	1	18	10	27	UCCAAAGGUUACGGGUUU	AAAGUCGUGACCUUUGGA	Cleavage	| Pentatricopeptide repeat (PPR) superfamily protein | Chr1:28085753-28089642 FORWARD LENGTH=3786 | 201606
iso-18-8O1NEK0Q	AT3G02870.3	1	18	87	104	UCCAAAGGUUACGGGUUU	AAAACCGUAACUUUUGGU	Cleavage	| Inositol monophosphatase family protein | Chr3:627512-629845 REVERSE LENGTH=1200 | 201606
iso-18-8O1NEK0Q	AT3G02870.2	1	18	87	104	UCCAAAGGUUACGGGUUU	AAAACCGUAACUUUUGGU	Cleavage	| Inositol monophosphatase family protein | Chr3:627512-629845 REVERSE LENGTH=1203 | 201606
iso-18-8OH3YK0O	AT3G19470.2	1	18	81	98	UCCAAAUAGUUUAGGUUA	UAACCUAAGUUAUUUGGG	Cleavage	| F-box and associated interaction domains-containing protein | Chr3:6749432-6751083 FORWARD LENGTH=1552 | 201606
iso-18-8OH3YK0O	AT1G09650.1	1	18	537	554	UCCAAAUAGUUUAGGUUA	UAACCUAAACUAUUUUUC	Cleavage	| F-box and associated interaction domains-containing protein | Chr1:3125175-3127284 FORWARD LENGTH=2110 | 201606
iso-18-8OH3YK0O	AT1G31830.2	1	18	983	1000	UCCAAAUAGUUUAGGUUA	GAAUCUAAACUAUUGGGA	Cleavage	| Amino acid permease family protein | Chr1:11418589-11420961 REVERSE LENGTH=2046 | 201606
iso-18-8OH3YK0O	AT1G31830.1	1	18	1050	1067	UCCAAAUAGUUUAGGUUA	GAAUCUAAACUAUUGGGA	Cleavage	| Amino acid permease family protein | Chr1:11418589-11420961 REVERSE LENGTH=2113 | 201606
iso-18-8OH3YK0O	AT3G03250.2	1	18	1646	1663	UCCAAAUAGUUUAGGUUA	AAACCUAAAUUAUUUUGA	Cleavage	| UDP-GLUCOSE PYROPHOSPHORYLASE 1 | Chr3:749309-754161 REVERSE LENGTH=2173 | 201606
iso-18-8OH3YK0O	AT1G10290.1	1	18	3410	3427	UCCAAAUAGUUUAGGUUA	GAAUCUGAACUGUUUGGG	Cleavage	| dynamin-like protein 6 | Chr1:3370402-3377463 FORWARD LENGTH=3460 | 201606
iso-18-8OH3YK0O	AT5G46320.1	1	18	435	452	UCCAAAUAGUUUAGGUUA	UGGCCUAAAUUAUUCGGA	Cleavage	| MADS-box family protein | Chr5:18788086-18788910 REVERSE LENGTH=539 | 201606
iso-18-8OH3YK0O	AT4G26280.1	1	18	753	770	UCCAAAUAGUUUAGGUUA	UAACCUGAGCAGUUUGGA	Cleavage	| P-loop containing nucleoside triphosphate hydrolases superfamily protein | Chr4:13304721-13305722 REVERSE LENGTH=945 | 201606
iso-18-8OH3YK0O	AT5G61970.1	1	18	1242	1259	UCCAAAUAGUUUAGGUUA	UGACCUAAAUGGUUUGGA	Cleavage	| signal recognition particle-related / SRP-like protein | Chr5:24888596-24893366 FORWARD LENGTH=2324 | 201606
iso-18-8OH3YK0O	AT1G74720.1	1	18	420	439	UCCAAAUA--GUUUAGGUUA	UGACCUAAACCCUAUUUGGA	Cleavage	| C2 calcium/lipid-binding plant phosphoribosyltransferase family protein | Chr1:28074927-28078831 FORWARD LENGTH=3905 | 201606
iso-18-90I3NO0I	AT5G26120.1	1	18	1307	1324	UGGAGAUGGUCUUAAUAU	AUAUUAAAAUCAUCUCCA	Translation	| alpha-L-arabinofuranosidase 2 | Chr5:9121675-9125967 REVERSE LENGTH=2260 | 201606
iso-18-90I3NO0I	AT2G23093.1	1	18	1763	1780	UGGAGAUGGUCUUAAUAU	UUAUUAAGAUCAUCUCCU	Cleavage	| Major facilitator superfamily protein | Chr2:9832032-9834739 FORWARD LENGTH=1834 | 201606
iso-18-90I3NO0I	AT2G23093.2	1	18	1582	1599	UGGAGAUGGUCUUAAUAU	UUAUUAAGAUCAUCUCCU	Cleavage	| Major facilitator superfamily protein | Chr2:9832032-9834739 FORWARD LENGTH=1653 | 201606
iso-18-90I3NO0I	AT5G63905.1	1	18	599	616	UGGAGAUGGUCUUAAUAU	AUGUUAAGAUCAUCUCUC	Cleavage	| transmembrane protein | Chr5:25570793-25571699 REVERSE LENGTH=689 | 201606
iso-18-90I3NO0I	AT5G63905.2	1	18	572	589	UGGAGAUGGUCUUAAUAU	AUGUUAAGAUCAUCUCUC	Cleavage	| transmembrane protein | Chr5:25570840-25571586 REVERSE LENGTH=615 | 201606
iso-18-90I3NO0I	AT5G08010.1	1	18	2401	2418	UGGAGAUGGUCUUAAUAU	UCUUUAAGACCAUCUCCA	Cleavage	| hypothetical protein | Chr5:2569098-2571877 FORWARD LENGTH=2473 | 201606
iso-18-90I3NO0I	AT5G08010.1	1	18	62	79	UGGAGAUGGUCUUAAUAU	CUAUGAAGAUCAUUUCCU	Cleavage	| hypothetical protein | Chr5:2569098-2571877 FORWARD LENGTH=2473 | 201606
iso-18-90I3NO0I	AT2G02660.1	1	18	1	18	UGGAGAUGGUCUUAAUAU	AUGUUGAGAUUAUCUUCA	Cleavage	| F-box associated ubiquitination effector family protein | Chr2:738504-739834 FORWARD LENGTH=1331 | 201606
iso-18-90I3NO0I	AT2G03160.1	1	18	371	388	UGGAGAUGGUCUUAAUAU	AUAUUAAGACGAUCUUCG	Cleavage	| SKP1-like 19 | Chr2:959645-960247 FORWARD LENGTH=603 | 201606
iso-18-90I3NO0I	AT5G02380.1	1	18	24	41	UGGAGAUGGUCUUAAUAU	AAAUUAAGAUCAUCUUCA	Cleavage	| metallothionein 2B | Chr5:506498-507244 REVERSE LENGTH=571 | 201606
iso-18-90I3NO0I	AT3G48160.2	1	18	879	896	UGGAGAUGGUCUUAAUAU	CUAUUAGGAUCAUCUCCC	Cleavage	| DP-E2F-like 1 | Chr3:17783331-17786160 FORWARD LENGTH=1836 | 201606
iso-18-940NUSDS	AT1G11420.1	1	18	584	601	UGGUGACAUUUACCGGAG	UUCCGGUAAUUGUCAUUA	Cleavage	| agenet domain protein (DOMAIN OF UNKNOWN FUNCTION 724 2) | Chr1:3844461-3846956 REVERSE LENGTH=2019 | 201606
iso-18-940NUSDS	AT1G76660.1	1	18	1009	1026	UGGUGACAUUUACCGGAG	CUCUGGUAAAGGUCAUUA	Cleavage	| hydroxyproline-rich glycoprotein family protein | Chr1:28768765-28771538 REVERSE LENGTH=2190 | 201606
iso-18-940NUSDS	AT1G76660.2	1	18	1393	1410	UGGUGACAUUUACCGGAG	CUCUGGUAAAGGUCAUUA	Cleavage	| hydroxyproline-rich glycoprotein family protein | Chr1:28768759-28771432 REVERSE LENGTH=2580 | 201606
iso-18-940NUSDS	AT4G33760.1	1	18	266	283	UGGUGACAUUUACCGGAG	CUCCGGUGGGUGUCACGG	Cleavage	| tRNA synthetase class II (D%2C K and N) family protein | Chr4:16189144-16193318 REVERSE LENGTH=2194 | 201606
iso-18-940NUSDS	AT1G65080.1	1	18	615	632	UGGUGACAUUUACCGGAG	AUCCGGAAGAUGUCACUA	Cleavage	| Membrane insertion protein%2C OxaA/YidC with tetratricopeptide repeat domain-containing protein | Chr1:24176563-24180871 FORWARD LENGTH=1776 | 201606
iso-18-940NUSDS	AT5G02070.1	1	18	828	845	UGGUGACAUUUACCGGAG	AUGUGGUAAAUGUCGCCA	Cleavage	| Protein kinase family protein | Chr5:405895-408220 REVERSE LENGTH=1974 | 201606
iso-18-940NUSDS	AT2G39880.1	1	18	297	314	UGGUGACAUUUACCGGAG	CUCUGGUAAAUCUUGCCG	Cleavage	| myb domain protein 25 | Chr2:16647711-16649527 REVERSE LENGTH=1386 | 201606
iso-18-940NUSDS	AT2G23290.1	1	18	346	363	UGGUGACAUUUACCGGAG	UUCCGGUAAAUCUUGCCG	Cleavage	| myb domain protein 70 | Chr2:9904506-9906032 REVERSE LENGTH=1527 | 201606
iso-18-940NUSDS	AT5G08280.1	1	18	368	385	UGGUGACAUUUACCGGAG	UUUAGGUAAAUGUCGCCG	Cleavage	| hydroxymethylbilane synthase | Chr5:2663499-2665826 REVERSE LENGTH=1643 | 201606
iso-18-940NUSDS	AT4G24630.1	1	18	1070	1087	UGGUGACAUUUACCGGAG	CUCCGGUACAGGUCAUCA	Translation	| DHHC-type zinc finger family protein | Chr4:12714624-12717390 FORWARD LENGTH=1798 | 201606
iso-18-95W34302	AT1G63440.1	1	18	3079	3096	UGUACUCGGUCUAGUUCA	UGAACUAAACCGAGUACC	Translation	| heavy metal atpase 5 | Chr1:23527570-23531226 FORWARD LENGTH=3190 | 201606
iso-18-95W34302	AT1G15060.3	1	18	662	679	UGUACUCGGUCUAGUUCA	GGAGCUGGAUUGAGUACA	Cleavage	| alpha/beta hydrolase family protein | Chr1:5183547-5187106 REVERSE LENGTH=2493 | 201606
iso-18-95W34302	AT1G15060.1	1	18	530	547	UGUACUCGGUCUAGUUCA	GGAGCUGGAUUGAGUACA	Cleavage	| alpha/beta hydrolase family protein | Chr1:5183258-5186974 REVERSE LENGTH=2522 | 201606
iso-18-95W34302	AT1G15060.2	1	18	530	547	UGUACUCGGUCUAGUUCA	GGAGCUGGAUUGAGUACA	Cleavage	| alpha/beta hydrolase family protein | Chr1:5183532-5186974 REVERSE LENGTH=2577 | 201606
iso-18-95W34302	AT2G43280.1	1	18	399	416	UGUACUCGGUCUAGUUCA	AAACCUAGACCGAGUACA	Cleavage	| Far-red impaired responsive (FAR1) family protein | Chr2:17989602-17991022 FORWARD LENGTH=919 | 201606
iso-18-95W34302	AT2G43280.2	1	18	628	645	UGUACUCGGUCUAGUUCA	AAACCUAGACCGAGUACA	Cleavage	| Far-red impaired responsive (FAR1) family protein | Chr2:17989602-17991022 FORWARD LENGTH=1148 | 201606
iso-18-95W34302	AT4G03200.1	1	18	2693	2710	UGUACUCGGUCUAGUUCA	AGAACUAAACCGAGUAUG	Translation	| catalytics | Chr4:1408159-1412756 FORWARD LENGTH=2784 | 201606
iso-18-95W34302	AT4G03200.2	1	18	2867	2884	UGUACUCGGUCUAGUUCA	AGAACUAAACCGAGUAUG	Translation	| catalytics | Chr4:1408159-1412756 FORWARD LENGTH=2958 | 201606
iso-18-95W34302	AT3G53870.1	1	18	26	43	UGUACUCGGUCUAGUUCA	UGAAUUAGGUCAAGUAUA	Cleavage	| Ribosomal protein S3 family protein | Chr3:19951424-19953018 FORWARD LENGTH=1109 | 201606
iso-18-95W34302	AT3G50620.3	1	18	986	1003	UGUACUCGGUCUAGUUCA	UGAAUGGGACUGAGUACG	Cleavage	| P-loop containing nucleoside triphosphate hydrolases superfamily protein | Chr3:18784695-18786686 REVERSE LENGTH=1327 | 201606
iso-18-97BF477	AT5G56010.1	1	18	2298	2315	UGUCUAAACACUCCUAAU	AUUAGGGGUGUUGAGACA	Cleavage	| heat shock protein 81-3 | Chr5:22681238-22684252 FORWARD LENGTH=2613 | 201606
iso-18-97BF477	AT1G58100.2	1	18	1379	1396	UGUCUAAACACUCCUAAU	UUUAGUAGUGUUUAGACA	Cleavage	| TCP family transcription factor | Chr1:21512459-21514022 REVERSE LENGTH=1492 | 201606
iso-18-97BF477	AT1G58100.1	1	18	1618	1635	UGUCUAAACACUCCUAAU	UUUAGUAGUGUUUAGACA	Cleavage	| TCP family transcription factor | Chr1:21512332-21514189 REVERSE LENGTH=1858 | 201606
iso-18-97BF477	AT1G68640.1	1	18	598	615	UGUCUAAACACUCCUAAU	AAGAGGAGUGUUUGGACA	Cleavage	| bZIP transcription factor family protein | Chr1:25769576-25772650 REVERSE LENGTH=1869 | 201606
iso-18-97BF477	AT1G77380.1	1	18	229	246	UGUCUAAACACUCCUAAU	ACUGGGAGUGUUUGGACG	Cleavage	| amino acid permease 3 | Chr1:29074879-29077390 REVERSE LENGTH=1891 | 201606
iso-18-97BF477	AT5G23070.1	1	18	940	957	UGUCUAAACACUCCUAAU	UUUGAGAGUGUUUAGAUA	Cleavage	| Thymidine kinase | Chr5:7741792-7742978 FORWARD LENGTH=1081 | 201606
iso-18-97BF477	AT1G05700.1	1	18	2743	2760	UGUCUAAACACUCCUAAU	CUUGGGAGUGUUUAUAUA	Cleavage	| Leucine-rich repeat transmembrane protein kinase protein | Chr1:1709673-1713443 FORWARD LENGTH=2880 | 201606
iso-18-97BF477	AT1G05700.2	1	18	2776	2793	UGUCUAAACACUCCUAAU	CUUGGGAGUGUUUAUAUA	Cleavage	| Leucine-rich repeat transmembrane protein kinase protein | Chr1:1709733-1713474 FORWARD LENGTH=2944 | 201606
iso-18-97BF477	AT1G47485.1	1	18	487	504	UGUCUAAACACUCCUAAU	UAAAGGGGUGUUUGGACA	Cleavage	| carboxy-terminally encoded peptide protein | Chr1:17422432-17423071 FORWARD LENGTH=640 | 201606
iso-18-97BF477	AT2G41505.1	1	18	531	548	UGUCUAAACACUCCUAAU	AUUAAGACUGUUUAGAUA	Translation	| hypothetical protein | Chr2:17312099-17314690 REVERSE LENGTH=804 | 201606
iso-18-97PUNU0E	AT5G55040.2	1	18	1416	1433	UGUCUGCCGACUUGAGUU	AACUCAAAUCGGCGGACA	Translation	| DNA-binding bromodomain-containing protein | Chr5:22326940-22332078 REVERSE LENGTH=3834 | 201606
iso-18-97PUNU0E	AT5G55040.1	1	18	1416	1433	UGUCUGCCGACUUGAGUU	AACUCAAAUCGGCGGACA	Translation	| DNA-binding bromodomain-containing protein | Chr5:22326940-22332078 REVERSE LENGTH=3913 | 201606
iso-18-97PUNU0E	AT5G45990.1	1	18	1358	1375	UGUCUGCCGACUUGAGUU	AACUCAAGUUGGUAAACA	Cleavage	| crooked neck protein%2C putative / cell cycle protein | Chr5:18651324-18653892 FORWARD LENGTH=2022 | 201606
iso-18-97PUNU0E	AT5G45990.2	1	18	1417	1434	UGUCUGCCGACUUGAGUU	AACUCAAGUUGGUAAACA	Cleavage	| crooked neck protein%2C putative / cell cycle protein | Chr5:18651265-18654075 FORWARD LENGTH=2264 | 201606
iso-18-97PUNU0E	AT1G03870.1	1	18	353	370	UGUCUGCCGACUUGAGUU	CACUCAAGUCGGUAGUCA	Cleavage	| FASCICLIN-like arabinoogalactan 9 | Chr1:982381-983544 REVERSE LENGTH=1164 | 201606
iso-18-97PUNU0E	AT1G74420.4	1	18	636	653	UGUCUGCCGACUUGAGUU	AACUCAAGUCGGGAGAUC	Cleavage	| fucosyltransferase 3 | Chr1:27968021-27969965 REVERSE LENGTH=1732 | 201606
iso-18-97PUNU0E	AT1G74420.3	1	18	648	665	UGUCUGCCGACUUGAGUU	AACUCAAGUCGGGAGAUC	Cleavage	| fucosyltransferase 3 | Chr1:27968021-27969965 REVERSE LENGTH=1744 | 201606
iso-18-97PUNU0E	AT1G74420.2	1	18	554	571	UGUCUGCCGACUUGAGUU	AACUCAAGUCGGGAGAUC	Cleavage	| fucosyltransferase 3 | Chr1:27967894-27969871 REVERSE LENGTH=1777 | 201606
iso-18-97PUNU0E	AT1G74420.1	1	18	550	567	UGUCUGCCGACUUGAGUU	AACUCAAGUCGGGAGAUC	Cleavage	| fucosyltransferase 3 | Chr1:27967771-27969879 REVERSE LENGTH=1896 | 201606
iso-18-97PUNU0E	AT1G53570.3	1	18	1255	1272	UGUCUGCCGACUUGAGUU	AAAUCAAGUUGGCAGACU	Cleavage	| mitogen-activated protein kinase kinase kinase 3 | Chr1:19987191-19991135 FORWARD LENGTH=2290 | 201606
iso-18-98Q492U	AT4G30350.1	1	18	120	137	UGUGGGCGUGUGGGAACA	UUUUCCCACGCGCUUACA	Cleavage	| Double Clp-N motif-containing P-loop nucleoside triphosphate hydrolases superfamily protein | Chr4:14847583-14851248 FORWARD LENGTH=3498 | 201606
iso-18-98Q492U	AT4G30710.4	1	18	2672	2689	UGUGGGCGUGUGGGAACA	AGUUCCCACACGCUCAAC	Cleavage	| QWRF motif protein (DUF566) | Chr4:14965164-14969763 REVERSE LENGTH=3030 | 201606
iso-18-98Q492U	AT4G30710.1	1	18	2603	2620	UGUGGGCGUGUGGGAACA	AGUUCCCACACGCUCAAC	Cleavage	| QWRF motif protein (DUF566) | Chr4:14965143-14969763 REVERSE LENGTH=2982 | 201606
iso-18-98Q492U	AT4G30710.2	1	18	2603	2620	UGUGGGCGUGUGGGAACA	AGUUCCCACACGCUCAAC	Cleavage	| QWRF motif protein (DUF566) | Chr4:14965200-14969763 REVERSE LENGTH=2925 | 201606
iso-18-98Q492U	AT2G23450.2	1	18	2162	2179	UGUGGGCGUGUGGGAACA	UGAUUUCACACGUCCACA	Cleavage	| Protein kinase superfamily protein | Chr2:9988707-9992010 REVERSE LENGTH=2864 | 201606
iso-18-98Q492U	AT4G30710.3	1	18	2483	2500	UGUGGGCGUGUGGGAACA	AGUUCCCACACGCUCAAC	Cleavage	| QWRF motif protein (DUF566) | Chr4:14965155-14968528 REVERSE LENGTH=2850 | 201606
iso-18-98Q492U	AT2G23450.1	1	18	1926	1943	UGUGGGCGUGUGGGAACA	UGAUUUCACACGUCCACA	Cleavage	| Protein kinase superfamily protein | Chr2:9988678-9991526 REVERSE LENGTH=2657 | 201606
iso-18-98Q492U	AT5G19430.3	1	18	973	990	UGUGGGCGUGUGGGAACA	GAGUCCCACAUGCCCACA	Cleavage	| RING/U-box superfamily protein | Chr5:6553703-6555954 FORWARD LENGTH=1836 | 201606
iso-18-98Q492U	AT1G05410.1	1	18	979	996	UGUGGGCGUGUGGGAACA	UGUUUCCACAUGUCAACA	Cleavage	| CDPK adapter%2C putative (DUF1423) | Chr1:1585371-1587794 REVERSE LENGTH=1758 | 201606
iso-18-98Q492U	AT1G05410.2	1	18	878	895	UGUGGGCGUGUGGGAACA	UGUUUCCACAUGUCAACA	Cleavage	| CDPK adapter%2C putative (DUF1423) | Chr1:1585371-1587774 REVERSE LENGTH=1657 | 201606
iso-18-9EBEL30J	AT4G01030.1	1	18	473	490	UGGAUAAAAUCGAGUUCC	GGAACUCGAUUUUAUCGA	Cleavage	| pentatricopeptide (PPR) repeat-containing protein | Chr4:447941-450642 REVERSE LENGTH=2702 | 201606
iso-18-9EBEL30J	AT2G24250.2	1	18	1100	1117	UGGAUAAAAUCGAGUUCC	GGGACUCGAUUUUGUUCA	Cleavage	| LOW protein: F-box/kelch-repeat protein (DUF295) | Chr2:10313066-10314980 REVERSE LENGTH=1648 | 201606
iso-18-9EBEL30J	AT2G24250.1	1	18	1082	1099	UGGAUAAAAUCGAGUUCC	GGGACUCGAUUUUGUUCA	Cleavage	| LOW protein: F-box/kelch-repeat protein (DUF295) | Chr2:10313094-10314985 REVERSE LENGTH=1602 | 201606
iso-18-9EBEL30J	AT4G19090.1	1	18	768	785	UGGAUAAAAUCGAGUUCC	CGAGCUCGAUUUUAUCUA	Cleavage	| transmembrane protein%2C putative (DUF594) | Chr4:10449900-10452797 FORWARD LENGTH=2296 | 201606
iso-18-9EBEL30J	AT2G21710.2	1	18	1624	1641	UGGAUAAAAUCGAGUUCC	GGAAUUCGAUUUUAUCAA	Cleavage	| Mitochondrial transcription termination factor family protein | Chr2:9270784-9273444 FORWARD LENGTH=2237 | 201606
iso-18-9EBEL30J	AT2G21710.1	1	18	1624	1641	UGGAUAAAAUCGAGUUCC	GGAAUUCGAUUUUAUCAA	Cleavage	| Mitochondrial transcription termination factor family protein | Chr2:9270784-9273444 FORWARD LENGTH=2165 | 201606
iso-18-9EBEL30J	AT5G22090.2	1	18	602	619	UGGAUAAAAUCGAGUUCC	GGAGCUCGAUUUUGUCUG	Cleavage	| FAF-like protein (DUF3049) | Chr5:7314583-7321743 REVERSE LENGTH=2079 | 201606
iso-18-9EBEL30J	AT2G21710.3	1	18	1564	1581	UGGAUAAAAUCGAGUUCC	GGAAUUCGAUUUUAUCAA	Cleavage	| Mitochondrial transcription termination factor family protein | Chr2:9270844-9273418 FORWARD LENGTH=2059 | 201606
iso-18-9EBEL30J	AT5G22090.1	1	18	573	590	UGGAUAAAAUCGAGUUCC	GGAGCUCGAUUUUGUCUG	Cleavage	| FAF-like protein (DUF3049) | Chr5:7314583-7316729 REVERSE LENGTH=2050 | 201606
iso-18-9EBEL30J	AT4G33170.1	1	18	446	463	UGGAUAAAAUCGAGUUCC	GGAACUCGAUUUUAGCUG	Cleavage	| Tetratricopeptide repeat (TPR)-like superfamily protein | Chr4:15995701-15998796 REVERSE LENGTH=3096 | 201606
iso-18-9EPQH9Y	AT5G09400.1	1	18	291	308	UGGAUGCCAUAUCUCAGG	UUGGAGAUAUGGCAUCCA	Cleavage	| K+ uptake permease 7 | Chr5:2916151-2920823 FORWARD LENGTH=3022 | 201606
iso-18-9EPQH9Y	AT2G07050.1	1	18	981	998	UGGAUGCCAUAUCUCAGG	CCUGAGAUAUGGCUUCUC	Cleavage	| cycloartenol synthase 1 | Chr2:2924360-2930751 FORWARD LENGTH=3005 | 201606
iso-18-9EPQH9Y	AT2G07050.2	1	18	1179	1196	UGGAUGCCAUAUCUCAGG	CCUGAGAUAUGGCUUCUC	Cleavage	| cycloartenol synthase 1 | Chr2:2924360-2930751 FORWARD LENGTH=3203 | 201606
iso-18-9EPQH9Y	AT1G20830.1	1	18	30	47	UGGAUGCCAUAUCUCAGG	CAUGAGAAAUGGCAUCCA	Translation	| multiple chloroplast division site 1 | Chr1:7242896-7244978 FORWARD LENGTH=1329 | 201606
iso-18-9EPQH9Y	AT2G37150.15	1	18	1118	1135	UGGAUGCCAUAUCUCAGG	CUUGAGGUACGGUAUCCA	Cleavage	| RING/U-box superfamily protein | Chr2:15603580-15608587 REVERSE LENGTH=4142 | 201606
iso-18-9EPQH9Y	AT2G37150.14	1	18	1149	1166	UGGAUGCCAUAUCUCAGG	CUUGAGGUACGGUAUCCA	Cleavage	| RING/U-box superfamily protein | Chr2:15603580-15608587 REVERSE LENGTH=4173 | 201606
iso-18-9EPQH9Y	AT2G37150.13	1	18	1212	1229	UGGAUGCCAUAUCUCAGG	CUUGAGGUACGGUAUCCA	Cleavage	| RING/U-box superfamily protein | Chr2:15603580-15608587 REVERSE LENGTH=4236 | 201606
iso-18-9EPQH9Y	AT2G37150.10	1	18	1193	1210	UGGAUGCCAUAUCUCAGG	CUUGAGGUACGGUAUCCA	Cleavage	| RING/U-box superfamily protein | Chr2:15603540-15608568 REVERSE LENGTH=4238 | 201606
iso-18-9EPQH9Y	AT2G37150.9	1	18	1086	1103	UGGAUGCCAUAUCUCAGG	CUUGAGGUACGGUAUCCA	Cleavage	| RING/U-box superfamily protein | Chr2:15603532-15608524 REVERSE LENGTH=4330 | 201606
iso-18-9EPQH9Y	AT2G37150.8	1	18	1110	1127	UGGAUGCCAUAUCUCAGG	CUUGAGGUACGGUAUCCA	Cleavage	| RING/U-box superfamily protein | Chr2:15603532-15608524 REVERSE LENGTH=4354 | 201606
iso-18-9EV27N0H	AT1G40090.1	1	18	58	75	UGGAUUAGGAGUGUUUAG	CUAAACACUCCUAAUCCA	Cleavage	| hypothetical protein | Chr1:15013792-15014764 FORWARD LENGTH=219 | 201606
iso-18-9EV27N0H	AT1G39060.1	1	18	97	114	UGGAUUAGGAGUGUUUAG	CUAAACACUCCUAAUCCA	Cleavage	| hypothetical protein | Chr1:14701718-14703805 FORWARD LENGTH=234 | 201606
iso-18-9EV27N0H	AT1G40086.1	1	18	118	135	UGGAUUAGGAGUGUUUAG	CUAAACACUCCUAAUCCA	Cleavage	| hypothetical protein | Chr1:14930278-14932360 FORWARD LENGTH=300 | 201606
iso-18-9EV27N0H	AT1G39070.1	1	18	181	198	UGGAUUAGGAGUGUUUAG	CUAAACACUCCUAAUCCA	Cleavage	| hypothetical protein | Chr1:14733525-14745983 FORWARD LENGTH=3126 | 201606
iso-18-9EV27N0H	AT1G39070.1	1	18	454	471	UGGAUUAGGAGUGUUUAG	CUAAACACUCCUAAUCCA	Cleavage	| hypothetical protein | Chr1:14733525-14745983 FORWARD LENGTH=3126 | 201606
iso-18-9EV27N0H	AT1G39070.1	1	18	544	561	UGGAUUAGGAGUGUUUAG	CUAAACACUCCUAAUCCA	Cleavage	| hypothetical protein | Chr1:14733525-14745983 FORWARD LENGTH=3126 | 201606
iso-18-9EV27N0H	AT1G39070.1	1	18	973	990	UGGAUUAGGAGUGUUUAG	CUAAACACUCCUAAUCCA	Cleavage	| hypothetical protein | Chr1:14733525-14745983 FORWARD LENGTH=3126 | 201606
iso-18-9EV27N0H	AT1G39070.1	1	18	1063	1080	UGGAUUAGGAGUGUUUAG	CUAAACACUCCUAAUCCA	Cleavage	| hypothetical protein | Chr1:14733525-14745983 FORWARD LENGTH=3126 | 201606
iso-18-9EV27N0H	AT1G39070.1	1	18	1501	1518	UGGAUUAGGAGUGUUUAG	CUAAACACUCCUAAUCCA	Cleavage	| hypothetical protein | Chr1:14733525-14745983 FORWARD LENGTH=3126 | 201606
iso-18-9EV27N0H	AT1G39070.1	1	18	1591	1608	UGGAUUAGGAGUGUUUAG	CUAAACACUCCUAAUCCA	Cleavage	| hypothetical protein | Chr1:14733525-14745983 FORWARD LENGTH=3126 | 201606
iso-18-9EV27N0H	AT1G39070.1	1	18	1858	1875	UGGAUUAGGAGUGUUUAG	CUAAACACUCCUAAUCCA	Cleavage	| hypothetical protein | Chr1:14733525-14745983 FORWARD LENGTH=3126 | 201606
iso-18-9EV27N0H	AT1G39070.1	1	18	2041	2058	UGGAUUAGGAGUGUUUAG	CUAAACACUCCUAAUCCA	Cleavage	| hypothetical protein | Chr1:14733525-14745983 FORWARD LENGTH=3126 | 201606
iso-18-9EV27N0H	AT1G39070.1	1	18	2131	2148	UGGAUUAGGAGUGUUUAG	CUAAACACUCCUAAUCCA	Cleavage	| hypothetical protein | Chr1:14733525-14745983 FORWARD LENGTH=3126 | 201606
iso-18-9EV27N0H	AT1G39070.1	1	18	2398	2415	UGGAUUAGGAGUGUUUAG	CUAAACACUCCUAAUCCA	Cleavage	| hypothetical protein | Chr1:14733525-14745983 FORWARD LENGTH=3126 | 201606
iso-18-9EV27N0H	AT1G39070.1	1	18	2488	2505	UGGAUUAGGAGUGUUUAG	CUAAACACUCCUAAUCCA	Cleavage	| hypothetical protein | Chr1:14733525-14745983 FORWARD LENGTH=3126 | 201606
iso-18-9EV27N0H	AT1G39070.1	1	18	2539	2556	UGGAUUAGGAGUGUUUAG	CUAAACACUCCUAAUCCA	Cleavage	| hypothetical protein | Chr1:14733525-14745983 FORWARD LENGTH=3126 | 201606
iso-18-9EV27N0H	AT1G39070.1	1	18	2743	2760	UGGAUUAGGAGUGUUUAG	CUAAACACUCCUAAUCCA	Cleavage	| hypothetical protein | Chr1:14733525-14745983 FORWARD LENGTH=3126 | 201606
iso-18-9EV27N0H	AT1G39070.1	1	18	2833	2850	UGGAUUAGGAGUGUUUAG	CUAAACACUCCUAAUCCA	Cleavage	| hypothetical protein | Chr1:14733525-14745983 FORWARD LENGTH=3126 | 201606
iso-18-9EV27N0H	AT1G39070.1	1	18	271	288	UGGAUUAGGAGUGUUUAG	CCAAACACUCCUAAUCUA	Cleavage	| hypothetical protein | Chr1:14733525-14745983 FORWARD LENGTH=3126 | 201606
iso-18-9EV27N0H	AT1G39070.1	1	18	2284	2301	UGGAUUAGGAGUGUUUAG	CCAAACAUUCCUAAUCUA	Cleavage	| hypothetical protein | Chr1:14733525-14745983 FORWARD LENGTH=3126 | 201606
iso-18-9EV27N0H	AT1G39070.1	1	18	1744	1761	UGGAUUAGGAGUGUUUAG	CCAAACAUUCCUAAUCUA	Cleavage	| hypothetical protein | Chr1:14733525-14745983 FORWARD LENGTH=3126 | 201606
iso-18-9EV27N0H	AT1G39070.1	1	18	859	876	UGGAUUAGGAGUGUUUAG	CCAAACAUUCCUAAUCUA	Cleavage	| hypothetical protein | Chr1:14733525-14745983 FORWARD LENGTH=3126 | 201606
iso-18-9EV27N0H	AT1G39070.1	1	18	686	702	UGGAUUAGGAGUGUUUAG	CUAAACAC-CCUAAUCCA	Translation	| hypothetical protein | Chr1:14733525-14745983 FORWARD LENGTH=3126 | 201606
iso-18-9EV27N0H	AT1G39070.1	1	18	2630	2646	UGGAUUAGGAGUGUUUAG	CUAAACACUC-UAAUCCA	Cleavage	| hypothetical protein | Chr1:14733525-14745983 FORWARD LENGTH=3126 | 201606
iso-18-9EV27N0H	AT1G39070.1	1	18	1928	1944	UGGAUUAGGAGUGUUUAG	CUAAACACUC-UAAUCCA	Cleavage	| hypothetical protein | Chr1:14733525-14745983 FORWARD LENGTH=3126 | 201606
iso-18-9EV27N0H	AT1G39070.1	1	18	1265	1281	UGGAUUAGGAGUGUUUAG	CUAAACACUC-UAAUCCA	Cleavage	| hypothetical protein | Chr1:14733525-14745983 FORWARD LENGTH=3126 | 201606
iso-18-9EV27N0H	AT1G39070.1	1	18	341	357	UGGAUUAGGAGUGUUUAG	CUAAACACUC-UAAUCCA	Cleavage	| hypothetical protein | Chr1:14733525-14745983 FORWARD LENGTH=3126 | 201606
iso-18-9EV27N0H	AT1G39070.1	1	18	38	54	UGGAUUAGGAGUGUUUAG	CUAAACAC-CCUAAUCCA	Translation	| hypothetical protein | Chr1:14733525-14745983 FORWARD LENGTH=3126 | 201606
iso-18-9EV27N0H	AT3G11290.1	1	18	1647	1664	UGGAUUAGGAGUGUUUAG	CUAAACACUCUUGAUUUA	Cleavage	| Myb/SANT-like DNA-binding domain protein | Chr3:3535561-3537904 REVERSE LENGTH=1806 | 201606
iso-18-9EV27N0H	AT3G11290.1	1	18	678	695	UGGAUUAGGAGUGUUUAG	CAAAGCGCUUCUAAUUUC	Cleavage	| Myb/SANT-like DNA-binding domain protein | Chr3:3535561-3537904 REVERSE LENGTH=1806 | 201606
iso-18-9EV27N0H	AT3G11290.2	1	18	2038	2055	UGGAUUAGGAGUGUUUAG	CUAAACACUCUUGAUUUA	Cleavage	| Myb/SANT-like DNA-binding domain protein | Chr3:3535561-3537904 REVERSE LENGTH=2197 | 201606
iso-18-9EV27N0H	AT3G11290.2	1	18	1069	1086	UGGAUUAGGAGUGUUUAG	CAAAGCGCUUCUAAUUUC	Cleavage	| Myb/SANT-like DNA-binding domain protein | Chr3:3535561-3537904 REVERSE LENGTH=2197 | 201606
iso-18-9EV27N0H	AT1G58270.1	1	18	467	484	UGGAUUAGGAGUGUUUAG	UUGGACGCUCCUAAUCUA	Cleavage	| TRAF-like family protein | Chr1:21611803-21614169 REVERSE LENGTH=1862 | 201606
iso-18-9EV27N0H	AT1G73990.1	1	18	1284	1301	UGGAUUAGGAGUGUUUAG	UUAAGCACUCCUGGUUCA	Cleavage	| signal peptide peptidase | Chr1:27824355-27829023 FORWARD LENGTH=2360 | 201606
iso-18-9EV27N0H	AT1G73990.2	1	18	1266	1283	UGGAUUAGGAGUGUUUAG	UUAAGCACUCCUGGUUCA	Cleavage	| signal peptide peptidase | Chr1:27824373-27829039 FORWARD LENGTH=2438 | 201606
iso-18-9EV27N0H	AT1G47510.3	1	18	1379	1396	UGGAUUAGGAGUGUUUAG	CUAAUCACUCUUAAUCCU	Cleavage	| inositol polyphosphate 5-phosphatase 11 | Chr1:17435525-17438418 REVERSE LENGTH=2183 | 201606
iso-18-9LPO64W	AT1G72830.2	1	18	1374	1391	UGGUAGCCAAGGAUGACU	AGUCAUCCUUGGCUACUA	Cleavage	| nuclear factor Y%2C subunit A3 | Chr1:27405461-27407540 REVERSE LENGTH=1565 | 201606
iso-18-9LPO64W	AT1G72830.3	1	18	1419	1436	UGGUAGCCAAGGAUGACU	AGUCAUCCUUGGCUACUA	Cleavage	| nuclear factor Y%2C subunit A3 | Chr1:27405247-27407968 REVERSE LENGTH=1824 | 201606
iso-18-9LPO64W	AT1G72830.1	1	18	1747	1764	UGGUAGCCAAGGAUGACU	AGUCAUCCUUGGCUACUA	Cleavage	| nuclear factor Y%2C subunit A3 | Chr1:27405145-27408221 REVERSE LENGTH=2254 | 201606
iso-18-9LPO64W	AT1G17590.2	1	18	1311	1328	UGGUAGCCAAGGAUGACU	AGUCAUCCUUGGCUGCUA	Cleavage	| nuclear factor Y%2C subunit A8 | Chr1:6050222-6052619 REVERSE LENGTH=1525 | 201606
iso-18-9LPO64W	AT1G17590.1	1	18	1325	1342	UGGUAGCCAAGGAUGACU	AGUCAUCCUUGGCUGCUA	Cleavage	| nuclear factor Y%2C subunit A8 | Chr1:6050164-6052628 REVERSE LENGTH=1597 | 201606
iso-18-9LPO64W	AT1G17590.4	1	18	1511	1528	UGGUAGCCAAGGAUGACU	AGUCAUCCUUGGCUGCUA	Cleavage	| nuclear factor Y%2C subunit A8 | Chr1:6050193-6052545 REVERSE LENGTH=1754 | 201606
iso-18-9LPO64W	AT1G17590.3	1	18	1667	1684	UGGUAGCCAAGGAUGACU	AGUCAUCCUUGGCUGCUA	Cleavage	| nuclear factor Y%2C subunit A8 | Chr1:6050177-6052619 REVERSE LENGTH=1926 | 201606
iso-18-9LPO64W	AT1G54160.1	1	18	1290	1307	UGGUAGCCAAGGAUGACU	AGUCAUCCUUGGCUACUU	Cleavage	| nuclear factor Y%2C subunit A5 | Chr1:20217336-20219452 REVERSE LENGTH=1462 | 201606
iso-18-9LPO64W	AT2G15000.2	1	18	671	688	UGGUAGCCAAGGAUGACU	AGUUGUCUUUGGUUAUCA	Cleavage	| caspase-6 protein | Chr2:6481186-6482420 REVERSE LENGTH=849 | 201606
iso-18-9LPO64W	AT2G15000.5	1	18	714	731	UGGUAGCCAAGGAUGACU	AGUUGUCUUUGGUUAUCA	Cleavage	| caspase-6 protein | Chr2:6481186-6482420 REVERSE LENGTH=892 | 201606
iso-18-9NHB7YDY	AT5G46900.1	1	18	65	82	UGGUUAUAAAGUUUGGGG	CCUCAAGCUUUAUAACUU	Cleavage	| Bifunctional inhibitor/lipid-transfer protein/seed storage 2S albumin superfamily protein | Chr5:19039701-19040456 REVERSE LENGTH=756 | 201606
iso-18-9NHB7YDY	AT2G22420.1	1	18	920	937	UGGUUAUAAAGUUUGGGG	GUUCAGACUUUAUAACCA	Cleavage	| Peroxidase superfamily protein | Chr2:9513024-9514552 FORWARD LENGTH=1375 | 201606
iso-18-9NHB7YDY	AT2G20920.1	1	18	931	948	UGGUUAUAAAGUUUGGGG	CCCUAUACUUUAUGACCA	Cleavage	| chaperone (DUF3353) | Chr2:8998450-9000073 FORWARD LENGTH=1426 | 201606
iso-18-9NHB7YDY	AT1G04030.1	1	18	1617	1634	UGGUUAUAAAGUUUGGGG	CCCCAGACUCUGUAACCA	Cleavage	| eisosome protein | Chr1:1040375-1042892 FORWARD LENGTH=1854 | 201606
iso-18-9NHB7YDY	AT3G46510.1	1	18	592	609	UGGUUAUAAAGUUUGGGG	UCUCAAAUUUUGUAGCCA	Cleavage	| plant U-box 13 | Chr3:17123731-17126897 REVERSE LENGTH=2716 | 201606
iso-18-9NHB7YDY	AT1G64200.1	1	18	819	836	UGGUUAUAAAGUUUGGGG	ACUCCAACUUUAUAACCA	Cleavage	| vacuolar H+-ATPase subunit E isoform 3 | Chr1:23828286-23830100 REVERSE LENGTH=1063 | 201606
iso-18-9NHB7YDY	AT1G64200.2	1	18	941	958	UGGUUAUAAAGUUUGGGG	ACUCCAACUUUAUAACCA	Cleavage	| vacuolar H+-ATPase subunit E isoform 3 | Chr1:23828284-23830066 REVERSE LENGTH=1187 | 201606
iso-18-9NHB7YDY	AT5G41880.1	1	18	1559	1576	UGGUUAUAAAGUUUGGGG	CUCUAAGCUUUAUAAUCU	Cleavage	| DNA primase POLA3 | Chr5:16760846-16764276 FORWARD LENGTH=1682 | 201606
iso-18-9NHB7YDY	AT5G41880.1	1	18	50	67	UGGUUAUAAAGUUUGGGG	ACACAAUCUUUGUAAUCA	Cleavage	| DNA primase POLA3 | Chr5:16760846-16764276 FORWARD LENGTH=1682 | 201606
iso-18-9NHB7YDY	AT4G18770.1	1	18	1834	1851	UGGUUAUAAAGUUUGGGG	CCCCAAGCUUCAUAACCU	Cleavage	| myb domain protein 98 | Chr4:10311030-10313104 FORWARD LENGTH=1869 | 201606
iso-18-9NHB7YDY	AT2G40116.1	1	18	284	301	UGGUUAUAAAGUUUGGGG	GUUCAAAUUUUAUAACCG	Cleavage	| Phosphoinositide-specific phospholipase C family protein | Chr2:16751561-16754599 FORWARD LENGTH=2351 | 201606
iso-18-9O58SJ03	AT1G75310.1	1	18	696	713	UGUAAGAUGGGUAGCUCU	GGGGCUACUCAUCUUACU	Cleavage	| auxin-like 1 protein | Chr1:28260801-28266124 FORWARD LENGTH=4550 | 201606
iso-18-9O58SJ03	AT1G75310.2	1	18	666	683	UGUAAGAUGGGUAGCUCU	GGGGCUACUCAUCUUACU	Cleavage	| auxin-like 1 protein | Chr1:28260831-28266323 FORWARD LENGTH=4728 | 201606
iso-18-9O58SJ03	AT4G02110.2	1	18	97	114	UGUAAGAUGGGUAGCUCU	AGAGUGACCCAUCUUAUA	Cleavage	| transcription coactivator | Chr4:935842-940298 FORWARD LENGTH=3758 | 201606
iso-18-9O58SJ03	AT4G02110.1	1	18	621	638	UGUAAGAUGGGUAGCUCU	AGAGUGACCCAUCUUAUA	Cleavage	| transcription coactivator | Chr4:935006-940328 FORWARD LENGTH=4312 | 201606
iso-18-9O58SJ03	AT4G15370.2	1	18	1970	1987	UGUAAGAUGGGUAGCUCU	AGAGCUAUCUAUCUUGUC	Cleavage	| baruol synthase 1 | Chr4:8773786-8779685 REVERSE LENGTH=2271 | 201606
iso-18-9O58SJ03	AT4G15370.1	1	18	1979	1996	UGUAAGAUGGGUAGCUCU	AGAGCUAUCUAUCUUGUC	Cleavage	| baruol synthase 1 | Chr4:8773730-8779685 REVERSE LENGTH=2336 | 201606
iso-18-9O58SJ03	AT2G42440.1	1	18	183	200	UGUAAGAUGGGUAGCUCU	GGAGCUUCCCAUUUUGCA	Cleavage	| Lateral organ boundaries (LOB) domain family protein | Chr2:17668701-17669836 REVERSE LENGTH=1008 | 201606
iso-18-9O58SJ03	AT1G17110.1	1	18	247	264	UGUAAGAUGGGUAGCUCU	AGGGCUAUCCAUCUUCCG	Cleavage	| ubiquitin-specific protease 15 | Chr1:5845675-5850889 REVERSE LENGTH=3320 | 201606
iso-18-9O58SJ03	AT1G17110.2	1	18	292	309	UGUAAGAUGGGUAGCUCU	AGGGCUAUCCAUCUUCCG	Cleavage	| ubiquitin-specific protease 15 | Chr1:5845675-5850934 REVERSE LENGTH=3377 | 201606
iso-18-9O58SJ03	AT5G51300.3	1	18	2157	2174	UGUAAGAUGGGUAGCUCU	UGAGUUAUCCGUCUUACU	Cleavage	| splicing factor-like protein | Chr5:20848797-20852347 REVERSE LENGTH=2865 | 201606
iso-18-9QH4U3DR	AT4G18610.1	1	18	11	28	UGUAUAUAUGUAAGUGAC	GUCACUUAUAUAUAUAUA	Cleavage	| LIGHT-DEPENDENT SHORT HYPOCOTYLS-like protein (DUF640) | Chr4:10250601-10253148 FORWARD LENGTH=2548 | 201606
iso-18-9QH4U3DR	AT4G18610.1	1	18	1246	1263	UGUAUAUAUGUAAGUGAC	AUUACUUUUAUGUAUAUA	Translation	| LIGHT-DEPENDENT SHORT HYPOCOTYLS-like protein (DUF640) | Chr4:10250601-10253148 FORWARD LENGTH=2548 | 201606
iso-18-9QH4U3DR	AT4G18610.1	1	18	1262	1279	UGUAUAUAUGUAAGUGAC	UAUAGUUAUAUAUAUGCA	Cleavage	| LIGHT-DEPENDENT SHORT HYPOCOTYLS-like protein (DUF640) | Chr4:10250601-10253148 FORWARD LENGTH=2548 | 201606
iso-18-9QH4U3DR	AT4G04460.1	1	18	91	108	UGUAUAUAUGUAAGUGAC	GUCAUUUACGUAUAUAUA	Cleavage	| Saposin-like aspartyl protease family protein | Chr4:2224427-2227874 FORWARD LENGTH=1836 | 201606
iso-18-9QH4U3DR	AT4G04460.2	1	18	96	113	UGUAUAUAUGUAAGUGAC	GUCAUUUACGUAUAUAUA	Cleavage	| Saposin-like aspartyl protease family protein | Chr4:2224422-2227823 FORWARD LENGTH=1778 | 201606
iso-18-9QH4U3DR	AT5G59360.1	1	18	250	267	UGUAUAUAUGUAAGUGAC	GUCACAUACAUAUAUACA	Cleavage	| hypothetical protein | Chr5:23945332-23946430 REVERSE LENGTH=1099 | 201606
iso-18-9QH4U3DR	AT5G52790.4	1	18	1205	1222	UGUAUAUAUGUAAGUGAC	GUCACUUGUGUAUAUGCA	Cleavage	| CBS domain protein with a domain protein (DUF21) | Chr5:21391582-21395016 REVERSE LENGTH=2412 | 201606
iso-18-9QH4U3DR	AT5G52790.1	1	18	1205	1222	UGUAUAUAUGUAAGUGAC	GUCACUUGUGUAUAUGCA	Cleavage	| CBS domain protein with a domain protein (DUF21) | Chr5:21391582-21395016 REVERSE LENGTH=2350 | 201606
iso-18-9QH4U3DR	AT5G52790.2	1	18	895	912	UGUAUAUAUGUAAGUGAC	GUCACUUGUGUAUAUGCA	Cleavage	| CBS domain protein with a domain protein (DUF21) | Chr5:21391566-21394706 REVERSE LENGTH=2203 | 201606
iso-18-9QH4U3DR	AT5G52790.3	1	18	895	912	UGUAUAUAUGUAAGUGAC	GUCACUUGUGUAUAUGCA	Cleavage	| CBS domain protein with a domain protein (DUF21) | Chr5:21391566-21394706 REVERSE LENGTH=2141 | 201606
iso-18-9QH4U3DR	AT5G52790.5	1	18	660	677	UGUAUAUAUGUAAGUGAC	GUCACUUGUGUAUAUGCA	Cleavage	| CBS domain protein with a domain protein (DUF21) | Chr5:21391717-21394471 REVERSE LENGTH=1623 | 201606
iso-18-9QH4U3DR	AT5G65320.1	1	18	1042	1059	UGUAUAUAUGUAAGUGAC	GUAAUUUACAUAUAUACA	Cleavage	| basic helix-loop-helix (bHLH) DNA-binding superfamily protein | Chr5:26107169-26108726 REVERSE LENGTH=1176 | 201606
iso-18-9QS4SUZ	AT2G28010.1	1	18	436	453	UGUAUGUAUGGUCGAAGU	ACUUCGACCAUACCUACA	Cleavage	| Eukaryotic aspartyl protease family protein | Chr2:11930494-11931813 REVERSE LENGTH=1320 | 201606
iso-18-9QS4SUZ	AT1G11940.2	1	18	733	750	UGUAUGUAUGGUCGAAGU	ACUUUGGCUAUAUAUACA	Cleavage	| Core-2/I-branching beta-1%2C6-N-acetylglucosaminyltransferase family protein | Chr1:4031534-4034155 REVERSE LENGTH=1786 | 201606
iso-18-9QS4SUZ	AT1G11940.1	1	18	733	750	UGUAUGUAUGGUCGAAGU	ACUUUGGCUAUAUAUACA	Cleavage	| Core-2/I-branching beta-1%2C6-N-acetylglucosaminyltransferase family protein | Chr1:4031534-4034155 REVERSE LENGTH=1595 | 201606
iso-18-9QS4SUZ	AT5G65830.1	1	18	1290	1307	UGUAUGUAUGGUCGAAGU	GCUUUGAUCAUAUAUACA	Cleavage	| receptor like protein 57 | Chr5:26341963-26343546 REVERSE LENGTH=1584 | 201606
iso-18-9QS4SUZ	AT1G16710.3	1	18	6173	6190	UGUAUGUAUGGUCGAAGU	UCUUUGACUAUACAUAUA	Cleavage	| histone acetyltransferase of the CBP family 12 | Chr1:5713794-5722614 FORWARD LENGTH=6619 | 201606
iso-18-9QS4SUZ	AT1G16710.3	1	18	960	977	UGUAUGUAUGGUCGAAGU	ACUUCGACAGUACAUGCA	Translation	| histone acetyltransferase of the CBP family 12 | Chr1:5713794-5722614 FORWARD LENGTH=6619 | 201606
iso-18-9QS4SUZ	AT1G16710.9	1	18	6103	6120	UGUAUGUAUGGUCGAAGU	UCUUUGACUAUACAUAUA	Cleavage	| histone acetyltransferase of the CBP family 12 | Chr1:5713977-5722614 FORWARD LENGTH=6549 | 201606
iso-18-9QS4SUZ	AT1G16710.9	1	18	777	794	UGUAUGUAUGGUCGAAGU	ACUUCGACAGUACAUGCA	Translation	| histone acetyltransferase of the CBP family 12 | Chr1:5713977-5722614 FORWARD LENGTH=6549 | 201606
iso-18-9QS4SUZ	AT1G16710.4	1	18	6056	6073	UGUAUGUAUGGUCGAAGU	UCUUUGACUAUACAUAUA	Cleavage	| histone acetyltransferase of the CBP family 12 | Chr1:5713794-5722614 FORWARD LENGTH=6502 | 201606
iso-18-9QS4SUZ	AT1G16710.4	1	18	960	977	UGUAUGUAUGGUCGAAGU	ACUUCGACAGUACAUGCA	Translation	| histone acetyltransferase of the CBP family 12 | Chr1:5713794-5722614 FORWARD LENGTH=6502 | 201606
iso-18-9QS4SUZ	AT1G16710.8	1	18	6009	6026	UGUAUGUAUGGUCGAAGU	UCUUUGACUAUACAUAUA	Cleavage	| histone acetyltransferase of the CBP family 12 | Chr1:5713942-5722614 FORWARD LENGTH=6455 | 201606
iso-18-9QS4SUZ	AT1G16710.8	1	18	796	813	UGUAUGUAUGGUCGAAGU	ACUUCGACAGUACAUGCA	Translation	| histone acetyltransferase of the CBP family 12 | Chr1:5713942-5722614 FORWARD LENGTH=6455 | 201606
iso-18-9QS4SUZ	AT1G16710.5	1	18	5900	5917	UGUAUGUAUGGUCGAAGU	UCUUUGACUAUACAUAUA	Cleavage	| histone acetyltransferase of the CBP family 12 | Chr1:5713794-5722614 FORWARD LENGTH=6346 | 201606
iso-18-9QS4SUZ	AT1G16710.5	1	18	804	821	UGUAUGUAUGGUCGAAGU	ACUUCGACAGUACAUGCA	Translation	| histone acetyltransferase of the CBP family 12 | Chr1:5713794-5722614 FORWARD LENGTH=6346 | 201606
iso-18-9QS4SUZ	AT1G16710.6	1	18	5661	5678	UGUAUGUAUGGUCGAAGU	UCUUUGACUAUACAUAUA	Cleavage	| histone acetyltransferase of the CBP family 12 | Chr1:5713794-5722614 FORWARD LENGTH=6107 | 201606
iso-18-9QS4SUZ	AT1G16710.6	1	18	565	582	UGUAUGUAUGGUCGAAGU	ACUUCGACAGUACAUGCA	Translation	| histone acetyltransferase of the CBP family 12 | Chr1:5713794-5722614 FORWARD LENGTH=6107 | 201606
iso-18-9REPWUDY	AT3G57750.2	1	18	359	376	UGUCCACUAGUCUGAGGG	CUCUCAGAUGAGUGGACA	Cleavage	| Protein kinase superfamily protein | Chr3:21393979-21395244 FORWARD LENGTH=1216 | 201606
iso-18-9REPWUDY	AT3G57750.1	1	18	375	392	UGUCCACUAGUCUGAGGG	CUCUCAGAUGAGUGGACA	Cleavage	| Protein kinase superfamily protein | Chr3:21393963-21395288 FORWARD LENGTH=1326 | 201606
iso-18-9REPWUDY	AT5G47020.1	1	18	846	863	UGUCCACUAGUCUGAGGG	UUCUCAGACUAGUGGAAC	Cleavage	| MraZ | Chr5:19081458-19090104 FORWARD LENGTH=4975 | 201606
iso-18-9REPWUDY	AT3G58550.1	1	18	534	551	UGUCCACUAGUCUGAGGG	UUCUCAGACUGUUGGACA	Cleavage	| Bifunctional inhibitor/lipid-transfer protein/seed storage 2S albumin superfamily protein | Chr3:21649364-21650347 REVERSE LENGTH=790 | 201606
iso-18-9REPWUDY	AT5G58920.1	1	18	297	314	UGUCCACUAGUCUGAGGG	CCUUUAGGUUGGUGGACG	Cleavage	| homeobox prospero protein | Chr5:23793129-23794245 FORWARD LENGTH=830 | 201606
iso-18-9REPWUDY	AT5G22800.2	1	18	770	787	UGUCCACUAGUCUGAGGG	CUUUUGGACUAGUGGACC	Cleavage	| Alanyl-tRNA synthetase%2C class IIc | Chr5:7615747-7620278 REVERSE LENGTH=3491 | 201606
iso-18-9REPWUDY	AT5G22800.1	1	18	808	825	UGUCCACUAGUCUGAGGG	CUUUUGGACUAGUGGACC	Cleavage	| Alanyl-tRNA synthetase%2C class IIc | Chr5:7615747-7620079 REVERSE LENGTH=3529 | 201606
iso-18-9REPWUDY	AT5G18480.1	1	18	961	978	UGUCCACUAGUCUGAGGG	CCUUGGGACUGGUGGACA	Cleavage	| plant glycogenin-like starch initiation protein 6 | Chr5:6131130-6133982 REVERSE LENGTH=1986 | 201606
iso-18-9REPWUDY	AT4G03390.2	1	18	595	612	UGUCCACUAGUCUGAGGG	CUUUCAGAUUCGUGGACA	Cleavage	| STRUBBELIG-receptor family 3 | Chr4:1490426-1495214 REVERSE LENGTH=3478 | 201606
iso-18-9REPWUDY	AT2G25320.1	1	18	1779	1796	UGUCCACUAGUCUGAGGG	CUUUCAGGCUGGUGGAUG	Cleavage	| TRAF-like family protein | Chr2:10781851-10788065 REVERSE LENGTH=5122 | 201606
iso-18-9S00I30N	AT1G13143.1	1	18	259	276	UGUCGACAAGAUGGUUGU	ACAACCAUCUUGUCGACA	Cleavage	| hypothetical protein | Chr1:4479025-4479709 FORWARD LENGTH=508 | 201606
iso-18-9S00I30N	AT3G26130.2	1	18	2803	2820	UGUCGACAAGAUGGUUGU	ACAACCAUCUUGUCGAUA	Cleavage	| Cellulase (glycosyl hydrolase family 5) protein | Chr3:9551789-9555667 REVERSE LENGTH=3637 | 201606
iso-18-9S00I30N	AT1G54470.1	1	18	1920	1937	UGUCGACAAGAUGGUUGU	UUAACUAUCUUGUCGAUA	Cleavage	| resistance to peronospora parasitica protein | Chr1:20344698-20348097 FORWARD LENGTH=2172 | 201606
iso-18-9S00I30N	AT3G52490.1	1	18	1081	1098	UGUCGACAAGAUGGUUGU	UCAACAAUCUUGUCGACA	Cleavage	| Double Clp-N motif-containing P-loop nucleoside triphosphate hydrolases superfamily protein | Chr3:19455505-19459203 REVERSE LENGTH=3275 | 201606
iso-18-9S00I30N	AT5G54990.1	1	18	351	368	UGUCGACAAGAUGGUUGU	AUGAUCAUCUUGUCGGCG	Cleavage	| RING/U-box superfamily protein | Chr5:22317461-22318185 FORWARD LENGTH=725 | 201606
iso-18-9S00I30N	AT4G24040.1	1	18	1902	1919	UGUCGACAAGAUGGUUGU	GCAACUAUCUUGUCUACA	Cleavage	| trehalase 1 | Chr4:12488040-12491298 FORWARD LENGTH=2321 | 201606
iso-18-9S00I30N	AT5G61440.1	1	18	491	508	UGUCGACAAGAUGGUUGU	CCAAUCAUCUUGUUGACU	Cleavage	| atypical CYS HIS rich thioredoxin 5 | Chr5:24707445-24709396 FORWARD LENGTH=1663 | 201606
iso-18-9S00I30N	AT5G61440.2	1	18	491	508	UGUCGACAAGAUGGUUGU	CCAAUCAUCUUGUUGACU	Cleavage	| atypical CYS HIS rich thioredoxin 5 | Chr5:24707445-24709396 FORWARD LENGTH=1761 | 201606
iso-18-9S00I30N	AT1G63205.1	1	18	218	235	UGUCGACAAGAUGGUUGU	ACUACCAUCUUGUUGACC	Cleavage	| Cystatin/monellin superfamily protein | Chr1:23437689-23438677 REVERSE LENGTH=570 | 201606
iso-18-9S00I30N	AT5G36907.1	1	18	576	593	UGUCGACAAGAUGGUUGU	UUAACUAUUUUGUCGGCA	Cleavage	| transmembrane protein | Chr5:14550119-14550859 REVERSE LENGTH=606 | 201606
iso-18-9Y0MR79	AT4G28550.3	1	18	1507	1524	UGUUGACAUCGGUCUAGC	GUUAGACCGAUGUCUAUA	Cleavage	| Ypt/Rab-GAP domain of gyp1p superfamily protein | Chr4:14110832-14113777 FORWARD LENGTH=1779 | 201606
iso-18-9Y0MR79	AT4G28550.1	1	18	1527	1544	UGUUGACAUCGGUCUAGC	GUUAGACCGAUGUCUAUA	Cleavage	| Ypt/Rab-GAP domain of gyp1p superfamily protein | Chr4:14110799-14113773 FORWARD LENGTH=1795 | 201606
iso-18-9Y0MR79	AT4G28550.2	1	18	1720	1737	UGUUGACAUCGGUCUAGC	GUUAGACCGAUGUCUAUA	Cleavage	| Ypt/Rab-GAP domain of gyp1p superfamily protein | Chr4:14110799-14113773 FORWARD LENGTH=1988 | 201606
iso-18-9Y0MR79	AT5G66675.2	1	18	1752	1769	UGUUGACAUCGGUCUAGC	ACUAGCCUGAUGUCAACA	Cleavage	| transmembrane protein%2C putative (DUF677) | Chr5:26614809-26617034 REVERSE LENGTH=1937 | 201606
iso-18-9Y0MR79	AT5G66675.3	1	18	1824	1841	UGUUGACAUCGGUCUAGC	ACUAGCCUGAUGUCAACA	Cleavage	| transmembrane protein%2C putative (DUF677) | Chr5:26614816-26617024 REVERSE LENGTH=2002 | 201606
iso-18-9Y0MR79	AT5G66675.1	1	18	1950	1967	UGUUGACAUCGGUCUAGC	ACUAGCCUGAUGUCAACA	Cleavage	| transmembrane protein%2C putative (DUF677) | Chr5:26614816-26617024 REVERSE LENGTH=2128 | 201606
iso-18-9Y0MR79	AT5G47580.1	1	18	146	163	UGUUGACAUCGGUCUAGC	UCUAGAAUGAUGUCAACA	Cleavage	| transmembrane protein | Chr5:19294813-19297424 REVERSE LENGTH=2612 | 201606
iso-18-9Y0MR79	AT1G62830.1	1	18	41	58	UGUUGACAUCGGUCUAGC	GCUAGAGCUAUGUCAACA	Translation	| LSD1-like 1 | Chr1:23264486-23267221 REVERSE LENGTH=2736 | 201606
iso-18-9Y0MR79	AT4G28570.2	1	18	1619	1636	UGUUGACAUCGGUCUAGC	GCUGGAUCGCUGUUAACA	Cleavage	| Long-chain fatty alcohol dehydrogenase family protein | Chr4:14119364-14122616 FORWARD LENGTH=2808 | 201606
iso-18-9Y0MR79	AT4G28570.1	1	18	1630	1647	UGUUGACAUCGGUCUAGC	GCUGGAUCGCUGUUAACA	Cleavage	| Long-chain fatty alcohol dehydrogenase family protein | Chr4:14119353-14122329 FORWARD LENGTH=2848 | 201606
iso-18-9YEY8N0L	AT5G04460.6	1	18	888	905	UGUUGACUUGUCAUUUGA	GCAAAUGACAAGUCAGCA	Cleavage	| RING/U-box superfamily protein | Chr5:1260009-1263862 FORWARD LENGTH=2759 | 201606
iso-18-9YEY8N0L	AT5G04460.2	1	18	1289	1306	UGUUGACUUGUCAUUUGA	GCAAAUGACAAGUCAGCA	Cleavage	| RING/U-box superfamily protein | Chr5:1259531-1264025 FORWARD LENGTH=2970 | 201606
iso-18-9YEY8N0L	AT5G04460.4	1	18	1101	1118	UGUUGACUUGUCAUUUGA	GCAAAUGACAAGUCAGCA	Cleavage	| RING/U-box superfamily protein | Chr5:1259521-1263922 FORWARD LENGTH=3032 | 201606
iso-18-9YEY8N0L	AT5G04460.3	1	18	1289	1306	UGUUGACUUGUCAUUUGA	GCAAAUGACAAGUCAGCA	Cleavage	| RING/U-box superfamily protein | Chr5:1259531-1264025 FORWARD LENGTH=3112 | 201606
iso-18-9YEY8N0L	AT5G04460.1	1	18	1385	1402	UGUUGACUUGUCAUUUGA	GCAAAUGACAAGUCAGCA	Cleavage	| RING/U-box superfamily protein | Chr5:1259435-1263937 FORWARD LENGTH=3331 | 201606
iso-18-9YEY8N0L	AT5G04460.5	1	18	1294	1311	UGUUGACUUGUCAUUUGA	GCAAAUGACAAGUCAGCA	Cleavage	| RING/U-box superfamily protein | Chr5:1259526-1263964 FORWARD LENGTH=3386 | 201606
iso-18-9YEY8N0L	AT5G25580.1	1	18	1209	1226	UGUUGACUUGUCAUUUGA	UCAAACGAUAAGUCAACA	Cleavage	| hypothetical protein | Chr5:8903404-8906319 FORWARD LENGTH=1575 | 201606
iso-18-9YEY8N0L	AT1G79460.1	1	18	1932	1949	UGUUGACUUGUCAUUUGA	UCCAGUGACAAGUCAACA	Cleavage	| Terpenoid cyclases/Protein prenyltransferases superfamily protein | Chr1:29890367-29894646 FORWARD LENGTH=2660 | 201606
iso-18-9YEY8N0L	AT4G02880.2	1	18	2238	2255	UGUUGACUUGUCAUUUGA	CUGAAUGACAAGUUAACA	Cleavage	| ELKS/Rab6-interacting/CAST family protein | Chr4:1274465-1278718 FORWARD LENGTH=2702 | 201606
iso-18-9YEY8N0L	AT5G17270.1	1	18	1778	1795	UGUUGACUUGUCAUUUGA	UCAAAUGAUAAGUCAGUU	Cleavage	| Protein prenylyltransferase superfamily protein | Chr5:5679922-5685794 FORWARD LENGTH=2970 | 201606
iso-18-9ZO0EU6	AT1G07010.1	1	18	1403	1420	UGUUUGAAAGACUGAAAA	GUUUCAGUCUUUCAGACA	Cleavage	| Calcineurin-like metallo-phosphoesterase superfamily protein | Chr1:2152798-2155269 FORWARD LENGTH=1622 | 201606
iso-18-9ZO0EU6	AT1G07010.2	1	18	1337	1354	UGUUUGAAAGACUGAAAA	GUUUCAGUCUUUCAGACA	Cleavage	| Calcineurin-like metallo-phosphoesterase superfamily protein | Chr1:2152852-2155269 FORWARD LENGTH=1556 | 201606
iso-18-9ZO0EU6	AT1G07010.3	1	18	1354	1371	UGUUUGAAAGACUGAAAA	GUUUCAGUCUUUCAGACA	Cleavage	| Calcineurin-like metallo-phosphoesterase superfamily protein | Chr1:2152880-2155238 FORWARD LENGTH=1542 | 201606
iso-18-9ZO0EU6	AT4G03070.1	1	18	113	130	UGUUUGAAAGACUGAAAA	UUUUUAGUCUUUUAAACC	Cleavage	| 2-oxoglutarate (2OG) and Fe(II)-dependent oxygenase superfamily protein | Chr4:1358267-1359698 FORWARD LENGTH=1222 | 201606
iso-18-9ZO0EU6	AT3G05320.2	1	18	2003	2020	UGUUUGAAAGACUGAAAA	UUUUUAGUUUUUUAAAUA	Cleavage	| O-fucosyltransferase family protein | Chr3:1513062-1515566 REVERSE LENGTH=2387 | 201606
iso-18-9ZO0EU6	AT3G05320.3	1	18	1755	1772	UGUUUGAAAGACUGAAAA	UUUUUAGUUUUUUAAAUA	Cleavage	| O-fucosyltransferase family protein | Chr3:1513062-1515568 REVERSE LENGTH=2139 | 201606
iso-18-9ZO0EU6	AT1G70710.1	1	18	1272	1289	UGUUUGAAAGACUGAAAA	UUUUGAGUCUUUCAAGCA	Cleavage	| glycosyl hydrolase 9B1 | Chr1:26659129-26663337 REVERSE LENGTH=2081 | 201606
iso-18-9ZO0EU6	AT2G24420.1	1	18	1749	1766	UGUUUGAAAGACUGAAAA	UUUUCAGUCUUUUAUACA	Cleavage	| DNA repair ATPase-like protein | Chr2:10379948-10383405 FORWARD LENGTH=2010 | 201606
iso-18-9ZO0EU6	AT3G05320.1	1	18	1474	1491	UGUUUGAAAGACUGAAAA	UUUUUAGUUUUUUAAAUA	Cleavage	| O-fucosyltransferase family protein | Chr3:1513398-1514919 REVERSE LENGTH=1522 | 201606
iso-18-9ZO0EU6	AT5G06190.2	1	18	484	501	UGUUUGAAAGACUGAAAA	UUUUUAGUCUUUCACACA	Cleavage	| transmembrane protein | Chr5:1875789-1876782 REVERSE LENGTH=526 | 201606
iso-18-B0BBBB6	AT3G11910.2	1	18	4103	4120	AAAAGAAAAAAAAAAAAA	UUUUUUUUUUUUUCUUUU	Cleavage	| ubiquitin-specific protease 13 | Chr3:3760724-3770563 REVERSE LENGTH=4193 | 201606
iso-18-B0BBBB6	AT4G08510.1	1	18	2531	2548	AAAAGAAAAAAAAAAAAA	UUUUUUUUUUUUUCUUUU	Cleavage	| mediator of RNA polymerase II transcription subunit-like protein | Chr4:5410253-5413453 FORWARD LENGTH=2863 | 201606
iso-18-B0BBBB6	AT5G25270.1	1	18	2391	2408	AAAAGAAAAAAAAAAAAA	UUUUUUUUUUUUUCUUUU	Cleavage	| Ubiquitin-like superfamily protein | Chr5:8757434-8763005 REVERSE LENGTH=2681 | 201606
iso-18-B0BBBB6	AT5G25270.1	1	18	234	251	AAAAGAAAAAAAAAAAAA	UUUUUUUUUUUUUUUGCC	Cleavage	| Ubiquitin-like superfamily protein | Chr5:8757434-8763005 REVERSE LENGTH=2681 | 201606
iso-18-B0BBBB6	AT4G31570.2	1	18	8609	8626	AAAAGAAAAAAAAAAAAA	UUUUUUUUUUUUUUUUUU	Cleavage	| nucleoporin | Chr4:15296386-15306480 FORWARD LENGTH=8867 | 201606
iso-18-B0BBBB6	AT4G31570.2	1	18	8628	8645	AAAAGAAAAAAAAAAAAA	UUUUUUUUUUUGUCUUUG	Cleavage	| nucleoporin | Chr4:15296386-15306480 FORWARD LENGTH=8867 | 201606
iso-18-B0BBBB6	AT4G31570.4	1	18	8553	8570	AAAAGAAAAAAAAAAAAA	UUUUUUUUUUUUUUUUUU	Cleavage	| nucleoporin | Chr4:15296427-15306475 FORWARD LENGTH=8806 | 201606
iso-18-B0BBBB6	AT4G31570.4	1	18	8572	8589	AAAAGAAAAAAAAAAAAA	UUUUUUUUUUUGUCUUUG	Cleavage	| nucleoporin | Chr4:15296427-15306475 FORWARD LENGTH=8806 | 201606
iso-18-B0BBBB6	AT4G31570.1	1	18	8565	8582	AAAAGAAAAAAAAAAAAA	UUUUUUUUUUUUUUUUUU	Cleavage	| nucleoporin | Chr4:15296451-15306410 FORWARD LENGTH=8753 | 201606
iso-18-B0BBBB6	AT4G31570.1	1	18	8584	8601	AAAAGAAAAAAAAAAAAA	UUUUUUUUUUUGUCUUUG	Cleavage	| nucleoporin | Chr4:15296451-15306410 FORWARD LENGTH=8753 | 201606
iso-18-B0BBBB6	AT4G31570.5	1	18	8550	8567	AAAAGAAAAAAAAAAAAA	UUUUUUUUUUUUUUUUUU	Cleavage	| nucleoporin | Chr4:15296451-15306410 FORWARD LENGTH=8738 | 201606
iso-18-B0BBBB6	AT4G31570.5	1	18	8569	8586	AAAAGAAAAAAAAAAAAA	UUUUUUUUUUUGUCUUUG	Cleavage	| nucleoporin | Chr4:15296451-15306410 FORWARD LENGTH=8738 | 201606
iso-18-B0BBBB6	AT3G26700.2	1	18	958	975	AAAAGAAAAAAAAAAAAA	UUUUUUUUUUUUUCUUUU	Cleavage	| Protein kinase superfamily protein | Chr3:9809582-9812674 FORWARD LENGTH=2548 | 201606
iso-18-B0BBBB6	AT4G31570.3	1	18	8471	8488	AAAAGAAAAAAAAAAAAA	UUUUUUUUUUUUUUUUUU	Cleavage	| nucleoporin | Chr4:15296413-15306411 FORWARD LENGTH=8660 | 201606
iso-18-B0BBBB6	AT4G31570.3	1	18	8490	8507	AAAAGAAAAAAAAAAAAA	UUUUUUUUUUUGUCUUUG	Cleavage	| nucleoporin | Chr4:15296413-15306411 FORWARD LENGTH=8660 | 201606
iso-18-B0BBBB6	AT4G31570.6	1	18	8358	8375	AAAAGAAAAAAAAAAAAA	UUUUUUUUUUUUUUUUUU	Cleavage	| nucleoporin | Chr4:15296954-15306410 FORWARD LENGTH=8546 | 201606
iso-18-B0BBBB6	AT4G31570.6	1	18	8377	8394	AAAAGAAAAAAAAAAAAA	UUUUUUUUUUUGUCUUUG	Cleavage	| nucleoporin | Chr4:15296954-15306410 FORWARD LENGTH=8546 | 201606
iso-18-B0VBONDY	AT1G11070.2	1	18	276	293	AAAAGUAGAAGAAUUGGG	CUCAAUUCUUCUAUUUUU	Cleavage	| hydroxyproline-rich glycoprotein family protein | Chr1:3690012-3694200 REVERSE LENGTH=3375 | 201606
iso-18-B0VBONDY	AT1G11070.3	1	18	276	293	AAAAGUAGAAGAAUUGGG	CUCAAUUCUUCUAUUUUU	Cleavage	| hydroxyproline-rich glycoprotein family protein | Chr1:3690012-3694200 REVERSE LENGTH=3294 | 201606
iso-18-B0VBONDY	AT1G11070.4	1	18	276	293	AAAAGUAGAAGAAUUGGG	CUCAAUUCUUCUAUUUUU	Cleavage	| hydroxyproline-rich glycoprotein family protein | Chr1:3690012-3694200 REVERSE LENGTH=3184 | 201606
iso-18-B0VBONDY	AT2G48075.1	1	18	714	731	AAAAGUAGAAGAAUUGGG	CUCAAUUCUUUUACUUUG	Cleavage	| hypothetical protein | Chr2:19663916-19664767 REVERSE LENGTH=852 | 201606
iso-18-B0VBONDY	AT5G22030.2	1	18	3053	3070	AAAAGUAGAAGAAUUGGG	CUCAAUUCUUUUGUUUUU	Cleavage	| ubiquitin-specific protease 8 | Chr5:7289703-7296344 REVERSE LENGTH=3126 | 201606
iso-18-B0VBONDY	AT5G13800.1	1	18	193	210	AAAAGUAGAAGAAUUGGG	CCCAAUUCUUCUAUUUCU	Cleavage	| pheophytinase | Chr5:4451733-4454813 REVERSE LENGTH=2147 | 201606
iso-18-B0VBONDY	AT5G13800.3	1	18	88	105	AAAAGUAGAAGAAUUGGG	CCCAAUUCUUCUAUUUCU	Cleavage	| pheophytinase | Chr5:4451735-4454708 REVERSE LENGTH=2102 | 201606
iso-18-B0VBONDY	AT5G13800.2	1	18	193	210	AAAAGUAGAAGAAUUGGG	CCCAAUUCUUCUAUUUCU	Cleavage	| pheophytinase | Chr5:4451733-4454813 REVERSE LENGTH=2096 | 201606
iso-18-B0VBONDY	AT5G13800.4	1	18	83	100	AAAAGUAGAAGAAUUGGG	CCCAAUUCUUCUAUUUCU	Cleavage	| pheophytinase | Chr5:4451837-4454703 REVERSE LENGTH=2015 | 201606
iso-18-B0VBONDY	AT2G32890.1	1	18	1144	1161	AAAAGUAGAAGAAUUGGG	UCCGAUUCUUCUGUUUUU	Cleavage	| RALF-like 17 | Chr2:13952716-13954115 REVERSE LENGTH=1400 | 201606
iso-18-B37W0B0Q	AT2G16730.1	1	18	1407	1424	AAAGUGUUGUACAAAUUU	AAGUUUGUGCAGCAUUUU	Cleavage	| glycosyl hydrolase family 35 protein | Chr2:7261783-7266346 REVERSE LENGTH=2991 | 201606
iso-18-B37W0B0Q	AT1G77030.1	1	18	2760	2777	AAAGUGUUGUACAAAUUU	AAUUUUGUGCAACACUUU	Cleavage	| putative DEAD-box ATP-dependent RNA helicase 29 | Chr1:28947743-28951655 REVERSE LENGTH=2811 | 201606
iso-18-B37W0B0Q	AT2G31215.1	1	18	370	387	AAAGUGUUGUACAAAUUU	AGAUUUGUACACCACUUU	Cleavage	| basic helix-loop-helix (bHLH) DNA-binding superfamily protein | Chr2:13299807-13300302 FORWARD LENGTH=390 | 201606
iso-18-B37W0B0Q	AT3G18550.3	1	18	2182	2199	AAAGUGUUGUACAAAUUU	CAAUUUGUAUAAUAUUUU	Cleavage	| TCP family transcription factor | Chr3:6383289-6385815 FORWARD LENGTH=2220 | 201606
iso-18-B37W0B0Q	AT3G18550.1	1	18	1845	1862	AAAGUGUUGUACAAAUUU	CAAUUUGUAUAAUAUUUU	Cleavage	| TCP family transcription factor | Chr3:6383289-6385815 FORWARD LENGTH=1883 | 201606
iso-18-B37W0B0Q	AT1G65960.3	1	18	2041	2058	AAAGUGUUGUACAAAUUU	AGUUUUGUACAACAUUUU	Cleavage	| glutamate decarboxylase 2 | Chr1:24551807-24557253 FORWARD LENGTH=5070 | 201606
iso-18-B37W0B0Q	AT1G45616.1	1	18	134	151	AAAGUGUUGUACAAAUUU	AAGUUUUUGCAACACUUU	Cleavage	| receptor like protein 6 | Chr1:17183347-17186602 REVERSE LENGTH=3256 | 201606
iso-18-B37W0B0Q	AT1G62320.2	1	18	220	237	AAAGUGUUGUACAAAUUU	AAACUUGUGCAAUACUUU	Cleavage	| ERD (early-responsive to dehydration stress) family protein | Chr1:23041408-23045426 REVERSE LENGTH=3134 | 201606
iso-18-B37W0B0Q	AT1G62320.3	1	18	220	237	AAAGUGUUGUACAAAUUU	AAACUUGUGCAAUACUUU	Cleavage	| ERD (early-responsive to dehydration stress) family protein | Chr1:23041408-23045426 REVERSE LENGTH=3067 | 201606
iso-18-B37W0B0Q	AT1G62320.1	1	18	85	102	AAAGUGUUGUACAAAUUU	AAACUUGUGCAAUACUUU	Cleavage	| ERD (early-responsive to dehydration stress) family protein | Chr1:23041668-23045291 REVERSE LENGTH=2664 | 201606
iso-18-B58XH603	AT4G16860.2	1	18	1759	1776	AACACUCCUAAUCCAUCU	AGAUGGAUUUGGGGUGUU	Cleavage	| Disease resistance protein (TIR-NBS-LRR class) family | Chr4:9488466-9492400 REVERSE LENGTH=3420 | 201606
iso-18-B58XH603	AT4G16860.1	1	18	2038	2055	AACACUCCUAAUCCAUCU	AGAUGGAUUUGGGGUGUU	Cleavage	| Disease resistance protein (TIR-NBS-LRR class) family | Chr4:9488466-9495837 REVERSE LENGTH=3699 | 201606
iso-18-B58XH603	AT5G07430.1	1	18	824	841	AACACUCCUAAUCCAUCU	AGAUGGAUUAAGAGUGAU	Cleavage	| Pectin lyase-like superfamily protein | Chr5:2352436-2354338 FORWARD LENGTH=1468 | 201606
iso-18-B58XH603	AT1G24510.3	1	18	1241	1258	AACACUCCUAAUCCAUCU	AGAUGGGUAGGGGGUGUU	Translation	| TCP-1/cpn60 chaperonin family protein | Chr1:8685504-8688247 REVERSE LENGTH=1894 | 201606
iso-18-B58XH603	AT1G24510.1	1	18	1100	1117	AACACUCCUAAUCCAUCU	AGAUGGGUAGGGGGUGUU	Translation	| TCP-1/cpn60 chaperonin family protein | Chr1:8685271-8688246 REVERSE LENGTH=1986 | 201606
iso-18-B58XH603	AT1G24510.2	1	18	1314	1331	AACACUCCUAAUCCAUCU	AGAUGGGUAGGGGGUGUU	Translation	| TCP-1/cpn60 chaperonin family protein | Chr1:8685271-8688247 REVERSE LENGTH=2200 | 201606
iso-18-B58XH603	AT5G54730.2	1	18	1235	1252	AACACUCCUAAUCCAUCU	GGAUGGAUUGGGACUGUG	Cleavage	| yeast autophagy 18 F-like protein | Chr5:22233789-22236551 REVERSE LENGTH=2343 | 201606
iso-18-B58XH603	AT5G54730.1	1	18	1938	1955	AACACUCCUAAUCCAUCU	GGAUGGAUUGGGACUGUG	Cleavage	| yeast autophagy 18 F-like protein | Chr5:22233789-22237370 REVERSE LENGTH=3046 | 201606
iso-18-B58XH603	AT4G26970.1	1	18	1095	1112	AACACUCCUAAUCCAUCU	UGAUGGAUUAGGAGUCGC	Cleavage	| aconitase 2 | Chr4:13542918-13548629 FORWARD LENGTH=3349 | 201606
iso-18-B58XH603	AT5G11760.1	1	18	588	605	AACACUCCUAAUCCAUCU	AGACGGGUUACGAGUGUU	Cleavage	| stress response protein | Chr5:3789259-3790573 FORWARD LENGTH=961 | 201606
iso-18-B5UFD7DE	AT1G71090.1	1	18	234	251	AACACUAACAAAUCUAUU	AAUUGAUUUGUUAGUGUU	Cleavage	| Auxin efflux carrier family protein | Chr1:26812156-26814173 FORWARD LENGTH=2018 | 201606
iso-18-B5UFD7DE	AT4G08950.1	1	18	159	176	AACACUAACAAAUCUAUU	AAUGUAUUUGUUAGUGUU	Cleavage	| Phosphate-responsive 1 family protein | Chr4:5740219-5741591 FORWARD LENGTH=1373 | 201606
iso-18-B5UFD7DE	AT5G01730.6	1	18	1666	1683	AACACUAACAAAUCUAUU	AAUGGAUCUGUUGGUGUU	Translation	| SCAR family protein 4 | Chr5:273019-276055 REVERSE LENGTH=2754 | 201606
iso-18-B5UFD7DE	AT5G01730.5	1	18	2157	2174	AACACUAACAAAUCUAUU	AAUGGAUCUGUUGGUGUU	Translation	| SCAR family protein 4 | Chr5:273019-276877 REVERSE LENGTH=3245 | 201606
iso-18-B5UFD7DE	AT5G01730.11	1	18	2546	2563	AACACUAACAAAUCUAUU	AAUGGAUCUGUUGGUGUU	Translation	| SCAR family protein 4 | Chr5:273335-277682 REVERSE LENGTH=3523 | 201606
iso-18-B5UFD7DE	AT5G01730.9	1	18	2505	2522	AACACUAACAAAUCUAUU	AAUGGAUCUGUUGGUGUU	Translation	| SCAR family protein 4 | Chr5:273165-277641 REVERSE LENGTH=3569 | 201606
iso-18-B5UFD7DE	AT5G01730.10	1	18	2600	2617	AACACUAACAAAUCUAUU	AAUGGAUCUGUUGGUGUU	Translation	| SCAR family protein 4 | Chr5:273335-277645 REVERSE LENGTH=3577 | 201606
iso-18-B5UFD7DE	AT5G01730.4	1	18	2546	2563	AACACUAACAAAUCUAUU	AAUGGAUCUGUUGGUGUU	Translation	| SCAR family protein 4 | Chr5:273019-277682 REVERSE LENGTH=3634 | 201606
iso-18-B5UFD7DE	AT5G01730.8	1	18	2600	2617	AACACUAACAAAUCUAUU	AAUGGAUCUGUUGGUGUU	Translation	| SCAR family protein 4 | Chr5:273165-277645 REVERSE LENGTH=3664 | 201606
iso-18-B5UFD7DE	AT5G01730.3	1	18	2600	2617	AACACUAACAAAUCUAUU	AAUGGAUCUGUUGGUGUU	Translation	| SCAR family protein 4 | Chr5:273019-277645 REVERSE LENGTH=3688 | 201606
iso-18-B5YZH603	AT5G44574.1	1	18	498	515	AACACUUCUUAUCCAUCU	AGAUGGGGAAGAAGUGUU	Translation	| transmembrane protein | Chr5:17970210-17971456 FORWARD LENGTH=1022 | 201606
iso-18-B5YZH603	AT1G24510.3	1	18	1241	1258	AACACUUCUUAUCCAUCU	AGAUGGGUAGGGGGUGUU	Cleavage	| TCP-1/cpn60 chaperonin family protein | Chr1:8685504-8688247 REVERSE LENGTH=1894 | 201606
iso-18-B5YZH603	AT1G24510.1	1	18	1100	1117	AACACUUCUUAUCCAUCU	AGAUGGGUAGGGGGUGUU	Cleavage	| TCP-1/cpn60 chaperonin family protein | Chr1:8685271-8688246 REVERSE LENGTH=1986 | 201606
iso-18-B5YZH603	AT1G24510.2	1	18	1314	1331	AACACUUCUUAUCCAUCU	AGAUGGGUAGGGGGUGUU	Cleavage	| TCP-1/cpn60 chaperonin family protein | Chr1:8685271-8688247 REVERSE LENGTH=2200 | 201606
iso-18-B5YZH603	AT3G62600.1	1	18	966	983	AACACUUCUUAUCCAUCU	AGAUGGAGAAGAAGUGUC	Translation	| DNAJ heat shock family protein | Chr3:23150779-23153649 REVERSE LENGTH=1603 | 201606
iso-18-B5YZH603	AT4G20680.1	1	18	787	804	AACACUUCUUAUCCAUCU	AGAUGUGUAAGGAGUGUU	Cleavage	| cysteine-rich repeat secretory protein%2C putative (DUF26) | Chr4:11094914-11096521 FORWARD LENGTH=1149 | 201606
iso-18-B5YZH603	AT3G22000.1	1	18	832	849	AACACUUCUUAUCCAUCU	AGAUGUGUAAGGAGUGUU	Cleavage	| cysteine-rich repeat secretory protein%2C putative (DUF26) | Chr3:7751686-7753348 FORWARD LENGTH=1204 | 201606
iso-18-B5YZH603	AT4G21534.2	1	18	850	867	AACACUUCUUAUCCAUCU	AGAUGGAUGGGAAGUGCU	Cleavage	| Diacylglycerol kinase family protein | Chr4:11456212-11458984 FORWARD LENGTH=1628 | 201606
iso-18-B5YZH603	AT4G21534.1	1	18	936	953	AACACUUCUUAUCCAUCU	AGAUGGAUGGGAAGUGCU	Cleavage	| Diacylglycerol kinase family protein | Chr4:11456126-11459223 FORWARD LENGTH=1867 | 201606
iso-18-B5YZH603	AT4G15270.1	1	18	858	875	AACACUUCUUAUCCAUCU	AGAUGGCUGAGAAGUGUC	Cleavage	| glucosyltransferase-like protein | Chr4:8716580-8717844 REVERSE LENGTH=1178 | 201606
iso-18-B8SUS2DX	AT1G36756.1	1	18	281	298	AACGGGUCGAGUAGAGGA	UCCUCUACUUGACCCCUU	Cleavage	| hypothetical protein | Chr1:13917331-13917816 FORWARD LENGTH=390 | 201606
iso-18-B8SUS2DX	AT1G36756.1	1	18	164	181	AACGGGUCGAGUAGAGGA	CAAUCUACUCGACCAGUU	Cleavage	| hypothetical protein | Chr1:13917331-13917816 FORWARD LENGTH=390 | 201606
iso-18-B8SUS2DX	AT1G36756.1	1	18	318	335	AACGGGUCGAGUAGAGGA	UACUCUACAAGACUUGUU	Translation	| hypothetical protein | Chr1:13917331-13917816 FORWARD LENGTH=390 | 201606
iso-18-B8SUS2DX	AT1G58602.2	1	18	1804	1821	AACGGGUCGAGUAGAGGA	UCCUCUACUUGGCCCAUU	Cleavage	| LRR and NB-ARC domains-containing disease resistance protein | Chr1:21746354-21766048 FORWARD LENGTH=5116 | 201606
iso-18-B8SUS2DX	AT1G58602.1	1	18	1785	1802	AACGGGUCGAGUAGAGGA	UCCUCUACUUGGCCCAUU	Cleavage	| LRR and NB-ARC domains-containing disease resistance protein | Chr1:21746373-21765074 FORWARD LENGTH=4404 | 201606
iso-18-B8SUS2DX	AT1G58807.1	1	18	1531	1548	AACGGGUCGAGUAGAGGA	UCCUCUACUUGGCCCAUU	Cleavage	| Disease resistance protein (CC-NBS-LRR class) family | Chr1:21780076-21784581 FORWARD LENGTH=4090 | 201606
iso-18-B8SUS2DX	AT1G59124.2	1	18	1531	1548	AACGGGUCGAGUAGAGGA	UCCUCUACUUGGCCCAUU	Cleavage	| Disease resistance protein (CC-NBS-LRR class) family | Chr1:21816334-21820839 FORWARD LENGTH=4090 | 201606
iso-18-B8SUS2DX	AT1G58848.1	1	18	1485	1502	AACGGGUCGAGUAGAGGA	UCCUCUACUUGGCCCAUU	Cleavage	| Disease resistance protein (CC-NBS-LRR class) family | Chr1:21791688-21797050 FORWARD LENGTH=4062 | 201606
iso-18-B8SUS2DX	AT1G59218.2	1	18	1484	1501	AACGGGUCGAGUAGAGGA	UCCUCUACUUGGCCCAUU	Cleavage	| Disease resistance protein (CC-NBS-LRR class) family | Chr1:21827947-21832499 FORWARD LENGTH=4052 | 201606
iso-18-B8SUS2DX	AT1G58807.2	1	18	1531	1548	AACGGGUCGAGUAGAGGA	UCCUCUACUUGGCCCAUU	Cleavage	| Disease resistance protein (CC-NBS-LRR class) family | Chr1:21780076-21784581 FORWARD LENGTH=4002 | 201606
iso-18-B8SUS2DX	AT1G59124.1	1	18	1531	1548	AACGGGUCGAGUAGAGGA	UCCUCUACUUGGCCCAUU	Cleavage	| Disease resistance protein (CC-NBS-LRR class) family | Chr1:21816334-21820839 FORWARD LENGTH=4002 | 201606
iso-18-B8SUS2DX	AT1G59218.1	1	18	1486	1503	AACGGGUCGAGUAGAGGA	UCCUCUACUUGGCCCAUU	Cleavage	| Disease resistance protein (CC-NBS-LRR class) family | Chr1:21827945-21832708 FORWARD LENGTH=3853 | 201606
iso-18-B9IY0602	AT3G05040.2	1	18	1773	1790	AACUCAUUUGACCCAUCA	UGAUGGAUCAAAUGAGUU	Cleavage	| ARM repeat superfamily protein | Chr3:1401236-1408290 REVERSE LENGTH=4050 | 201606
iso-18-B9IY0602	AT3G05040.1	1	18	1785	1802	AACUCAUUUGACCCAUCA	UGAUGGAUCAAAUGAGUU	Cleavage	| ARM repeat superfamily protein | Chr3:1401171-1408302 REVERSE LENGTH=4124 | 201606
iso-18-B9IY0602	AT4G17140.1	1	18	8841	8858	AACUCAUUUGACCCAUCA	UGAUGGGUCGGAUGAGUA	Cleavage	| pleckstrin homology (PH) domain-containing protein | Chr4:9613330-9636873 REVERSE LENGTH=13193 | 201606
iso-18-B9IY0602	AT4G17140.3	1	18	8919	8936	AACUCAUUUGACCCAUCA	UGAUGGGUCGGAUGAGUA	Cleavage	| pleckstrin homology (PH) domain-containing protein | Chr4:9613334-9636873 REVERSE LENGTH=13198 | 201606
iso-18-B9IY0602	AT4G17140.2	1	18	8811	8828	AACUCAUUUGACCCAUCA	UGAUGGGUCGGAUGAGUA	Cleavage	| pleckstrin homology (PH) domain-containing protein | Chr4:9613330-9636873 REVERSE LENGTH=13199 | 201606
iso-18-B9IY0602	AT1G71695.1	1	18	1222	1239	AACUCAUUUGACCCAUCA	AGAUGGGUCAGAUGAGUG	Cleavage	| Peroxidase superfamily protein | Chr1:26964087-26966688 FORWARD LENGTH=1480 | 201606
iso-18-B9IY0602	AT2G27810.2	1	18	2220	2237	AACUCAUUUGACCCAUCA	AGAUGGGUCAAAUGGGUG	Cleavage	| nucleobase-ascorbate transporter 12 | Chr2:11852080-11856291 FORWARD LENGTH=2549 | 201606
iso-18-B9IY0602	AT2G27810.3	1	18	2366	2383	AACUCAUUUGACCCAUCA	AGAUGGGUCAAAUGGGUG	Cleavage	| nucleobase-ascorbate transporter 12 | Chr2:11852080-11856274 FORWARD LENGTH=2678 | 201606
iso-18-B9IY0602	AT2G27810.1	1	18	2364	2381	AACUCAUUUGACCCAUCA	AGAUGGGUCAAAUGGGUG	Cleavage	| nucleobase-ascorbate transporter 12 | Chr2:11852078-11856335 FORWARD LENGTH=2737 | 201606
iso-18-B9IY0602	AT2G27810.4	1	18	2434	2451	AACUCAUUUGACCCAUCA	AGAUGGGUCAAAUGGGUG	Cleavage	| nucleobase-ascorbate transporter 12 | Chr2:11852080-11856301 FORWARD LENGTH=2773 | 201606
iso-18-BBUMH0DX	AT5G26810.1	1	18	36	53	AAAAAUAAUCAUAAGGGA	CUUCUUAUGAUUAUUUUU	Cleavage	| Pectin lyase-like superfamily protein | Chr5:9430849-9433000 FORWARD LENGTH=1154 | 201606
iso-18-BBUMH0DX	AT2G30060.1	1	18	1121	1138	AAAAAUAAUCAUAAGGGA	UCUCUUAUGAUUUUUUUU	Cleavage	| Pleckstrin homology (PH) domain superfamily protein | Chr2:12826804-12828987 FORWARD LENGTH=1321 | 201606
iso-18-BBUMH0DX	AT3G13275.1	1	18	628	645	AAAAAUAAUCAUAAGGGA	UACCUUAUGAUUGUUUUU	Cleavage	| transmembrane protein | Chr3:4289086-4289860 REVERSE LENGTH=775 | 201606
iso-18-BBUMH0DX	AT5G14210.1	1	18	991	1008	AAAAAUAAUCAUAAGGGA	UGCUUUAUGAUUGUUUUU	Cleavage	| Leucine-rich repeat protein kinase family protein | Chr5:4578378-4582856 REVERSE LENGTH=3935 | 201606
iso-18-BBUMH0DX	AT5G14210.2	1	18	991	1008	AAAAAUAAUCAUAAGGGA	UGCUUUAUGAUUGUUUUU	Cleavage	| Leucine-rich repeat protein kinase family protein | Chr5:4578503-4582856 REVERSE LENGTH=3903 | 201606
iso-18-BBUMH0DX	AT5G14210.3	1	18	991	1008	AAAAAUAAUCAUAAGGGA	UGCUUUAUGAUUGUUUUU	Cleavage	| Leucine-rich repeat protein kinase family protein | Chr5:4578624-4582856 REVERSE LENGTH=3786 | 201606
iso-18-BBUMH0DX	AT2G33320.1	1	18	2656	2673	AAAAAUAAUCAUAAGGGA	UUAUUUAUGAUUAUUUUU	Cleavage	| Calcium-dependent lipid-binding (CaLB domain) family protein | Chr2:14119307-14122190 REVERSE LENGTH=2884 | 201606
iso-18-BBUMH0DX	AT3G55760.2	1	18	94	111	AAAAAUAAUCAUAAGGGA	UCCUUUGUGAUUAAUUUU	Cleavage	| hypothetical protein | Chr3:20700435-20703087 FORWARD LENGTH=2151 | 201606
iso-18-BBUMH0DX	AT3G13150.1	1	18	1909	1926	AAAAAUAAUCAUAAGGGA	UCUCUUGUGAUUUUUUUU	Cleavage	| Tetratricopeptide repeat (TPR)-like superfamily protein | Chr3:4227737-4229752 REVERSE LENGTH=2016 | 201606
iso-18-BBUMH0DX	AT2G29740.1	1	18	19	36	AAAAAUAAUCAUAAGGGA	UUUCUUAUGCUUAUUUUU	Cleavage	| UDP-glucosyl transferase 71C2 | Chr2:12706627-12708367 FORWARD LENGTH=1741 | 201606
iso-18-BEJ5FI0H	AT2G31560.2	1	18	823	840	AAAAUCAUACAGACUUAG	UUAAGUCUUUAUGAUUUU	Translation	| signal transducer/transcription protein%2C putative (DUF1685) | Chr2:13436557-13437993 FORWARD LENGTH=1263 | 201606
iso-18-BEJ5FI0H	AT2G31560.3	1	18	855	872	AAAAUCAUACAGACUUAG	UUAAGUCUUUAUGAUUUU	Translation	| signal transducer/transcription protein%2C putative (DUF1685) | Chr2:13436525-13437704 FORWARD LENGTH=1087 | 201606
iso-18-BEJ5FI0H	AT2G15370.1	1	18	1795	1812	AAAAUCAUACAGACUUAG	CUAGGUUUGUAUGGUUUA	Cleavage	| fucosyltransferase 5 | Chr2:6697918-6699836 REVERSE LENGTH=1837 | 201606
iso-18-BEJ5FI0H	AT5G39380.2	1	18	2314	2331	AAAAUCAUACAGACUUAG	UUGAGUCUCUAUGAUUUU	Translation	| Plant calmodulin-binding protein-like protein | Chr5:15758717-15761666 REVERSE LENGTH=2707 | 201606
iso-18-BEJ5FI0H	AT5G39380.3	1	18	2231	2248	AAAAUCAUACAGACUUAG	UUGAGUCUCUAUGAUUUU	Translation	| Plant calmodulin-binding protein-like protein | Chr5:15758717-15761687 REVERSE LENGTH=2624 | 201606
iso-18-BEJ5FI0H	AT5G39380.1	1	18	2048	2065	AAAAUCAUACAGACUUAG	UUGAGUCUCUAUGAUUUU	Translation	| Plant calmodulin-binding protein-like protein | Chr5:15758717-15761747 REVERSE LENGTH=2441 | 201606
iso-18-BEJ5FI0H	AT5G39380.4	1	18	1986	2003	AAAAUCAUACAGACUUAG	UUGAGUCUCUAUGAUUUU	Translation	| Plant calmodulin-binding protein-like protein | Chr5:15758717-15761747 REVERSE LENGTH=2379 | 201606
iso-18-BEJ5FI0H	AT5G39380.5	1	18	1670	1687	AAAAUCAUACAGACUUAG	UUGAGUCUCUAUGAUUUU	Translation	| Plant calmodulin-binding protein-like protein | Chr5:15758717-15761366 REVERSE LENGTH=2063 | 201606
iso-18-BEJ5FI0H	AT1G20890.2	1	18	929	946	AAAAUCAUACAGACUUAG	CUAAUUUUGUAUGGUUUU	Cleavage	| caveolin-1 protein | Chr1:7265794-7267354 REVERSE LENGTH=1149 | 201606
iso-18-BEJ5FI0H	AT1G20890.2	1	18	1071	1088	AAAAUCAUACAGACUUAG	CUGAACUUGUAUGGUUUG	Cleavage	| caveolin-1 protein | Chr1:7265794-7267354 REVERSE LENGTH=1149 | 201606
iso-18-BEJ5FI0H	AT1G20890.1	1	18	841	858	AAAAUCAUACAGACUUAG	CUAAUUUUGUAUGGUUUU	Cleavage	| caveolin-1 protein | Chr1:7265794-7267377 REVERSE LENGTH=1061 | 201606
iso-18-BEJ5FI0H	AT1G20890.1	1	18	983	1000	AAAAUCAUACAGACUUAG	CUGAACUUGUAUGGUUUG	Cleavage	| caveolin-1 protein | Chr1:7265794-7267377 REVERSE LENGTH=1061 | 201606
iso-18-BF41PK0P	AT2G19300.1	1	18	119	136	AAACACUACCGCAGGUUG	CAACCUGCGGUAGUGUUU	Cleavage	| hypothetical protein | Chr2:8368040-8368219 REVERSE LENGTH=180 | 201606
iso-18-BF41PK0P	AT1G68260.1	1	18	153	170	AAACACUACCGCAGGUUG	AUGCCUGCGGUAGUGUUU	Cleavage	| Thioesterase superfamily protein | Chr1:25585774-25587717 REVERSE LENGTH=891 | 201606
iso-18-BF41PK0P	AT2G41415.1	1	18	179	196	AAACACUACCGCAGGUUG	AAAUUUGCGGUGGUGUUU	Cleavage	| maternally expressed family protein | Chr2:17264321-17265087 REVERSE LENGTH=665 | 201606
iso-18-BF41PK0P	AT5G02980.1	1	18	805	822	AAACACUACCGCAGGUUG	AAGUCUGUGGUGGUGUUU	Cleavage	| Galactose oxidase/kelch repeat superfamily protein | Chr5:697993-699000 FORWARD LENGTH=1008 | 201606
iso-18-BF41PK0P	AT1G57680.2	1	18	834	851	AAACACUACCGCAGGUUG	CAACUUGCGGUUGUGUUG	Cleavage	| plasminogen activator inhibitor | Chr1:21362488-21364686 REVERSE LENGTH=1721 | 201606
iso-18-BF41PK0P	AT1G57680.1	1	18	995	1012	AAACACUACCGCAGGUUG	CAACUUGCGGUUGUGUUG	Cleavage	| plasminogen activator inhibitor | Chr1:21362359-21364749 REVERSE LENGTH=2011 | 201606
iso-18-BF41PK0P	AT1G57680.3	1	18	1184	1201	AAACACUACCGCAGGUUG	CAACUUGCGGUUGUGUUG	Cleavage	| plasminogen activator inhibitor | Chr1:21362359-21364749 REVERSE LENGTH=2200 | 201606
iso-18-BF41PK0P	AT1G31230.1	1	18	94	111	AAACACUACCGCAGGUUG	AAAUCUCCGGUAGUGUUU	Cleavage	| aspartate kinase-homoserine dehydrogenase i | Chr1:11158618-11163274 REVERSE LENGTH=2988 | 201606
iso-18-BF41PK0P	AT1G17780.4	1	18	189	206	AAACACUACCGCAGGUUG	CGAUUUGCGGUAAUGUUU	Cleavage	| transmembrane protein | Chr1:6123622-6125269 FORWARD LENGTH=1028 | 201606
iso-18-BF41PK0P	AT5G42460.1	1	18	808	825	AAACACUACCGCAGGUUG	CAGCUUGCGGUGUUGUUU	Cleavage	| F-box and associated interaction domains-containing protein | Chr5:16979773-16981195 FORWARD LENGTH=1423 | 201606
iso-18-BF9OE6DO	AT5G49015.3	1	18	403	420	AAACAUGUAAACUCACUA	UAUUGAGUUUACAUGUUU	Cleavage	| Expressed protein | Chr5:19869068-19870410 FORWARD LENGTH=1079 | 201606
iso-18-BF9OE6DO	AT5G17270.2	1	18	3363	3380	AAACAUGUAAACUCACUA	UUUUGAGUUUACAUGUUU	Cleavage	| Protein prenylyltransferase superfamily protein | Chr5:5679922-5685794 FORWARD LENGTH=3381 | 201606
iso-18-BF9OE6DO	AT5G17270.1	1	18	2952	2969	AAACAUGUAAACUCACUA	UUUUGAGUUUACAUGUUU	Cleavage	| Protein prenylyltransferase superfamily protein | Chr5:5679922-5685794 FORWARD LENGTH=2970 | 201606
iso-18-BF9OE6DO	AT4G08170.4	1	18	1070	1087	AAACAUGUAAACUCACUA	UAUUGGGUUUACAUGUUC	Cleavage	| Inositol 1%2C3%2C4-trisphosphate 5/6-kinase family protein | Chr4:5163233-5167182 REVERSE LENGTH=2906 | 201606
iso-18-BF9OE6DO	AT4G08170.6	1	18	963	980	AAACAUGUAAACUCACUA	UAUUGGGUUUACAUGUUC	Cleavage	| Inositol 1%2C3%2C4-trisphosphate 5/6-kinase family protein | Chr4:5163276-5167175 REVERSE LENGTH=2756 | 201606
iso-18-BF9OE6DO	AT4G08170.7	1	18	856	873	AAACAUGUAAACUCACUA	UAUUGGGUUUACAUGUUC	Cleavage	| Inositol 1%2C3%2C4-trisphosphate 5/6-kinase family protein | Chr4:5163276-5167175 REVERSE LENGTH=2649 | 201606
iso-18-BF9OE6DO	AT5G19180.2	1	18	1890	1907	AAACAUGUAAACUCACUA	CAGUGAGUUUAUAUGAUU	Cleavage	| E1 C-terminal related 1 | Chr5:6453248-6456033 FORWARD LENGTH=2009 | 201606
iso-18-BF9OE6DO	AT5G19180.1	1	18	1656	1673	AAACAUGUAAACUCACUA	CAGUGAGUUUAUAUGAUU	Cleavage	| E1 C-terminal related 1 | Chr5:6453248-6456033 FORWARD LENGTH=1775 | 201606
iso-18-BF9OE6DO	AT5G56510.2	1	18	278	295	AAACAUGUAAACUCACUA	UGGUGAUUUUAUAUGUUA	Cleavage	| pumilio 12 | Chr5:22880687-22884087 FORWARD LENGTH=2431 | 201606
iso-18-BF9OE6DO	AT5G56510.1	1	18	278	295	AAACAUGUAAACUCACUA	UGGUGAUUUUAUAUGUUA	Cleavage	| pumilio 12 | Chr5:22880687-22884087 FORWARD LENGTH=2345 | 201606
iso-18-BJZUOMS	AT3G23400.1	1	18	990	1007	AAAGCUUUGAGAAUCAAG	CUUAAUUCUCAAAGCUUU	Cleavage	| Plastid-lipid associated protein PAP / fibrillin family protein | Chr3:8376444-8378364 REVERSE LENGTH=1186 | 201606
iso-18-BJZUOMS	AT3G23400.4	1	18	1021	1038	AAAGCUUUGAGAAUCAAG	CUUAAUUCUCAAAGCUUU	Cleavage	| Plastid-lipid associated protein PAP / fibrillin family protein | Chr3:8376444-8378305 REVERSE LENGTH=1217 | 201606
iso-18-BJZUOMS	AT3G23400.3	1	18	1419	1436	AAAGCUUUGAGAAUCAAG	CUUAAUUCUCAAAGCUUU	Cleavage	| Plastid-lipid associated protein PAP / fibrillin family protein | Chr3:8376444-8378305 REVERSE LENGTH=1615 | 201606
iso-18-BJZUOMS	AT3G23400.2	1	18	1509	1526	AAAGCUUUGAGAAUCAAG	CUUAAUUCUCAAAGCUUU	Cleavage	| Plastid-lipid associated protein PAP / fibrillin family protein | Chr3:8376444-8378305 REVERSE LENGTH=1705 | 201606
iso-18-BJZUOMS	AT4G30825.1	1	18	668	685	AAAGCUUUGAGAAUCAAG	UUUGAUUCUCAGAGUUUU	Cleavage	| Tetratricopeptide repeat (TPR)-like superfamily protein | Chr4:15009471-15012588 FORWARD LENGTH=3118 | 201606
iso-18-BJZUOMS	AT1G48200.1	1	18	664	681	AAAGCUUUGAGAAUCAAG	GUUGAUUCUUAAGGCUUU	Cleavage	| hypothetical protein | Chr1:17796764-17798337 REVERSE LENGTH=769 | 201606
iso-18-BJZUOMS	AT5G19370.1	1	18	231	248	AAAGCUUUGAGAAUCAAG	GUUGGUUCUCGAAGUUUU	Cleavage	| rhodanese-like domain-containing protein / PPIC-type PPIASE domain-containing protein | Chr5:6524018-6526735 REVERSE LENGTH=1235 | 201606
iso-18-BJZUOMS	AT5G57480.1	1	18	33	51	AAAGCUUUGAGA-AUCAAG	CUUGAUCUCUCAAAGCUUU	Cleavage	| P-loop containing nucleoside triphosphate hydrolases superfamily protein | Chr5:23279139-23281271 REVERSE LENGTH=2133 | 201606
iso-18-BJZUOMS	AT5G11380.4	1	18	156	173	AAAGCUUUGAGAAUCAAG	AUUGAUUUUCGAGGCUUU	Cleavage	| 1-deoxy-D-xylulose 5-phosphate synthase 3 | Chr5:3629989-3633511 FORWARD LENGTH=2515 | 201606
iso-18-BJZUOMS	AT5G11380.2	1	18	157	174	AAAGCUUUGAGAAUCAAG	AUUGAUUUUCGAGGCUUU	Cleavage	| 1-deoxy-D-xylulose 5-phosphate synthase 3 | Chr5:3629988-3633488 FORWARD LENGTH=2530 | 201606
iso-18-BKFNXR0N	AT2G33770.1	1	18	679	696	AAAGGAGAUUUGCCCUGU	UUAGGGCAAAUCUUCUUU	Cleavage	| phosphate 2 | Chr2:14277558-14283113 REVERSE LENGTH=4176 | 201606
iso-18-BKFNXR0N	AT2G33770.1	1	18	901	918	AAAGGAGAUUUGCCCUGU	GUUGGGCAAAUCUCCUUU	Cleavage	| phosphate 2 | Chr2:14277558-14283113 REVERSE LENGTH=4176 | 201606
iso-18-BKFNXR0N	AT2G33770.1	1	18	1015	1032	AAAGGAGAUUUGCCCUGU	GUAGAGCAAAUCUCCUUU	Cleavage	| phosphate 2 | Chr2:14277558-14283113 REVERSE LENGTH=4176 | 201606
iso-18-BKFNXR0N	AT2G33770.1	1	18	812	829	AAAGGAGAUUUGCCCUGU	CUAGGGCAUAUCUCCUUU	Translation	| phosphate 2 | Chr2:14277558-14283113 REVERSE LENGTH=4176 | 201606
iso-18-BKFNXR0N	AT2G33770.1	1	18	958	975	AAAGGAGAUUUGCCCUGU	UUCGAGCAAAUCUCCUUU	Cleavage	| phosphate 2 | Chr2:14277558-14283113 REVERSE LENGTH=4176 | 201606
iso-18-BKFNXR0N	AT1G31360.8	1	18	938	955	AAAGGAGAUUUGCCCUGU	ACAGGCCAAAUCUCUUUU	Cleavage	| RECQ helicase L2 | Chr1:11232323-11236535 FORWARD LENGTH=1886 | 201606
iso-18-BKFNXR0N	AT1G31360.2	1	18	892	909	AAAGGAGAUUUGCCCUGU	ACAGGCCAAAUCUCUUUU	Cleavage	| RECQ helicase L2 | Chr1:11232320-11237546 FORWARD LENGTH=2305 | 201606
iso-18-BKFNXR0N	AT1G31360.7	1	18	939	956	AAAGGAGAUUUGCCCUGU	ACAGGCCAAAUCUCUUUU	Cleavage	| RECQ helicase L2 | Chr1:11232322-11237589 FORWARD LENGTH=2330 | 201606
iso-18-BKFNXR0N	AT1G31360.3	1	18	943	960	AAAGGAGAUUUGCCCUGU	ACAGGCCAAAUCUCUUUU	Cleavage	| RECQ helicase L2 | Chr1:11232318-11237557 FORWARD LENGTH=2367 | 201606
iso-18-BKFNXR0N	AT1G31360.1	1	18	939	956	AAAGGAGAUUUGCCCUGU	ACAGGCCAAAUCUCUUUU	Cleavage	| RECQ helicase L2 | Chr1:11232322-11237594 FORWARD LENGTH=2400 | 201606
iso-18-BKFNXR0N	AT1G31360.6	1	18	939	956	AAAGGAGAUUUGCCCUGU	ACAGGCCAAAUCUCUUUU	Cleavage	| RECQ helicase L2 | Chr1:11232322-11237594 FORWARD LENGTH=2482 | 201606
iso-18-BKFNXR0N	AT1G31360.5	1	18	939	956	AAAGGAGAUUUGCCCUGU	ACAGGCCAAAUCUCUUUU	Cleavage	| RECQ helicase L2 | Chr1:11232322-11237535 FORWARD LENGTH=2515 | 201606
iso-18-BKFNXR0N	AT1G31360.4	1	18	939	956	AAAGGAGAUUUGCCCUGU	ACAGGCCAAAUCUCUUUU	Cleavage	| RECQ helicase L2 | Chr1:11232322-11237594 FORWARD LENGTH=2661 | 201606
iso-18-BKFNXR0N	AT1G29530.1	1	18	1079	1096	AAAGGAGAUUUGCCCUGU	ACAGGGUAAACUUUCUUU	Cleavage	| hypothetical protein | Chr1:10324745-10326848 REVERSE LENGTH=1240 | 201606
iso-18-BKO0EUZ	AT4G14320.2	1	18	585	602	AAAGGGAAAGACUGAAGU	ACUUCAGUUUUUCUUUUU	Cleavage	| Zinc-binding ribosomal protein family protein | Chr4:8241732-8243910 REVERSE LENGTH=679 | 201606
iso-18-BKO0EUZ	AT5G10190.1	1	18	231	248	AAAGGGAAAGACUGAAGU	ACUUCAGUUUUUCUCUUG	Cleavage	| Major facilitator superfamily protein | Chr5:3198898-3201365 FORWARD LENGTH=1999 | 201606
iso-18-BKO0EUZ	AT5G10190.2	1	18	27	44	AAAGGGAAAGACUGAAGU	ACUUCAGUUUUUCUCUUG	Cleavage	| Major facilitator superfamily protein | Chr5:3199102-3201363 FORWARD LENGTH=1779 | 201606
iso-18-BKO0EUZ	AT4G14720.2	1	18	26	43	AAAGGGAAAGACUGAAGU	ACUUCACUCUUUCUCUUU	Cleavage	| TIFY domain/Divergent CCT motif family protein | Chr4:8431973-8435105 REVERSE LENGTH=1665 | 201606
iso-18-BKO0EUZ	AT4G14720.1	1	18	26	43	AAAGGGAAAGACUGAAGU	ACUUCACUCUUUCUCUUU	Cleavage	| TIFY domain/Divergent CCT motif family protein | Chr4:8431973-8435105 REVERSE LENGTH=1598 | 201606
iso-18-BKO0EUZ	AT1G37150.5	1	18	9	26	AAAGGGAAAGACUGAAGU	ACUUCAGUUUUUUCUUUA	Cleavage	| holocarboxylase synthetase 2 | Chr1:14174798-14177390 REVERSE LENGTH=1584 | 201606
iso-18-BKO0EUZ	AT1G37150.6	1	18	9	26	AAAGGGAAAGACUGAAGU	ACUUCAGUUUUUUCUUUA	Cleavage	| holocarboxylase synthetase 2 | Chr1:14174798-14177390 REVERSE LENGTH=1483 | 201606
iso-18-BKO0EUZ	AT1G37150.3	1	18	9	26	AAAGGGAAAGACUGAAGU	ACUUCAGUUUUUUCUUUA	Cleavage	| holocarboxylase synthetase 2 | Chr1:14174798-14177390 REVERSE LENGTH=1372 | 201606
iso-18-BKO0EUZ	AT1G37150.2	1	18	78	95	AAAGGGAAAGACUGAAGU	ACUUCAGUUUUUUCUUUA	Cleavage	| holocarboxylase synthetase 2 | Chr1:14174981-14177459 REVERSE LENGTH=1286 | 201606
iso-18-BKO0EUZ	AT1G37150.9	1	18	5	22	AAAGGGAAAGACUGAAGU	ACUUCAGUUUUUUCUUUA	Cleavage	| holocarboxylase synthetase 2 | Chr1:14174845-14177386 REVERSE LENGTH=1255 | 201606
iso-18-BKV6FD7	AT1G15110.3	1	18	1153	1170	AAAGGUAUCAAGAACAAU	AUUGUUCUUGAUAUCUUG	Cleavage	| phosphatidyl serine synthase family protein | Chr1:5199009-5202254 FORWARD LENGTH=2095 | 201606
iso-18-BKV6FD7	AT1G15110.1	1	18	1035	1052	AAAGGUAUCAAGAACAAU	AUUGUUCUUGAUAUCUUG	Cleavage	| phosphatidyl serine synthase family protein | Chr1:5198940-5202315 FORWARD LENGTH=2038 | 201606
iso-18-BKV6FD7	AT1G15110.4	1	18	1003	1020	AAAGGUAUCAAGAACAAU	AUUGUUCUUGAUAUCUUG	Cleavage	| phosphatidyl serine synthase family protein | Chr1:5199273-5202215 FORWARD LENGTH=1906 | 201606
iso-18-BKV6FD7	AT1G15110.2	1	18	957	974	AAAGGUAUCAAGAACAAU	AUUGUUCUUGAUAUCUUG	Cleavage	| phosphatidyl serine synthase family protein | Chr1:5199018-5202175 FORWARD LENGTH=1824 | 201606
iso-18-BKV6FD7	AT5G12420.2	1	18	249	266	AAAGGUAUCAAGAACAAU	GUUGUUCUUGAUGCCUUG	Cleavage	| O-acyltransferase (WSD1-like) family protein | Chr5:4024286-4026849 REVERSE LENGTH=1947 | 201606
iso-18-BKV6FD7	AT3G13784.2	1	18	117	134	AAAGGUAUCAAGAACAAU	GUUGUUCUUGAUGCCUUG	Cleavage	| cell wall invertase 5 | Chr3:4528362-4530713 REVERSE LENGTH=1930 | 201606
iso-18-BKV6FD7	AT3G13784.1	1	18	101	118	AAAGGUAUCAAGAACAAU	GUUGUUCUUGAUGCCUUG	Cleavage	| cell wall invertase 5 | Chr3:4528363-4530697 REVERSE LENGTH=1904 | 201606
iso-18-BKV6FD7	AT5G12420.1	1	18	249	266	AAAGGUAUCAAGAACAAU	GUUGUUCUUGAUGCCUUG	Cleavage	| O-acyltransferase (WSD1-like) family protein | Chr5:4024286-4026849 REVERSE LENGTH=1859 | 201606
iso-18-BKV6FD7	AT3G13784.4	1	18	73	90	AAAGGUAUCAAGAACAAU	GUUGUUCUUGAUGCCUUG	Cleavage	| cell wall invertase 5 | Chr3:4528529-4530669 REVERSE LENGTH=1719 | 201606
iso-18-BKV6FD7	AT4G14780.1	1	18	592	609	AAAGGUAUCAAGAACAAU	AUUGUUUUUGAUAACUUU	Cleavage	| Protein kinase superfamily protein | Chr4:8492213-8494663 FORWARD LENGTH=2054 | 201606
iso-18-BM62RB05	AT3G53680.1	1	18	377	394	AAAUCGGAGAGGGAAUUC	GAGUUUCUUCUCCGAUUU	Cleavage	| Acyl-CoA N-acyltransferase with RING/FYVE/PHD-type zinc finger domain-containing protein | Chr3:19892525-19897955 REVERSE LENGTH=3407 | 201606
iso-18-BM62RB05	AT2G15080.2	1	18	529	546	AAAUCGGAGAGGGAAUUC	GAAUUCCUUCUUCGAUUG	Cleavage	| receptor like protein 19 | Chr2:6533687-6536995 FORWARD LENGTH=3309 | 201606
iso-18-BM62RB05	AT2G15080.2	1	18	673	690	AAAUCGGAGAGGGAAUUC	GGGUUCCUUCUUCAAUUG	Cleavage	| receptor like protein 19 | Chr2:6533687-6536995 FORWARD LENGTH=3309 | 201606
iso-18-BM62RB05	AT2G15080.1	1	18	955	972	AAAUCGGAGAGGGAAUUC	GAAUUCCUUCUUCGAUUG	Cleavage	| receptor like protein 19 | Chr2:6533261-6537002 FORWARD LENGTH=3639 | 201606
iso-18-BM62RB05	AT2G15080.1	1	18	1099	1116	AAAUCGGAGAGGGAAUUC	GGGUUCCUUCUUCAAUUG	Cleavage	| receptor like protein 19 | Chr2:6533261-6537002 FORWARD LENGTH=3639 | 201606
iso-18-BM62RB05	AT5G27440.1	1	18	330	347	AAAUCGGAGAGGGAAUUC	GAGUUUCUUCUUCGAUUU	Cleavage	| transmembrane protein | Chr5:9689498-9690541 REVERSE LENGTH=1044 | 201606
iso-18-BM62RB05	AT2G05840.2	1	18	81	98	AAAUCGGAGAGGGAAUUC	AAAUUCCAUCUCCGAUUU	Translation	| 20S proteasome subunit PAA2 | Chr2:2234092-2236290 FORWARD LENGTH=1114 | 201606
iso-18-BM62RB05	AT2G05840.1	1	18	154	171	AAAUCGGAGAGGGAAUUC	AAAUUCCAUCUCCGAUUU	Translation	| 20S proteasome subunit PAA2 | Chr2:2234019-2236470 FORWARD LENGTH=1365 | 201606
iso-18-BM62RB05	AT2G05840.3	1	18	113	130	AAAUCGGAGAGGGAAUUC	AAAUUCCAUCUCCGAUUU	Translation	| 20S proteasome subunit PAA2 | Chr2:2234060-2236421 FORWARD LENGTH=1464 | 201606
iso-18-BM62RB05	AT1G68920.2	1	18	122	139	AAAUCGGAGAGGGAAUUC	CAGUUCCUUUUCCGAUUU	Cleavage	| basic helix-loop-helix (bHLH) DNA-binding superfamily protein | Chr1:25914984-25918007 FORWARD LENGTH=2203 | 201606
iso-18-BM62RB05	AT1G68920.3	1	18	99	116	AAAUCGGAGAGGGAAUUC	CAGUUCCUUUUCCGAUUU	Cleavage	| basic helix-loop-helix (bHLH) DNA-binding superfamily protein | Chr1:25915007-25917877 FORWARD LENGTH=2273 | 201606
iso-18-BM62RB05	AT1G68920.1	1	18	122	139	AAAUCGGAGAGGGAAUUC	CAGUUCCUUUUCCGAUUU	Cleavage	| basic helix-loop-helix (bHLH) DNA-binding superfamily protein | Chr1:25914984-25918007 FORWARD LENGTH=2429 | 201606
iso-18-BNXO1P02	AT1G08210.2	1	18	1411	1428	AAAUUUGCAAAGUAGUCA	UGAUUGCUUUGCAGAUUU	Cleavage	| Eukaryotic aspartyl protease family protein | Chr1:2577020-2580678 REVERSE LENGTH=1756 | 201606
iso-18-BNXO1P02	AT2G36250.3	1	18	492	509	AAAUUUGCAAAGUAGUCA	UGGCUACUUUGUGGAUUU	Cleavage	| Tubulin/FtsZ family protein | Chr2:15197369-15200603 REVERSE LENGTH=2400 | 201606
iso-18-BNXO1P02	AT3G23540.3	1	18	1712	1729	AAAUUUGCAAAGUAGUCA	UGAUUACUUUGCAAAUGG	Cleavage	| alpha/beta-Hydrolases superfamily protein | Chr3:8443233-8448070 FORWARD LENGTH=2522 | 201606
iso-18-BNXO1P02	AT3G23540.1	1	18	1247	1264	AAAUUUGCAAAGUAGUCA	UGAUUACUUUGCAAAUGG	Cleavage	| alpha/beta-Hydrolases superfamily protein | Chr3:8443309-8448341 FORWARD LENGTH=2328 | 201606
iso-18-BNXO1P02	AT3G23540.2	1	18	905	922	AAAUUUGCAAAGUAGUCA	UGAUUACUUUGCAAAUGG	Cleavage	| alpha/beta-Hydrolases superfamily protein | Chr3:8444938-8448070 FORWARD LENGTH=1715 | 201606
iso-18-BNXO1P02	AT2G41560.2	1	18	2581	2598	AAAUUUGCAAAGUAGUCA	UGACUACUUUGCAAUUUC	Cleavage	| autoinhibited Ca(2+)-ATPase%2C isoform 4 | Chr2:17332065-17337269 REVERSE LENGTH=4686 | 201606
iso-18-BNXO1P02	AT2G41560.4	1	18	2347	2364	AAAUUUGCAAAGUAGUCA	UGACUACUUUGCAAUUUC	Cleavage	| autoinhibited Ca(2+)-ATPase%2C isoform 4 | Chr2:17332084-17336969 REVERSE LENGTH=4433 | 201606
iso-18-BNXO1P02	AT2G41560.1	1	18	1492	1509	AAAUUUGCAAAGUAGUCA	UGACUACUUUGCAAUUUC	Cleavage	| autoinhibited Ca(2+)-ATPase%2C isoform 4 | Chr2:17332050-17337492 REVERSE LENGTH=3612 | 201606
iso-18-BNXO1P02	AT2G41560.3	1	18	1214	1231	AAAUUUGCAAAGUAGUCA	UGACUACUUUGCAAUUUC	Cleavage	| autoinhibited Ca(2+)-ATPase%2C isoform 4 | Chr2:17332079-17337269 REVERSE LENGTH=3305 | 201606
iso-18-BNXO1P02	AT3G03810.2	1	18	2487	2504	AAAUUUGCAAAGUAGUCA	UGACUACUAUGCAAAUUC	Translation	| O-fucosyltransferase family protein | Chr3:971648-976414 REVERSE LENGTH=3026 | 201606
iso-18-BR6H7Y05	AT5G35560.2	1	18	1008	1025	AACCCGGACGGUUUGUUC	GAACAAACCGUCCAGAUU	Cleavage	| DENN (AEX-3) domain-containing protein | Chr5:13742072-13748318 REVERSE LENGTH=2888 | 201606
iso-18-BR6H7Y05	AT5G35560.1	1	18	1008	1025	AACCCGGACGGUUUGUUC	GAACAAACCGUCCAGAUU	Cleavage	| DENN (AEX-3) domain-containing protein | Chr5:13742072-13748318 REVERSE LENGTH=2966 | 201606
iso-18-BR6H7Y05	AT4G09680.1	1	18	3538	3555	AACCCGGACGGUUUGUUC	GACCAAAUUGUUCGGGUU	Cleavage	| conserved telomere maintenance component 1 | Chr4:6116762-6123304 FORWARD LENGTH=4169 | 201606
iso-18-BR6H7Y05	AT4G09680.4	1	18	3595	3612	AACCCGGACGGUUUGUUC	GACCAAAUUGUUCGGGUU	Cleavage	| conserved telomere maintenance component 1 | Chr4:6116699-6123290 FORWARD LENGTH=4212 | 201606
iso-18-BR6H7Y05	AT4G09680.3	1	18	4115	4132	AACCCGGACGGUUUGUUC	GACCAAAUUGUUCGGGUU	Cleavage	| conserved telomere maintenance component 1 | Chr4:6116699-6123290 FORWARD LENGTH=4732 | 201606
iso-18-BR6H7Y05	AT2G34990.1	1	18	522	539	AACCCGGACGGUUUGUUC	GAACAGACCGUCUCGGUC	Cleavage	| RING/U-box superfamily protein | Chr2:14750156-14751168 REVERSE LENGTH=1013 | 201606
iso-18-BR6H7Y05	AT2G34990.2	1	18	680	697	AACCCGGACGGUUUGUUC	GAACAGACCGUCUCGGUC	Cleavage	| RING/U-box superfamily protein | Chr2:14750242-14751326 REVERSE LENGTH=1085 | 201606
iso-18-BR6H7Y05	AT1G02280.2	1	18	246	263	AACCCGGACGGUUUGUUC	GAACAAGUCGUCCGUGUC	Cleavage	| translocon at the outer envelope membrane of chloroplasts 33 | Chr1:448460-450426 REVERSE LENGTH=1170 | 201606
iso-18-BR6H7Y05	AT1G02280.1	1	18	253	270	AACCCGGACGGUUUGUUC	GAACAAGUCGUCCGUGUC	Cleavage	| translocon at the outer envelope membrane of chloroplasts 33 | Chr1:448423-450426 REVERSE LENGTH=1214 | 201606
iso-18-BR6H7Y05	AT1G30840.2	1	18	658	675	AACCCGGACGGUUUGUUC	AGAUAAACCGUCCGGUUU	Cleavage	| purine permease 4 | Chr1:10974445-10976298 FORWARD LENGTH=1377 | 201606
iso-18-BS216ZD2	AT5G15860.2	1	18	487	504	AACCGCAACCGGCUUCCA	UUGAAGCCGGUUGUGGUU	Cleavage	| prenylcysteine methylesterase | Chr5:5178505-5181290 REVERSE LENGTH=1715 | 201606
iso-18-BS216ZD2	AT5G15860.1	1	18	958	975	AACCGCAACCGGCUUCCA	UUGAAGCCGGUUGUGGUU	Cleavage	| prenylcysteine methylesterase | Chr5:5178157-5181761 REVERSE LENGTH=2301 | 201606
iso-18-BS216ZD2	AT4G09630.2	1	18	1622	1639	AACCGCAACCGGCUUCCA	UGGAAGUUGGUUGUGGUG	Cleavage	| transmembrane protein (DUF616) | Chr4:6083709-6088134 FORWARD LENGTH=2574 | 201606
iso-18-BS216ZD2	AT4G09630.1	1	18	1791	1808	AACCGCAACCGGCUUCCA	UGGAAGUUGGUUGUGGUG	Cleavage	| transmembrane protein (DUF616) | Chr4:6083585-6088134 FORWARD LENGTH=2743 | 201606
iso-18-BS216ZD2	AT3G01940.1	1	18	245	262	AACCGCAACCGGCUUCCA	UGGGGGCCGGUGGCGGUU	Cleavage	| transmembrane protein%2C putative (DUF 3339) | Chr3:322460-323282 REVERSE LENGTH=823 | 201606
iso-18-BS216ZD2	AT3G14330.1	1	18	1719	1736	AACCGCAACCGGCUUCCA	AGGAAGCUGGUUGCAGUU	Cleavage	| Tetratricopeptide repeat (TPR)-like superfamily protein | Chr3:4778959-4782452 REVERSE LENGTH=2863 | 201606
iso-18-BS216ZD2	AT3G43970.1	1	18	280	297	AACCGCAACCGGCUUCCA	GUGGAGCUGGUUGUGGUU	Cleavage	| hypothetical protein | Chr3:15777408-15777996 REVERSE LENGTH=417 | 201606
iso-18-BS216ZD2	AT3G43970.2	1	18	349	366	AACCGCAACCGGCUUCCA	GUGGAGCUGGUUGUGGUU	Cleavage	| hypothetical protein | Chr3:15777408-15778166 REVERSE LENGTH=486 | 201606
iso-18-BS216ZD2	AT2G31830.2	1	18	1504	1521	AACCGCAACCGGCUUCCA	UGGAAGCCGCUUGCGGGA	Cleavage	| endonuclease/exonuclease/phosphatase family protein | Chr2:13532680-13537741 REVERSE LENGTH=3655 | 201606
iso-18-BS216ZD2	AT2G31830.3	1	18	1504	1521	AACCGCAACCGGCUUCCA	UGGAAGCCGCUUGCGGGA	Cleavage	| endonuclease/exonuclease/phosphatase family protein | Chr2:13532776-13537741 REVERSE LENGTH=3728 | 201606
iso-18-BSXL7IDS	AT3G52290.1	1	18	684	701	AACCGUGAUAGUGCUGAG	CUCUGCAUUAUCACGGUU	Cleavage	| IQ-domain 3 | Chr3:19393768-19396411 FORWARD LENGTH=1907 | 201606
iso-18-BSXL7IDS	AT3G52115.1	1	18	347	364	AACCGUGAUAGUGCUGAG	CUCAGUACUAUAAUGGUU	Cleavage	| protein gamma response 1 | Chr3:19326035-19328379 FORWARD LENGTH=2199 | 201606
iso-18-BSXL7IDS	AT3G02690.1	1	18	897	914	AACCGUGAUAGUGCUGAG	AUUGGCACUGUCAUGGUU	Cleavage	| nodulin MtN21 /EamA-like transporter family protein | Chr3:579586-581611 FORWARD LENGTH=1458 | 201606
iso-18-BSXL7IDS	AT5G07840.1	1	18	1081	1098	AACCGUGAUAGUGCUGAG	UUCAGUACUGUCACGGCU	Cleavage	| Ankyrin repeat family protein | Chr5:2506656-2508373 REVERSE LENGTH=1292 | 201606
iso-18-BSXL7IDS	AT1G17940.6	1	18	1091	1108	AACCGUGAUAGUGCUGAG	CUUACUACUAUCAUGGUU	Cleavage	| Endosomal targeting BRO1-like domain-containing protein | Chr1:6169341-6172245 REVERSE LENGTH=1708 | 201606
iso-18-BSXL7IDS	AT1G17940.1	1	18	1168	1185	AACCGUGAUAGUGCUGAG	CUUACUACUAUCAUGGUU	Cleavage	| Endosomal targeting BRO1-like domain-containing protein | Chr1:6169285-6173273 REVERSE LENGTH=1841 | 201606
iso-18-BSXL7IDS	AT1G17940.3	1	18	1249	1266	AACCGUGAUAGUGCUGAG	CUUACUACUAUCAUGGUU	Cleavage	| Endosomal targeting BRO1-like domain-containing protein | Chr1:6169285-6173025 REVERSE LENGTH=1922 | 201606
iso-18-BSXL7IDS	AT1G17940.5	1	18	1466	1483	AACCGUGAUAGUGCUGAG	CUUACUACUAUCAUGGUU	Cleavage	| Endosomal targeting BRO1-like domain-containing protein | Chr1:6169341-6173027 REVERSE LENGTH=2083 | 201606
iso-18-BSXL7IDS	AT1G17940.2	1	18	1438	1455	AACCGUGAUAGUGCUGAG	CUUACUACUAUCAUGGUU	Cleavage	| Endosomal targeting BRO1-like domain-containing protein | Chr1:6169285-6173273 REVERSE LENGTH=2111 | 201606
iso-18-BSXL7IDS	AT2G32530.1	1	18	2046	2063	AACCGUGAUAGUGCUGAG	CUCAGUACAAUCGUGGUU	Translation	| cellulose synthase-like B3 | Chr2:13809019-13813572 FORWARD LENGTH=2617 | 201606
iso-18-BXOS15R	AT3G13620.1	1	18	614	631	AACUAGACCGAGUACAAC	GUUGUGCUCGGUCUGGUG	Cleavage	| Amino acid permease family protein | Chr3:4450745-4452653 REVERSE LENGTH=1693 | 201606
iso-18-BXOS15R	AT1G78915.3	1	18	654	671	AACUAGACCGAGUACAAC	GUUGUAUUUGGUUUGGUU	Cleavage	| Tetratricopeptide repeat (TPR)-like superfamily protein | Chr1:29667685-29671341 REVERSE LENGTH=1522 | 201606
iso-18-BXOS15R	AT1G78915.1	1	18	532	549	AACUAGACCGAGUACAAC	GUUGUAUUUGGUUUGGUU	Cleavage	| Tetratricopeptide repeat (TPR)-like superfamily protein | Chr1:29667565-29671219 REVERSE LENGTH=1460 | 201606
iso-18-BXOS15R	AT1G78915.2	1	18	532	549	AACUAGACCGAGUACAAC	GUUGUAUUUGGUUUGGUU	Cleavage	| Tetratricopeptide repeat (TPR)-like superfamily protein | Chr1:29667619-29671219 REVERSE LENGTH=1457 | 201606
iso-18-BXOS15R	AT5G66080.1	1	18	1741	1758	AACUAGACCGAGUACAAC	UUUGUACUCGGACUAGUU	Cleavage	| Protein phosphatase 2C family protein | Chr5:26423244-26425448 REVERSE LENGTH=1908 | 201606
iso-18-BXOS15R	AT2G18790.2	1	18	3797	3814	AACUAGACCGAGUACAAC	UUUGUAUUCGGUUUAGUC	Cleavage	| phytochrome B | Chr2:8139756-8144430 FORWARD LENGTH=4497 | 201606
iso-18-BXOS15R	AT2G18790.2	1	18	3680	3697	AACUAGACCGAGUACAAC	AAUGAAUUUGGUUUGGUU	Cleavage	| phytochrome B | Chr2:8139756-8144430 FORWARD LENGTH=4497 | 201606
iso-18-BXOS15R	AT1G71990.1	1	18	344	361	AACUAGACCGAGUACAAC	GUUGUGCUCGGUUUAGGG	Cleavage	| fucosyltransferase 13 | Chr1:27100210-27102292 FORWARD LENGTH=1536 | 201606
iso-18-BXOS15R	AT4G14800.1	1	18	212	229	AACUAGACCGAGUACAAC	UGUGUAUUUGGUCUAGUU	Cleavage	| 20S proteasome beta subunit D2 | Chr4:8500193-8502589 FORWARD LENGTH=1336 | 201606
iso-18-BXOS15R	AT4G14800.2	1	18	139	156	AACUAGACCGAGUACAAC	UGUGUAUUUGGUCUAGUU	Cleavage	| 20S proteasome beta subunit D2 | Chr4:8500266-8502240 FORWARD LENGTH=962 | 201606
iso-18-BXOS15R	AT5G16920.1	1	18	1079	1096	AACUAGACCGAGUACAAC	AUUGUACUCGGCCUGGUU	Cleavage	| Fasciclin-like arabinogalactan family protein | Chr5:5567000-5568128 FORWARD LENGTH=1129 | 201606
iso-18-BZH0YM0E	AT5G50130.8	1	18	754	771	AACUUAUAAGUUAUCGUU	UAUGAUAAUUUAUAAGUU	Cleavage	| NAD(P)-binding Rossmann-fold superfamily protein | Chr5:20389922-20393255 FORWARD LENGTH=2598 | 201606
iso-18-BZH0YM0E	AT5G50130.7	1	18	754	771	AACUUAUAAGUUAUCGUU	UAUGAUAAUUUAUAAGUU	Cleavage	| NAD(P)-binding Rossmann-fold superfamily protein | Chr5:20389922-20393255 FORWARD LENGTH=2601 | 201606
iso-18-BZH0YM0E	AT5G50130.6	1	18	754	771	AACUUAUAAGUUAUCGUU	UAUGAUAAUUUAUAAGUU	Cleavage	| NAD(P)-binding Rossmann-fold superfamily protein | Chr5:20389922-20393255 FORWARD LENGTH=2807 | 201606
iso-18-BZH0YM0E	AT5G50130.5	1	18	754	771	AACUUAUAAGUUAUCGUU	UAUGAUAAUUUAUAAGUU	Cleavage	| NAD(P)-binding Rossmann-fold superfamily protein | Chr5:20389922-20393255 FORWARD LENGTH=2810 | 201606
iso-18-BZH0YM0E	AT3G51090.1	1	18	660	677	AACUUAUAAGUUAUCGUU	AACGAUAGCUUAGGAGUU	Cleavage	| coiled-coil 90B-like protein (DUF1640) | Chr3:18977924-18980053 REVERSE LENGTH=1365 | 201606
iso-18-BZH0YM0E	AT3G51090.2	1	18	611	628	AACUUAUAAGUUAUCGUU	AACGAUAGCUUAGGAGUU	Cleavage	| coiled-coil 90B-like protein (DUF1640) | Chr3:18977947-18980004 REVERSE LENGTH=1381 | 201606
iso-18-BZH0YM0E	AT5G24910.2	1	18	1277	1294	AACUUAUAAGUUAUCGUU	AACGGUAAUUUACAAGUU	Cleavage	| cytochrome P450%2C family 714%2C subfamily A%2C polypeptide 1 | Chr5:8567540-8570367 REVERSE LENGTH=1971 | 201606
iso-18-BZH0YM0E	AT1G09570.2	1	18	841	858	AACUUAUAAGUUAUCGUU	GGUGAUGGCUUAUAAGUU	Cleavage	| phytochrome A | Chr1:3095256-3100357 REVERSE LENGTH=3738 | 201606
iso-18-BZH0YM0E	AT1G09570.4	1	18	891	908	AACUUAUAAGUUAUCGUU	GGUGAUGGCUUAUAAGUU	Cleavage	| phytochrome A | Chr1:3095203-3099830 REVERSE LENGTH=3841 | 201606
iso-18-BZH0YM0E	AT1G09570.3	1	18	1129	1146	AACUUAUAAGUUAUCGUU	GGUGAUGGCUUAUAAGUU	Cleavage	| phytochrome A | Chr1:3095203-3099830 REVERSE LENGTH=4079 | 201606
iso-18-D05EOOZ	AT3G23690.1	1	18	298	315	AAGAGGAGAUGACAAAGU	AUUUUGUCAUUUUCUCUU	Cleavage	| basic helix-loop-helix (bHLH) DNA-binding superfamily protein | Chr3:8528609-8531358 REVERSE LENGTH=2143 | 201606
iso-18-D05EOOZ	AT4G01460.2	1	18	1446	1463	AAGAGGAGAUGACAAAGU	ACUUUGUCAUCUACUCUU	Cleavage	| basic helix-loop-helix (bHLH) DNA-binding superfamily protein | Chr4:620697-623000 FORWARD LENGTH=1888 | 201606
iso-18-D05EOOZ	AT4G01460.1	1	18	1102	1119	AAGAGGAGAUGACAAAGU	ACUUUGUCAUCUACUCUU	Cleavage	| basic helix-loop-helix (bHLH) DNA-binding superfamily protein | Chr4:620691-622999 FORWARD LENGTH=1543 | 201606
iso-18-D05EOOZ	AT1G66700.3	1	18	1295	1312	AAGAGGAGAUGACAAAGU	GCUUUGUCGUCUCUUCUU	Cleavage	| S-adenosyl-L-methionine-dependent methyltransferases superfamily protein | Chr1:24873285-24874766 REVERSE LENGTH=1397 | 201606
iso-18-D05EOOZ	AT1G66700.1	1	18	1203	1220	AAGAGGAGAUGACAAAGU	GCUUUGUCGUCUCUUCUU	Cleavage	| S-adenosyl-L-methionine-dependent methyltransferases superfamily protein | Chr1:24873206-24874758 REVERSE LENGTH=1384 | 201606
iso-18-D05EOOZ	AT1G21880.1	1	18	1174	1191	AAGAGGAGAUGACAAAGU	ACUUUGUCUUCUCCUCUU	Translation	| lysm domain GPI-anchored protein 1 precursor | Chr1:7680481-7682216 FORWARD LENGTH=1327 | 201606
iso-18-D05EOOZ	AT1G49450.1	1	18	1822	1839	AAGAGGAGAUGACAAAGU	ACUUUGUCAUCUUCUUUG	Cleavage	| Transducin/WD40 repeat-like superfamily protein | Chr1:18305445-18307557 FORWARD LENGTH=2113 | 201606
iso-18-D05EOOZ	AT4G16580.1	1	18	240	257	AAGAGGAGAUGACAAAGU	AAUUUGUCAUCUCUUCUU	Cleavage	| Protein phosphatase 2C family protein | Chr4:9340920-9343074 REVERSE LENGTH=2155 | 201606
iso-18-D05EOOZ	AT1G66690.1	1	18	1190	1207	AAGAGGAGAUGACAAAGU	GCUUUGUCGUCUUUUCUU	Cleavage	| S-adenosyl-L-methionine-dependent methyltransferases superfamily protein | Chr1:24869340-24870865 REVERSE LENGTH=1343 | 201606
iso-18-D05EOOZ	AT2G34190.1	1	18	1060	1077	AAGAGGAGAUGACAAAGU	UCUUUGUCAUCUUCUCUC	Cleavage	| Xanthine/uracil permease family protein | Chr2:14436589-14439596 FORWARD LENGTH=2240 | 201606
iso-18-D070EW04	AT1G49050.3	1	18	370	387	AAGAGGUGAGACUGUUGG	CCAACAAUCUCGCCUCUU	Cleavage	| Eukaryotic aspartyl protease family protein | Chr1:18150466-18152472 FORWARD LENGTH=1579 | 201606
iso-18-D070EW04	AT1G49050.2	1	18	298	315	AAGAGGUGAGACUGUUGG	CCAACAAUCUCGCCUCUU	Cleavage	| Eukaryotic aspartyl protease family protein | Chr1:18150538-18153361 FORWARD LENGTH=2031 | 201606
iso-18-D070EW04	AT1G49050.1	1	18	369	386	AAGAGGUGAGACUGUUGG	CCAACAAUCUCGCCUCUU	Cleavage	| Eukaryotic aspartyl protease family protein | Chr1:18150467-18153364 FORWARD LENGTH=2101 | 201606
iso-18-D070EW04	AT1G61140.3	1	18	4136	4153	AAGAGGUGAGACUGUUGG	CCGACAGUCUCACCUCAC	Cleavage	| SNF2 domain-containing protein / helicase domain-containing protein / zinc finger protein-like protein | Chr1:22534706-22540933 REVERSE LENGTH=4525 | 201606
iso-18-D070EW04	AT1G61140.1	1	18	4108	4125	AAGAGGUGAGACUGUUGG	CCGACAGUCUCACCUCAC	Cleavage	| SNF2 domain-containing protein / helicase domain-containing protein / zinc finger protein-like protein | Chr1:22534663-22540932 REVERSE LENGTH=4540 | 201606
[truncated: 199,790+ more rows]
