# Supplementary material for: athisomiRDB: A comprehensive database of Arabidopsis isomiRs
Source: Database (Oxford). 2024 Nov 8;2024:baae115. doi: 10.1093/database/baae115 (PMC11544919; doi:10.1093/database/baae115)
Supplement: baae115_Supp [file baae115_supp.zip › baae115_Supp/Supplementary Table S7.xlsx]

## Sheet: Sheet1
Chr	Start	Stop	Strand	isomiR ID	Chr	Start	Stop	AtMAD feature description
2	13866241	13866262	+	iso-22-UIBBOBDXF; Name=NA; Parent=MI0001079|ath-MIR407	2	13866247	13866248	C_T/CA_C/C_CA;GENE=AT2G33790;BETA=0.671042613;T_STAT=5.835498568;P_VALUE=8.80E-09;FDR=0.003478452
5	14947064	14947087	-	iso-24-1IBD2FBNJV; Name=ath-miR5645f; Alias=MIMAT0022441&ath-miR5645f; Parent=MI0019252|ath-MIR5645f	5	14947077	14947078	C_A;GENE=AT5G35950;BETA=1.107977834;T_STAT=5.49016752;P_VALUE=5.95E-08;FDR=0.011701864
5	14947065	14947087	-	iso-23-1IBD2FBN0M; Name=ath-miR5645f; Alias=MIMAT0022441&ath-miR5645f; Parent=MI0019252|ath-MIR5645f	5	14947077	14947078	C_A;GENE=AT5G35950;BETA=1.107977834;T_STAT=5.49016752;P_VALUE=5.95E-08;FDR=0.011701864
5	14947066	14947087	-	iso-22-1IBD2FBNP; Name=ath-miR5645f; Alias=MIMAT0022441&ath-miR5645f; Parent=MI0019252|ath-MIR5645f	5	14947077	14947078	C_A;GENE=AT5G35950;BETA=1.107977834;T_STAT=5.49016752;P_VALUE=5.95E-08;FDR=0.011701864
5	14947067	14947091	-	iso-25-B26XB1BOBB; Name=ath-miR5645f; Alias=MIMAT0022441&ath-miR5645f; Parent=MI0019252|ath-MIR5645f	5	14947077	14947078	C_A;GENE=AT5G35950;BETA=1.107977834;T_STAT=5.49016752;P_VALUE=5.95E-08;FDR=0.011701864
5	14947068	14947085	-	iso-18-QOB60BDE; Name=ath-miR5645f; Alias=MIMAT0022441&ath-miR5645f; Parent=MI0019252|ath-MIR5645f	5	14947077	14947078	C_A;GENE=AT5G35950;BETA=1.107977834;T_STAT=5.49016752;P_VALUE=5.95E-08;FDR=0.011701864
5	14947068	14947091	-	iso-24-B26XB1BO06; Name=ath-miR5645f; Alias=MIMAT0022441&ath-miR5645f; Parent=MI0019252|ath-MIR5645f	5	14947077	14947078	C_A;GENE=AT5G35950;BETA=1.107977834;T_STAT=5.49016752;P_VALUE=5.95E-08;FDR=0.011701864
5	14947069	14947091	-	iso-23-B26XB1BO6; Name=ath-miR5645f; Alias=MIMAT0022441&ath-miR5645f; Parent=MI0019252|ath-MIR5645f	5	14947077	14947078	C_A;GENE=AT5G35950;BETA=1.107977834;T_STAT=5.49016752;P_VALUE=5.95E-08;FDR=0.011701864
5	14947069	14947091	-	iso-23-B26XB1BODE; Name=ath-miR5645f; Alias=MIMAT0022441&ath-miR5645f; Parent=MI0019252|ath-MIR5645f	5	14947077	14947078	C_A;GENE=AT5G35950;BETA=1.107977834;T_STAT=5.49016752;P_VALUE=5.95E-08;FDR=0.011701864
5	14947070	14947091	-	iso-22-B26XB1BO1; Name=ath-miR5645f; Alias=MIMAT0022441&ath-miR5645f; Parent=MI0019252|ath-MIR5645f	5	14947077	14947078	C_A;GENE=AT5G35950;BETA=1.107977834;T_STAT=5.49016752;P_VALUE=5.95E-08;FDR=0.011701864
5	14947070	14947091	-	iso-22-B26XB1BOF; Name=ath-miR5645f; Alias=MIMAT0022441&ath-miR5645f; Parent=MI0019252|ath-MIR5645f	5	14947077	14947078	C_A;GENE=AT5G35950;BETA=1.107977834;T_STAT=5.49016752;P_VALUE=5.95E-08;FDR=0.011701864
5	14947070	14947091	-	iso-22-B26XB1BOH; Name=ath-miR5645f; Alias=MIMAT0022441&ath-miR5645f; Parent=MI0019252|ath-MIR5645f	5	14947077	14947078	C_A;GENE=AT5G35950;BETA=1.107977834;T_STAT=5.49016752;P_VALUE=5.95E-08;FDR=0.011701864
5	14947070	14947091	-	iso-22-B26XB1BOI; Name=ath-miR5645f; Alias=MIMAT0022441&ath-miR5645f; Parent=MI0019252|ath-MIR5645f	5	14947077	14947078	C_A;GENE=AT5G35950;BETA=1.107977834;T_STAT=5.49016752;P_VALUE=5.95E-08;FDR=0.011701864
5	14947071	14947091	-	iso-21-B26XB1BOB; Name=ath-miR5645f; Alias=MIMAT0022441&ath-miR5645f; Parent=MI0019252|ath-MIR5645f	5	14947077	14947078	C_A;GENE=AT5G35950;BETA=1.107977834;T_STAT=5.49016752;P_VALUE=5.95E-08;FDR=0.011701864
5	14947072	14947095	-	iso-24-KOD0QOB606; Name=ath-miR5645f; Alias=MIMAT0022441&ath-miR5645f; Parent=MI0019252|ath-MIR5645f	5	14947077	14947078	C_A;GENE=AT5G35950;BETA=1.107977834;T_STAT=5.49016752;P_VALUE=5.95E-08;FDR=0.011701864
5	14947073	14947095	-	iso-23-KOD0QOB60Q; Name=ath-miR5645f; Alias=MIMAT0022441&ath-miR5645f; Parent=MI0019252|ath-MIR5645f	5	14947077	14947078	C_A;GENE=AT5G35950;BETA=1.107977834;T_STAT=5.49016752;P_VALUE=5.95E-08;FDR=0.011701864
5	14947073	14947095	-	iso-23-KOD0QOB66; Name=ath-miR5645f; Alias=MIMAT0022441&ath-miR5645f; Parent=MI0019252|ath-MIR5645f	5	14947077	14947078	C_A;GENE=AT5G35950;BETA=1.107977834;T_STAT=5.49016752;P_VALUE=5.95E-08;FDR=0.011701864
5	14947074	14947095	-	iso-22-KOD0QOB6F; Name=ath-miR5645f; Alias=MIMAT0022441&ath-miR5645f; Parent=MI0019252|ath-MIR5645f	5	14947077	14947078	C_A;GENE=AT5G35950;BETA=1.107977834;T_STAT=5.49016752;P_VALUE=5.95E-08;FDR=0.011701864
5	14947074	14947095	-	iso-22-KOD0QOB6J; Name=ath-miR5645f; Alias=MIMAT0022441&ath-miR5645f; Parent=MI0019252|ath-MIR5645f	5	14947077	14947078	C_A;GENE=AT5G35950;BETA=1.107977834;T_STAT=5.49016752;P_VALUE=5.95E-08;FDR=0.011701864
5	14947074	14947095	-	iso-22-KOD0QOB6Q; Name=ath-miR5645f; Alias=MIMAT0022441&ath-miR5645f; Parent=MI0019252|ath-MIR5645f	5	14947077	14947078	C_A;GENE=AT5G35950;BETA=1.107977834;T_STAT=5.49016752;P_VALUE=5.95E-08;FDR=0.011701864
5	14947075	14947095	-	iso-21-KOD0QOB6B; Name=ath-miR5645f; Alias=MIMAT0022441&ath-miR5645f; Parent=MI0019252|ath-MIR5645f	5	14947077	14947078	C_A;GENE=AT5G35950;BETA=1.107977834;T_STAT=5.49016752;P_VALUE=5.95E-08;FDR=0.011701864
5	14947075	14947095	-	iso-21-KOD0QOB6D; Name=ath-miR5645f; Alias=MIMAT0022441&ath-miR5645f; Parent=MI0019252|ath-MIR5645f	5	14947077	14947078	C_A;GENE=AT5G35950;BETA=1.107977834;T_STAT=5.49016752;P_VALUE=5.95E-08;FDR=0.011701864
5	14947075	14947095	-	iso-21-KOD0QOB6E; Name=ath-miR5645f; Alias=MIMAT0022441&ath-miR5645f; Parent=MI0019252|ath-MIR5645f	5	14947077	14947078	C_A;GENE=AT5G35950;BETA=1.107977834;T_STAT=5.49016752;P_VALUE=5.95E-08;FDR=0.011701864
5	14947076	14947095	-	iso-20-KOD0QOB6; Name=ath-miR5645f; Alias=MIMAT0022441&ath-miR5645f; Parent=MI0019252|ath-MIR5645f	5	14947077	14947078	C_A;GENE=AT5G35950;BETA=1.107977834;T_STAT=5.49016752;P_VALUE=5.95E-08;FDR=0.011701864
5	14947076	14947100	-	iso-25-Z7KOD0QOB6; Name=ath-miR5645f; Alias=MIMAT0022441&ath-miR5645f; Parent=MI0019252|ath-MIR5645f	5	14947077	14947078	C_A;GENE=AT5G35950;BETA=1.107977834;T_STAT=5.49016752;P_VALUE=5.95E-08;FDR=0.011701864
5	8527573	8527595	+	iso-23-ZQ471WYXDB; Name=ath-miR169b-3p; Alias=MIMAT0031897&ath-miR169b-3p; Parent=MI0000976|ath-MIR169b	5	8527572	8527573	T_A;GENE=AT5G25130;BETA=0.379502354;T_STAT=5.104650929;P_VALUE=4.46E-07;FDR=0.034220344
5	14946943	14946965	-	iso-23-7XOO2ZHHDQ; Name=NA; Parent=MI0019252|ath-MIR5645f	5	14946960	14946961	A_G;GENE=AT5G35950;BETA=1.04728006;T_STAT=5.178439606;P_VALUE=3.06E-07;FDR=0.02819569
5	14946943	14946966	-	iso-24-9ZFF0IV51J; Name=NA; Parent=MI0019252|ath-MIR5645f	5	14946960	14946961	A_G;GENE=AT5G35950;BETA=1.04728006;T_STAT=5.178439606;P_VALUE=3.06E-07;FDR=0.02819569
5	14946944	14946965	-	iso-22-7XOO2ZHH2; Name=NA; Parent=MI0019252|ath-MIR5645f	5	14946960	14946961	A_G;GENE=AT5G35950;BETA=1.04728006;T_STAT=5.178439606;P_VALUE=3.06E-07;FDR=0.02819569
5	14946944	14946966	-	iso-23-9ZFF0IV5DJ; Name=NA; Parent=MI0019252|ath-MIR5645f	5	14946960	14946961	A_G;GENE=AT5G35950;BETA=1.04728006;T_STAT=5.178439606;P_VALUE=3.06E-07;FDR=0.02819569
5	14946945	14946965	-	iso-21-7XOO2ZHHD; Name=NA; Parent=MI0019252|ath-MIR5645f	5	14946960	14946961	A_G;GENE=AT5G35950;BETA=1.04728006;T_STAT=5.178439606;P_VALUE=3.06E-07;FDR=0.02819569
5	14946945	14946966	-	iso-22-9ZFF0IV5J; Name=NA; Parent=MI0019252|ath-MIR5645f	5	14946960	14946961	A_G;GENE=AT5G35950;BETA=1.04728006;T_STAT=5.178439606;P_VALUE=3.06E-07;FDR=0.02819569
5	14946946	14946966	-	iso-21-9ZFF0IV5D; Name=NA; Parent=MI0019252|ath-MIR5645f	5	14946960	14946961	A_G;GENE=AT5G35950;BETA=1.04728006;T_STAT=5.178439606;P_VALUE=3.06E-07;FDR=0.02819569
5	14946947	14946966	-	iso-20-9ZFF0IV5; Name=NA; Parent=MI0019252|ath-MIR5645f	5	14946960	14946961	A_G;GENE=AT5G35950;BETA=1.04728006;T_STAT=5.178439606;P_VALUE=3.06E-07;FDR=0.02819569
5	14946948	14946966	-	iso-19-9ZFF0IJB; Name=NA; Parent=MI0019252|ath-MIR5645f	5	14946960	14946961	A_G;GENE=AT5G35950;BETA=1.04728006;T_STAT=5.178439606;P_VALUE=3.06E-07;FDR=0.02819569
5	14946950	14946975	-	iso-26-5X637XOO2Z0; Name=NA; Parent=MI0019252|ath-MIR5645f	5	14946960	14946961	A_G;GENE=AT5G35950;BETA=1.04728006;T_STAT=5.178439606;P_VALUE=3.06E-07;FDR=0.02819569
5	14946950	14946975	-	iso-26-5X637XOO2ZB; Name=NA; Parent=MI0019252|ath-MIR5645f	5	14946960	14946961	A_G;GENE=AT5G35950;BETA=1.04728006;T_STAT=5.178439606;P_VALUE=3.06E-07;FDR=0.02819569
5	14946950	14946975	-	iso-26-5X637XOO2ZE; Name=NA; Parent=MI0019252|ath-MIR5645f	5	14946960	14946961	A_G;GENE=AT5G35950;BETA=1.04728006;T_STAT=5.178439606;P_VALUE=3.06E-07;FDR=0.02819569
5	14946951	14946975	-	iso-25-5X637XOO2Z; Name=NA; Parent=MI0019252|ath-MIR5645f	5	14946960	14946961	A_G;GENE=AT5G35950;BETA=1.04728006;T_STAT=5.178439606;P_VALUE=3.06E-07;FDR=0.02819569
5	14946951	14946975	-	iso-25-5X637XOOKR; Name=NA; Parent=MI0019252|ath-MIR5645f	5	14946960	14946961	A_G;GENE=AT5G35950;BETA=1.04728006;T_STAT=5.178439606;P_VALUE=3.06E-07;FDR=0.02819569
5	14946952	14946975	-	iso-24-5X637XOO1J; Name=NA; Parent=MI0019252|ath-MIR5645f	5	14946960	14946961	A_G;GENE=AT5G35950;BETA=1.04728006;T_STAT=5.178439606;P_VALUE=3.06E-07;FDR=0.02819569
5	14946953	14946975	-	iso-23-5X637XOO6; Name=NA; Parent=MI0019252|ath-MIR5645f	5	14946960	14946961	A_G;GENE=AT5G35950;BETA=1.04728006;T_STAT=5.178439606;P_VALUE=3.06E-07;FDR=0.02819569
5	14946953	14946975	-	iso-23-5X637XOODJ; Name=NA; Parent=MI0019252|ath-MIR5645f	5	14946960	14946961	A_G;GENE=AT5G35950;BETA=1.04728006;T_STAT=5.178439606;P_VALUE=3.06E-07;FDR=0.02819569
5	14946954	14946975	-	iso-22-5X637XOOF; Name=NA; Parent=MI0019252|ath-MIR5645f	5	14946960	14946961	A_G;GENE=AT5G35950;BETA=1.04728006;T_STAT=5.178439606;P_VALUE=3.06E-07;FDR=0.02819569
5	14946954	14946975	-	iso-22-5X637XOOJ; Name=NA; Parent=MI0019252|ath-MIR5645f	5	14946960	14946961	A_G;GENE=AT5G35950;BETA=1.04728006;T_STAT=5.178439606;P_VALUE=3.06E-07;FDR=0.02819569
5	14946954	14946975	-	iso-22-5X637XOOQ; Name=NA; Parent=MI0019252|ath-MIR5645f	5	14946960	14946961	A_G;GENE=AT5G35950;BETA=1.04728006;T_STAT=5.178439606;P_VALUE=3.06E-07;FDR=0.02819569
5	14946954	14946977	-	iso-24-9EV27NVD06; Name=NA; Parent=MI0019252|ath-MIR5645f	5	14946960	14946961	A_G;GENE=AT5G35950;BETA=1.04728006;T_STAT=5.178439606;P_VALUE=3.06E-07;FDR=0.02819569
5	14946954	14946977	-	iso-24-9EV27NVD0V; Name=NA; Parent=MI0019252|ath-MIR5645f	5	14946960	14946961	A_G;GENE=AT5G35950;BETA=1.04728006;T_STAT=5.178439606;P_VALUE=3.06E-07;FDR=0.02819569
5	14946954	14946977	-	iso-24-9EV27NVD0Y; Name=NA; Parent=MI0019252|ath-MIR5645f	5	14946960	14946961	A_G;GENE=AT5G35950;BETA=1.04728006;T_STAT=5.178439606;P_VALUE=3.06E-07;FDR=0.02819569
5	14946954	14946977	-	iso-24-9EV27NVDEE; Name=NA; Parent=MI0019252|ath-MIR5645f	5	14946960	14946961	A_G;GENE=AT5G35950;BETA=1.04728006;T_STAT=5.178439606;P_VALUE=3.06E-07;FDR=0.02819569
5	14946955	14946975	-	iso-21-5X637XOO0; Name=NA; Parent=MI0019252|ath-MIR5645f	5	14946960	14946961	A_G;GENE=AT5G35950;BETA=1.04728006;T_STAT=5.178439606;P_VALUE=3.06E-07;FDR=0.02819569
5	14946955	14946975	-	iso-21-5X637XOOB; Name=NA; Parent=MI0019252|ath-MIR5645f	5	14946960	14946961	A_G;GENE=AT5G35950;BETA=1.04728006;T_STAT=5.178439606;P_VALUE=3.06E-07;FDR=0.02819569
5	14946955	14946975	-	iso-21-5X637XOOD; Name=NA; Parent=MI0019252|ath-MIR5645f	5	14946960	14946961	A_G;GENE=AT5G35950;BETA=1.04728006;T_STAT=5.178439606;P_VALUE=3.06E-07;FDR=0.02819569
5	14946955	14946975	-	iso-21-5X637XOOE; Name=NA; Parent=MI0019252|ath-MIR5645f	5	14946960	14946961	A_G;GENE=AT5G35950;BETA=1.04728006;T_STAT=5.178439606;P_VALUE=3.06E-07;FDR=0.02819569
5	14946955	14946977	-	iso-23-9EV27NVD6; Name=NA; Parent=MI0019252|ath-MIR5645f	5	14946960	14946961	A_G;GENE=AT5G35950;BETA=1.04728006;T_STAT=5.178439606;P_VALUE=3.06E-07;FDR=0.02819569
5	14946955	14946977	-	iso-23-9EV27NVD7; Name=NA; Parent=MI0019252|ath-MIR5645f	5	14946960	14946961	A_G;GENE=AT5G35950;BETA=1.04728006;T_STAT=5.178439606;P_VALUE=3.06E-07;FDR=0.02819569
5	14946955	14946977	-	iso-23-9EV27NVDR; Name=NA; Parent=MI0019252|ath-MIR5645f	5	14946960	14946961	A_G;GENE=AT5G35950;BETA=1.04728006;T_STAT=5.178439606;P_VALUE=3.06E-07;FDR=0.02819569
5	14946955	14946977	-	iso-23-9EV27NVDS; Name=NA; Parent=MI0019252|ath-MIR5645f	5	14946960	14946961	A_G;GENE=AT5G35950;BETA=1.04728006;T_STAT=5.178439606;P_VALUE=3.06E-07;FDR=0.02819569
5	14946956	14946975	-	iso-20-5X637XOO; Name=NA; Parent=MI0019252|ath-MIR5645f	5	14946960	14946961	A_G;GENE=AT5G35950;BETA=1.04728006;T_STAT=5.178439606;P_VALUE=3.06E-07;FDR=0.02819569
5	14946956	14946977	-	iso-22-9EV27NVBF; Name=NA; Parent=MI0019252|ath-MIR5645f	5	14946960	14946961	A_G;GENE=AT5G35950;BETA=1.04728006;T_STAT=5.178439606;P_VALUE=3.06E-07;FDR=0.02819569
5	14946956	14946977	-	iso-22-9EV27NVDF; Name=NA; Parent=MI0019252|ath-MIR5645f	5	14946960	14946961	A_G;GENE=AT5G35950;BETA=1.04728006;T_STAT=5.178439606;P_VALUE=3.06E-07;FDR=0.02819569
5	14946956	14946977	-	iso-22-9EV27NVNQ; Name=NA; Parent=MI0019252|ath-MIR5645f	5	14946960	14946961	A_G;GENE=AT5G35950;BETA=1.04728006;T_STAT=5.178439606;P_VALUE=3.06E-07;FDR=0.02819569
5	14946956	14946979	-	iso-24-58IP54ZO06; Name=NA; Parent=MI0019252|ath-MIR5645f	5	14946960	14946961	A_G;GENE=AT5G35950;BETA=1.04728006;T_STAT=5.178439606;P_VALUE=3.06E-07;FDR=0.02819569
5	14946957	14946977	-	iso-21-9EV27NV1D; Name=NA; Parent=MI0019252|ath-MIR5645f	5	14946960	14946961	A_G;GENE=AT5G35950;BETA=1.04728006;T_STAT=5.178439606;P_VALUE=3.06E-07;FDR=0.02819569
5	14946957	14946977	-	iso-21-9EV27NVBB; Name=NA; Parent=MI0019252|ath-MIR5645f	5	14946960	14946961	A_G;GENE=AT5G35950;BETA=1.04728006;T_STAT=5.178439606;P_VALUE=3.06E-07;FDR=0.02819569
5	14946957	14946979	-	iso-23-58IP54ZO6; Name=NA; Parent=MI0019252|ath-MIR5645f	5	14946960	14946961	A_G;GENE=AT5G35950;BETA=1.04728006;T_STAT=5.178439606;P_VALUE=3.06E-07;FDR=0.02819569
5	14946958	14946977	-	iso-20-9EV27NV1; Name=NA; Parent=MI0019252|ath-MIR5645f	5	14946960	14946961	A_G;GENE=AT5G35950;BETA=1.04728006;T_STAT=5.178439606;P_VALUE=3.06E-07;FDR=0.02819569
5	14946958	14946977	-	iso-20-9EV27NVB; Name=NA; Parent=MI0019252|ath-MIR5645f	5	14946960	14946961	A_G;GENE=AT5G35950;BETA=1.04728006;T_STAT=5.178439606;P_VALUE=3.06E-07;FDR=0.02819569
5	14946958	14946977	-	iso-20-9EV27NVN; Name=NA; Parent=MI0019252|ath-MIR5645f	5	14946960	14946961	A_G;GENE=AT5G35950;BETA=1.04728006;T_STAT=5.178439606;P_VALUE=3.06E-07;FDR=0.02819569
5	14946958	14946983	-	iso-26-VHI2YK1WY2B; Name=NA; Parent=MI0019252|ath-MIR5645f	5	14946960	14946961	A_G;GENE=AT5G35950;BETA=1.04728006;T_STAT=5.178439606;P_VALUE=3.06E-07;FDR=0.02819569
5	14946959	14946977	-	iso-19-9EV27N29; Name=NA; Parent=MI0019252|ath-MIR5645f	5	14946960	14946961	A_G;GENE=AT5G35950;BETA=1.04728006;T_STAT=5.178439606;P_VALUE=3.06E-07;FDR=0.02819569
5	14946959	14946977	-	iso-19-9EV27N2X; Name=NA; Parent=MI0019252|ath-MIR5645f	5	14946960	14946961	A_G;GENE=AT5G35950;BETA=1.04728006;T_STAT=5.178439606;P_VALUE=3.06E-07;FDR=0.02819569
5	14946959	14946977	-	iso-19-9EV27N2Y; Name=NA; Parent=MI0019252|ath-MIR5645f	5	14946960	14946961	A_G;GENE=AT5G35950;BETA=1.04728006;T_STAT=5.178439606;P_VALUE=3.06E-07;FDR=0.02819569
5	14946959	14946977	-	iso-19-9EV27N2Z; Name=NA; Parent=MI0019252|ath-MIR5645f	5	14946960	14946961	A_G;GENE=AT5G35950;BETA=1.04728006;T_STAT=5.178439606;P_VALUE=3.06E-07;FDR=0.02819569
5	14946959	14946979	-	iso-21-58IP54Z5D; Name=NA; Parent=MI0019252|ath-MIR5645f	5	14946960	14946961	A_G;GENE=AT5G35950;BETA=1.04728006;T_STAT=5.178439606;P_VALUE=3.06E-07;FDR=0.02819569
5	14946959	14946979	-	iso-21-58IP54ZOB; Name=NA; Parent=MI0019252|ath-MIR5645f	5	14946960	14946961	A_G;GENE=AT5G35950;BETA=1.04728006;T_STAT=5.178439606;P_VALUE=3.06E-07;FDR=0.02819569
5	14946959	14946979	-	iso-21-58IP54ZP0; Name=NA; Parent=MI0019252|ath-MIR5645f	5	14946960	14946961	A_G;GENE=AT5G35950;BETA=1.04728006;T_STAT=5.178439606;P_VALUE=3.06E-07;FDR=0.02819569
5	14946959	14946979	-	iso-21-58IP54ZQE; Name=NA; Parent=MI0019252|ath-MIR5645f	5	14946960	14946961	A_G;GENE=AT5G35950;BETA=1.04728006;T_STAT=5.178439606;P_VALUE=3.06E-07;FDR=0.02819569
5	14946959	14946983	-	iso-25-VHI2YK1WY2; Name=NA; Parent=MI0019252|ath-MIR5645f	5	14946960	14946961	A_G;GENE=AT5G35950;BETA=1.04728006;T_STAT=5.178439606;P_VALUE=3.06E-07;FDR=0.02819569
5	14946959	14946983	-	iso-25-VHI2YK1WY3; Name=NA; Parent=MI0019252|ath-MIR5645f	5	14946960	14946961	A_G;GENE=AT5G35950;BETA=1.04728006;T_STAT=5.178439606;P_VALUE=3.06E-07;FDR=0.02819569
5	14946959	14946983	-	iso-25-VHI2YK1WYJ; Name=NA; Parent=MI0019252|ath-MIR5645f	5	14946960	14946961	A_G;GENE=AT5G35950;BETA=1.04728006;T_STAT=5.178439606;P_VALUE=3.06E-07;FDR=0.02819569
5	14946960	14946977	-	iso-18-9EV27N0H; Name=NA; Parent=MI0019252|ath-MIR5645f	5	14946960	14946961	A_G;GENE=AT5G35950;BETA=1.04728006;T_STAT=5.178439606;P_VALUE=3.06E-07;FDR=0.02819569
5	14946960	14946979	-	iso-20-58IP54Z5; Name=NA; Parent=MI0019252|ath-MIR5645f	5	14946960	14946961	A_G;GENE=AT5G35950;BETA=1.04728006;T_STAT=5.178439606;P_VALUE=3.06E-07;FDR=0.02819569
5	14946960	14946979	-	iso-20-58IP54ZO; Name=NA; Parent=MI0019252|ath-MIR5645f	5	14946960	14946961	A_G;GENE=AT5G35950;BETA=1.04728006;T_STAT=5.178439606;P_VALUE=3.06E-07;FDR=0.02819569
5	14946960	14946979	-	iso-20-58IP54ZP; Name=NA; Parent=MI0019252|ath-MIR5645f	5	14946960	14946961	A_G;GENE=AT5G35950;BETA=1.04728006;T_STAT=5.178439606;P_VALUE=3.06E-07;FDR=0.02819569
5	14946960	14946979	-	iso-20-58IP54ZQ; Name=NA; Parent=MI0019252|ath-MIR5645f	5	14946960	14946961	A_G;GENE=AT5G35950;BETA=1.04728006;T_STAT=5.178439606;P_VALUE=3.06E-07;FDR=0.02819569
5	14946960	14946983	-	iso-24-VHI2YK1WKH; Name=NA; Parent=MI0019252|ath-MIR5645f	5	14946960	14946961	A_G;GENE=AT5G35950;BETA=1.04728006;T_STAT=5.178439606;P_VALUE=3.06E-07;FDR=0.02819569
5	14946961	14946979	-	iso-19-58IP54KO; Name=NA; Parent=MI0019252|ath-MIR5645f	5	14946960	14946961	A_G;GENE=AT5G35950;BETA=1.04728006;T_STAT=5.178439606;P_VALUE=3.06E-07;FDR=0.02819569
5	8527551	8527573	+	iso-23-V2PDIZ5X0Q; Name=NA; Parent=MI0000976|ath-MIR169b	5	8527572	8527573	T_A;GENE=AT5G25130;BETA=0.379502354;T_STAT=5.104650929;P_VALUE=4.46E-07;FDR=0.034220344
1	16116604	16116623	+	iso-20-ZDZMIY16; Name=ath-miR5645d; Alias=MIMAT0022433&ath-miR5645d; Parent=MI0019244|ath-MIR5645d	1	16116620	16116621	CG;GENE=AT1G16900;PEARSON_COEFFICIENT=-0.322332928;P_VALUE=1.86E-16;FDR=1.47E-11
1	16116604	16116623	+	iso-20-ZDZMIY16; Name=ath-miR5645d; Alias=MIMAT0022433&ath-miR5645d; Parent=MI0019244|ath-MIR5645d	1	16116621	16116622	CG;GENE=AT1G16900;PEARSON_COEFFICIENT=-0.343137751;P_VALUE=1.43E-18;FDR=3.91E-13
1	16116606	16116626	+	iso-21-OZSQZ084E; Name=ath-miR5645d; Alias=MIMAT0022433&ath-miR5645d; Parent=MI0019244|ath-MIR5645d	1	16116620	16116621	CG;GENE=AT1G16900;PEARSON_COEFFICIENT=-0.322332928;P_VALUE=1.86E-16;FDR=1.47E-11
1	16116606	16116626	+	iso-21-OZSQZ084E; Name=ath-miR5645d; Alias=MIMAT0022433&ath-miR5645d; Parent=MI0019244|ath-MIR5645d	1	16116621	16116622	CG;GENE=AT1G16900;PEARSON_COEFFICIENT=-0.343137751;P_VALUE=1.43E-18;FDR=3.91E-13
1	16116606	16116628	+	iso-23-OZSQZ0840Q; Name=ath-miR5645d; Alias=MIMAT0022433&ath-miR5645d; Parent=MI0019244|ath-MIR5645d	1	16116620	16116621	CG;GENE=AT1G16900;PEARSON_COEFFICIENT=-0.322332928;P_VALUE=1.86E-16;FDR=1.47E-11
1	16116606	16116628	+	iso-23-OZSQZ0840Q; Name=ath-miR5645d; Alias=MIMAT0022433&ath-miR5645d; Parent=MI0019244|ath-MIR5645d	1	16116621	16116622	CG;GENE=AT1G16900;PEARSON_COEFFICIENT=-0.343137751;P_VALUE=1.43E-18;FDR=3.91E-13
1	16116608	16116628	+	iso-21-NWJZ5MIM0; Name=ath-miR5645d; Alias=MIMAT0022433&ath-miR5645d; Parent=MI0019244|ath-MIR5645d	1	16116620	16116621	CG;GENE=AT1G16900;PEARSON_COEFFICIENT=-0.322332928;P_VALUE=1.86E-16;FDR=1.47E-11
1	16116608	16116628	+	iso-21-NWJZ5MIM0; Name=ath-miR5645d; Alias=MIMAT0022433&ath-miR5645d; Parent=MI0019244|ath-MIR5645d	1	16116621	16116622	CG;GENE=AT1G16900;PEARSON_COEFFICIENT=-0.343137751;P_VALUE=1.43E-18;FDR=3.91E-13
1	16116608	16116629	+	iso-22-NWJZ5MIM4; Name=ath-miR5645d; Alias=MIMAT0022433&ath-miR5645d; Parent=MI0019244|ath-MIR5645d	1	16116620	16116621	CG;GENE=AT1G16900;PEARSON_COEFFICIENT=-0.322332928;P_VALUE=1.86E-16;FDR=1.47E-11
1	16116608	16116629	+	iso-22-NWJZ5MIM4; Name=ath-miR5645d; Alias=MIMAT0022433&ath-miR5645d; Parent=MI0019244|ath-MIR5645d	1	16116621	16116622	CG;GENE=AT1G16900;PEARSON_COEFFICIENT=-0.343137751;P_VALUE=1.43E-18;FDR=3.91E-13
1	16116608	16116629	+	iso-22-NWJZ5MIMM; Name=ath-miR5645d; Alias=MIMAT0022433&ath-miR5645d; Parent=MI0019244|ath-MIR5645d	1	16116620	16116621	CG;GENE=AT1G16900;PEARSON_COEFFICIENT=-0.322332928;P_VALUE=1.86E-16;FDR=1.47E-11
1	16116608	16116629	+	iso-22-NWJZ5MIMM; Name=ath-miR5645d; Alias=MIMAT0022433&ath-miR5645d; Parent=MI0019244|ath-MIR5645d	1	16116621	16116622	CG;GENE=AT1G16900;PEARSON_COEFFICIENT=-0.343137751;P_VALUE=1.43E-18;FDR=3.91E-13
1	16116608	16116629	+	iso-22-NWJZ5MIMN; Name=ath-miR5645d; Alias=MIMAT0022433&ath-miR5645d; Parent=MI0019244|ath-MIR5645d	1	16116620	16116621	CG;GENE=AT1G16900;PEARSON_COEFFICIENT=-0.322332928;P_VALUE=1.86E-16;FDR=1.47E-11
1	16116608	16116629	+	iso-22-NWJZ5MIMN; Name=ath-miR5645d; Alias=MIMAT0022433&ath-miR5645d; Parent=MI0019244|ath-MIR5645d	1	16116621	16116622	CG;GENE=AT1G16900;PEARSON_COEFFICIENT=-0.343137751;P_VALUE=1.43E-18;FDR=3.91E-13
1	16116608	16116630	+	iso-23-NWJZ5MIM0E; Name=ath-miR5645d; Alias=MIMAT0022433&ath-miR5645d; Parent=MI0019244|ath-MIR5645d	1	16116620	16116621	CG;GENE=AT1G16900;PEARSON_COEFFICIENT=-0.322332928;P_VALUE=1.86E-16;FDR=1.47E-11
1	16116608	16116630	+	iso-23-NWJZ5MIM0E; Name=ath-miR5645d; Alias=MIMAT0022433&ath-miR5645d; Parent=MI0019244|ath-MIR5645d	1	16116621	16116622	CG;GENE=AT1G16900;PEARSON_COEFFICIENT=-0.343137751;P_VALUE=1.43E-18;FDR=3.91E-13
1	16116608	16116631	+	iso-24-NWJZ5MIM2Q; Name=ath-miR5645d; Alias=MIMAT0022433&ath-miR5645d; Parent=MI0019244|ath-MIR5645d	1	16116620	16116621	CG;GENE=AT1G16900;PEARSON_COEFFICIENT=-0.322332928;P_VALUE=1.86E-16;FDR=1.47E-11
1	16116608	16116631	+	iso-24-NWJZ5MIM2Q; Name=ath-miR5645d; Alias=MIMAT0022433&ath-miR5645d; Parent=MI0019244|ath-MIR5645d	1	16116621	16116622	CG;GENE=AT1G16900;PEARSON_COEFFICIENT=-0.343137751;P_VALUE=1.43E-18;FDR=3.91E-13
1	16116610	16116631	+	iso-22-96ZUSQSWO; Name=ath-miR5645d; Alias=MIMAT0022433&ath-miR5645d; Parent=MI0019244|ath-MIR5645d	1	16116620	16116621	CG;GENE=AT1G16900;PEARSON_COEFFICIENT=-0.322332928;P_VALUE=1.86E-16;FDR=1.47E-11
1	16116610	16116631	+	iso-22-96ZUSQSWO; Name=ath-miR5645d; Alias=MIMAT0022433&ath-miR5645d; Parent=MI0019244|ath-MIR5645d	1	16116621	16116622	CG;GENE=AT1G16900;PEARSON_COEFFICIENT=-0.343137751;P_VALUE=1.43E-18;FDR=3.91E-13
1	16116610	16116632	+	iso-23-96ZUSQSW0F; Name=ath-miR5645d; Alias=MIMAT0022433&ath-miR5645d; Parent=MI0019244|ath-MIR5645d	1	16116620	16116621	CG;GENE=AT1G16900;PEARSON_COEFFICIENT=-0.322332928;P_VALUE=1.86E-16;FDR=1.47E-11
1	16116610	16116632	+	iso-23-96ZUSQSW0F; Name=ath-miR5645d; Alias=MIMAT0022433&ath-miR5645d; Parent=MI0019244|ath-MIR5645d	1	16116621	16116622	CG;GENE=AT1G16900;PEARSON_COEFFICIENT=-0.343137751;P_VALUE=1.43E-18;FDR=3.91E-13
1	16116610	16116632	+	iso-23-96ZUSQSW0H; Name=ath-miR5645d; Alias=MIMAT0022433&ath-miR5645d; Parent=MI0019244|ath-MIR5645d	1	16116620	16116621	CG;GENE=AT1G16900;PEARSON_COEFFICIENT=-0.322332928;P_VALUE=1.86E-16;FDR=1.47E-11
1	16116610	16116632	+	iso-23-96ZUSQSW0H; Name=ath-miR5645d; Alias=MIMAT0022433&ath-miR5645d; Parent=MI0019244|ath-MIR5645d	1	16116621	16116622	CG;GENE=AT1G16900;PEARSON_COEFFICIENT=-0.343137751;P_VALUE=1.43E-18;FDR=3.91E-13
1	16116610	16116633	+	iso-24-96ZUSQSW26; Name=ath-miR5645d; Alias=MIMAT0022433&ath-miR5645d; Parent=MI0019244|ath-MIR5645d	1	16116620	16116621	CG;GENE=AT1G16900;PEARSON_COEFFICIENT=-0.322332928;P_VALUE=1.86E-16;FDR=1.47E-11
1	16116610	16116633	+	iso-24-96ZUSQSW26; Name=ath-miR5645d; Alias=MIMAT0022433&ath-miR5645d; Parent=MI0019244|ath-MIR5645d	1	16116621	16116622	CG;GENE=AT1G16900;PEARSON_COEFFICIENT=-0.343137751;P_VALUE=1.43E-18;FDR=3.91E-13
1	16116610	16116633	+	iso-24-96ZUSQSW2Y; Name=ath-miR5645d; Alias=MIMAT0022433&ath-miR5645d; Parent=MI0019244|ath-MIR5645d	1	16116620	16116621	CG;GENE=AT1G16900;PEARSON_COEFFICIENT=-0.322332928;P_VALUE=1.86E-16;FDR=1.47E-11
1	16116610	16116633	+	iso-24-96ZUSQSW2Y; Name=ath-miR5645d; Alias=MIMAT0022433&ath-miR5645d; Parent=MI0019244|ath-MIR5645d	1	16116621	16116622	CG;GENE=AT1G16900;PEARSON_COEFFICIENT=-0.343137751;P_VALUE=1.43E-18;FDR=3.91E-13
1	16116612	16116634	+	iso-23-8NX3JWMXZ; Name=ath-miR5645d; Alias=MIMAT0022433&ath-miR5645d; Parent=MI0019244|ath-MIR5645d	1	16116620	16116621	CG;GENE=AT1G16900;PEARSON_COEFFICIENT=-0.322332928;P_VALUE=1.86E-16;FDR=1.47E-11
1	16116612	16116634	+	iso-23-8NX3JWMXZ; Name=ath-miR5645d; Alias=MIMAT0022433&ath-miR5645d; Parent=MI0019244|ath-MIR5645d	1	16116621	16116622	CG;GENE=AT1G16900;PEARSON_COEFFICIENT=-0.343137751;P_VALUE=1.43E-18;FDR=3.91E-13
1	16116612	16116635	+	iso-24-8NX3JWMXF0; Name=ath-miR5645d; Alias=MIMAT0022433&ath-miR5645d; Parent=MI0019244|ath-MIR5645d	1	16116620	16116621	CG;GENE=AT1G16900;PEARSON_COEFFICIENT=-0.322332928;P_VALUE=1.86E-16;FDR=1.47E-11
1	16116612	16116635	+	iso-24-8NX3JWMXF0; Name=ath-miR5645d; Alias=MIMAT0022433&ath-miR5645d; Parent=MI0019244|ath-MIR5645d	1	16116621	16116622	CG;GENE=AT1G16900;PEARSON_COEFFICIENT=-0.343137751;P_VALUE=1.43E-18;FDR=3.91E-13
1	16116612	16116635	+	iso-24-8NX3JWMXFB; Name=ath-miR5645d; Alias=MIMAT0022433&ath-miR5645d; Parent=MI0019244|ath-MIR5645d	1	16116620	16116621	CG;GENE=AT1G16900;PEARSON_COEFFICIENT=-0.322332928;P_VALUE=1.86E-16;FDR=1.47E-11
1	16116612	16116635	+	iso-24-8NX3JWMXFB; Name=ath-miR5645d; Alias=MIMAT0022433&ath-miR5645d; Parent=MI0019244|ath-MIR5645d	1	16116621	16116622	CG;GENE=AT1G16900;PEARSON_COEFFICIENT=-0.343137751;P_VALUE=1.43E-18;FDR=3.91E-13
1	16116612	16116635	+	iso-24-8NX3JWMXFD; Name=ath-miR5645d; Alias=MIMAT0022433&ath-miR5645d; Parent=MI0019244|ath-MIR5645d	1	16116620	16116621	CG;GENE=AT1G16900;PEARSON_COEFFICIENT=-0.322332928;P_VALUE=1.86E-16;FDR=1.47E-11
1	16116612	16116635	+	iso-24-8NX3JWMXFD; Name=ath-miR5645d; Alias=MIMAT0022433&ath-miR5645d; Parent=MI0019244|ath-MIR5645d	1	16116621	16116622	CG;GENE=AT1G16900;PEARSON_COEFFICIENT=-0.343137751;P_VALUE=1.43E-18;FDR=3.91E-13
1	16116612	16116635	+	iso-24-8NX3JWMXFE; Name=ath-miR5645d; Alias=MIMAT0022433&ath-miR5645d; Parent=MI0019244|ath-MIR5645d	1	16116620	16116621	CG;GENE=AT1G16900;PEARSON_COEFFICIENT=-0.322332928;P_VALUE=1.86E-16;FDR=1.47E-11
1	16116612	16116635	+	iso-24-8NX3JWMXFE; Name=ath-miR5645d; Alias=MIMAT0022433&ath-miR5645d; Parent=MI0019244|ath-MIR5645d	1	16116621	16116622	CG;GENE=AT1G16900;PEARSON_COEFFICIENT=-0.343137751;P_VALUE=1.43E-18;FDR=3.91E-13
1	16116612	16116636	+	iso-25-8NX3JWMX1O; Name=ath-miR5645d; Alias=MIMAT0022433&ath-miR5645d; Parent=MI0019244|ath-MIR5645d	1	16116620	16116621	CG;GENE=AT1G16900;PEARSON_COEFFICIENT=-0.322332928;P_VALUE=1.86E-16;FDR=1.47E-11
1	16116612	16116636	+	iso-25-8NX3JWMX1O; Name=ath-miR5645d; Alias=MIMAT0022433&ath-miR5645d; Parent=MI0019244|ath-MIR5645d	1	16116621	16116622	CG;GENE=AT1G16900;PEARSON_COEFFICIENT=-0.343137751;P_VALUE=1.43E-18;FDR=3.91E-13
1	16116612	16116636	+	iso-25-8NX3JWMX1Z; Name=ath-miR5645d; Alias=MIMAT0022433&ath-miR5645d; Parent=MI0019244|ath-MIR5645d	1	16116620	16116621	CG;GENE=AT1G16900;PEARSON_COEFFICIENT=-0.322332928;P_VALUE=1.86E-16;FDR=1.47E-11
1	16116612	16116636	+	iso-25-8NX3JWMX1Z; Name=ath-miR5645d; Alias=MIMAT0022433&ath-miR5645d; Parent=MI0019244|ath-MIR5645d	1	16116621	16116622	CG;GENE=AT1G16900;PEARSON_COEFFICIENT=-0.343137751;P_VALUE=1.43E-18;FDR=3.91E-13
1	16116614	16116637	+	iso-24-IY169SY02Y; Name=ath-miR5645d; Alias=MIMAT0022433&ath-miR5645d; Parent=MI0019244|ath-MIR5645d	1	16116620	16116621	CG;GENE=AT1G16900;PEARSON_COEFFICIENT=-0.322332928;P_VALUE=1.86E-16;FDR=1.47E-11
1	16116614	16116637	+	iso-24-IY169SY02Y; Name=ath-miR5645d; Alias=MIMAT0022433&ath-miR5645d; Parent=MI0019244|ath-MIR5645d	1	16116621	16116622	CG;GENE=AT1G16900;PEARSON_COEFFICIENT=-0.343137751;P_VALUE=1.43E-18;FDR=3.91E-13
1	16116614	16116638	+	iso-25-IY169SY0V2; Name=ath-miR5645d; Alias=MIMAT0022433&ath-miR5645d; Parent=MI0019244|ath-MIR5645d	1	16116620	16116621	CG;GENE=AT1G16900;PEARSON_COEFFICIENT=-0.322332928;P_VALUE=1.86E-16;FDR=1.47E-11
1	16116614	16116638	+	iso-25-IY169SY0V2; Name=ath-miR5645d; Alias=MIMAT0022433&ath-miR5645d; Parent=MI0019244|ath-MIR5645d	1	16116621	16116622	CG;GENE=AT1G16900;PEARSON_COEFFICIENT=-0.343137751;P_VALUE=1.43E-18;FDR=3.91E-13
1	16116614	16116638	+	iso-25-IY169SY0V3; Name=ath-miR5645d; Alias=MIMAT0022433&ath-miR5645d; Parent=MI0019244|ath-MIR5645d	1	16116620	16116621	CG;GENE=AT1G16900;PEARSON_COEFFICIENT=-0.322332928;P_VALUE=1.86E-16;FDR=1.47E-11
1	16116614	16116638	+	iso-25-IY169SY0V3; Name=ath-miR5645d; Alias=MIMAT0022433&ath-miR5645d; Parent=MI0019244|ath-MIR5645d	1	16116621	16116622	CG;GENE=AT1G16900;PEARSON_COEFFICIENT=-0.343137751;P_VALUE=1.43E-18;FDR=3.91E-13
1	16116614	16116638	+	iso-25-IY169SY0VJ; Name=ath-miR5645d; Alias=MIMAT0022433&ath-miR5645d; Parent=MI0019244|ath-MIR5645d	1	16116620	16116621	CG;GENE=AT1G16900;PEARSON_COEFFICIENT=-0.322332928;P_VALUE=1.86E-16;FDR=1.47E-11
1	16116614	16116638	+	iso-25-IY169SY0VJ; Name=ath-miR5645d; Alias=MIMAT0022433&ath-miR5645d; Parent=MI0019244|ath-MIR5645d	1	16116621	16116622	CG;GENE=AT1G16900;PEARSON_COEFFICIENT=-0.343137751;P_VALUE=1.43E-18;FDR=3.91E-13
1	16116614	16116638	+	iso-25-IY169SY0VK; Name=ath-miR5645d; Alias=MIMAT0022433&ath-miR5645d; Parent=MI0019244|ath-MIR5645d	1	16116620	16116621	CG;GENE=AT1G16900;PEARSON_COEFFICIENT=-0.322332928;P_VALUE=1.86E-16;FDR=1.47E-11
1	16116614	16116638	+	iso-25-IY169SY0VK; Name=ath-miR5645d; Alias=MIMAT0022433&ath-miR5645d; Parent=MI0019244|ath-MIR5645d	1	16116621	16116622	CG;GENE=AT1G16900;PEARSON_COEFFICIENT=-0.343137751;P_VALUE=1.43E-18;FDR=3.91E-13
1	16116614	16116639	+	iso-26-IY169SY0V2B; Name=ath-miR5645d; Alias=MIMAT0022433&ath-miR5645d; Parent=MI0019244|ath-MIR5645d	1	16116620	16116621	CG;GENE=AT1G16900;PEARSON_COEFFICIENT=-0.322332928;P_VALUE=1.86E-16;FDR=1.47E-11
1	16116614	16116639	+	iso-26-IY169SY0V2B; Name=ath-miR5645d; Alias=MIMAT0022433&ath-miR5645d; Parent=MI0019244|ath-MIR5645d	1	16116621	16116622	CG;GENE=AT1G16900;PEARSON_COEFFICIENT=-0.343137751;P_VALUE=1.43E-18;FDR=3.91E-13
1	16116614	16116639	+	iso-26-IY169SY0V3E; Name=ath-miR5645d; Alias=MIMAT0022433&ath-miR5645d; Parent=MI0019244|ath-MIR5645d	1	16116620	16116621	CG;GENE=AT1G16900;PEARSON_COEFFICIENT=-0.322332928;P_VALUE=1.86E-16;FDR=1.47E-11
1	16116614	16116639	+	iso-26-IY169SY0V3E; Name=ath-miR5645d; Alias=MIMAT0022433&ath-miR5645d; Parent=MI0019244|ath-MIR5645d	1	16116621	16116622	CG;GENE=AT1G16900;PEARSON_COEFFICIENT=-0.343137751;P_VALUE=1.43E-18;FDR=3.91E-13
1	16116614	16116639	+	iso-26-IY169SY0VJD; Name=ath-miR5645d; Alias=MIMAT0022433&ath-miR5645d; Parent=MI0019244|ath-MIR5645d	1	16116620	16116621	CG;GENE=AT1G16900;PEARSON_COEFFICIENT=-0.322332928;P_VALUE=1.86E-16;FDR=1.47E-11
1	16116614	16116639	+	iso-26-IY169SY0VJD; Name=ath-miR5645d; Alias=MIMAT0022433&ath-miR5645d; Parent=MI0019244|ath-MIR5645d	1	16116621	16116622	CG;GENE=AT1G16900;PEARSON_COEFFICIENT=-0.343137751;P_VALUE=1.43E-18;FDR=3.91E-13
1	16116614	16116639	+	iso-26-IY169SY0VK0; Name=ath-miR5645d; Alias=MIMAT0022433&ath-miR5645d; Parent=MI0019244|ath-MIR5645d	1	16116620	16116621	CG;GENE=AT1G16900;PEARSON_COEFFICIENT=-0.322332928;P_VALUE=1.86E-16;FDR=1.47E-11
1	16116614	16116639	+	iso-26-IY169SY0VK0; Name=ath-miR5645d; Alias=MIMAT0022433&ath-miR5645d; Parent=MI0019244|ath-MIR5645d	1	16116621	16116622	CG;GENE=AT1G16900;PEARSON_COEFFICIENT=-0.343137751;P_VALUE=1.43E-18;FDR=3.91E-13
1	16116616	16116640	+	iso-25-Z084WNDLRY; Name=ath-miR5645d; Alias=MIMAT0022433&ath-miR5645d; Parent=MI0019244|ath-MIR5645d	1	16116620	16116621	CG;GENE=AT1G16900;PEARSON_COEFFICIENT=-0.322332928;P_VALUE=1.86E-16;FDR=1.47E-11
1	16116616	16116640	+	iso-25-Z084WNDLRY; Name=ath-miR5645d; Alias=MIMAT0022433&ath-miR5645d; Parent=MI0019244|ath-MIR5645d	1	16116621	16116622	CG;GENE=AT1G16900;PEARSON_COEFFICIENT=-0.343137751;P_VALUE=1.43E-18;FDR=3.91E-13
1	16116616	16116641	+	iso-26-Z084WNDLRYE; Name=ath-miR5645d; Alias=MIMAT0022433&ath-miR5645d; Parent=MI0019244|ath-MIR5645d	1	16116620	16116621	CG;GENE=AT1G16900;PEARSON_COEFFICIENT=-0.322332928;P_VALUE=1.86E-16;FDR=1.47E-11
1	16116616	16116641	+	iso-26-Z084WNDLRYE; Name=ath-miR5645d; Alias=MIMAT0022433&ath-miR5645d; Parent=MI0019244|ath-MIR5645d	1	16116621	16116622	CG;GENE=AT1G16900;PEARSON_COEFFICIENT=-0.343137751;P_VALUE=1.43E-18;FDR=3.91E-13
1	16116618	16116643	+	iso-26-5MIM7OSKZDB; Name=ath-miR5645d; Alias=MIMAT0022433&ath-miR5645d; Parent=MI0019244|ath-MIR5645d	1	16116620	16116621	CG;GENE=AT1G16900;PEARSON_COEFFICIENT=-0.322332928;P_VALUE=1.86E-16;FDR=1.47E-11
1	16116618	16116643	+	iso-26-5MIM7OSKZDB; Name=ath-miR5645d; Alias=MIMAT0022433&ath-miR5645d; Parent=MI0019244|ath-MIR5645d	1	16116621	16116622	CG;GENE=AT1G16900;PEARSON_COEFFICIENT=-0.343137751;P_VALUE=1.43E-18;FDR=3.91E-13
1	16116620	16116637	+	iso-18-SQSWU3Y; Name=ath-miR5645d; Alias=MIMAT0022433&ath-miR5645d; Parent=MI0019244|ath-MIR5645d	1	16116620	16116621	CG;GENE=AT1G16900;PEARSON_COEFFICIENT=-0.322332928;P_VALUE=1.86E-16;FDR=1.47E-11
1	16116620	16116637	+	iso-18-SQSWU3Y; Name=ath-miR5645d; Alias=MIMAT0022433&ath-miR5645d; Parent=MI0019244|ath-MIR5645d	1	16116621	16116622	CG;GENE=AT1G16900;PEARSON_COEFFICIENT=-0.343137751;P_VALUE=1.43E-18;FDR=3.91E-13
1	16116620	16116638	+	iso-19-SQSWU3E9; Name=ath-miR5645d; Alias=MIMAT0022433&ath-miR5645d; Parent=MI0019244|ath-MIR5645d	1	16116620	16116621	CG;GENE=AT1G16900;PEARSON_COEFFICIENT=-0.322332928;P_VALUE=1.86E-16;FDR=1.47E-11
1	16116620	16116638	+	iso-19-SQSWU3E9; Name=ath-miR5645d; Alias=MIMAT0022433&ath-miR5645d; Parent=MI0019244|ath-MIR5645d	1	16116621	16116622	CG;GENE=AT1G16900;PEARSON_COEFFICIENT=-0.343137751;P_VALUE=1.43E-18;FDR=3.91E-13
1	16116620	16116638	+	iso-19-SQSWU3EX; Name=ath-miR5645d; Alias=MIMAT0022433&ath-miR5645d; Parent=MI0019244|ath-MIR5645d	1	16116620	16116621	CG;GENE=AT1G16900;PEARSON_COEFFICIENT=-0.322332928;P_VALUE=1.86E-16;FDR=1.47E-11
1	16116620	16116638	+	iso-19-SQSWU3EX; Name=ath-miR5645d; Alias=MIMAT0022433&ath-miR5645d; Parent=MI0019244|ath-MIR5645d	1	16116621	16116622	CG;GENE=AT1G16900;PEARSON_COEFFICIENT=-0.343137751;P_VALUE=1.43E-18;FDR=3.91E-13
1	16116620	16116638	+	iso-19-SQSWU3EY; Name=ath-miR5645d; Alias=MIMAT0022433&ath-miR5645d; Parent=MI0019244|ath-MIR5645d	1	16116620	16116621	CG;GENE=AT1G16900;PEARSON_COEFFICIENT=-0.322332928;P_VALUE=1.86E-16;FDR=1.47E-11
1	16116620	16116638	+	iso-19-SQSWU3EY; Name=ath-miR5645d; Alias=MIMAT0022433&ath-miR5645d; Parent=MI0019244|ath-MIR5645d	1	16116621	16116622	CG;GENE=AT1G16900;PEARSON_COEFFICIENT=-0.343137751;P_VALUE=1.43E-18;FDR=3.91E-13
1	16116620	16116638	+	iso-19-SQSWU3EZ; Name=ath-miR5645d; Alias=MIMAT0022433&ath-miR5645d; Parent=MI0019244|ath-MIR5645d	1	16116620	16116621	CG;GENE=AT1G16900;PEARSON_COEFFICIENT=-0.322332928;P_VALUE=1.86E-16;FDR=1.47E-11
1	16116620	16116638	+	iso-19-SQSWU3EZ; Name=ath-miR5645d; Alias=MIMAT0022433&ath-miR5645d; Parent=MI0019244|ath-MIR5645d	1	16116621	16116622	CG;GENE=AT1G16900;PEARSON_COEFFICIENT=-0.343137751;P_VALUE=1.43E-18;FDR=3.91E-13
1	16116620	16116639	+	iso-20-SQSWU311; Name=ath-miR5645d; Alias=MIMAT0022433&ath-miR5645d; Parent=MI0019244|ath-MIR5645d	1	16116620	16116621	CG;GENE=AT1G16900;PEARSON_COEFFICIENT=-0.322332928;P_VALUE=1.86E-16;FDR=1.47E-11
1	16116620	16116639	+	iso-20-SQSWU311; Name=ath-miR5645d; Alias=MIMAT0022433&ath-miR5645d; Parent=MI0019244|ath-MIR5645d	1	16116621	16116622	CG;GENE=AT1G16900;PEARSON_COEFFICIENT=-0.343137751;P_VALUE=1.43E-18;FDR=3.91E-13
1	16116620	16116639	+	iso-20-SQSWU31N; Name=ath-miR5645d; Alias=MIMAT0022433&ath-miR5645d; Parent=MI0019244|ath-MIR5645d	1	16116620	16116621	CG;GENE=AT1G16900;PEARSON_COEFFICIENT=-0.322332928;P_VALUE=1.86E-16;FDR=1.47E-11
1	16116620	16116639	+	iso-20-SQSWU31N; Name=ath-miR5645d; Alias=MIMAT0022433&ath-miR5645d; Parent=MI0019244|ath-MIR5645d	1	16116621	16116622	CG;GENE=AT1G16900;PEARSON_COEFFICIENT=-0.343137751;P_VALUE=1.43E-18;FDR=3.91E-13
1	16116620	16116640	+	iso-21-SQSWU31NE; Name=ath-miR5645d; Alias=MIMAT0022433&ath-miR5645d; Parent=MI0019244|ath-MIR5645d	1	16116620	16116621	CG;GENE=AT1G16900;PEARSON_COEFFICIENT=-0.322332928;P_VALUE=1.86E-16;FDR=1.47E-11
1	16116620	16116640	+	iso-21-SQSWU31NE; Name=ath-miR5645d; Alias=MIMAT0022433&ath-miR5645d; Parent=MI0019244|ath-MIR5645d	1	16116621	16116622	CG;GENE=AT1G16900;PEARSON_COEFFICIENT=-0.343137751;P_VALUE=1.43E-18;FDR=3.91E-13
1	16116620	16116641	+	iso-22-SQSWU31NQ; Name=ath-miR5645d; Alias=MIMAT0022433&ath-miR5645d; Parent=MI0019244|ath-MIR5645d	1	16116620	16116621	CG;GENE=AT1G16900;PEARSON_COEFFICIENT=-0.322332928;P_VALUE=1.86E-16;FDR=1.47E-11
1	16116620	16116641	+	iso-22-SQSWU31NQ; Name=ath-miR5645d; Alias=MIMAT0022433&ath-miR5645d; Parent=MI0019244|ath-MIR5645d	1	16116621	16116622	CG;GENE=AT1G16900;PEARSON_COEFFICIENT=-0.343137751;P_VALUE=1.43E-18;FDR=3.91E-13
1	16116620	16116642	+	iso-23-SQSWU31N0Q; Name=ath-miR5645d; Alias=MIMAT0022433&ath-miR5645d; Parent=MI0019244|ath-MIR5645d	1	16116620	16116621	CG;GENE=AT1G16900;PEARSON_COEFFICIENT=-0.322332928;P_VALUE=1.86E-16;FDR=1.47E-11
1	16116620	16116642	+	iso-23-SQSWU31N0Q; Name=ath-miR5645d; Alias=MIMAT0022433&ath-miR5645d; Parent=MI0019244|ath-MIR5645d	1	16116621	16116622	CG;GENE=AT1G16900;PEARSON_COEFFICIENT=-0.343137751;P_VALUE=1.43E-18;FDR=3.91E-13
1	16116629	16116649	+	iso-21-Y0V3XFUNE; Name=NA; Parent=MI0019244|ath-MIR5645d	1	16116648	16116649	CG;GENE=AT1G16900;PEARSON_COEFFICIENT=-0.308529512;P_VALUE=3.86E-15;FDR=1.44E-10
1	16116629	16116651	+	iso-23-Y0V3XFUN0Q; Name=NA; Parent=MI0019244|ath-MIR5645d	1	16116648	16116649	CG;GENE=AT1G16900;PEARSON_COEFFICIENT=-0.308529512;P_VALUE=3.86E-15;FDR=1.44E-10
1	16116629	16116651	+	iso-23-Y0V3XFUN0Q; Name=NA; Parent=MI0019244|ath-MIR5645d	1	16116649	16116650	CG;GENE=AT1G16900;PEARSON_COEFFICIENT=-0.340910125;P_VALUE=2.45E-18;FDR=5.03E-13
1	16116629	16116651	+	iso-23-Y0V3XFUN0Q; Name=NA; Parent=MI0019244|ath-MIR5645d	1	16116649	16116650	CG;GENE=AT1G18940;PEARSON_COEFFICIENT=-0.305346927;P_VALUE=7.60E-15;FDR=3.90E-10
1	16116629	16116652	+	iso-24-Y0V3XFUNKQ; Name=NA; Parent=MI0019244|ath-MIR5645d	1	16116648	16116649	CG;GENE=AT1G16900;PEARSON_COEFFICIENT=-0.308529512;P_VALUE=3.86E-15;FDR=1.44E-10
1	16116629	16116652	+	iso-24-Y0V3XFUNKQ; Name=NA; Parent=MI0019244|ath-MIR5645d	1	16116649	16116650	CG;GENE=AT1G16900;PEARSON_COEFFICIENT=-0.340910125;P_VALUE=2.45E-18;FDR=5.03E-13
1	16116629	16116652	+	iso-24-Y0V3XFUNKQ; Name=NA; Parent=MI0019244|ath-MIR5645d	1	16116649	16116650	CG;GENE=AT1G18940;PEARSON_COEFFICIENT=-0.305346927;P_VALUE=7.60E-15;FDR=3.90E-10
1	16116629	16116652	+	iso-24-Y0V3XFUNKQ; Name=NA; Parent=MI0019244|ath-MIR5645d	1	16116651	16116652	CG;GENE=AT1G16900;PEARSON_COEFFICIENT=-0.305796709;P_VALUE=6.91E-15;FDR=2.27E-10
1	16116632	16116653	+	iso-22-1P7UJOZZQ; Name=NA; Parent=MI0019244|ath-MIR5645d	1	16116648	16116649	CG;GENE=AT1G16900;PEARSON_COEFFICIENT=-0.308529512;P_VALUE=3.86E-15;FDR=1.44E-10
1	16116632	16116653	+	iso-22-1P7UJOZZQ; Name=NA; Parent=MI0019244|ath-MIR5645d	1	16116649	16116650	CG;GENE=AT1G16900;PEARSON_COEFFICIENT=-0.340910125;P_VALUE=2.45E-18;FDR=5.03E-13
1	16116632	16116653	+	iso-22-1P7UJOZZQ; Name=NA; Parent=MI0019244|ath-MIR5645d	1	16116649	16116650	CG;GENE=AT1G18940;PEARSON_COEFFICIENT=-0.305346927;P_VALUE=7.60E-15;FDR=3.90E-10
1	16116632	16116653	+	iso-22-1P7UJOZZQ; Name=NA; Parent=MI0019244|ath-MIR5645d	1	16116651	16116652	CG;GENE=AT1G16900;PEARSON_COEFFICIENT=-0.305796709;P_VALUE=6.91E-15;FDR=2.27E-10
1	16116632	16116653	+	iso-22-1P7UJOZZQ; Name=NA; Parent=MI0019244|ath-MIR5645d	1	16116652	16116653	CG;GENE=AT1G16900;PEARSON_COEFFICIENT=-0.345462085;P_VALUE=8.09E-19;FDR=3.33E-13
1	16116632	16116654	+	iso-23-1P7UJOZZ0O; Name=NA; Parent=MI0019244|ath-MIR5645d	1	16116648	16116649	CG;GENE=AT1G16900;PEARSON_COEFFICIENT=-0.308529512;P_VALUE=3.86E-15;FDR=1.44E-10
1	16116632	16116654	+	iso-23-1P7UJOZZ0O; Name=NA; Parent=MI0019244|ath-MIR5645d	1	16116649	16116650	CG;GENE=AT1G16900;PEARSON_COEFFICIENT=-0.340910125;P_VALUE=2.45E-18;FDR=5.03E-13
1	16116632	16116654	+	iso-23-1P7UJOZZ0O; Name=NA; Parent=MI0019244|ath-MIR5645d	1	16116649	16116650	CG;GENE=AT1G18940;PEARSON_COEFFICIENT=-0.305346927;P_VALUE=7.60E-15;FDR=3.90E-10
1	16116632	16116654	+	iso-23-1P7UJOZZ0O; Name=NA; Parent=MI0019244|ath-MIR5645d	1	16116651	16116652	CG;GENE=AT1G16900;PEARSON_COEFFICIENT=-0.305796709;P_VALUE=6.91E-15;FDR=2.27E-10
1	16116632	16116654	+	iso-23-1P7UJOZZ0O; Name=NA; Parent=MI0019244|ath-MIR5645d	1	16116652	16116653	CG;GENE=AT1G16900;PEARSON_COEFFICIENT=-0.345462085;P_VALUE=8.09E-19;FDR=3.33E-13
1	16116632	16116654	+	iso-23-1P7UJOZZ0Q; Name=NA; Parent=MI0019244|ath-MIR5645d	1	16116648	16116649	CG;GENE=AT1G16900;PEARSON_COEFFICIENT=-0.308529512;P_VALUE=3.86E-15;FDR=1.44E-10
1	16116632	16116654	+	iso-23-1P7UJOZZ0Q; Name=NA; Parent=MI0019244|ath-MIR5645d	1	16116649	16116650	CG;GENE=AT1G16900;PEARSON_COEFFICIENT=-0.340910125;P_VALUE=2.45E-18;FDR=5.03E-13
1	16116632	16116654	+	iso-23-1P7UJOZZ0Q; Name=NA; Parent=MI0019244|ath-MIR5645d	1	16116649	16116650	CG;GENE=AT1G18940;PEARSON_COEFFICIENT=-0.305346927;P_VALUE=7.60E-15;FDR=3.90E-10
1	16116632	16116654	+	iso-23-1P7UJOZZ0Q; Name=NA; Parent=MI0019244|ath-MIR5645d	1	16116651	16116652	CG;GENE=AT1G16900;PEARSON_COEFFICIENT=-0.305796709;P_VALUE=6.91E-15;FDR=2.27E-10
1	16116632	16116654	+	iso-23-1P7UJOZZ0Q; Name=NA; Parent=MI0019244|ath-MIR5645d	1	16116652	16116653	CG;GENE=AT1G16900;PEARSON_COEFFICIENT=-0.345462085;P_VALUE=8.09E-19;FDR=3.33E-13
1	16116632	16116655	+	iso-24-1P7UJOZZKQ; Name=NA; Parent=MI0019244|ath-MIR5645d	1	16116648	16116649	CG;GENE=AT1G16900;PEARSON_COEFFICIENT=-0.308529512;P_VALUE=3.86E-15;FDR=1.44E-10
1	16116632	16116655	+	iso-24-1P7UJOZZKQ; Name=NA; Parent=MI0019244|ath-MIR5645d	1	16116649	16116650	CG;GENE=AT1G16900;PEARSON_COEFFICIENT=-0.340910125;P_VALUE=2.45E-18;FDR=5.03E-13
1	16116632	16116655	+	iso-24-1P7UJOZZKQ; Name=NA; Parent=MI0019244|ath-MIR5645d	1	16116649	16116650	CG;GENE=AT1G18940;PEARSON_COEFFICIENT=-0.305346927;P_VALUE=7.60E-15;FDR=3.90E-10
1	16116632	16116655	+	iso-24-1P7UJOZZKQ; Name=NA; Parent=MI0019244|ath-MIR5645d	1	16116651	16116652	CG;GENE=AT1G16900;PEARSON_COEFFICIENT=-0.305796709;P_VALUE=6.91E-15;FDR=2.27E-10
1	16116632	16116655	+	iso-24-1P7UJOZZKQ; Name=NA; Parent=MI0019244|ath-MIR5645d	1	16116652	16116653	CG;GENE=AT1G16900;PEARSON_COEFFICIENT=-0.345462085;P_VALUE=8.09E-19;FDR=3.33E-13
1	16116635	16116657	+	iso-23-1NOQDZZXD4; Name=NA; Parent=MI0019244|ath-MIR5645d	1	16116648	16116649	CG;GENE=AT1G16900;PEARSON_COEFFICIENT=-0.308529512;P_VALUE=3.86E-15;FDR=1.44E-10
1	16116635	16116657	+	iso-23-1NOQDZZXD4; Name=NA; Parent=MI0019244|ath-MIR5645d	1	16116649	16116650	CG;GENE=AT1G16900;PEARSON_COEFFICIENT=-0.340910125;P_VALUE=2.45E-18;FDR=5.03E-13
1	16116635	16116657	+	iso-23-1NOQDZZXD4; Name=NA; Parent=MI0019244|ath-MIR5645d	1	16116649	16116650	CG;GENE=AT1G18940;PEARSON_COEFFICIENT=-0.305346927;P_VALUE=7.60E-15;FDR=3.90E-10
1	16116635	16116657	+	iso-23-1NOQDZZXD4; Name=NA; Parent=MI0019244|ath-MIR5645d	1	16116651	16116652	CG;GENE=AT1G16900;PEARSON_COEFFICIENT=-0.305796709;P_VALUE=6.91E-15;FDR=2.27E-10
1	16116635	16116657	+	iso-23-1NOQDZZXD4; Name=NA; Parent=MI0019244|ath-MIR5645d	1	16116652	16116653	CG;GENE=AT1G16900;PEARSON_COEFFICIENT=-0.345462085;P_VALUE=8.09E-19;FDR=3.33E-13
1	16116635	16116658	+	iso-24-1NOQDZZX19; Name=NA; Parent=MI0019244|ath-MIR5645d	1	16116648	16116649	CG;GENE=AT1G16900;PEARSON_COEFFICIENT=-0.308529512;P_VALUE=3.86E-15;FDR=1.44E-10
1	16116635	16116658	+	iso-24-1NOQDZZX19; Name=NA; Parent=MI0019244|ath-MIR5645d	1	16116649	16116650	CG;GENE=AT1G16900;PEARSON_COEFFICIENT=-0.340910125;P_VALUE=2.45E-18;FDR=5.03E-13
1	16116635	16116658	+	iso-24-1NOQDZZX19; Name=NA; Parent=MI0019244|ath-MIR5645d	1	16116649	16116650	CG;GENE=AT1G18940;PEARSON_COEFFICIENT=-0.305346927;P_VALUE=7.60E-15;FDR=3.90E-10
1	16116635	16116658	+	iso-24-1NOQDZZX19; Name=NA; Parent=MI0019244|ath-MIR5645d	1	16116651	16116652	CG;GENE=AT1G16900;PEARSON_COEFFICIENT=-0.305796709;P_VALUE=6.91E-15;FDR=2.27E-10
1	16116635	16116658	+	iso-24-1NOQDZZX19; Name=NA; Parent=MI0019244|ath-MIR5645d	1	16116652	16116653	CG;GENE=AT1G16900;PEARSON_COEFFICIENT=-0.345462085;P_VALUE=8.09E-19;FDR=3.33E-13
1	16116635	16116658	+	iso-24-1NOQDZZX1X; Name=NA; Parent=MI0019244|ath-MIR5645d	1	16116648	16116649	CG;GENE=AT1G16900;PEARSON_COEFFICIENT=-0.308529512;P_VALUE=3.86E-15;FDR=1.44E-10
1	16116635	16116658	+	iso-24-1NOQDZZX1X; Name=NA; Parent=MI0019244|ath-MIR5645d	1	16116649	16116650	CG;GENE=AT1G16900;PEARSON_COEFFICIENT=-0.340910125;P_VALUE=2.45E-18;FDR=5.03E-13
1	16116635	16116658	+	iso-24-1NOQDZZX1X; Name=NA; Parent=MI0019244|ath-MIR5645d	1	16116649	16116650	CG;GENE=AT1G18940;PEARSON_COEFFICIENT=-0.305346927;P_VALUE=7.60E-15;FDR=3.90E-10
1	16116635	16116658	+	iso-24-1NOQDZZX1X; Name=NA; Parent=MI0019244|ath-MIR5645d	1	16116651	16116652	CG;GENE=AT1G16900;PEARSON_COEFFICIENT=-0.305796709;P_VALUE=6.91E-15;FDR=2.27E-10
1	16116635	16116658	+	iso-24-1NOQDZZX1X; Name=NA; Parent=MI0019244|ath-MIR5645d	1	16116652	16116653	CG;GENE=AT1G16900;PEARSON_COEFFICIENT=-0.345462085;P_VALUE=8.09E-19;FDR=3.33E-13
1	16116635	16116658	+	iso-24-1NOQDZZX1Z; Name=NA; Parent=MI0019244|ath-MIR5645d	1	16116648	16116649	CG;GENE=AT1G16900;PEARSON_COEFFICIENT=-0.308529512;P_VALUE=3.86E-15;FDR=1.44E-10
1	16116635	16116658	+	iso-24-1NOQDZZX1Z; Name=NA; Parent=MI0019244|ath-MIR5645d	1	16116649	16116650	CG;GENE=AT1G16900;PEARSON_COEFFICIENT=-0.340910125;P_VALUE=2.45E-18;FDR=5.03E-13
1	16116635	16116658	+	iso-24-1NOQDZZX1Z; Name=NA; Parent=MI0019244|ath-MIR5645d	1	16116649	16116650	CG;GENE=AT1G18940;PEARSON_COEFFICIENT=-0.305346927;P_VALUE=7.60E-15;FDR=3.90E-10
1	16116635	16116658	+	iso-24-1NOQDZZX1Z; Name=NA; Parent=MI0019244|ath-MIR5645d	1	16116651	16116652	CG;GENE=AT1G16900;PEARSON_COEFFICIENT=-0.305796709;P_VALUE=6.91E-15;FDR=2.27E-10
1	16116635	16116658	+	iso-24-1NOQDZZX1Z; Name=NA; Parent=MI0019244|ath-MIR5645d	1	16116652	16116653	CG;GENE=AT1G16900;PEARSON_COEFFICIENT=-0.345462085;P_VALUE=8.09E-19;FDR=3.33E-13
1	16116635	16116659	+	iso-25-1NOQDZZXM1; Name=NA; Parent=MI0019244|ath-MIR5645d	1	16116648	16116649	CG;GENE=AT1G16900;PEARSON_COEFFICIENT=-0.308529512;P_VALUE=3.86E-15;FDR=1.44E-10
1	16116635	16116659	+	iso-25-1NOQDZZXM1; Name=NA; Parent=MI0019244|ath-MIR5645d	1	16116649	16116650	CG;GENE=AT1G16900;PEARSON_COEFFICIENT=-0.340910125;P_VALUE=2.45E-18;FDR=5.03E-13
1	16116635	16116659	+	iso-25-1NOQDZZXM1; Name=NA; Parent=MI0019244|ath-MIR5645d	1	16116649	16116650	CG;GENE=AT1G18940;PEARSON_COEFFICIENT=-0.305346927;P_VALUE=7.60E-15;FDR=3.90E-10
1	16116635	16116659	+	iso-25-1NOQDZZXM1; Name=NA; Parent=MI0019244|ath-MIR5645d	1	16116651	16116652	CG;GENE=AT1G16900;PEARSON_COEFFICIENT=-0.305796709;P_VALUE=6.91E-15;FDR=2.27E-10
1	16116635	16116659	+	iso-25-1NOQDZZXM1; Name=NA; Parent=MI0019244|ath-MIR5645d	1	16116652	16116653	CG;GENE=AT1G16900;PEARSON_COEFFICIENT=-0.345462085;P_VALUE=8.09E-19;FDR=3.33E-13
1	16116638	16116661	+	iso-24-ZDHEZZU8HE; Name=NA; Parent=MI0019244|ath-MIR5645d	1	16116648	16116649	CG;GENE=AT1G16900;PEARSON_COEFFICIENT=-0.308529512;P_VALUE=3.86E-15;FDR=1.44E-10
1	16116638	16116661	+	iso-24-ZDHEZZU8HE; Name=NA; Parent=MI0019244|ath-MIR5645d	1	16116649	16116650	CG;GENE=AT1G16900;PEARSON_COEFFICIENT=-0.340910125;P_VALUE=2.45E-18;FDR=5.03E-13
1	16116638	16116661	+	iso-24-ZDHEZZU8HE; Name=NA; Parent=MI0019244|ath-MIR5645d	1	16116649	16116650	CG;GENE=AT1G18940;PEARSON_COEFFICIENT=-0.305346927;P_VALUE=7.60E-15;FDR=3.90E-10
1	16116638	16116661	+	iso-24-ZDHEZZU8HE; Name=NA; Parent=MI0019244|ath-MIR5645d	1	16116651	16116652	CG;GENE=AT1G16900;PEARSON_COEFFICIENT=-0.305796709;P_VALUE=6.91E-15;FDR=2.27E-10
1	16116638	16116661	+	iso-24-ZDHEZZU8HE; Name=NA; Parent=MI0019244|ath-MIR5645d	1	16116652	16116653	CG;GENE=AT1G16900;PEARSON_COEFFICIENT=-0.345462085;P_VALUE=8.09E-19;FDR=3.33E-13
1	16116642	16116660	+	iso-19-JOZZYHIN; Name=NA; Parent=MI0019244|ath-MIR5645d	1	16116648	16116649	CG;GENE=AT1G16900;PEARSON_COEFFICIENT=-0.308529512;P_VALUE=3.86E-15;FDR=1.44E-10
1	16116642	16116660	+	iso-19-JOZZYHIN; Name=NA; Parent=MI0019244|ath-MIR5645d	1	16116649	16116650	CG;GENE=AT1G16900;PEARSON_COEFFICIENT=-0.340910125;P_VALUE=2.45E-18;FDR=5.03E-13
1	16116642	16116660	+	iso-19-JOZZYHIN; Name=NA; Parent=MI0019244|ath-MIR5645d	1	16116649	16116650	CG;GENE=AT1G18940;PEARSON_COEFFICIENT=-0.305346927;P_VALUE=7.60E-15;FDR=3.90E-10
1	16116642	16116660	+	iso-19-JOZZYHIN; Name=NA; Parent=MI0019244|ath-MIR5645d	1	16116651	16116652	CG;GENE=AT1G16900;PEARSON_COEFFICIENT=-0.305796709;P_VALUE=6.91E-15;FDR=2.27E-10
1	16116642	16116660	+	iso-19-JOZZYHIN; Name=NA; Parent=MI0019244|ath-MIR5645d	1	16116652	16116653	CG;GENE=AT1G16900;PEARSON_COEFFICIENT=-0.345462085;P_VALUE=8.09E-19;FDR=3.33E-13
1	16116642	16116661	+	iso-20-JOZZYHQN; Name=NA; Parent=MI0019244|ath-MIR5645d	1	16116648	16116649	CG;GENE=AT1G16900;PEARSON_COEFFICIENT=-0.308529512;P_VALUE=3.86E-15;FDR=1.44E-10
1	16116642	16116661	+	iso-20-JOZZYHQN; Name=NA; Parent=MI0019244|ath-MIR5645d	1	16116649	16116650	CG;GENE=AT1G16900;PEARSON_COEFFICIENT=-0.340910125;P_VALUE=2.45E-18;FDR=5.03E-13
1	16116642	16116661	+	iso-20-JOZZYHQN; Name=NA; Parent=MI0019244|ath-MIR5645d	1	16116649	16116650	CG;GENE=AT1G18940;PEARSON_COEFFICIENT=-0.305346927;P_VALUE=7.60E-15;FDR=3.90E-10
1	16116642	16116661	+	iso-20-JOZZYHQN; Name=NA; Parent=MI0019244|ath-MIR5645d	1	16116651	16116652	CG;GENE=AT1G16900;PEARSON_COEFFICIENT=-0.305796709;P_VALUE=6.91E-15;FDR=2.27E-10
1	16116642	16116661	+	iso-20-JOZZYHQN; Name=NA; Parent=MI0019244|ath-MIR5645d	1	16116652	16116653	CG;GENE=AT1G16900;PEARSON_COEFFICIENT=-0.345462085;P_VALUE=8.09E-19;FDR=3.33E-13
1	16116646	16116665	+	iso-20-IZZ56WU4; Name=NA; Parent=MI0019244|ath-MIR5645d	1	16116648	16116649	CG;GENE=AT1G16900;PEARSON_COEFFICIENT=-0.308529512;P_VALUE=3.86E-15;FDR=1.44E-10
1	16116646	16116665	+	iso-20-IZZ56WU4; Name=NA; Parent=MI0019244|ath-MIR5645d	1	16116649	16116650	CG;GENE=AT1G16900;PEARSON_COEFFICIENT=-0.340910125;P_VALUE=2.45E-18;FDR=5.03E-13
1	16116646	16116665	+	iso-20-IZZ56WU4; Name=NA; Parent=MI0019244|ath-MIR5645d	1	16116649	16116650	CG;GENE=AT1G18940;PEARSON_COEFFICIENT=-0.305346927;P_VALUE=7.60E-15;FDR=3.90E-10
1	16116646	16116665	+	iso-20-IZZ56WU4; Name=NA; Parent=MI0019244|ath-MIR5645d	1	16116651	16116652	CG;GENE=AT1G16900;PEARSON_COEFFICIENT=-0.305796709;P_VALUE=6.91E-15;FDR=2.27E-10
1	16116646	16116665	+	iso-20-IZZ56WU4; Name=NA; Parent=MI0019244|ath-MIR5645d	1	16116652	16116653	CG;GENE=AT1G16900;PEARSON_COEFFICIENT=-0.345462085;P_VALUE=8.09E-19;FDR=3.33E-13
1	16116646	16116665	+	iso-20-IZZ56WU4; Name=NA; Parent=MI0019244|ath-MIR5645d	1	16116662	16116663	CG;GENE=AT1G16900;PEARSON_COEFFICIENT=-0.308637161;P_VALUE=3.77E-15;FDR=1.44E-10
1	16116646	16116665	+	iso-20-IZZ56WU4; Name=NA; Parent=MI0019244|ath-MIR5645d	1	16116663	16116664	CG;GENE=AT1G16900;PEARSON_COEFFICIENT=-0.330139428;P_VALUE=3.13E-17;FDR=3.67E-12
1	16116646	16116666	+	iso-21-IZZ56WU4D; Name=NA; Parent=MI0019244|ath-MIR5645d	1	16116648	16116649	CG;GENE=AT1G16900;PEARSON_COEFFICIENT=-0.308529512;P_VALUE=3.86E-15;FDR=1.44E-10
1	16116646	16116666	+	iso-21-IZZ56WU4D; Name=NA; Parent=MI0019244|ath-MIR5645d	1	16116649	16116650	CG;GENE=AT1G16900;PEARSON_COEFFICIENT=-0.340910125;P_VALUE=2.45E-18;FDR=5.03E-13
1	16116646	16116666	+	iso-21-IZZ56WU4D; Name=NA; Parent=MI0019244|ath-MIR5645d	1	16116649	16116650	CG;GENE=AT1G18940;PEARSON_COEFFICIENT=-0.305346927;P_VALUE=7.60E-15;FDR=3.90E-10
1	16116646	16116666	+	iso-21-IZZ56WU4D; Name=NA; Parent=MI0019244|ath-MIR5645d	1	16116651	16116652	CG;GENE=AT1G16900;PEARSON_COEFFICIENT=-0.305796709;P_VALUE=6.91E-15;FDR=2.27E-10
1	16116646	16116666	+	iso-21-IZZ56WU4D; Name=NA; Parent=MI0019244|ath-MIR5645d	1	16116652	16116653	CG;GENE=AT1G16900;PEARSON_COEFFICIENT=-0.345462085;P_VALUE=8.09E-19;FDR=3.33E-13
1	16116646	16116666	+	iso-21-IZZ56WU4D; Name=NA; Parent=MI0019244|ath-MIR5645d	1	16116662	16116663	CG;GENE=AT1G16900;PEARSON_COEFFICIENT=-0.308637161;P_VALUE=3.77E-15;FDR=1.44E-10
1	16116646	16116666	+	iso-21-IZZ56WU4D; Name=NA; Parent=MI0019244|ath-MIR5645d	1	16116663	16116664	CG;GENE=AT1G16900;PEARSON_COEFFICIENT=-0.330139428;P_VALUE=3.13E-17;FDR=3.67E-12
1	16116646	16116666	+	iso-21-IZZ56WU4E; Name=NA; Parent=MI0019244|ath-MIR5645d	1	16116648	16116649	CG;GENE=AT1G16900;PEARSON_COEFFICIENT=-0.308529512;P_VALUE=3.86E-15;FDR=1.44E-10
1	16116646	16116666	+	iso-21-IZZ56WU4E; Name=NA; Parent=MI0019244|ath-MIR5645d	1	16116649	16116650	CG;GENE=AT1G16900;PEARSON_COEFFICIENT=-0.340910125;P_VALUE=2.45E-18;FDR=5.03E-13
1	16116646	16116666	+	iso-21-IZZ56WU4E; Name=NA; Parent=MI0019244|ath-MIR5645d	1	16116649	16116650	CG;GENE=AT1G18940;PEARSON_COEFFICIENT=-0.305346927;P_VALUE=7.60E-15;FDR=3.90E-10
1	16116646	16116666	+	iso-21-IZZ56WU4E; Name=NA; Parent=MI0019244|ath-MIR5645d	1	16116651	16116652	CG;GENE=AT1G16900;PEARSON_COEFFICIENT=-0.305796709;P_VALUE=6.91E-15;FDR=2.27E-10
1	16116646	16116666	+	iso-21-IZZ56WU4E; Name=NA; Parent=MI0019244|ath-MIR5645d	1	16116652	16116653	CG;GENE=AT1G16900;PEARSON_COEFFICIENT=-0.345462085;P_VALUE=8.09E-19;FDR=3.33E-13
1	16116646	16116666	+	iso-21-IZZ56WU4E; Name=NA; Parent=MI0019244|ath-MIR5645d	1	16116662	16116663	CG;GENE=AT1G16900;PEARSON_COEFFICIENT=-0.308637161;P_VALUE=3.77E-15;FDR=1.44E-10
1	16116646	16116666	+	iso-21-IZZ56WU4E; Name=NA; Parent=MI0019244|ath-MIR5645d	1	16116663	16116664	CG;GENE=AT1G16900;PEARSON_COEFFICIENT=-0.330139428;P_VALUE=3.13E-17;FDR=3.67E-12
1	16116646	16116669	+	iso-24-IZZ56WU4KQ; Name=NA; Parent=MI0019244|ath-MIR5645d	1	16116648	16116649	CG;GENE=AT1G16900;PEARSON_COEFFICIENT=-0.308529512;P_VALUE=3.86E-15;FDR=1.44E-10
1	16116646	16116669	+	iso-24-IZZ56WU4KQ; Name=NA; Parent=MI0019244|ath-MIR5645d	1	16116649	16116650	CG;GENE=AT1G16900;PEARSON_COEFFICIENT=-0.340910125;P_VALUE=2.45E-18;FDR=5.03E-13
1	16116646	16116669	+	iso-24-IZZ56WU4KQ; Name=NA; Parent=MI0019244|ath-MIR5645d	1	16116649	16116650	CG;GENE=AT1G18940;PEARSON_COEFFICIENT=-0.305346927;P_VALUE=7.60E-15;FDR=3.90E-10
1	16116646	16116669	+	iso-24-IZZ56WU4KQ; Name=NA; Parent=MI0019244|ath-MIR5645d	1	16116651	16116652	CG;GENE=AT1G16900;PEARSON_COEFFICIENT=-0.305796709;P_VALUE=6.91E-15;FDR=2.27E-10
1	16116646	16116669	+	iso-24-IZZ56WU4KQ; Name=NA; Parent=MI0019244|ath-MIR5645d	1	16116652	16116653	CG;GENE=AT1G16900;PEARSON_COEFFICIENT=-0.345462085;P_VALUE=8.09E-19;FDR=3.33E-13
1	16116646	16116669	+	iso-24-IZZ56WU4KQ; Name=NA; Parent=MI0019244|ath-MIR5645d	1	16116662	16116663	CG;GENE=AT1G16900;PEARSON_COEFFICIENT=-0.308637161;P_VALUE=3.77E-15;FDR=1.44E-10
1	16116646	16116669	+	iso-24-IZZ56WU4KQ; Name=NA; Parent=MI0019244|ath-MIR5645d	1	16116663	16116664	CG;GENE=AT1G16900;PEARSON_COEFFICIENT=-0.330139428;P_VALUE=3.13E-17;FDR=3.67E-12
1	16116650	16116670	+	iso-21-ZXMHYES90; Name=NA; Parent=MI0019244|ath-MIR5645d	1	16116649	16116650	CG;GENE=AT1G16900;PEARSON_COEFFICIENT=-0.340910125;P_VALUE=2.45E-18;FDR=5.03E-13
1	16116650	16116670	+	iso-21-ZXMHYES90; Name=NA; Parent=MI0019244|ath-MIR5645d	1	16116649	16116650	CG;GENE=AT1G18940;PEARSON_COEFFICIENT=-0.305346927;P_VALUE=7.60E-15;FDR=3.90E-10
1	16116650	16116670	+	iso-21-ZXMHYES90; Name=NA; Parent=MI0019244|ath-MIR5645d	1	16116651	16116652	CG;GENE=AT1G16900;PEARSON_COEFFICIENT=-0.305796709;P_VALUE=6.91E-15;FDR=2.27E-10
1	16116650	16116670	+	iso-21-ZXMHYES90; Name=NA; Parent=MI0019244|ath-MIR5645d	1	16116652	16116653	CG;GENE=AT1G16900;PEARSON_COEFFICIENT=-0.345462085;P_VALUE=8.09E-19;FDR=3.33E-13
1	16116650	16116670	+	iso-21-ZXMHYES90; Name=NA; Parent=MI0019244|ath-MIR5645d	1	16116662	16116663	CG;GENE=AT1G16900;PEARSON_COEFFICIENT=-0.308637161;P_VALUE=3.77E-15;FDR=1.44E-10
1	16116650	16116670	+	iso-21-ZXMHYES90; Name=NA; Parent=MI0019244|ath-MIR5645d	1	16116663	16116664	CG;GENE=AT1G16900;PEARSON_COEFFICIENT=-0.330139428;P_VALUE=3.13E-17;FDR=3.67E-12
1	16116650	16116671	+	iso-22-ZXMHYES9N; Name=NA; Parent=MI0019244|ath-MIR5645d	1	16116649	16116650	CG;GENE=AT1G16900;PEARSON_COEFFICIENT=-0.340910125;P_VALUE=2.45E-18;FDR=5.03E-13
1	16116650	16116671	+	iso-22-ZXMHYES9N; Name=NA; Parent=MI0019244|ath-MIR5645d	1	16116649	16116650	CG;GENE=AT1G18940;PEARSON_COEFFICIENT=-0.305346927;P_VALUE=7.60E-15;FDR=3.90E-10
1	16116650	16116671	+	iso-22-ZXMHYES9N; Name=NA; Parent=MI0019244|ath-MIR5645d	1	16116651	16116652	CG;GENE=AT1G16900;PEARSON_COEFFICIENT=-0.305796709;P_VALUE=6.91E-15;FDR=2.27E-10
1	16116650	16116671	+	iso-22-ZXMHYES9N; Name=NA; Parent=MI0019244|ath-MIR5645d	1	16116652	16116653	CG;GENE=AT1G16900;PEARSON_COEFFICIENT=-0.345462085;P_VALUE=8.09E-19;FDR=3.33E-13
1	16116650	16116671	+	iso-22-ZXMHYES9N; Name=NA; Parent=MI0019244|ath-MIR5645d	1	16116662	16116663	CG;GENE=AT1G16900;PEARSON_COEFFICIENT=-0.308637161;P_VALUE=3.77E-15;FDR=1.44E-10
1	16116650	16116671	+	iso-22-ZXMHYES9N; Name=NA; Parent=MI0019244|ath-MIR5645d	1	16116663	16116664	CG;GENE=AT1G16900;PEARSON_COEFFICIENT=-0.330139428;P_VALUE=3.13E-17;FDR=3.67E-12
1	16116650	16116672	+	iso-23-ZXMHYES90E; Name=NA; Parent=MI0019244|ath-MIR5645d	1	16116649	16116650	CG;GENE=AT1G16900;PEARSON_COEFFICIENT=-0.340910125;P_VALUE=2.45E-18;FDR=5.03E-13
1	16116650	16116672	+	iso-23-ZXMHYES90E; Name=NA; Parent=MI0019244|ath-MIR5645d	1	16116649	16116650	CG;GENE=AT1G18940;PEARSON_COEFFICIENT=-0.305346927;P_VALUE=7.60E-15;FDR=3.90E-10
1	16116650	16116672	+	iso-23-ZXMHYES90E; Name=NA; Parent=MI0019244|ath-MIR5645d	1	16116651	16116652	CG;GENE=AT1G16900;PEARSON_COEFFICIENT=-0.305796709;P_VALUE=6.91E-15;FDR=2.27E-10
1	16116650	16116672	+	iso-23-ZXMHYES90E; Name=NA; Parent=MI0019244|ath-MIR5645d	1	16116652	16116653	CG;GENE=AT1G16900;PEARSON_COEFFICIENT=-0.345462085;P_VALUE=8.09E-19;FDR=3.33E-13
1	16116650	16116672	+	iso-23-ZXMHYES90E; Name=NA; Parent=MI0019244|ath-MIR5645d	1	16116662	16116663	CG;GENE=AT1G16900;PEARSON_COEFFICIENT=-0.308637161;P_VALUE=3.77E-15;FDR=1.44E-10
1	16116650	16116672	+	iso-23-ZXMHYES90E; Name=NA; Parent=MI0019244|ath-MIR5645d	1	16116663	16116664	CG;GENE=AT1G16900;PEARSON_COEFFICIENT=-0.330139428;P_VALUE=3.13E-17;FDR=3.67E-12
1	16116650	16116672	+	iso-23-ZXMHYES9DY; Name=NA; Parent=MI0019244|ath-MIR5645d	1	16116649	16116650	CG;GENE=AT1G16900;PEARSON_COEFFICIENT=-0.340910125;P_VALUE=2.45E-18;FDR=5.03E-13
1	16116650	16116672	+	iso-23-ZXMHYES9DY; Name=NA; Parent=MI0019244|ath-MIR5645d	1	16116649	16116650	CG;GENE=AT1G18940;PEARSON_COEFFICIENT=-0.305346927;P_VALUE=7.60E-15;FDR=3.90E-10
1	16116650	16116672	+	iso-23-ZXMHYES9DY; Name=NA; Parent=MI0019244|ath-MIR5645d	1	16116651	16116652	CG;GENE=AT1G16900;PEARSON_COEFFICIENT=-0.305796709;P_VALUE=6.91E-15;FDR=2.27E-10
1	16116650	16116672	+	iso-23-ZXMHYES9DY; Name=NA; Parent=MI0019244|ath-MIR5645d	1	16116652	16116653	CG;GENE=AT1G16900;PEARSON_COEFFICIENT=-0.345462085;P_VALUE=8.09E-19;FDR=3.33E-13
1	16116650	16116672	+	iso-23-ZXMHYES9DY; Name=NA; Parent=MI0019244|ath-MIR5645d	1	16116662	16116663	CG;GENE=AT1G16900;PEARSON_COEFFICIENT=-0.308637161;P_VALUE=3.77E-15;FDR=1.44E-10
1	16116650	16116672	+	iso-23-ZXMHYES9DY; Name=NA; Parent=MI0019244|ath-MIR5645d	1	16116663	16116664	CG;GENE=AT1G16900;PEARSON_COEFFICIENT=-0.330139428;P_VALUE=3.13E-17;FDR=3.67E-12
1	16116650	16116673	+	iso-24-ZXMHYES92Q; Name=NA; Parent=MI0019244|ath-MIR5645d	1	16116649	16116650	CG;GENE=AT1G16900;PEARSON_COEFFICIENT=-0.340910125;P_VALUE=2.45E-18;FDR=5.03E-13
1	16116650	16116673	+	iso-24-ZXMHYES92Q; Name=NA; Parent=MI0019244|ath-MIR5645d	1	16116649	16116650	CG;GENE=AT1G18940;PEARSON_COEFFICIENT=-0.305346927;P_VALUE=7.60E-15;FDR=3.90E-10
1	16116650	16116673	+	iso-24-ZXMHYES92Q; Name=NA; Parent=MI0019244|ath-MIR5645d	1	16116651	16116652	CG;GENE=AT1G16900;PEARSON_COEFFICIENT=-0.305796709;P_VALUE=6.91E-15;FDR=2.27E-10
1	16116650	16116673	+	iso-24-ZXMHYES92Q; Name=NA; Parent=MI0019244|ath-MIR5645d	1	16116652	16116653	CG;GENE=AT1G16900;PEARSON_COEFFICIENT=-0.345462085;P_VALUE=8.09E-19;FDR=3.33E-13
1	16116650	16116673	+	iso-24-ZXMHYES92Q; Name=NA; Parent=MI0019244|ath-MIR5645d	1	16116662	16116663	CG;GENE=AT1G16900;PEARSON_COEFFICIENT=-0.308637161;P_VALUE=3.77E-15;FDR=1.44E-10
1	16116650	16116673	+	iso-24-ZXMHYES92Q; Name=NA; Parent=MI0019244|ath-MIR5645d	1	16116663	16116664	CG;GENE=AT1G16900;PEARSON_COEFFICIENT=-0.330139428;P_VALUE=3.13E-17;FDR=3.67E-12
1	16116650	16116673	+	iso-24-ZXMHYES9IY; Name=NA; Parent=MI0019244|ath-MIR5645d	1	16116649	16116650	CG;GENE=AT1G16900;PEARSON_COEFFICIENT=-0.340910125;P_VALUE=2.45E-18;FDR=5.03E-13
1	16116650	16116673	+	iso-24-ZXMHYES9IY; Name=NA; Parent=MI0019244|ath-MIR5645d	1	16116649	16116650	CG;GENE=AT1G18940;PEARSON_COEFFICIENT=-0.305346927;P_VALUE=7.60E-15;FDR=3.90E-10
1	16116650	16116673	+	iso-24-ZXMHYES9IY; Name=NA; Parent=MI0019244|ath-MIR5645d	1	16116651	16116652	CG;GENE=AT1G16900;PEARSON_COEFFICIENT=-0.305796709;P_VALUE=6.91E-15;FDR=2.27E-10
1	16116650	16116673	+	iso-24-ZXMHYES9IY; Name=NA; Parent=MI0019244|ath-MIR5645d	1	16116652	16116653	CG;GENE=AT1G16900;PEARSON_COEFFICIENT=-0.345462085;P_VALUE=8.09E-19;FDR=3.33E-13
1	16116650	16116673	+	iso-24-ZXMHYES9IY; Name=NA; Parent=MI0019244|ath-MIR5645d	1	16116662	16116663	CG;GENE=AT1G16900;PEARSON_COEFFICIENT=-0.308637161;P_VALUE=3.77E-15;FDR=1.44E-10
1	16116650	16116673	+	iso-24-ZXMHYES9IY; Name=NA; Parent=MI0019244|ath-MIR5645d	1	16116663	16116664	CG;GENE=AT1G16900;PEARSON_COEFFICIENT=-0.330139428;P_VALUE=3.13E-17;FDR=3.67E-12
1	16116650	16116674	+	iso-25-ZXMHYES97Z; Name=NA; Parent=MI0019244|ath-MIR5645d	1	16116649	16116650	CG;GENE=AT1G16900;PEARSON_COEFFICIENT=-0.340910125;P_VALUE=2.45E-18;FDR=5.03E-13
1	16116650	16116674	+	iso-25-ZXMHYES97Z; Name=NA; Parent=MI0019244|ath-MIR5645d	1	16116649	16116650	CG;GENE=AT1G18940;PEARSON_COEFFICIENT=-0.305346927;P_VALUE=7.60E-15;FDR=3.90E-10
1	16116650	16116674	+	iso-25-ZXMHYES97Z; Name=NA; Parent=MI0019244|ath-MIR5645d	1	16116651	16116652	CG;GENE=AT1G16900;PEARSON_COEFFICIENT=-0.305796709;P_VALUE=6.91E-15;FDR=2.27E-10
1	16116650	16116674	+	iso-25-ZXMHYES97Z; Name=NA; Parent=MI0019244|ath-MIR5645d	1	16116652	16116653	CG;GENE=AT1G16900;PEARSON_COEFFICIENT=-0.345462085;P_VALUE=8.09E-19;FDR=3.33E-13
1	16116650	16116674	+	iso-25-ZXMHYES97Z; Name=NA; Parent=MI0019244|ath-MIR5645d	1	16116662	16116663	CG;GENE=AT1G16900;PEARSON_COEFFICIENT=-0.308637161;P_VALUE=3.77E-15;FDR=1.44E-10
1	16116650	16116674	+	iso-25-ZXMHYES97Z; Name=NA; Parent=MI0019244|ath-MIR5645d	1	16116663	16116664	CG;GENE=AT1G16900;PEARSON_COEFFICIENT=-0.330139428;P_VALUE=3.13E-17;FDR=3.67E-12
1	16116650	16116675	+	iso-26-ZXMHYES97ZE; Name=NA; Parent=MI0019244|ath-MIR5645d	1	16116649	16116650	CG;GENE=AT1G16900;PEARSON_COEFFICIENT=-0.340910125;P_VALUE=2.45E-18;FDR=5.03E-13
1	16116650	16116675	+	iso-26-ZXMHYES97ZE; Name=NA; Parent=MI0019244|ath-MIR5645d	1	16116649	16116650	CG;GENE=AT1G18940;PEARSON_COEFFICIENT=-0.305346927;P_VALUE=7.60E-15;FDR=3.90E-10
1	16116650	16116675	+	iso-26-ZXMHYES97ZE; Name=NA; Parent=MI0019244|ath-MIR5645d	1	16116651	16116652	CG;GENE=AT1G16900;PEARSON_COEFFICIENT=-0.305796709;P_VALUE=6.91E-15;FDR=2.27E-10
1	16116650	16116675	+	iso-26-ZXMHYES97ZE; Name=NA; Parent=MI0019244|ath-MIR5645d	1	16116652	16116653	CG;GENE=AT1G16900;PEARSON_COEFFICIENT=-0.345462085;P_VALUE=8.09E-19;FDR=3.33E-13
1	16116650	16116675	+	iso-26-ZXMHYES97ZE; Name=NA; Parent=MI0019244|ath-MIR5645d	1	16116662	16116663	CG;GENE=AT1G16900;PEARSON_COEFFICIENT=-0.308637161;P_VALUE=3.77E-15;FDR=1.44E-10
1	16116650	16116675	+	iso-26-ZXMHYES97ZE; Name=NA; Parent=MI0019244|ath-MIR5645d	1	16116663	16116664	CG;GENE=AT1G16900;PEARSON_COEFFICIENT=-0.330139428;P_VALUE=3.13E-17;FDR=3.67E-12
1	16116654	16116675	+	iso-22-EJ7O97MZI; Name=NA; Parent=MI0019244|ath-MIR5645d	1	16116662	16116663	CG;GENE=AT1G16900;PEARSON_COEFFICIENT=-0.308637161;P_VALUE=3.77E-15;FDR=1.44E-10
1	16116654	16116675	+	iso-22-EJ7O97MZI; Name=NA; Parent=MI0019244|ath-MIR5645d	1	16116663	16116664	CG;GENE=AT1G16900;PEARSON_COEFFICIENT=-0.330139428;P_VALUE=3.13E-17;FDR=3.67E-12
1	16116654	16116676	+	iso-23-EJ7O97MZDB; Name=NA; Parent=MI0019244|ath-MIR5645d	1	16116662	16116663	CG;GENE=AT1G16900;PEARSON_COEFFICIENT=-0.308637161;P_VALUE=3.77E-15;FDR=1.44E-10
1	16116654	16116676	+	iso-23-EJ7O97MZDB; Name=NA; Parent=MI0019244|ath-MIR5645d	1	16116663	16116664	CG;GENE=AT1G16900;PEARSON_COEFFICIENT=-0.330139428;P_VALUE=3.13E-17;FDR=3.67E-12
1	16116654	16116676	+	iso-23-EJ7O97MZDD; Name=NA; Parent=MI0019244|ath-MIR5645d	1	16116662	16116663	CG;GENE=AT1G16900;PEARSON_COEFFICIENT=-0.308637161;P_VALUE=3.77E-15;FDR=1.44E-10
1	16116654	16116676	+	iso-23-EJ7O97MZDD; Name=NA; Parent=MI0019244|ath-MIR5645d	1	16116663	16116664	CG;GENE=AT1G16900;PEARSON_COEFFICIENT=-0.330139428;P_VALUE=3.13E-17;FDR=3.67E-12
1	16116654	16116676	+	iso-23-EJ7O97MZDE; Name=NA; Parent=MI0019244|ath-MIR5645d	1	16116662	16116663	CG;GENE=AT1G16900;PEARSON_COEFFICIENT=-0.308637161;P_VALUE=3.77E-15;FDR=1.44E-10
1	16116654	16116676	+	iso-23-EJ7O97MZDE; Name=NA; Parent=MI0019244|ath-MIR5645d	1	16116663	16116664	CG;GENE=AT1G16900;PEARSON_COEFFICIENT=-0.330139428;P_VALUE=3.13E-17;FDR=3.67E-12
1	16116654	16116677	+	iso-24-EJ7O97MZFJ; Name=NA; Parent=MI0019244|ath-MIR5645d	1	16116662	16116663	CG;GENE=AT1G16900;PEARSON_COEFFICIENT=-0.308637161;P_VALUE=3.77E-15;FDR=1.44E-10
1	16116654	16116677	+	iso-24-EJ7O97MZFJ; Name=NA; Parent=MI0019244|ath-MIR5645d	1	16116663	16116664	CG;GENE=AT1G16900;PEARSON_COEFFICIENT=-0.330139428;P_VALUE=3.13E-17;FDR=3.67E-12
1	16116654	16116677	+	iso-24-EJ7O97MZFQ; Name=NA; Parent=MI0019244|ath-MIR5645d	1	16116662	16116663	CG;GENE=AT1G16900;PEARSON_COEFFICIENT=-0.308637161;P_VALUE=3.77E-15;FDR=1.44E-10
1	16116654	16116677	+	iso-24-EJ7O97MZFQ; Name=NA; Parent=MI0019244|ath-MIR5645d	1	16116663	16116664	CG;GENE=AT1G16900;PEARSON_COEFFICIENT=-0.330139428;P_VALUE=3.13E-17;FDR=3.67E-12
1	16116654	16116678	+	iso-25-EJ7O97MZIZ; Name=NA; Parent=MI0019244|ath-MIR5645d	1	16116662	16116663	CG;GENE=AT1G16900;PEARSON_COEFFICIENT=-0.308637161;P_VALUE=3.77E-15;FDR=1.44E-10
1	16116654	16116678	+	iso-25-EJ7O97MZIZ; Name=NA; Parent=MI0019244|ath-MIR5645d	1	16116663	16116664	CG;GENE=AT1G16900;PEARSON_COEFFICIENT=-0.330139428;P_VALUE=3.13E-17;FDR=3.67E-12
1	16116656	16116673	+	iso-18-6WU4WS0Q; Name=NA; Parent=MI0019244|ath-MIR5645d	1	16116662	16116663	CG;GENE=AT1G16900;PEARSON_COEFFICIENT=-0.308637161;P_VALUE=3.77E-15;FDR=1.44E-10
1	16116656	16116673	+	iso-18-6WU4WS0Q; Name=NA; Parent=MI0019244|ath-MIR5645d	1	16116663	16116664	CG;GENE=AT1G16900;PEARSON_COEFFICIENT=-0.330139428;P_VALUE=3.13E-17;FDR=3.67E-12
1	16116656	16116674	+	iso-19-6WU4WSKO; Name=NA; Parent=MI0019244|ath-MIR5645d	1	16116662	16116663	CG;GENE=AT1G16900;PEARSON_COEFFICIENT=-0.308637161;P_VALUE=3.77E-15;FDR=1.44E-10
1	16116656	16116674	+	iso-19-6WU4WSKO; Name=NA; Parent=MI0019244|ath-MIR5645d	1	16116663	16116664	CG;GENE=AT1G16900;PEARSON_COEFFICIENT=-0.330139428;P_VALUE=3.13E-17;FDR=3.67E-12
1	16116656	16116674	+	iso-19-6WU4WSKP; Name=NA; Parent=MI0019244|ath-MIR5645d	1	16116662	16116663	CG;GENE=AT1G16900;PEARSON_COEFFICIENT=-0.308637161;P_VALUE=3.77E-15;FDR=1.44E-10
1	16116656	16116674	+	iso-19-6WU4WSKP; Name=NA; Parent=MI0019244|ath-MIR5645d	1	16116663	16116664	CG;GENE=AT1G16900;PEARSON_COEFFICIENT=-0.330139428;P_VALUE=3.13E-17;FDR=3.67E-12
1	16116656	16116674	+	iso-19-6WU4WSKQ; Name=NA; Parent=MI0019244|ath-MIR5645d	1	16116662	16116663	CG;GENE=AT1G16900;PEARSON_COEFFICIENT=-0.308637161;P_VALUE=3.77E-15;FDR=1.44E-10
1	16116656	16116674	+	iso-19-6WU4WSKQ; Name=NA; Parent=MI0019244|ath-MIR5645d	1	16116663	16116664	CG;GENE=AT1G16900;PEARSON_COEFFICIENT=-0.330139428;P_VALUE=3.13E-17;FDR=3.67E-12
1	16116658	16116680	+	iso-23-MXIMWNV7D3; Name=NA; Parent=MI0019244|ath-MIR5645d	1	16116662	16116663	CG;GENE=AT1G16900;PEARSON_COEFFICIENT=-0.308637161;P_VALUE=3.77E-15;FDR=1.44E-10
1	16116658	16116680	+	iso-23-MXIMWNV7D3; Name=NA; Parent=MI0019244|ath-MIR5645d	1	16116663	16116664	CG;GENE=AT1G16900;PEARSON_COEFFICIENT=-0.330139428;P_VALUE=3.13E-17;FDR=3.67E-12
1	16116658	16116681	+	iso-24-MXIMWNV715; Name=NA; Parent=MI0019244|ath-MIR5645d	1	16116662	16116663	CG;GENE=AT1G16900;PEARSON_COEFFICIENT=-0.308637161;P_VALUE=3.77E-15;FDR=1.44E-10
1	16116658	16116681	+	iso-24-MXIMWNV715; Name=NA; Parent=MI0019244|ath-MIR5645d	1	16116663	16116664	CG;GENE=AT1G16900;PEARSON_COEFFICIENT=-0.330139428;P_VALUE=3.13E-17;FDR=3.67E-12
1	16116658	16116681	+	iso-24-MXIMWNV71O; Name=NA; Parent=MI0019244|ath-MIR5645d	1	16116662	16116663	CG;GENE=AT1G16900;PEARSON_COEFFICIENT=-0.308637161;P_VALUE=3.77E-15;FDR=1.44E-10
1	16116658	16116681	+	iso-24-MXIMWNV71O; Name=NA; Parent=MI0019244|ath-MIR5645d	1	16116663	16116664	CG;GENE=AT1G16900;PEARSON_COEFFICIENT=-0.330139428;P_VALUE=3.13E-17;FDR=3.67E-12
1	16116658	16116681	+	iso-24-MXIMWNV71Q; Name=NA; Parent=MI0019244|ath-MIR5645d	1	16116662	16116663	CG;GENE=AT1G16900;PEARSON_COEFFICIENT=-0.308637161;P_VALUE=3.77E-15;FDR=1.44E-10
1	16116658	16116681	+	iso-24-MXIMWNV71Q; Name=NA; Parent=MI0019244|ath-MIR5645d	1	16116663	16116664	CG;GENE=AT1G16900;PEARSON_COEFFICIENT=-0.330139428;P_VALUE=3.13E-17;FDR=3.67E-12
1	16116658	16116682	+	iso-25-MXIMWNV73O; Name=NA; Parent=MI0019244|ath-MIR5645d	1	16116662	16116663	CG;GENE=AT1G16900;PEARSON_COEFFICIENT=-0.308637161;P_VALUE=3.77E-15;FDR=1.44E-10
1	16116658	16116682	+	iso-25-MXIMWNV73O; Name=NA; Parent=MI0019244|ath-MIR5645d	1	16116663	16116664	CG;GENE=AT1G16900;PEARSON_COEFFICIENT=-0.330139428;P_VALUE=3.13E-17;FDR=3.67E-12
1	16116661	16116679	+	iso-19-U4WSZQHJ; Name=NA; Parent=MI0019244|ath-MIR5645d	1	16116662	16116663	CG;GENE=AT1G16900;PEARSON_COEFFICIENT=-0.308637161;P_VALUE=3.77E-15;FDR=1.44E-10
1	16116661	16116679	+	iso-19-U4WSZQHJ; Name=NA; Parent=MI0019244|ath-MIR5645d	1	16116663	16116664	CG;GENE=AT1G16900;PEARSON_COEFFICIENT=-0.330139428;P_VALUE=3.13E-17;FDR=3.67E-12
1	16116661	16116680	+	iso-20-U4WSZQ47; Name=NA; Parent=MI0019244|ath-MIR5645d	1	16116662	16116663	CG;GENE=AT1G16900;PEARSON_COEFFICIENT=-0.308637161;P_VALUE=3.77E-15;FDR=1.44E-10
1	16116661	16116680	+	iso-20-U4WSZQ47; Name=NA; Parent=MI0019244|ath-MIR5645d	1	16116663	16116664	CG;GENE=AT1G16900;PEARSON_COEFFICIENT=-0.330139428;P_VALUE=3.13E-17;FDR=3.67E-12
1	16116661	16116680	+	iso-20-U4WSZQ4S; Name=NA; Parent=MI0019244|ath-MIR5645d	1	16116662	16116663	CG;GENE=AT1G16900;PEARSON_COEFFICIENT=-0.308637161;P_VALUE=3.77E-15;FDR=1.44E-10
1	16116661	16116680	+	iso-20-U4WSZQ4S; Name=NA; Parent=MI0019244|ath-MIR5645d	1	16116663	16116664	CG;GENE=AT1G16900;PEARSON_COEFFICIENT=-0.330139428;P_VALUE=3.13E-17;FDR=3.67E-12
1	16116661	16116681	+	iso-21-U4WSZQ46B; Name=NA; Parent=MI0019244|ath-MIR5645d	1	16116662	16116663	CG;GENE=AT1G16900;PEARSON_COEFFICIENT=-0.308637161;P_VALUE=3.77E-15;FDR=1.44E-10
1	16116661	16116681	+	iso-21-U4WSZQ46B; Name=NA; Parent=MI0019244|ath-MIR5645d	1	16116663	16116664	CG;GENE=AT1G16900;PEARSON_COEFFICIENT=-0.330139428;P_VALUE=3.13E-17;FDR=3.67E-12
1	16116661	16116681	+	iso-21-U4WSZQ47E; Name=NA; Parent=MI0019244|ath-MIR5645d	1	16116662	16116663	CG;GENE=AT1G16900;PEARSON_COEFFICIENT=-0.308637161;P_VALUE=3.77E-15;FDR=1.44E-10
1	16116661	16116681	+	iso-21-U4WSZQ47E; Name=NA; Parent=MI0019244|ath-MIR5645d	1	16116663	16116664	CG;GENE=AT1G16900;PEARSON_COEFFICIENT=-0.330139428;P_VALUE=3.13E-17;FDR=3.67E-12
1	16116661	16116682	+	iso-22-U4WSZQ47Q; Name=NA; Parent=MI0019244|ath-MIR5645d	1	16116662	16116663	CG;GENE=AT1G16900;PEARSON_COEFFICIENT=-0.308637161;P_VALUE=3.77E-15;FDR=1.44E-10
1	16116661	16116682	+	iso-22-U4WSZQ47Q; Name=NA; Parent=MI0019244|ath-MIR5645d	1	16116663	16116664	CG;GENE=AT1G16900;PEARSON_COEFFICIENT=-0.330139428;P_VALUE=3.13E-17;FDR=3.67E-12
1	16116661	16116683	+	iso-23-U4WSZQ470Q; Name=NA; Parent=MI0019244|ath-MIR5645d	1	16116662	16116663	CG;GENE=AT1G16900;PEARSON_COEFFICIENT=-0.308637161;P_VALUE=3.77E-15;FDR=1.44E-10
1	16116661	16116683	+	iso-23-U4WSZQ470Q; Name=NA; Parent=MI0019244|ath-MIR5645d	1	16116663	16116664	CG;GENE=AT1G16900;PEARSON_COEFFICIENT=-0.330139428;P_VALUE=3.13E-17;FDR=3.67E-12
1	16116662	16116685	+	iso-24-DW4WYM89KE; Name=NA; Parent=MI0019244|ath-MIR5645d	1	16116662	16116663	CG;GENE=AT1G16900;PEARSON_COEFFICIENT=-0.308637161;P_VALUE=3.77E-15;FDR=1.44E-10
1	16116662	16116685	+	iso-24-DW4WYM89KE; Name=NA; Parent=MI0019244|ath-MIR5645d	1	16116663	16116664	CG;GENE=AT1G16900;PEARSON_COEFFICIENT=-0.330139428;P_VALUE=3.13E-17;FDR=3.67E-12
1	16116670	16116695	+	iso-26-7XWRWWVB2BD; Name=NA; Parent=MI0019244|ath-MIR5645d	1	16116691	16116692	CG;GENE=AT1G16900;PEARSON_COEFFICIENT=-0.351140162;P_VALUE=1.98E-19;FDR=1.63E-13
1	16116670	16116695	+	iso-26-7XWRWWVB2BD; Name=NA; Parent=MI0019244|ath-MIR5645d	1	16116692	16116693	CG;GENE=AT1G16900;PEARSON_COEFFICIENT=-0.32210855;P_VALUE=1.96E-16;FDR=1.47E-11
1	16116671	16116692	+	iso-22-ZQ47NNFD1; Name=NA; Parent=MI0019244|ath-MIR5645d	1	16116691	16116692	CG;GENE=AT1G16900;PEARSON_COEFFICIENT=-0.351140162;P_VALUE=1.98E-19;FDR=1.63E-13
1	16116671	16116692	+	iso-22-ZQ47NNFDF; Name=NA; Parent=MI0019244|ath-MIR5645d	1	16116691	16116692	CG;GENE=AT1G16900;PEARSON_COEFFICIENT=-0.351140162;P_VALUE=1.98E-19;FDR=1.63E-13
1	16116671	16116692	+	iso-22-ZQ47NNFDI; Name=NA; Parent=MI0019244|ath-MIR5645d	1	16116691	16116692	CG;GENE=AT1G16900;PEARSON_COEFFICIENT=-0.351140162;P_VALUE=1.98E-19;FDR=1.63E-13
1	16116671	16116693	+	iso-23-ZQ47NNFD6; Name=NA; Parent=MI0019244|ath-MIR5645d	1	16116691	16116692	CG;GENE=AT1G16900;PEARSON_COEFFICIENT=-0.351140162;P_VALUE=1.98E-19;FDR=1.63E-13
1	16116671	16116693	+	iso-23-ZQ47NNFD6; Name=NA; Parent=MI0019244|ath-MIR5645d	1	16116692	16116693	CG;GENE=AT1G16900;PEARSON_COEFFICIENT=-0.32210855;P_VALUE=1.96E-16;FDR=1.47E-11
1	16116671	16116693	+	iso-23-ZQ47NNFDDE; Name=NA; Parent=MI0019244|ath-MIR5645d	1	16116691	16116692	CG;GENE=AT1G16900;PEARSON_COEFFICIENT=-0.351140162;P_VALUE=1.98E-19;FDR=1.63E-13
1	16116671	16116693	+	iso-23-ZQ47NNFDDE; Name=NA; Parent=MI0019244|ath-MIR5645d	1	16116692	16116693	CG;GENE=AT1G16900;PEARSON_COEFFICIENT=-0.32210855;P_VALUE=1.96E-16;FDR=1.47E-11
1	16116671	16116694	+	iso-24-ZQ47NNFD06; Name=NA; Parent=MI0019244|ath-MIR5645d	1	16116691	16116692	CG;GENE=AT1G16900;PEARSON_COEFFICIENT=-0.351140162;P_VALUE=1.98E-19;FDR=1.63E-13
1	16116671	16116694	+	iso-24-ZQ47NNFD06; Name=NA; Parent=MI0019244|ath-MIR5645d	1	16116692	16116693	CG;GENE=AT1G16900;PEARSON_COEFFICIENT=-0.32210855;P_VALUE=1.96E-16;FDR=1.47E-11
1	16116671	16116694	+	iso-24-ZQ47NNFDFQ; Name=NA; Parent=MI0019244|ath-MIR5645d	1	16116691	16116692	CG;GENE=AT1G16900;PEARSON_COEFFICIENT=-0.351140162;P_VALUE=1.98E-19;FDR=1.63E-13
1	16116671	16116694	+	iso-24-ZQ47NNFDFQ; Name=NA; Parent=MI0019244|ath-MIR5645d	1	16116692	16116693	CG;GENE=AT1G16900;PEARSON_COEFFICIENT=-0.32210855;P_VALUE=1.96E-16;FDR=1.47E-11
1	16116671	16116695	+	iso-25-ZQ47NNFDBB; Name=NA; Parent=MI0019244|ath-MIR5645d	1	16116691	16116692	CG;GENE=AT1G16900;PEARSON_COEFFICIENT=-0.351140162;P_VALUE=1.98E-19;FDR=1.63E-13
1	16116671	16116695	+	iso-25-ZQ47NNFDBB; Name=NA; Parent=MI0019244|ath-MIR5645d	1	16116692	16116693	CG;GENE=AT1G16900;PEARSON_COEFFICIENT=-0.32210855;P_VALUE=1.96E-16;FDR=1.47E-11
1	16116674	16116692	+	iso-19-H94YY2E1; Name=NA; Parent=MI0019244|ath-MIR5645d	1	16116691	16116692	CG;GENE=AT1G16900;PEARSON_COEFFICIENT=-0.351140162;P_VALUE=1.98E-19;FDR=1.63E-13
1	16116674	16116692	+	iso-19-H94YY2EF; Name=NA; Parent=MI0019244|ath-MIR5645d	1	16116691	16116692	CG;GENE=AT1G16900;PEARSON_COEFFICIENT=-0.351140162;P_VALUE=1.98E-19;FDR=1.63E-13
1	16116674	16116693	+	iso-20-H94YY20B; Name=NA; Parent=MI0019244|ath-MIR5645d	1	16116691	16116692	CG;GENE=AT1G16900;PEARSON_COEFFICIENT=-0.351140162;P_VALUE=1.98E-19;FDR=1.63E-13
1	16116674	16116693	+	iso-20-H94YY20B; Name=NA; Parent=MI0019244|ath-MIR5645d	1	16116692	16116693	CG;GENE=AT1G16900;PEARSON_COEFFICIENT=-0.32210855;P_VALUE=1.96E-16;FDR=1.47E-11
1	16116674	16116693	+	iso-20-H94YY20N; Name=NA; Parent=MI0019244|ath-MIR5645d	1	16116691	16116692	CG;GENE=AT1G16900;PEARSON_COEFFICIENT=-0.351140162;P_VALUE=1.98E-19;FDR=1.63E-13
1	16116674	16116693	+	iso-20-H94YY20N; Name=NA; Parent=MI0019244|ath-MIR5645d	1	16116692	16116693	CG;GENE=AT1G16900;PEARSON_COEFFICIENT=-0.32210855;P_VALUE=1.96E-16;FDR=1.47E-11
1	16116674	16116694	+	iso-21-H94YY20BB; Name=NA; Parent=MI0019244|ath-MIR5645d	1	16116691	16116692	CG;GENE=AT1G16900;PEARSON_COEFFICIENT=-0.351140162;P_VALUE=1.98E-19;FDR=1.63E-13
1	16116674	16116694	+	iso-21-H94YY20BB; Name=NA; Parent=MI0019244|ath-MIR5645d	1	16116692	16116693	CG;GENE=AT1G16900;PEARSON_COEFFICIENT=-0.32210855;P_VALUE=1.96E-16;FDR=1.47E-11
1	16116674	16116695	+	iso-22-H94YY20BF; Name=NA; Parent=MI0019244|ath-MIR5645d	1	16116691	16116692	CG;GENE=AT1G16900;PEARSON_COEFFICIENT=-0.351140162;P_VALUE=1.98E-19;FDR=1.63E-13
1	16116674	16116695	+	iso-22-H94YY20BF; Name=NA; Parent=MI0019244|ath-MIR5645d	1	16116692	16116693	CG;GENE=AT1G16900;PEARSON_COEFFICIENT=-0.32210855;P_VALUE=1.96E-16;FDR=1.47E-11
1	16116674	16116696	+	iso-23-H94YY20B6; Name=NA; Parent=MI0019244|ath-MIR5645d	1	16116691	16116692	CG;GENE=AT1G16900;PEARSON_COEFFICIENT=-0.351140162;P_VALUE=1.98E-19;FDR=1.63E-13
1	16116674	16116696	+	iso-23-H94YY20B6; Name=NA; Parent=MI0019244|ath-MIR5645d	1	16116692	16116693	CG;GENE=AT1G16900;PEARSON_COEFFICIENT=-0.32210855;P_VALUE=1.96E-16;FDR=1.47E-11
1	16116674	16116697	+	iso-24-H94YY20B06; Name=NA; Parent=MI0019244|ath-MIR5645d	1	16116691	16116692	CG;GENE=AT1G16900;PEARSON_COEFFICIENT=-0.351140162;P_VALUE=1.98E-19;FDR=1.63E-13
1	16116674	16116697	+	iso-24-H94YY20B06; Name=NA; Parent=MI0019244|ath-MIR5645d	1	16116692	16116693	CG;GENE=AT1G16900;PEARSON_COEFFICIENT=-0.32210855;P_VALUE=1.96E-16;FDR=1.47E-11
1	16116674	16116698	+	iso-25-H94YY20BBB; Name=NA; Parent=MI0019244|ath-MIR5645d	1	16116691	16116692	CG;GENE=AT1G16900;PEARSON_COEFFICIENT=-0.351140162;P_VALUE=1.98E-19;FDR=1.63E-13
1	16116674	16116698	+	iso-25-H94YY20BBB; Name=NA; Parent=MI0019244|ath-MIR5645d	1	16116692	16116693	CG;GENE=AT1G16900;PEARSON_COEFFICIENT=-0.32210855;P_VALUE=1.96E-16;FDR=1.47E-11
1	16116674	16116699	+	iso-26-H94YY20BBBB; Name=NA; Parent=MI0019244|ath-MIR5645d	1	16116691	16116692	CG;GENE=AT1G16900;PEARSON_COEFFICIENT=-0.351140162;P_VALUE=1.98E-19;FDR=1.63E-13
1	16116674	16116699	+	iso-26-H94YY20BBBB; Name=NA; Parent=MI0019244|ath-MIR5645d	1	16116692	16116693	CG;GENE=AT1G16900;PEARSON_COEFFICIENT=-0.32210855;P_VALUE=1.96E-16;FDR=1.47E-11
1	16116676	16116697	+	iso-22-47NNFDBDF; Name=NA; Parent=MI0019244|ath-MIR5645d	1	16116691	16116692	CG;GENE=AT1G16900;PEARSON_COEFFICIENT=-0.351140162;P_VALUE=1.98E-19;FDR=1.63E-13
1	16116676	16116697	+	iso-22-47NNFDBDF; Name=NA; Parent=MI0019244|ath-MIR5645d	1	16116692	16116693	CG;GENE=AT1G16900;PEARSON_COEFFICIENT=-0.32210855;P_VALUE=1.96E-16;FDR=1.47E-11
1	16116676	16116698	+	iso-23-47NNFDBD6; Name=NA; Parent=MI0019244|ath-MIR5645d	1	16116691	16116692	CG;GENE=AT1G16900;PEARSON_COEFFICIENT=-0.351140162;P_VALUE=1.98E-19;FDR=1.63E-13
1	16116676	16116698	+	iso-23-47NNFDBD6; Name=NA; Parent=MI0019244|ath-MIR5645d	1	16116692	16116693	CG;GENE=AT1G16900;PEARSON_COEFFICIENT=-0.32210855;P_VALUE=1.96E-16;FDR=1.47E-11
1	16116676	16116698	+	iso-23-47NNFDBD7; Name=NA; Parent=MI0019244|ath-MIR5645d	1	16116691	16116692	CG;GENE=AT1G16900;PEARSON_COEFFICIENT=-0.351140162;P_VALUE=1.98E-19;FDR=1.63E-13
1	16116676	16116698	+	iso-23-47NNFDBD7; Name=NA; Parent=MI0019244|ath-MIR5645d	1	16116692	16116693	CG;GENE=AT1G16900;PEARSON_COEFFICIENT=-0.32210855;P_VALUE=1.96E-16;FDR=1.47E-11
1	16116676	16116698	+	iso-23-47NNFDBDR; Name=NA; Parent=MI0019244|ath-MIR5645d	1	16116691	16116692	CG;GENE=AT1G16900;PEARSON_COEFFICIENT=-0.351140162;P_VALUE=1.98E-19;FDR=1.63E-13
1	16116676	16116698	+	iso-23-47NNFDBDR; Name=NA; Parent=MI0019244|ath-MIR5645d	1	16116692	16116693	CG;GENE=AT1G16900;PEARSON_COEFFICIENT=-0.32210855;P_VALUE=1.96E-16;FDR=1.47E-11
1	16116676	16116698	+	iso-23-47NNFDBDS; Name=NA; Parent=MI0019244|ath-MIR5645d	1	16116691	16116692	CG;GENE=AT1G16900;PEARSON_COEFFICIENT=-0.351140162;P_VALUE=1.98E-19;FDR=1.63E-13
1	16116676	16116698	+	iso-23-47NNFDBDS; Name=NA; Parent=MI0019244|ath-MIR5645d	1	16116692	16116693	CG;GENE=AT1G16900;PEARSON_COEFFICIENT=-0.32210855;P_VALUE=1.96E-16;FDR=1.47E-11
1	16116680	16116698	+	iso-19-WWVB2BFR; Name=NA; Parent=MI0019244|ath-MIR5645d	1	16116691	16116692	CG;GENE=AT1G16900;PEARSON_COEFFICIENT=-0.351140162;P_VALUE=1.98E-19;FDR=1.63E-13
1	16116680	16116698	+	iso-19-WWVB2BFR; Name=NA; Parent=MI0019244|ath-MIR5645d	1	16116692	16116693	CG;GENE=AT1G16900;PEARSON_COEFFICIENT=-0.32210855;P_VALUE=1.96E-16;FDR=1.47E-11
1	16116680	16116699	+	iso-20-WWVB2B21; Name=NA; Parent=MI0019244|ath-MIR5645d	1	16116691	16116692	CG;GENE=AT1G16900;PEARSON_COEFFICIENT=-0.351140162;P_VALUE=1.98E-19;FDR=1.63E-13
1	16116680	16116699	+	iso-20-WWVB2B21; Name=NA; Parent=MI0019244|ath-MIR5645d	1	16116692	16116693	CG;GENE=AT1G16900;PEARSON_COEFFICIENT=-0.32210855;P_VALUE=1.96E-16;FDR=1.47E-11
1	16116680	16116699	+	iso-20-WWVB2B2F; Name=NA; Parent=MI0019244|ath-MIR5645d	1	16116691	16116692	CG;GENE=AT1G16900;PEARSON_COEFFICIENT=-0.351140162;P_VALUE=1.98E-19;FDR=1.63E-13
1	16116680	16116699	+	iso-20-WWVB2B2F; Name=NA; Parent=MI0019244|ath-MIR5645d	1	16116692	16116693	CG;GENE=AT1G16900;PEARSON_COEFFICIENT=-0.32210855;P_VALUE=1.96E-16;FDR=1.47E-11
1	16116680	16116699	+	iso-20-WWVB2B2H; Name=NA; Parent=MI0019244|ath-MIR5645d	1	16116691	16116692	CG;GENE=AT1G16900;PEARSON_COEFFICIENT=-0.351140162;P_VALUE=1.98E-19;FDR=1.63E-13
1	16116680	16116699	+	iso-20-WWVB2B2H; Name=NA; Parent=MI0019244|ath-MIR5645d	1	16116692	16116693	CG;GENE=AT1G16900;PEARSON_COEFFICIENT=-0.32210855;P_VALUE=1.96E-16;FDR=1.47E-11
1	16116680	16116699	+	iso-20-WWVB2B2I; Name=NA; Parent=MI0019244|ath-MIR5645d	1	16116691	16116692	CG;GENE=AT1G16900;PEARSON_COEFFICIENT=-0.351140162;P_VALUE=1.98E-19;FDR=1.63E-13
1	16116680	16116699	+	iso-20-WWVB2B2I; Name=NA; Parent=MI0019244|ath-MIR5645d	1	16116692	16116693	CG;GENE=AT1G16900;PEARSON_COEFFICIENT=-0.32210855;P_VALUE=1.96E-16;FDR=1.47E-11
1	16116680	16116700	+	iso-21-WWVB2B2H0; Name=NA; Parent=MI0019244|ath-MIR5645d	1	16116691	16116692	CG;GENE=AT1G16900;PEARSON_COEFFICIENT=-0.351140162;P_VALUE=1.98E-19;FDR=1.63E-13
1	16116680	16116700	+	iso-21-WWVB2B2H0; Name=NA; Parent=MI0019244|ath-MIR5645d	1	16116692	16116693	CG;GENE=AT1G16900;PEARSON_COEFFICIENT=-0.32210855;P_VALUE=1.96E-16;FDR=1.47E-11
1	16116680	16116700	+	iso-21-WWVB2B2IE; Name=NA; Parent=MI0019244|ath-MIR5645d	1	16116691	16116692	CG;GENE=AT1G16900;PEARSON_COEFFICIENT=-0.351140162;P_VALUE=1.98E-19;FDR=1.63E-13
1	16116680	16116700	+	iso-21-WWVB2B2IE; Name=NA; Parent=MI0019244|ath-MIR5645d	1	16116692	16116693	CG;GENE=AT1G16900;PEARSON_COEFFICIENT=-0.32210855;P_VALUE=1.96E-16;FDR=1.47E-11
1	16116680	16116702	+	iso-23-WWVB2B2I0Q; Name=NA; Parent=MI0019244|ath-MIR5645d	1	16116691	16116692	CG;GENE=AT1G16900;PEARSON_COEFFICIENT=-0.351140162;P_VALUE=1.98E-19;FDR=1.63E-13
1	16116680	16116702	+	iso-23-WWVB2B2I0Q; Name=NA; Parent=MI0019244|ath-MIR5645d	1	16116692	16116693	CG;GENE=AT1G16900;PEARSON_COEFFICIENT=-0.32210855;P_VALUE=1.96E-16;FDR=1.47E-11
1	16116681	16116703	+	iso-23-NNFDBDBW0N; Name=NA; Parent=MI0019244|ath-MIR5645d	1	16116691	16116692	CG;GENE=AT1G16900;PEARSON_COEFFICIENT=-0.351140162;P_VALUE=1.98E-19;FDR=1.63E-13
1	16116681	16116703	+	iso-23-NNFDBDBW0N; Name=NA; Parent=MI0019244|ath-MIR5645d	1	16116692	16116693	CG;GENE=AT1G16900;PEARSON_COEFFICIENT=-0.32210855;P_VALUE=1.96E-16;FDR=1.47E-11
1	16116681	16116704	+	iso-24-NNFDBDBWKB; Name=NA; Parent=MI0019244|ath-MIR5645d	1	16116691	16116692	CG;GENE=AT1G16900;PEARSON_COEFFICIENT=-0.351140162;P_VALUE=1.98E-19;FDR=1.63E-13
1	16116681	16116704	+	iso-24-NNFDBDBWKB; Name=NA; Parent=MI0019244|ath-MIR5645d	1	16116692	16116693	CG;GENE=AT1G16900;PEARSON_COEFFICIENT=-0.32210855;P_VALUE=1.96E-16;FDR=1.47E-11
1	16116681	16116704	+	iso-24-NNFDBDBWKD; Name=NA; Parent=MI0019244|ath-MIR5645d	1	16116691	16116692	CG;GENE=AT1G16900;PEARSON_COEFFICIENT=-0.351140162;P_VALUE=1.98E-19;FDR=1.63E-13
1	16116681	16116704	+	iso-24-NNFDBDBWKD; Name=NA; Parent=MI0019244|ath-MIR5645d	1	16116692	16116693	CG;GENE=AT1G16900;PEARSON_COEFFICIENT=-0.32210855;P_VALUE=1.96E-16;FDR=1.47E-11
1	16116681	16116704	+	iso-24-NNFDBDBWKE; Name=NA; Parent=MI0019244|ath-MIR5645d	1	16116691	16116692	CG;GENE=AT1G16900;PEARSON_COEFFICIENT=-0.351140162;P_VALUE=1.98E-19;FDR=1.63E-13
1	16116681	16116704	+	iso-24-NNFDBDBWKE; Name=NA; Parent=MI0019244|ath-MIR5645d	1	16116692	16116693	CG;GENE=AT1G16900;PEARSON_COEFFICIENT=-0.32210855;P_VALUE=1.96E-16;FDR=1.47E-11
1	16116681	16116705	+	iso-25-NNFDBDBW9Z; Name=NA; Parent=MI0019244|ath-MIR5645d	1	16116691	16116692	CG;GENE=AT1G16900;PEARSON_COEFFICIENT=-0.351140162;P_VALUE=1.98E-19;FDR=1.63E-13
1	16116681	16116705	+	iso-25-NNFDBDBW9Z; Name=NA; Parent=MI0019244|ath-MIR5645d	1	16116692	16116693	CG;GENE=AT1G16900;PEARSON_COEFFICIENT=-0.32210855;P_VALUE=1.96E-16;FDR=1.47E-11
1	16116681	16116706	+	iso-26-NNFDBDBW9ZE; Name=NA; Parent=MI0019244|ath-MIR5645d	1	16116691	16116692	CG;GENE=AT1G16900;PEARSON_COEFFICIENT=-0.351140162;P_VALUE=1.98E-19;FDR=1.63E-13
1	16116681	16116706	+	iso-26-NNFDBDBW9ZE; Name=NA; Parent=MI0019244|ath-MIR5645d	1	16116692	16116693	CG;GENE=AT1G16900;PEARSON_COEFFICIENT=-0.32210855;P_VALUE=1.96E-16;FDR=1.47E-11
1	16116686	16116706	+	iso-21-FDBDBW9Z0; Name=NA; Parent=MI0019244|ath-MIR5645d	1	16116691	16116692	CG;GENE=AT1G16900;PEARSON_COEFFICIENT=-0.351140162;P_VALUE=1.98E-19;FDR=1.63E-13
1	16116686	16116706	+	iso-21-FDBDBW9Z0; Name=NA; Parent=MI0019244|ath-MIR5645d	1	16116692	16116693	CG;GENE=AT1G16900;PEARSON_COEFFICIENT=-0.32210855;P_VALUE=1.96E-16;FDR=1.47E-11
1	16116686	16116706	+	iso-21-FDBDBW9ZB; Name=NA; Parent=MI0019244|ath-MIR5645d	1	16116691	16116692	CG;GENE=AT1G16900;PEARSON_COEFFICIENT=-0.351140162;P_VALUE=1.98E-19;FDR=1.63E-13
1	16116686	16116706	+	iso-21-FDBDBW9ZB; Name=NA; Parent=MI0019244|ath-MIR5645d	1	16116692	16116693	CG;GENE=AT1G16900;PEARSON_COEFFICIENT=-0.32210855;P_VALUE=1.96E-16;FDR=1.47E-11
1	16116686	16116706	+	iso-21-FDBDBW9ZE; Name=NA; Parent=MI0019244|ath-MIR5645d	1	16116691	16116692	CG;GENE=AT1G16900;PEARSON_COEFFICIENT=-0.351140162;P_VALUE=1.98E-19;FDR=1.63E-13
1	16116686	16116706	+	iso-21-FDBDBW9ZE; Name=NA; Parent=MI0019244|ath-MIR5645d	1	16116692	16116693	CG;GENE=AT1G16900;PEARSON_COEFFICIENT=-0.32210855;P_VALUE=1.96E-16;FDR=1.47E-11
1	16116686	16116709	+	iso-24-FDBDBW9ZFP; Name=NA; Parent=MI0019244|ath-MIR5645d	1	16116691	16116692	CG;GENE=AT1G16900;PEARSON_COEFFICIENT=-0.351140162;P_VALUE=1.98E-19;FDR=1.63E-13
1	16116686	16116709	+	iso-24-FDBDBW9ZFP; Name=NA; Parent=MI0019244|ath-MIR5645d	1	16116692	16116693	CG;GENE=AT1G16900;PEARSON_COEFFICIENT=-0.32210855;P_VALUE=1.96E-16;FDR=1.47E-11
1	16116686	16116709	+	iso-24-FDBDBW9ZFP; Name=NA; Parent=MI0019244|ath-MIR5645d	1	16116708	16116709	CG;GENE=AT1G16900;PEARSON_COEFFICIENT=-0.318231209;P_VALUE=4.66E-16;FDR=2.95E-11
1	16116692	16116711	+	iso-20-BFEN7XZB; Name=NA; Parent=MI0019244|ath-MIR5645d	1	16116691	16116692	CG;GENE=AT1G16900;PEARSON_COEFFICIENT=-0.351140162;P_VALUE=1.98E-19;FDR=1.63E-13
1	16116692	16116711	+	iso-20-BFEN7XZB; Name=NA; Parent=MI0019244|ath-MIR5645d	1	16116692	16116693	CG;GENE=AT1G16900;PEARSON_COEFFICIENT=-0.32210855;P_VALUE=1.96E-16;FDR=1.47E-11
1	16116692	16116711	+	iso-20-BFEN7XZB; Name=NA; Parent=MI0019244|ath-MIR5645d	1	16116708	16116709	CG;GENE=AT1G16900;PEARSON_COEFFICIENT=-0.318231209;P_VALUE=4.66E-16;FDR=2.95E-11
1	16116692	16116712	+	iso-21-BFEN7XZF0; Name=NA; Parent=MI0019244|ath-MIR5645d	1	16116691	16116692	CG;GENE=AT1G16900;PEARSON_COEFFICIENT=-0.351140162;P_VALUE=1.98E-19;FDR=1.63E-13
1	16116692	16116712	+	iso-21-BFEN7XZF0; Name=NA; Parent=MI0019244|ath-MIR5645d	1	16116692	16116693	CG;GENE=AT1G16900;PEARSON_COEFFICIENT=-0.32210855;P_VALUE=1.96E-16;FDR=1.47E-11
1	16116692	16116712	+	iso-21-BFEN7XZF0; Name=NA; Parent=MI0019244|ath-MIR5645d	1	16116708	16116709	CG;GENE=AT1G16900;PEARSON_COEFFICIENT=-0.318231209;P_VALUE=4.66E-16;FDR=2.95E-11
1	16116692	16116713	+	iso-22-BFEN7XZFM; Name=NA; Parent=MI0019244|ath-MIR5645d	1	16116691	16116692	CG;GENE=AT1G16900;PEARSON_COEFFICIENT=-0.351140162;P_VALUE=1.98E-19;FDR=1.63E-13
1	16116692	16116713	+	iso-22-BFEN7XZFM; Name=NA; Parent=MI0019244|ath-MIR5645d	1	16116692	16116693	CG;GENE=AT1G16900;PEARSON_COEFFICIENT=-0.32210855;P_VALUE=1.96E-16;FDR=1.47E-11
1	16116692	16116713	+	iso-22-BFEN7XZFM; Name=NA; Parent=MI0019244|ath-MIR5645d	1	16116708	16116709	CG;GENE=AT1G16900;PEARSON_COEFFICIENT=-0.318231209;P_VALUE=4.66E-16;FDR=2.95E-11
1	16116698	16116719	+	iso-22-MYZQXP4WQ; Name=NA; Parent=MI0019244|ath-MIR5645d	1	16116708	16116709	CG;GENE=AT1G16900;PEARSON_COEFFICIENT=-0.318231209;P_VALUE=4.66E-16;FDR=2.95E-11
1	16116698	16116720	+	iso-23-MYZQXP4W0O; Name=NA; Parent=MI0019244|ath-MIR5645d	1	16116708	16116709	CG;GENE=AT1G16900;PEARSON_COEFFICIENT=-0.318231209;P_VALUE=4.66E-16;FDR=2.95E-11
1	16116699	16116717	+	iso-19-7WYNPJJN; Name=NA; Parent=MI0019244|ath-MIR5645d	1	16116708	16116709	CG;GENE=AT1G16900;PEARSON_COEFFICIENT=-0.318231209;P_VALUE=4.66E-16;FDR=2.95E-11
1	16116699	16116718	+	iso-20-7WYNPJWN; Name=NA; Parent=MI0019244|ath-MIR5645d	1	16116708	16116709	CG;GENE=AT1G16900;PEARSON_COEFFICIENT=-0.318231209;P_VALUE=4.66E-16;FDR=2.95E-11
1	16116704	16116726	+	iso-23-YNPJWNY90I; Name=NA; Parent=MI0019244|ath-MIR5645d	1	16116708	16116709	CG;GENE=AT1G16900;PEARSON_COEFFICIENT=-0.318231209;P_VALUE=4.66E-16;FDR=2.95E-11
1	16116704	16116727	+	iso-24-YNPJWNY9JE; Name=NA; Parent=MI0019244|ath-MIR5645d	1	16116708	16116709	CG;GENE=AT1G16900;PEARSON_COEFFICIENT=-0.318231209;P_VALUE=4.66E-16;FDR=2.95E-11
1	16116706	16116725	+	iso-20-IVF97Z4X; Name=NA; Parent=MI0019244|ath-MIR5645d	1	16116708	16116709	CG;GENE=AT1G16900;PEARSON_COEFFICIENT=-0.318231209;P_VALUE=4.66E-16;FDR=2.95E-11
1	16116706	16116726	+	iso-21-IVF97Z4XB; Name=NA; Parent=MI0019244|ath-MIR5645d	1	16116708	16116709	CG;GENE=AT1G16900;PEARSON_COEFFICIENT=-0.318231209;P_VALUE=4.66E-16;FDR=2.95E-11
1	16116706	16116726	+	iso-21-IVF97Z4XD; Name=NA; Parent=MI0019244|ath-MIR5645d	1	16116708	16116709	CG;GENE=AT1G16900;PEARSON_COEFFICIENT=-0.318231209;P_VALUE=4.66E-16;FDR=2.95E-11
1	16116706	16116726	+	iso-21-IVF97Z4XE; Name=NA; Parent=MI0019244|ath-MIR5645d	1	16116708	16116709	CG;GENE=AT1G16900;PEARSON_COEFFICIENT=-0.318231209;P_VALUE=4.66E-16;FDR=2.95E-11
1	16116706	16116727	+	iso-22-IVF97Z4XQ; Name=NA; Parent=MI0019244|ath-MIR5645d	1	16116708	16116709	CG;GENE=AT1G16900;PEARSON_COEFFICIENT=-0.318231209;P_VALUE=4.66E-16;FDR=2.95E-11
1	16116734	16116757	+	iso-24-DZB1YBYR06; Name=NA; Parent=MI0019244|ath-MIR5645d	1	16116751	16116752	CG;GENE=AT1G16900;PEARSON_COEFFICIENT=-0.326494651;P_VALUE=7.25E-17;FDR=7.45E-12
1	16116734	16116757	+	iso-24-DZB1YBYR06; Name=NA; Parent=MI0019244|ath-MIR5645d	1	16116751	16116752	CG;GENE=AT5G10400;PEARSON_COEFFICIENT=0.300054794;P_VALUE=2.30E-14;FDR=1.45E-09
1	16116734	16116757	+	iso-24-DZB1YBYR07; Name=NA; Parent=MI0019244|ath-MIR5645d	1	16116751	16116752	CG;GENE=AT1G16900;PEARSON_COEFFICIENT=-0.326494651;P_VALUE=7.25E-17;FDR=7.45E-12
1	16116734	16116757	+	iso-24-DZB1YBYR07; Name=NA; Parent=MI0019244|ath-MIR5645d	1	16116751	16116752	CG;GENE=AT5G10400;PEARSON_COEFFICIENT=0.300054794;P_VALUE=2.30E-14;FDR=1.45E-09
1	16116737	16116755	+	iso-19-YB3XD91F; Name=NA; Parent=MI0019244|ath-MIR5645d	1	16116751	16116752	CG;GENE=AT1G16900;PEARSON_COEFFICIENT=-0.326494651;P_VALUE=7.25E-17;FDR=7.45E-12
1	16116737	16116755	+	iso-19-YB3XD91F; Name=NA; Parent=MI0019244|ath-MIR5645d	1	16116751	16116752	CG;GENE=AT5G10400;PEARSON_COEFFICIENT=0.300054794;P_VALUE=2.30E-14;FDR=1.45E-09
1	16116742	16116764	+	iso-23-3XD9KBWE0O; Name=NA; Parent=MI0019244|ath-MIR5645d	1	16116751	16116752	CG;GENE=AT1G16900;PEARSON_COEFFICIENT=-0.326494651;P_VALUE=7.25E-17;FDR=7.45E-12
1	16116742	16116764	+	iso-23-3XD9KBWE0O; Name=NA; Parent=MI0019244|ath-MIR5645d	1	16116751	16116752	CG;GENE=AT5G10400;PEARSON_COEFFICIENT=0.300054794;P_VALUE=2.30E-14;FDR=1.45E-09
1	16116742	16116764	+	iso-23-3XD9KBWE0Q; Name=NA; Parent=MI0019244|ath-MIR5645d	1	16116751	16116752	CG;GENE=AT1G16900;PEARSON_COEFFICIENT=-0.326494651;P_VALUE=7.25E-17;FDR=7.45E-12
1	16116742	16116764	+	iso-23-3XD9KBWE0Q; Name=NA; Parent=MI0019244|ath-MIR5645d	1	16116751	16116752	CG;GENE=AT5G10400;PEARSON_COEFFICIENT=0.300054794;P_VALUE=2.30E-14;FDR=1.45E-09
1	16116746	16116767	+	iso-22-BNKOHUZXQ; Name=NA; Parent=MI0019244|ath-MIR5645d	1	16116751	16116752	CG;GENE=AT1G16900;PEARSON_COEFFICIENT=-0.326494651;P_VALUE=7.25E-17;FDR=7.45E-12
1	16116746	16116767	+	iso-22-BNKOHUZXQ; Name=NA; Parent=MI0019244|ath-MIR5645d	1	16116751	16116752	CG;GENE=AT5G10400;PEARSON_COEFFICIENT=0.300054794;P_VALUE=2.30E-14;FDR=1.45E-09
1	16116746	16116767	+	iso-22-BNKOHUZXQ; Name=NA; Parent=MI0019244|ath-MIR5645d	1	16116766	16116767	CG;GENE=AT1G16900;PEARSON_COEFFICIENT=-0.317660376;P_VALUE=5.29E-16;FDR=3.11E-11
1	16116746	16116767	+	iso-22-BNKOHUZXQ; Name=NA; Parent=MI0019244|ath-MIR5645d	1	16116766	16116767	CG;GENE=AT5G10400;PEARSON_COEFFICIENT=0.302232057;P_VALUE=1.46E-14;FDR=1.09E-09
1	16116750	16116772	+	iso-23-86DSIZIQDP; Name=NA; Parent=MI0019244|ath-MIR5645d	1	16116751	16116752	CG;GENE=AT1G16900;PEARSON_COEFFICIENT=-0.326494651;P_VALUE=7.25E-17;FDR=7.45E-12
1	16116750	16116772	+	iso-23-86DSIZIQDP; Name=NA; Parent=MI0019244|ath-MIR5645d	1	16116751	16116752	CG;GENE=AT5G10400;PEARSON_COEFFICIENT=0.300054794;P_VALUE=2.30E-14;FDR=1.45E-09
1	16116750	16116772	+	iso-23-86DSIZIQDP; Name=NA; Parent=MI0019244|ath-MIR5645d	1	16116766	16116767	CG;GENE=AT1G16900;PEARSON_COEFFICIENT=-0.317660376;P_VALUE=5.29E-16;FDR=3.11E-11
1	16116750	16116772	+	iso-23-86DSIZIQDP; Name=NA; Parent=MI0019244|ath-MIR5645d	1	16116766	16116767	CG;GENE=AT5G10400;PEARSON_COEFFICIENT=0.302232057;P_VALUE=1.46E-14;FDR=1.09E-09
1	16116750	16116773	+	iso-24-86DSIZIQHL; Name=NA; Parent=MI0019244|ath-MIR5645d	1	16116751	16116752	CG;GENE=AT1G16900;PEARSON_COEFFICIENT=-0.326494651;P_VALUE=7.25E-17;FDR=7.45E-12
1	16116750	16116773	+	iso-24-86DSIZIQHL; Name=NA; Parent=MI0019244|ath-MIR5645d	1	16116751	16116752	CG;GENE=AT5G10400;PEARSON_COEFFICIENT=0.300054794;P_VALUE=2.30E-14;FDR=1.45E-09
1	16116750	16116773	+	iso-24-86DSIZIQHL; Name=NA; Parent=MI0019244|ath-MIR5645d	1	16116766	16116767	CG;GENE=AT1G16900;PEARSON_COEFFICIENT=-0.317660376;P_VALUE=5.29E-16;FDR=3.11E-11
1	16116750	16116773	+	iso-24-86DSIZIQHL; Name=NA; Parent=MI0019244|ath-MIR5645d	1	16116766	16116767	CG;GENE=AT5G10400;PEARSON_COEFFICIENT=0.302232057;P_VALUE=1.46E-14;FDR=1.09E-09
1	16116750	16116773	+	iso-24-86DSIZIQHM; Name=NA; Parent=MI0019244|ath-MIR5645d	1	16116751	16116752	CG;GENE=AT1G16900;PEARSON_COEFFICIENT=-0.326494651;P_VALUE=7.25E-17;FDR=7.45E-12
1	16116750	16116773	+	iso-24-86DSIZIQHM; Name=NA; Parent=MI0019244|ath-MIR5645d	1	16116751	16116752	CG;GENE=AT5G10400;PEARSON_COEFFICIENT=0.300054794;P_VALUE=2.30E-14;FDR=1.45E-09
1	16116750	16116773	+	iso-24-86DSIZIQHM; Name=NA; Parent=MI0019244|ath-MIR5645d	1	16116766	16116767	CG;GENE=AT1G16900;PEARSON_COEFFICIENT=-0.317660376;P_VALUE=5.29E-16;FDR=3.11E-11
1	16116750	16116773	+	iso-24-86DSIZIQHM; Name=NA; Parent=MI0019244|ath-MIR5645d	1	16116766	16116767	CG;GENE=AT5G10400;PEARSON_COEFFICIENT=0.302232057;P_VALUE=1.46E-14;FDR=1.09E-09
1	16116750	16116773	+	iso-24-86DSIZIQHN; Name=NA; Parent=MI0019244|ath-MIR5645d	1	16116751	16116752	CG;GENE=AT1G16900;PEARSON_COEFFICIENT=-0.326494651;P_VALUE=7.25E-17;FDR=7.45E-12
1	16116750	16116773	+	iso-24-86DSIZIQHN; Name=NA; Parent=MI0019244|ath-MIR5645d	1	16116751	16116752	CG;GENE=AT5G10400;PEARSON_COEFFICIENT=0.300054794;P_VALUE=2.30E-14;FDR=1.45E-09
1	16116750	16116773	+	iso-24-86DSIZIQHN; Name=NA; Parent=MI0019244|ath-MIR5645d	1	16116766	16116767	CG;GENE=AT1G16900;PEARSON_COEFFICIENT=-0.317660376;P_VALUE=5.29E-16;FDR=3.11E-11
1	16116750	16116773	+	iso-24-86DSIZIQHN; Name=NA; Parent=MI0019244|ath-MIR5645d	1	16116766	16116767	CG;GENE=AT5G10400;PEARSON_COEFFICIENT=0.302232057;P_VALUE=1.46E-14;FDR=1.09E-09
1	16116755	16116775	+	iso-21-DSIZIQNHB; Name=NA; Parent=MI0019244|ath-MIR5645d	1	16116766	16116767	CG;GENE=AT1G16900;PEARSON_COEFFICIENT=-0.317660376;P_VALUE=5.29E-16;FDR=3.11E-11
1	16116755	16116775	+	iso-21-DSIZIQNHB; Name=NA; Parent=MI0019244|ath-MIR5645d	1	16116766	16116767	CG;GENE=AT5G10400;PEARSON_COEFFICIENT=0.302232057;P_VALUE=1.46E-14;FDR=1.09E-09
1	16116755	16116776	+	iso-22-DSIZIQNHI; Name=NA; Parent=MI0019244|ath-MIR5645d	1	16116766	16116767	CG;GENE=AT1G16900;PEARSON_COEFFICIENT=-0.317660376;P_VALUE=5.29E-16;FDR=3.11E-11
1	16116755	16116776	+	iso-22-DSIZIQNHI; Name=NA; Parent=MI0019244|ath-MIR5645d	1	16116766	16116767	CG;GENE=AT5G10400;PEARSON_COEFFICIENT=0.302232057;P_VALUE=1.46E-14;FDR=1.09E-09
1	16116755	16116777	+	iso-23-DSIZIQNHDE; Name=NA; Parent=MI0019244|ath-MIR5645d	1	16116766	16116767	CG;GENE=AT1G16900;PEARSON_COEFFICIENT=-0.317660376;P_VALUE=5.29E-16;FDR=3.11E-11
1	16116755	16116777	+	iso-23-DSIZIQNHDE; Name=NA; Parent=MI0019244|ath-MIR5645d	1	16116766	16116767	CG;GENE=AT5G10400;PEARSON_COEFFICIENT=0.302232057;P_VALUE=1.46E-14;FDR=1.09E-09
1	16116755	16116778	+	iso-24-DSIZIQNHFQ; Name=NA; Parent=MI0019244|ath-MIR5645d	1	16116766	16116767	CG;GENE=AT1G16900;PEARSON_COEFFICIENT=-0.317660376;P_VALUE=5.29E-16;FDR=3.11E-11
1	16116755	16116778	+	iso-24-DSIZIQNHFQ; Name=NA; Parent=MI0019244|ath-MIR5645d	1	16116766	16116767	CG;GENE=AT5G10400;PEARSON_COEFFICIENT=0.302232057;P_VALUE=1.46E-14;FDR=1.09E-09
1	16116755	16116779	+	iso-25-DSIZIQNHIZ; Name=NA; Parent=MI0019244|ath-MIR5645d	1	16116766	16116767	CG;GENE=AT1G16900;PEARSON_COEFFICIENT=-0.317660376;P_VALUE=5.29E-16;FDR=3.11E-11
1	16116755	16116779	+	iso-25-DSIZIQNHIZ; Name=NA; Parent=MI0019244|ath-MIR5645d	1	16116766	16116767	CG;GENE=AT5G10400;PEARSON_COEFFICIENT=0.302232057;P_VALUE=1.46E-14;FDR=1.09E-09
1	16116756	16116775	+	iso-20-HUZXYMXU; Name=NA; Parent=MI0019244|ath-MIR5645d	1	16116766	16116767	CG;GENE=AT1G16900;PEARSON_COEFFICIENT=-0.317660376;P_VALUE=5.29E-16;FDR=3.11E-11
1	16116756	16116775	+	iso-20-HUZXYMXU; Name=NA; Parent=MI0019244|ath-MIR5645d	1	16116766	16116767	CG;GENE=AT5G10400;PEARSON_COEFFICIENT=0.302232057;P_VALUE=1.46E-14;FDR=1.09E-09
1	16116758	16116781	+	iso-24-LNYNHYLNKL; Name=NA; Parent=MI0019244|ath-MIR5645d	1	16116766	16116767	CG;GENE=AT1G16900;PEARSON_COEFFICIENT=-0.317660376;P_VALUE=5.29E-16;FDR=3.11E-11
1	16116758	16116781	+	iso-24-LNYNHYLNKL; Name=NA; Parent=MI0019244|ath-MIR5645d	1	16116766	16116767	CG;GENE=AT5G10400;PEARSON_COEFFICIENT=0.302232057;P_VALUE=1.46E-14;FDR=1.09E-09
1	16116764	16116781	+	iso-18-VXWV5Z0L; Name=NA; Parent=MI0019244|ath-MIR5645d	1	16116766	16116767	CG;GENE=AT1G16900;PEARSON_COEFFICIENT=-0.317660376;P_VALUE=5.29E-16;FDR=3.11E-11
1	16116764	16116781	+	iso-18-VXWV5Z0L; Name=NA; Parent=MI0019244|ath-MIR5645d	1	16116766	16116767	CG;GENE=AT5G10400;PEARSON_COEFFICIENT=0.302232057;P_VALUE=1.46E-14;FDR=1.09E-09
1	16116764	16116782	+	iso-19-VXWV5ZJ6; Name=NA; Parent=MI0019244|ath-MIR5645d	1	16116766	16116767	CG;GENE=AT1G16900;PEARSON_COEFFICIENT=-0.317660376;P_VALUE=5.29E-16;FDR=3.11E-11
1	16116764	16116782	+	iso-19-VXWV5ZJ6; Name=NA; Parent=MI0019244|ath-MIR5645d	1	16116766	16116767	CG;GENE=AT5G10400;PEARSON_COEFFICIENT=0.302232057;P_VALUE=1.46E-14;FDR=1.09E-09
1	16116764	16116782	+	iso-19-VXWV5ZJS; Name=NA; Parent=MI0019244|ath-MIR5645d	1	16116766	16116767	CG;GENE=AT1G16900;PEARSON_COEFFICIENT=-0.317660376;P_VALUE=5.29E-16;FDR=3.11E-11
1	16116764	16116782	+	iso-19-VXWV5ZJS; Name=NA; Parent=MI0019244|ath-MIR5645d	1	16116766	16116767	CG;GENE=AT5G10400;PEARSON_COEFFICIENT=0.302232057;P_VALUE=1.46E-14;FDR=1.09E-09
1	16116764	16116783	+	iso-20-VXWV5ZXK; Name=NA; Parent=MI0019244|ath-MIR5645d	1	16116766	16116767	CG;GENE=AT1G16900;PEARSON_COEFFICIENT=-0.317660376;P_VALUE=5.29E-16;FDR=3.11E-11
1	16116764	16116783	+	iso-20-VXWV5ZXK; Name=NA; Parent=MI0019244|ath-MIR5645d	1	16116766	16116767	CG;GENE=AT5G10400;PEARSON_COEFFICIENT=0.302232057;P_VALUE=1.46E-14;FDR=1.09E-09
1	16116764	16116785	+	iso-22-VXWV5ZXK5; Name=NA; Parent=MI0019244|ath-MIR5645d	1	16116766	16116767	CG;GENE=AT1G16900;PEARSON_COEFFICIENT=-0.317660376;P_VALUE=5.29E-16;FDR=3.11E-11
1	16116764	16116785	+	iso-22-VXWV5ZXK5; Name=NA; Parent=MI0019244|ath-MIR5645d	1	16116766	16116767	CG;GENE=AT5G10400;PEARSON_COEFFICIENT=0.302232057;P_VALUE=1.46E-14;FDR=1.09E-09
1	16116764	16116786	+	iso-23-VXWV5ZXK02; Name=NA; Parent=MI0019244|ath-MIR5645d	1	16116766	16116767	CG;GENE=AT1G16900;PEARSON_COEFFICIENT=-0.317660376;P_VALUE=5.29E-16;FDR=3.11E-11
1	16116764	16116786	+	iso-23-VXWV5ZXK02; Name=NA; Parent=MI0019244|ath-MIR5645d	1	16116766	16116767	CG;GENE=AT5G10400;PEARSON_COEFFICIENT=0.302232057;P_VALUE=1.46E-14;FDR=1.09E-09
1	16116764	16116786	+	iso-23-VXWV5ZXK03; Name=NA; Parent=MI0019244|ath-MIR5645d	1	16116766	16116767	CG;GENE=AT1G16900;PEARSON_COEFFICIENT=-0.317660376;P_VALUE=5.29E-16;FDR=3.11E-11
1	16116764	16116786	+	iso-23-VXWV5ZXK03; Name=NA; Parent=MI0019244|ath-MIR5645d	1	16116766	16116767	CG;GENE=AT5G10400;PEARSON_COEFFICIENT=0.302232057;P_VALUE=1.46E-14;FDR=1.09E-09
1	16116764	16116786	+	iso-23-VXWV5ZXK0J; Name=NA; Parent=MI0019244|ath-MIR5645d	1	16116766	16116767	CG;GENE=AT1G16900;PEARSON_COEFFICIENT=-0.317660376;P_VALUE=5.29E-16;FDR=3.11E-11
1	16116764	16116786	+	iso-23-VXWV5ZXK0J; Name=NA; Parent=MI0019244|ath-MIR5645d	1	16116766	16116767	CG;GENE=AT5G10400;PEARSON_COEFFICIENT=0.302232057;P_VALUE=1.46E-14;FDR=1.09E-09
1	16116764	16116786	+	iso-23-VXWV5ZXK0K; Name=NA; Parent=MI0019244|ath-MIR5645d	1	16116766	16116767	CG;GENE=AT1G16900;PEARSON_COEFFICIENT=-0.317660376;P_VALUE=5.29E-16;FDR=3.11E-11
1	16116764	16116786	+	iso-23-VXWV5ZXK0K; Name=NA; Parent=MI0019244|ath-MIR5645d	1	16116766	16116767	CG;GENE=AT5G10400;PEARSON_COEFFICIENT=0.302232057;P_VALUE=1.46E-14;FDR=1.09E-09
1	16116764	16116787	+	iso-24-VXWV5ZXKJF; Name=NA; Parent=MI0019244|ath-MIR5645d	1	16116766	16116767	CG;GENE=AT1G16900;PEARSON_COEFFICIENT=-0.317660376;P_VALUE=5.29E-16;FDR=3.11E-11
1	16116764	16116787	+	iso-24-VXWV5ZXKJF; Name=NA; Parent=MI0019244|ath-MIR5645d	1	16116766	16116767	CG;GENE=AT5G10400;PEARSON_COEFFICIENT=0.302232057;P_VALUE=1.46E-14;FDR=1.09E-09
1	16116764	16116787	+	iso-24-VXWV5ZXKJQ; Name=NA; Parent=MI0019244|ath-MIR5645d	1	16116766	16116767	CG;GENE=AT1G16900;PEARSON_COEFFICIENT=-0.317660376;P_VALUE=5.29E-16;FDR=3.11E-11
1	16116764	16116787	+	iso-24-VXWV5ZXKJQ; Name=NA; Parent=MI0019244|ath-MIR5645d	1	16116766	16116767	CG;GENE=AT5G10400;PEARSON_COEFFICIENT=0.302232057;P_VALUE=1.46E-14;FDR=1.09E-09
1	16116766	16116785	+	iso-20-YMXUZY1M; Name=NA; Parent=MI0019244|ath-MIR5645d	1	16116766	16116767	CG;GENE=AT1G16900;PEARSON_COEFFICIENT=-0.317660376;P_VALUE=5.29E-16;FDR=3.11E-11
1	16116766	16116785	+	iso-20-YMXUZY1M; Name=NA; Parent=MI0019244|ath-MIR5645d	1	16116766	16116767	CG;GENE=AT5G10400;PEARSON_COEFFICIENT=0.302232057;P_VALUE=1.46E-14;FDR=1.09E-09
1	16116766	16116786	+	iso-21-YMXUZY1M0; Name=NA; Parent=MI0019244|ath-MIR5645d	1	16116766	16116767	CG;GENE=AT1G16900;PEARSON_COEFFICIENT=-0.317660376;P_VALUE=5.29E-16;FDR=3.11E-11
1	16116766	16116786	+	iso-21-YMXUZY1M0; Name=NA; Parent=MI0019244|ath-MIR5645d	1	16116766	16116767	CG;GENE=AT5G10400;PEARSON_COEFFICIENT=0.302232057;P_VALUE=1.46E-14;FDR=1.09E-09
1	16116766	16116786	+	iso-21-YMXUZY1MB; Name=NA; Parent=MI0019244|ath-MIR5645d	1	16116766	16116767	CG;GENE=AT1G16900;PEARSON_COEFFICIENT=-0.317660376;P_VALUE=5.29E-16;FDR=3.11E-11
1	16116766	16116786	+	iso-21-YMXUZY1MB; Name=NA; Parent=MI0019244|ath-MIR5645d	1	16116766	16116767	CG;GENE=AT5G10400;PEARSON_COEFFICIENT=0.302232057;P_VALUE=1.46E-14;FDR=1.09E-09
1	16116766	16116786	+	iso-21-YMXUZY1MD; Name=NA; Parent=MI0019244|ath-MIR5645d	1	16116766	16116767	CG;GENE=AT1G16900;PEARSON_COEFFICIENT=-0.317660376;P_VALUE=5.29E-16;FDR=3.11E-11
1	16116766	16116786	+	iso-21-YMXUZY1MD; Name=NA; Parent=MI0019244|ath-MIR5645d	1	16116766	16116767	CG;GENE=AT5G10400;PEARSON_COEFFICIENT=0.302232057;P_VALUE=1.46E-14;FDR=1.09E-09
1	16116766	16116786	+	iso-21-YMXUZY1ME; Name=NA; Parent=MI0019244|ath-MIR5645d	1	16116766	16116767	CG;GENE=AT1G16900;PEARSON_COEFFICIENT=-0.317660376;P_VALUE=5.29E-16;FDR=3.11E-11
1	16116766	16116786	+	iso-21-YMXUZY1ME; Name=NA; Parent=MI0019244|ath-MIR5645d	1	16116766	16116767	CG;GENE=AT5G10400;PEARSON_COEFFICIENT=0.302232057;P_VALUE=1.46E-14;FDR=1.09E-09
1	16116766	16116787	+	iso-22-YMXUZY1MF; Name=NA; Parent=MI0019244|ath-MIR5645d	1	16116766	16116767	CG;GENE=AT1G16900;PEARSON_COEFFICIENT=-0.317660376;P_VALUE=5.29E-16;FDR=3.11E-11
1	16116766	16116787	+	iso-22-YMXUZY1MF; Name=NA; Parent=MI0019244|ath-MIR5645d	1	16116766	16116767	CG;GENE=AT5G10400;PEARSON_COEFFICIENT=0.302232057;P_VALUE=1.46E-14;FDR=1.09E-09
1	16116766	16116788	+	iso-23-YMXUZY1M6; Name=NA; Parent=MI0019244|ath-MIR5645d	1	16116766	16116767	CG;GENE=AT1G16900;PEARSON_COEFFICIENT=-0.317660376;P_VALUE=5.29E-16;FDR=3.11E-11
1	16116766	16116788	+	iso-23-YMXUZY1M6; Name=NA; Parent=MI0019244|ath-MIR5645d	1	16116766	16116767	CG;GENE=AT5G10400;PEARSON_COEFFICIENT=0.302232057;P_VALUE=1.46E-14;FDR=1.09E-09
1	16116940	16116963	+	iso-24-DPIOHB221E; Name=NA; Parent=MI0019244|ath-MIR5645d	1	16116959	16116960	CG;GENE=AT2G11000;PEARSON_COEFFICIENT=-0.300864094;P_VALUE=1.94E-14;FDR=3.33E-12
1	16116940	16116963	+	iso-24-DPIOHB221E; Name=NA; Parent=MI0019244|ath-MIR5645d	1	16116962	16116963	CG;GENE=AT1G47920;PEARSON_COEFFICIENT=-0.303487275;P_VALUE=1.12E-14;FDR=5.96E-11
1	16116950	16116973	+	iso-24-HB22JXE12F; Name=NA; Parent=MI0019244|ath-MIR5645d	1	16116959	16116960	CG;GENE=AT2G11000;PEARSON_COEFFICIENT=-0.300864094;P_VALUE=1.94E-14;FDR=3.33E-12
1	16116950	16116973	+	iso-24-HB22JXE12F; Name=NA; Parent=MI0019244|ath-MIR5645d	1	16116962	16116963	CG;GENE=AT1G47920;PEARSON_COEFFICIENT=-0.303487275;P_VALUE=1.12E-14;FDR=5.96E-11
1	16116950	16116974	+	iso-25-HB22JXE1SB; Name=NA; Parent=MI0019244|ath-MIR5645d	1	16116959	16116960	CG;GENE=AT2G11000;PEARSON_COEFFICIENT=-0.300864094;P_VALUE=1.94E-14;FDR=3.33E-12
1	16116950	16116974	+	iso-25-HB22JXE1SB; Name=NA; Parent=MI0019244|ath-MIR5645d	1	16116962	16116963	CG;GENE=AT1G47920;PEARSON_COEFFICIENT=-0.303487275;P_VALUE=1.12E-14;FDR=5.96E-11
1	16116957	16116979	+	iso-23-FFYDPWBB7; Name=NA; Parent=MI0019244|ath-MIR5645d	1	16116959	16116960	CG;GENE=AT2G11000;PEARSON_COEFFICIENT=-0.300864094;P_VALUE=1.94E-14;FDR=3.33E-12
1	16116957	16116979	+	iso-23-FFYDPWBB7; Name=NA; Parent=MI0019244|ath-MIR5645d	1	16116962	16116963	CG;GENE=AT1G47920;PEARSON_COEFFICIENT=-0.303487275;P_VALUE=1.12E-14;FDR=5.96E-11
1	16116957	16116980	+	iso-24-FFYDPWBBEE; Name=NA; Parent=MI0019244|ath-MIR5645d	1	16116959	16116960	CG;GENE=AT2G11000;PEARSON_COEFFICIENT=-0.300864094;P_VALUE=1.94E-14;FDR=3.33E-12
1	16116957	16116980	+	iso-24-FFYDPWBBEE; Name=NA; Parent=MI0019244|ath-MIR5645d	1	16116962	16116963	CG;GENE=AT1G47920;PEARSON_COEFFICIENT=-0.303487275;P_VALUE=1.12E-14;FDR=5.96E-11
1	16116962	16116980	+	iso-19-YDPWBBEE; Name=NA; Parent=MI0019244|ath-MIR5645d	1	16116962	16116963	CG;GENE=AT1G47920;PEARSON_COEFFICIENT=-0.303487275;P_VALUE=1.12E-14;FDR=5.96E-11
1	16116962	16116983	+	iso-22-YDPWBBD9K; Name=NA; Parent=MI0019244|ath-MIR5645d	1	16116962	16116963	CG;GENE=AT1G47920;PEARSON_COEFFICIENT=-0.303487275;P_VALUE=1.12E-14;FDR=5.96E-11
1	16116962	16116984	+	iso-23-YDPWBBD9DL; Name=NA; Parent=MI0019244|ath-MIR5645d	1	16116962	16116963	CG;GENE=AT1G47920;PEARSON_COEFFICIENT=-0.303487275;P_VALUE=1.12E-14;FDR=5.96E-11
1	16116962	16116984	+	iso-23-YDPWBBD9DN; Name=NA; Parent=MI0019244|ath-MIR5645d	1	16116962	16116963	CG;GENE=AT1G47920;PEARSON_COEFFICIENT=-0.303487275;P_VALUE=1.12E-14;FDR=5.96E-11
1	16116962	16116984	+	iso-23-YDPWBBDZ0Q; Name=NA; Parent=MI0019244|ath-MIR5645d	1	16116962	16116963	CG;GENE=AT1G47920;PEARSON_COEFFICIENT=-0.303487275;P_VALUE=1.12E-14;FDR=5.96E-11
1	16116962	16116985	+	iso-24-YDPWBBD9HE; Name=NA; Parent=MI0019244|ath-MIR5645d	1	16116962	16116963	CG;GENE=AT1G47920;PEARSON_COEFFICIENT=-0.303487275;P_VALUE=1.12E-14;FDR=5.96E-11
2	771475	771496	-	iso-22-BKF0XJFNQ; Name=ath-miR840-5p; Alias=MIMAT0004262&ath-miR840-5p; Parent=MI0005396|ath-MIR840	2	771481	771482	CG;GENE=AT2G02750;PEARSON_COEFFICIENT=0.331781681;P_VALUE=2.14E-17;FDR=8.78E-12
2	771475	771496	-	iso-22-BKF0XJFNQ; Name=ath-miR840-5p; Alias=MIMAT0004262&ath-miR840-5p; Parent=MI0005396|ath-MIR840	2	771481	771482	CG;GENE=AT2G02770;PEARSON_COEFFICIENT=0.319412705;P_VALUE=3.59E-16;FDR=5.78E-12
2	4674541	4674560	+	iso-20-8OB3HR0D; Name=NA; Parent=MI0005411|ath-MIR855	2	4674558	4674559	CG;GENE=AT2G11300;PEARSON_COEFFICIENT=0.303134475;P_VALUE=1.21E-14;FDR=3.26E-12
2	4674541	4674560	+	iso-20-8OB3HR0D; Name=NA; Parent=MI0005411|ath-MIR855	2	4674558	4674559	CG;GENE=AT2G11310;PEARSON_COEFFICIENT=0.307320969;P_VALUE=5.00E-15;FDR=1.51E-12
2	4674541	4674562	+	iso-22-8OB3HR0DF; Name=NA; Parent=MI0005411|ath-MIR855	2	4674558	4674559	CG;GENE=AT2G11300;PEARSON_COEFFICIENT=0.303134475;P_VALUE=1.21E-14;FDR=3.26E-12
2	4674541	4674562	+	iso-22-8OB3HR0DF; Name=NA; Parent=MI0005411|ath-MIR855	2	4674558	4674559	CG;GENE=AT2G11310;PEARSON_COEFFICIENT=0.307320969;P_VALUE=5.00E-15;FDR=1.51E-12
2	4674547	4674567	+	iso-21-DL862FEQ0; Name=NA; Parent=MI0005411|ath-MIR855	2	4674558	4674559	CG;GENE=AT2G11300;PEARSON_COEFFICIENT=0.303134475;P_VALUE=1.21E-14;FDR=3.26E-12
2	4674547	4674567	+	iso-21-DL862FEQ0; Name=NA; Parent=MI0005411|ath-MIR855	2	4674558	4674559	CG;GENE=AT2G11310;PEARSON_COEFFICIENT=0.307320969;P_VALUE=5.00E-15;FDR=1.51E-12
2	4674547	4674568	+	iso-22-DL862FEQM; Name=NA; Parent=MI0005411|ath-MIR855	2	4674558	4674559	CG;GENE=AT2G11300;PEARSON_COEFFICIENT=0.303134475;P_VALUE=1.21E-14;FDR=3.26E-12
2	4674547	4674568	+	iso-22-DL862FEQM; Name=NA; Parent=MI0005411|ath-MIR855	2	4674558	4674559	CG;GENE=AT2G11310;PEARSON_COEFFICIENT=0.307320969;P_VALUE=5.00E-15;FDR=1.51E-12
2	4674554	4674572	+	iso-19-KF0DVWFY; Name=NA; Parent=MI0005411|ath-MIR855	2	4674558	4674559	CG;GENE=AT2G11300;PEARSON_COEFFICIENT=0.303134475;P_VALUE=1.21E-14;FDR=3.26E-12
2	4674554	4674572	+	iso-19-KF0DVWFY; Name=NA; Parent=MI0005411|ath-MIR855	2	4674558	4674559	CG;GENE=AT2G11310;PEARSON_COEFFICIENT=0.307320969;P_VALUE=5.00E-15;FDR=1.51E-12
2	4674559	4674581	+	iso-23-0DVWJ2Z6DB; Name=NA; Parent=MI0005411|ath-MIR855	2	4674558	4674559	CG;GENE=AT2G11300;PEARSON_COEFFICIENT=0.303134475;P_VALUE=1.21E-14;FDR=3.26E-12
2	4674559	4674581	+	iso-23-0DVWJ2Z6DB; Name=NA; Parent=MI0005411|ath-MIR855	2	4674558	4674559	CG;GENE=AT2G11310;PEARSON_COEFFICIENT=0.307320969;P_VALUE=5.00E-15;FDR=1.51E-12
3	17418816	17418838	+	iso-23-3P925PL8DS; Name=ath-miR5645a; Alias=MIMAT0022408&ath-miR5645a; Parent=MI0019220|ath-MIR5645a	3	17418832	17418833	CG;GENE=AT3G47250;PEARSON_COEFFICIENT=0.465565226;P_VALUE=1.12E-34;FDR=2.31E-30
3	17418816	17418838	+	iso-23-3P925PL8DS; Name=ath-miR5645a; Alias=MIMAT0022408&ath-miR5645a; Parent=MI0019220|ath-MIR5645a	3	17418832	17418833	CG;GENE=AT3G47290;PEARSON_COEFFICIENT=0.423978677;P_VALUE=1.92E-28;FDR=1.90E-24
3	17418816	17418838	+	iso-23-3P925PL8DS; Name=ath-miR5645a; Alias=MIMAT0022408&ath-miR5645a; Parent=MI0019220|ath-MIR5645a	3	17418833	17418834	CG;GENE=AT3G47250;PEARSON_COEFFICIENT=0.431463873;P_VALUE=1.68E-29;FDR=2.70E-25
3	17418816	17418838	+	iso-23-3P925PL8DS; Name=ath-miR5645a; Alias=MIMAT0022408&ath-miR5645a; Parent=MI0019220|ath-MIR5645a	3	17418833	17418834	CG;GENE=AT3G47290;PEARSON_COEFFICIENT=0.432814274;P_VALUE=1.07E-29;FDR=1.24E-25
3	17418816	17418839	+	iso-24-3P925PL8H9; Name=ath-miR5645a; Alias=MIMAT0022408&ath-miR5645a; Parent=MI0019220|ath-MIR5645a	3	17418832	17418833	CG;GENE=AT3G47250;PEARSON_COEFFICIENT=0.465565226;P_VALUE=1.12E-34;FDR=2.31E-30
3	17418816	17418839	+	iso-24-3P925PL8H9; Name=ath-miR5645a; Alias=MIMAT0022408&ath-miR5645a; Parent=MI0019220|ath-MIR5645a	3	17418832	17418833	CG;GENE=AT3G47290;PEARSON_COEFFICIENT=0.423978677;P_VALUE=1.92E-28;FDR=1.90E-24
3	17418816	17418839	+	iso-24-3P925PL8H9; Name=ath-miR5645a; Alias=MIMAT0022408&ath-miR5645a; Parent=MI0019220|ath-MIR5645a	3	17418833	17418834	CG;GENE=AT3G47250;PEARSON_COEFFICIENT=0.431463873;P_VALUE=1.68E-29;FDR=2.70E-25
3	17418816	17418839	+	iso-24-3P925PL8H9; Name=ath-miR5645a; Alias=MIMAT0022408&ath-miR5645a; Parent=MI0019220|ath-MIR5645a	3	17418833	17418834	CG;GENE=AT3G47290;PEARSON_COEFFICIENT=0.432814274;P_VALUE=1.07E-29;FDR=1.24E-25
3	17418822	17418847	+	iso-26-R0HJQKFXHME; Name=ath-miR5645a; Alias=MIMAT0022408&ath-miR5645a; Parent=MI0019220|ath-MIR5645a	3	17418832	17418833	CG;GENE=AT3G47250;PEARSON_COEFFICIENT=0.465565226;P_VALUE=1.12E-34;FDR=2.31E-30
3	17418822	17418847	+	iso-26-R0HJQKFXHME; Name=ath-miR5645a; Alias=MIMAT0022408&ath-miR5645a; Parent=MI0019220|ath-MIR5645a	3	17418832	17418833	CG;GENE=AT3G47290;PEARSON_COEFFICIENT=0.423978677;P_VALUE=1.92E-28;FDR=1.90E-24
3	17418822	17418847	+	iso-26-R0HJQKFXHME; Name=ath-miR5645a; Alias=MIMAT0022408&ath-miR5645a; Parent=MI0019220|ath-MIR5645a	3	17418833	17418834	CG;GENE=AT3G47250;PEARSON_COEFFICIENT=0.431463873;P_VALUE=1.68E-29;FDR=2.70E-25
3	17418822	17418847	+	iso-26-R0HJQKFXHME; Name=ath-miR5645a; Alias=MIMAT0022408&ath-miR5645a; Parent=MI0019220|ath-MIR5645a	3	17418833	17418834	CG;GENE=AT3G47290;PEARSON_COEFFICIENT=0.432814274;P_VALUE=1.07E-29;FDR=1.24E-25
3	17418827	17418846	+	iso-20-HJQKFXHM; Name=ath-miR5645a; Alias=MIMAT0022408&ath-miR5645a; Parent=MI0019220|ath-MIR5645a	3	17418832	17418833	CG;GENE=AT3G47250;PEARSON_COEFFICIENT=0.465565226;P_VALUE=1.12E-34;FDR=2.31E-30
3	17418827	17418846	+	iso-20-HJQKFXHM; Name=ath-miR5645a; Alias=MIMAT0022408&ath-miR5645a; Parent=MI0019220|ath-MIR5645a	3	17418832	17418833	CG;GENE=AT3G47290;PEARSON_COEFFICIENT=0.423978677;P_VALUE=1.92E-28;FDR=1.90E-24
3	17418827	17418846	+	iso-20-HJQKFXHM; Name=ath-miR5645a; Alias=MIMAT0022408&ath-miR5645a; Parent=MI0019220|ath-MIR5645a	3	17418833	17418834	CG;GENE=AT3G47250;PEARSON_COEFFICIENT=0.431463873;P_VALUE=1.68E-29;FDR=2.70E-25
3	17418827	17418846	+	iso-20-HJQKFXHM; Name=ath-miR5645a; Alias=MIMAT0022408&ath-miR5645a; Parent=MI0019220|ath-MIR5645a	3	17418833	17418834	CG;GENE=AT3G47290;PEARSON_COEFFICIENT=0.432814274;P_VALUE=1.07E-29;FDR=1.24E-25
3	17418830	17418850	+	iso-21-QH6JULWSD; Name=ath-miR5645a; Alias=MIMAT0022408&ath-miR5645a; Parent=MI0019220|ath-MIR5645a	3	17418832	17418833	CG;GENE=AT3G47250;PEARSON_COEFFICIENT=0.465565226;P_VALUE=1.12E-34;FDR=2.31E-30
3	17418830	17418850	+	iso-21-QH6JULWSD; Name=ath-miR5645a; Alias=MIMAT0022408&ath-miR5645a; Parent=MI0019220|ath-MIR5645a	3	17418832	17418833	CG;GENE=AT3G47290;PEARSON_COEFFICIENT=0.423978677;P_VALUE=1.92E-28;FDR=1.90E-24
3	17418830	17418850	+	iso-21-QH6JULWSD; Name=ath-miR5645a; Alias=MIMAT0022408&ath-miR5645a; Parent=MI0019220|ath-MIR5645a	3	17418833	17418834	CG;GENE=AT3G47250;PEARSON_COEFFICIENT=0.431463873;P_VALUE=1.68E-29;FDR=2.70E-25
3	17418830	17418850	+	iso-21-QH6JULWSD; Name=ath-miR5645a; Alias=MIMAT0022408&ath-miR5645a; Parent=MI0019220|ath-MIR5645a	3	17418833	17418834	CG;GENE=AT3G47290;PEARSON_COEFFICIENT=0.432814274;P_VALUE=1.07E-29;FDR=1.24E-25
3	17418833	17418854	+	iso-22-M2QOV7L52; Name=ath-miR5645a; Alias=MIMAT0022408&ath-miR5645a; Parent=MI0019220|ath-MIR5645a	3	17418832	17418833	CG;GENE=AT3G47250;PEARSON_COEFFICIENT=0.465565226;P_VALUE=1.12E-34;FDR=2.31E-30
3	17418833	17418854	+	iso-22-M2QOV7L52; Name=ath-miR5645a; Alias=MIMAT0022408&ath-miR5645a; Parent=MI0019220|ath-MIR5645a	3	17418832	17418833	CG;GENE=AT3G47290;PEARSON_COEFFICIENT=0.423978677;P_VALUE=1.92E-28;FDR=1.90E-24
3	17418833	17418854	+	iso-22-M2QOV7L52; Name=ath-miR5645a; Alias=MIMAT0022408&ath-miR5645a; Parent=MI0019220|ath-MIR5645a	3	17418833	17418834	CG;GENE=AT3G47250;PEARSON_COEFFICIENT=0.431463873;P_VALUE=1.68E-29;FDR=2.70E-25
3	17418833	17418854	+	iso-22-M2QOV7L52; Name=ath-miR5645a; Alias=MIMAT0022408&ath-miR5645a; Parent=MI0019220|ath-MIR5645a	3	17418833	17418834	CG;GENE=AT3G47290;PEARSON_COEFFICIENT=0.432814274;P_VALUE=1.07E-29;FDR=1.24E-25
3	17418770	17418789	+	iso-20-UD51728D; Name=NA; Parent=MI0019220|ath-MIR5645a	3	17418786	17418787	CG;GENE=AT3G47250;PEARSON_COEFFICIENT=0.444644605;P_VALUE=1.97E-31;FDR=3.52E-27
3	17418770	17418789	+	iso-20-UD51728D; Name=NA; Parent=MI0019220|ath-MIR5645a	3	17418786	17418787	CG;GENE=AT3G47290;PEARSON_COEFFICIENT=0.448404591;P_VALUE=5.34E-32;FDR=6.97E-28
3	17418770	17418789	+	iso-20-UD51728D; Name=NA; Parent=MI0019220|ath-MIR5645a	3	17418787	17418788	CG;GENE=AT3G47250;PEARSON_COEFFICIENT=0.382400553;P_VALUE=5.06E-23;FDR=5.47E-19
3	17418770	17418789	+	iso-20-UD51728D; Name=NA; Parent=MI0019220|ath-MIR5645a	3	17418787	17418788	CG;GENE=AT3G47290;PEARSON_COEFFICIENT=0.370091761;P_VALUE=1.47E-21;FDR=9.20E-18
3	17418770	17418790	+	iso-21-UD51728D0; Name=NA; Parent=MI0019220|ath-MIR5645a	3	17418786	17418787	CG;GENE=AT3G47250;PEARSON_COEFFICIENT=0.444644605;P_VALUE=1.97E-31;FDR=3.52E-27
3	17418770	17418790	+	iso-21-UD51728D0; Name=NA; Parent=MI0019220|ath-MIR5645a	3	17418786	17418787	CG;GENE=AT3G47290;PEARSON_COEFFICIENT=0.448404591;P_VALUE=5.34E-32;FDR=6.97E-28
3	17418770	17418790	+	iso-21-UD51728D0; Name=NA; Parent=MI0019220|ath-MIR5645a	3	17418787	17418788	CG;GENE=AT3G47250;PEARSON_COEFFICIENT=0.382400553;P_VALUE=5.06E-23;FDR=5.47E-19
3	17418770	17418790	+	iso-21-UD51728D0; Name=NA; Parent=MI0019220|ath-MIR5645a	3	17418787	17418788	CG;GENE=AT3G47290;PEARSON_COEFFICIENT=0.370091761;P_VALUE=1.47E-21;FDR=9.20E-18
3	17418770	17418791	+	iso-22-UD51728DL; Name=NA; Parent=MI0019220|ath-MIR5645a	3	17418786	17418787	CG;GENE=AT3G47250;PEARSON_COEFFICIENT=0.444644605;P_VALUE=1.97E-31;FDR=3.52E-27
3	17418770	17418791	+	iso-22-UD51728DL; Name=NA; Parent=MI0019220|ath-MIR5645a	3	17418786	17418787	CG;GENE=AT3G47290;PEARSON_COEFFICIENT=0.448404591;P_VALUE=5.34E-32;FDR=6.97E-28
3	17418770	17418791	+	iso-22-UD51728DL; Name=NA; Parent=MI0019220|ath-MIR5645a	3	17418787	17418788	CG;GENE=AT3G47250;PEARSON_COEFFICIENT=0.382400553;P_VALUE=5.06E-23;FDR=5.47E-19
3	17418770	17418791	+	iso-22-UD51728DL; Name=NA; Parent=MI0019220|ath-MIR5645a	3	17418787	17418788	CG;GENE=AT3G47290;PEARSON_COEFFICIENT=0.370091761;P_VALUE=1.47E-21;FDR=9.20E-18
3	17418770	17418793	+	iso-24-UD51728DHW; Name=NA; Parent=MI0019220|ath-MIR5645a	3	17418786	17418787	CG;GENE=AT3G47250;PEARSON_COEFFICIENT=0.444644605;P_VALUE=1.97E-31;FDR=3.52E-27
3	17418770	17418793	+	iso-24-UD51728DHW; Name=NA; Parent=MI0019220|ath-MIR5645a	3	17418786	17418787	CG;GENE=AT3G47290;PEARSON_COEFFICIENT=0.448404591;P_VALUE=5.34E-32;FDR=6.97E-28
3	17418770	17418793	+	iso-24-UD51728DHW; Name=NA; Parent=MI0019220|ath-MIR5645a	3	17418787	17418788	CG;GENE=AT3G47250;PEARSON_COEFFICIENT=0.382400553;P_VALUE=5.06E-23;FDR=5.47E-19
3	17418770	17418793	+	iso-24-UD51728DHW; Name=NA; Parent=MI0019220|ath-MIR5645a	3	17418787	17418788	CG;GENE=AT3G47290;PEARSON_COEFFICIENT=0.370091761;P_VALUE=1.47E-21;FDR=9.20E-18
3	17418770	17418794	+	iso-25-UD51728DOX; Name=NA; Parent=MI0019220|ath-MIR5645a	3	17418786	17418787	CG;GENE=AT3G47250;PEARSON_COEFFICIENT=0.444644605;P_VALUE=1.97E-31;FDR=3.52E-27
3	17418770	17418794	+	iso-25-UD51728DOX; Name=NA; Parent=MI0019220|ath-MIR5645a	3	17418786	17418787	CG;GENE=AT3G47290;PEARSON_COEFFICIENT=0.448404591;P_VALUE=5.34E-32;FDR=6.97E-28
3	17418770	17418794	+	iso-25-UD51728DOX; Name=NA; Parent=MI0019220|ath-MIR5645a	3	17418787	17418788	CG;GENE=AT3G47250;PEARSON_COEFFICIENT=0.382400553;P_VALUE=5.06E-23;FDR=5.47E-19
3	17418770	17418794	+	iso-25-UD51728DOX; Name=NA; Parent=MI0019220|ath-MIR5645a	3	17418787	17418788	CG;GENE=AT3G47290;PEARSON_COEFFICIENT=0.370091761;P_VALUE=1.47E-21;FDR=9.20E-18
3	17418788	17418805	+	iso-18-EDUVLI04; Name=NA; Parent=MI0019220|ath-MIR5645a	3	17418787	17418788	CG;GENE=AT3G47250;PEARSON_COEFFICIENT=0.382400553;P_VALUE=5.06E-23;FDR=5.47E-19
3	17418788	17418805	+	iso-18-EDUVLI04; Name=NA; Parent=MI0019220|ath-MIR5645a	3	17418787	17418788	CG;GENE=AT3G47290;PEARSON_COEFFICIENT=0.370091761;P_VALUE=1.47E-21;FDR=9.20E-18
3	17418845	17418869	+	iso-25-WS263SJZLJ; Name=NA; Parent=MI0019220|ath-MIR5645a	3	17418860	17418861	CG;GENE=AT3G47250;PEARSON_COEFFICIENT=0.429178508;P_VALUE=3.56E-29;FDR=5.51E-25
3	17418845	17418869	+	iso-25-WS263SJZLJ; Name=NA; Parent=MI0019220|ath-MIR5645a	3	17418860	17418861	CG;GENE=AT3G47290;PEARSON_COEFFICIENT=0.42092996;P_VALUE=5.10E-28;FDR=4.82E-24
3	17418845	17418869	+	iso-25-WS263SJZLJ; Name=NA; Parent=MI0019220|ath-MIR5645a	3	17418861	17418862	CG;GENE=AT3G47250;PEARSON_COEFFICIENT=0.426376354;P_VALUE=8.86E-29;FDR=1.30E-24
3	17418845	17418869	+	iso-25-WS263SJZLJ; Name=NA; Parent=MI0019220|ath-MIR5645a	3	17418861	17418862	CG;GENE=AT3G47290;PEARSON_COEFFICIENT=0.425394229;P_VALUE=1.22E-28;FDR=1.25E-24
3	17418845	17418869	+	iso-25-WS263SJZLJ; Name=NA; Parent=MI0019220|ath-MIR5645a	3	17418863	17418864	CG;GENE=AT3G47250;PEARSON_COEFFICIENT=0.454725295;P_VALUE=5.75E-33;FDR=1.05E-28
3	17418845	17418869	+	iso-25-WS263SJZLJ; Name=NA; Parent=MI0019220|ath-MIR5645a	3	17418863	17418864	CG;GENE=AT3G47290;PEARSON_COEFFICIENT=0.425982204;P_VALUE=1.01E-28;FDR=1.05E-24
3	17418845	17418869	+	iso-25-WS263SJZLJ; Name=NA; Parent=MI0019220|ath-MIR5645a	3	17418864	17418865	CG;GENE=AT3G47250;PEARSON_COEFFICIENT=0.429532569;P_VALUE=3.17E-29;FDR=5.00E-25
3	17418845	17418869	+	iso-25-WS263SJZLJ; Name=NA; Parent=MI0019220|ath-MIR5645a	3	17418864	17418865	CG;GENE=AT3G47290;PEARSON_COEFFICIENT=0.429881858;P_VALUE=2.82E-29;FDR=3.14E-25
3	17418845	17418870	+	iso-26-WS263SJZLJD; Name=NA; Parent=MI0019220|ath-MIR5645a	3	17418860	17418861	CG;GENE=AT3G47250;PEARSON_COEFFICIENT=0.429178508;P_VALUE=3.56E-29;FDR=5.51E-25
3	17418845	17418870	+	iso-26-WS263SJZLJD; Name=NA; Parent=MI0019220|ath-MIR5645a	3	17418860	17418861	CG;GENE=AT3G47290;PEARSON_COEFFICIENT=0.42092996;P_VALUE=5.10E-28;FDR=4.82E-24
3	17418845	17418870	+	iso-26-WS263SJZLJD; Name=NA; Parent=MI0019220|ath-MIR5645a	3	17418861	17418862	CG;GENE=AT3G47250;PEARSON_COEFFICIENT=0.426376354;P_VALUE=8.86E-29;FDR=1.30E-24
3	17418845	17418870	+	iso-26-WS263SJZLJD; Name=NA; Parent=MI0019220|ath-MIR5645a	3	17418861	17418862	CG;GENE=AT3G47290;PEARSON_COEFFICIENT=0.425394229;P_VALUE=1.22E-28;FDR=1.25E-24
3	17418845	17418870	+	iso-26-WS263SJZLJD; Name=NA; Parent=MI0019220|ath-MIR5645a	3	17418863	17418864	CG;GENE=AT3G47250;PEARSON_COEFFICIENT=0.454725295;P_VALUE=5.75E-33;FDR=1.05E-28
3	17418845	17418870	+	iso-26-WS263SJZLJD; Name=NA; Parent=MI0019220|ath-MIR5645a	3	17418863	17418864	CG;GENE=AT3G47290;PEARSON_COEFFICIENT=0.425982204;P_VALUE=1.01E-28;FDR=1.05E-24
3	17418845	17418870	+	iso-26-WS263SJZLJD; Name=NA; Parent=MI0019220|ath-MIR5645a	3	17418864	17418865	CG;GENE=AT3G47250;PEARSON_COEFFICIENT=0.429532569;P_VALUE=3.17E-29;FDR=5.00E-25
3	17418845	17418870	+	iso-26-WS263SJZLJD; Name=NA; Parent=MI0019220|ath-MIR5645a	3	17418864	17418865	CG;GENE=AT3G47290;PEARSON_COEFFICIENT=0.429881858;P_VALUE=2.82E-29;FDR=3.14E-25
3	17418846	17418864	+	iso-19-4V054VFQ; Name=NA; Parent=MI0019220|ath-MIR5645a	3	17418860	17418861	CG;GENE=AT3G47250;PEARSON_COEFFICIENT=0.429178508;P_VALUE=3.56E-29;FDR=5.51E-25
3	17418846	17418864	+	iso-19-4V054VFQ; Name=NA; Parent=MI0019220|ath-MIR5645a	3	17418860	17418861	CG;GENE=AT3G47290;PEARSON_COEFFICIENT=0.42092996;P_VALUE=5.10E-28;FDR=4.82E-24
3	17418846	17418864	+	iso-19-4V054VFQ; Name=NA; Parent=MI0019220|ath-MIR5645a	3	17418861	17418862	CG;GENE=AT3G47250;PEARSON_COEFFICIENT=0.426376354;P_VALUE=8.86E-29;FDR=1.30E-24
3	17418846	17418864	+	iso-19-4V054VFQ; Name=NA; Parent=MI0019220|ath-MIR5645a	3	17418861	17418862	CG;GENE=AT3G47290;PEARSON_COEFFICIENT=0.425394229;P_VALUE=1.22E-28;FDR=1.25E-24
3	17418846	17418864	+	iso-19-4V054VFQ; Name=NA; Parent=MI0019220|ath-MIR5645a	3	17418863	17418864	CG;GENE=AT3G47250;PEARSON_COEFFICIENT=0.454725295;P_VALUE=5.75E-33;FDR=1.05E-28
3	17418846	17418864	+	iso-19-4V054VFQ; Name=NA; Parent=MI0019220|ath-MIR5645a	3	17418863	17418864	CG;GENE=AT3G47290;PEARSON_COEFFICIENT=0.425982204;P_VALUE=1.01E-28;FDR=1.05E-24
3	17418846	17418865	+	iso-20-4V054VI9; Name=NA; Parent=MI0019220|ath-MIR5645a	3	17418860	17418861	CG;GENE=AT3G47250;PEARSON_COEFFICIENT=0.429178508;P_VALUE=3.56E-29;FDR=5.51E-25
3	17418846	17418865	+	iso-20-4V054VI9; Name=NA; Parent=MI0019220|ath-MIR5645a	3	17418860	17418861	CG;GENE=AT3G47290;PEARSON_COEFFICIENT=0.42092996;P_VALUE=5.10E-28;FDR=4.82E-24
3	17418846	17418865	+	iso-20-4V054VI9; Name=NA; Parent=MI0019220|ath-MIR5645a	3	17418861	17418862	CG;GENE=AT3G47250;PEARSON_COEFFICIENT=0.426376354;P_VALUE=8.86E-29;FDR=1.30E-24
3	17418846	17418865	+	iso-20-4V054VI9; Name=NA; Parent=MI0019220|ath-MIR5645a	3	17418861	17418862	CG;GENE=AT3G47290;PEARSON_COEFFICIENT=0.425394229;P_VALUE=1.22E-28;FDR=1.25E-24
3	17418846	17418865	+	iso-20-4V054VI9; Name=NA; Parent=MI0019220|ath-MIR5645a	3	17418863	17418864	CG;GENE=AT3G47250;PEARSON_COEFFICIENT=0.454725295;P_VALUE=5.75E-33;FDR=1.05E-28
3	17418846	17418865	+	iso-20-4V054VI9; Name=NA; Parent=MI0019220|ath-MIR5645a	3	17418863	17418864	CG;GENE=AT3G47290;PEARSON_COEFFICIENT=0.425982204;P_VALUE=1.01E-28;FDR=1.05E-24
3	17418846	17418865	+	iso-20-4V054VI9; Name=NA; Parent=MI0019220|ath-MIR5645a	3	17418864	17418865	CG;GENE=AT3G47250;PEARSON_COEFFICIENT=0.429532569;P_VALUE=3.17E-29;FDR=5.00E-25
3	17418846	17418865	+	iso-20-4V054VI9; Name=NA; Parent=MI0019220|ath-MIR5645a	3	17418864	17418865	CG;GENE=AT3G47290;PEARSON_COEFFICIENT=0.429881858;P_VALUE=2.82E-29;FDR=3.14E-25
3	17418850	17418869	+	iso-20-263SJZLJ; Name=NA; Parent=MI0019220|ath-MIR5645a	3	17418860	17418861	CG;GENE=AT3G47250;PEARSON_COEFFICIENT=0.429178508;P_VALUE=3.56E-29;FDR=5.51E-25
3	17418850	17418869	+	iso-20-263SJZLJ; Name=NA; Parent=MI0019220|ath-MIR5645a	3	17418860	17418861	CG;GENE=AT3G47290;PEARSON_COEFFICIENT=0.42092996;P_VALUE=5.10E-28;FDR=4.82E-24
3	17418850	17418869	+	iso-20-263SJZLJ; Name=NA; Parent=MI0019220|ath-MIR5645a	3	17418861	17418862	CG;GENE=AT3G47250;PEARSON_COEFFICIENT=0.426376354;P_VALUE=8.86E-29;FDR=1.30E-24
3	17418850	17418869	+	iso-20-263SJZLJ; Name=NA; Parent=MI0019220|ath-MIR5645a	3	17418861	17418862	CG;GENE=AT3G47290;PEARSON_COEFFICIENT=0.425394229;P_VALUE=1.22E-28;FDR=1.25E-24
3	17418850	17418869	+	iso-20-263SJZLJ; Name=NA; Parent=MI0019220|ath-MIR5645a	3	17418863	17418864	CG;GENE=AT3G47250;PEARSON_COEFFICIENT=0.454725295;P_VALUE=5.75E-33;FDR=1.05E-28
3	17418850	17418869	+	iso-20-263SJZLJ; Name=NA; Parent=MI0019220|ath-MIR5645a	3	17418863	17418864	CG;GENE=AT3G47290;PEARSON_COEFFICIENT=0.425982204;P_VALUE=1.01E-28;FDR=1.05E-24
3	17418850	17418869	+	iso-20-263SJZLJ; Name=NA; Parent=MI0019220|ath-MIR5645a	3	17418864	17418865	CG;GENE=AT3G47250;PEARSON_COEFFICIENT=0.429532569;P_VALUE=3.17E-29;FDR=5.00E-25
3	17418850	17418869	+	iso-20-263SJZLJ; Name=NA; Parent=MI0019220|ath-MIR5645a	3	17418864	17418865	CG;GENE=AT3G47290;PEARSON_COEFFICIENT=0.429881858;P_VALUE=2.82E-29;FDR=3.14E-25
3	17418850	17418870	+	iso-21-263SJZLJD; Name=NA; Parent=MI0019220|ath-MIR5645a	3	17418860	17418861	CG;GENE=AT3G47250;PEARSON_COEFFICIENT=0.429178508;P_VALUE=3.56E-29;FDR=5.51E-25
3	17418850	17418870	+	iso-21-263SJZLJD; Name=NA; Parent=MI0019220|ath-MIR5645a	3	17418860	17418861	CG;GENE=AT3G47290;PEARSON_COEFFICIENT=0.42092996;P_VALUE=5.10E-28;FDR=4.82E-24
3	17418850	17418870	+	iso-21-263SJZLJD; Name=NA; Parent=MI0019220|ath-MIR5645a	3	17418861	17418862	CG;GENE=AT3G47250;PEARSON_COEFFICIENT=0.426376354;P_VALUE=8.86E-29;FDR=1.30E-24
3	17418850	17418870	+	iso-21-263SJZLJD; Name=NA; Parent=MI0019220|ath-MIR5645a	3	17418861	17418862	CG;GENE=AT3G47290;PEARSON_COEFFICIENT=0.425394229;P_VALUE=1.22E-28;FDR=1.25E-24
3	17418850	17418870	+	iso-21-263SJZLJD; Name=NA; Parent=MI0019220|ath-MIR5645a	3	17418863	17418864	CG;GENE=AT3G47250;PEARSON_COEFFICIENT=0.454725295;P_VALUE=5.75E-33;FDR=1.05E-28
3	17418850	17418870	+	iso-21-263SJZLJD; Name=NA; Parent=MI0019220|ath-MIR5645a	3	17418863	17418864	CG;GENE=AT3G47290;PEARSON_COEFFICIENT=0.425982204;P_VALUE=1.01E-28;FDR=1.05E-24
3	17418850	17418870	+	iso-21-263SJZLJD; Name=NA; Parent=MI0019220|ath-MIR5645a	3	17418864	17418865	CG;GENE=AT3G47250;PEARSON_COEFFICIENT=0.429532569;P_VALUE=3.17E-29;FDR=5.00E-25
3	17418850	17418870	+	iso-21-263SJZLJD; Name=NA; Parent=MI0019220|ath-MIR5645a	3	17418864	17418865	CG;GENE=AT3G47290;PEARSON_COEFFICIENT=0.429881858;P_VALUE=2.82E-29;FDR=3.14E-25
3	17418860	17418878	+	iso-19-JZLJ2DED; Name=NA; Parent=MI0019220|ath-MIR5645a	3	17418860	17418861	CG;GENE=AT3G47250;PEARSON_COEFFICIENT=0.429178508;P_VALUE=3.56E-29;FDR=5.51E-25
3	17418860	17418878	+	iso-19-JZLJ2DED; Name=NA; Parent=MI0019220|ath-MIR5645a	3	17418860	17418861	CG;GENE=AT3G47290;PEARSON_COEFFICIENT=0.42092996;P_VALUE=5.10E-28;FDR=4.82E-24
3	17418860	17418878	+	iso-19-JZLJ2DED; Name=NA; Parent=MI0019220|ath-MIR5645a	3	17418861	17418862	CG;GENE=AT3G47250;PEARSON_COEFFICIENT=0.426376354;P_VALUE=8.86E-29;FDR=1.30E-24
3	17418860	17418878	+	iso-19-JZLJ2DED; Name=NA; Parent=MI0019220|ath-MIR5645a	3	17418861	17418862	CG;GENE=AT3G47290;PEARSON_COEFFICIENT=0.425394229;P_VALUE=1.22E-28;FDR=1.25E-24
3	17418860	17418878	+	iso-19-JZLJ2DED; Name=NA; Parent=MI0019220|ath-MIR5645a	3	17418863	17418864	CG;GENE=AT3G47250;PEARSON_COEFFICIENT=0.454725295;P_VALUE=5.75E-33;FDR=1.05E-28
3	17418860	17418878	+	iso-19-JZLJ2DED; Name=NA; Parent=MI0019220|ath-MIR5645a	3	17418863	17418864	CG;GENE=AT3G47290;PEARSON_COEFFICIENT=0.425982204;P_VALUE=1.01E-28;FDR=1.05E-24
3	17418860	17418878	+	iso-19-JZLJ2DED; Name=NA; Parent=MI0019220|ath-MIR5645a	3	17418864	17418865	CG;GENE=AT3G47250;PEARSON_COEFFICIENT=0.429532569;P_VALUE=3.17E-29;FDR=5.00E-25
3	17418860	17418878	+	iso-19-JZLJ2DED; Name=NA; Parent=MI0019220|ath-MIR5645a	3	17418864	17418865	CG;GENE=AT3G47290;PEARSON_COEFFICIENT=0.429881858;P_VALUE=2.82E-29;FDR=3.14E-25
3	17418862	17418885	+	iso-24-ZSF6BOWU1F; Name=NA; Parent=MI0019220|ath-MIR5645a	3	17418861	17418862	CG;GENE=AT3G47250;PEARSON_COEFFICIENT=0.426376354;P_VALUE=8.86E-29;FDR=1.30E-24
3	17418862	17418885	+	iso-24-ZSF6BOWU1F; Name=NA; Parent=MI0019220|ath-MIR5645a	3	17418861	17418862	CG;GENE=AT3G47290;PEARSON_COEFFICIENT=0.425394229;P_VALUE=1.22E-28;FDR=1.25E-24
3	17418862	17418885	+	iso-24-ZSF6BOWU1F; Name=NA; Parent=MI0019220|ath-MIR5645a	3	17418863	17418864	CG;GENE=AT3G47250;PEARSON_COEFFICIENT=0.454725295;P_VALUE=5.75E-33;FDR=1.05E-28
3	17418862	17418885	+	iso-24-ZSF6BOWU1F; Name=NA; Parent=MI0019220|ath-MIR5645a	3	17418863	17418864	CG;GENE=AT3G47290;PEARSON_COEFFICIENT=0.425982204;P_VALUE=1.01E-28;FDR=1.05E-24
3	17418862	17418885	+	iso-24-ZSF6BOWU1F; Name=NA; Parent=MI0019220|ath-MIR5645a	3	17418864	17418865	CG;GENE=AT3G47250;PEARSON_COEFFICIENT=0.429532569;P_VALUE=3.17E-29;FDR=5.00E-25
3	17418862	17418885	+	iso-24-ZSF6BOWU1F; Name=NA; Parent=MI0019220|ath-MIR5645a	3	17418864	17418865	CG;GENE=AT3G47290;PEARSON_COEFFICIENT=0.429881858;P_VALUE=2.82E-29;FDR=3.14E-25
3	17418865	17418884	+	iso-20-LJ2DD7OS; Name=NA; Parent=MI0019220|ath-MIR5645a	3	17418864	17418865	CG;GENE=AT3G47250;PEARSON_COEFFICIENT=0.429532569;P_VALUE=3.17E-29;FDR=5.00E-25
3	17418865	17418884	+	iso-20-LJ2DD7OS; Name=NA; Parent=MI0019220|ath-MIR5645a	3	17418864	17418865	CG;GENE=AT3G47290;PEARSON_COEFFICIENT=0.429881858;P_VALUE=2.82E-29;FDR=3.14E-25
3	17418865	17418885	+	iso-21-LJ2DD7O6B; Name=NA; Parent=MI0019220|ath-MIR5645a	3	17418864	17418865	CG;GENE=AT3G47250;PEARSON_COEFFICIENT=0.429532569;P_VALUE=3.17E-29;FDR=5.00E-25
3	17418865	17418885	+	iso-21-LJ2DD7O6B; Name=NA; Parent=MI0019220|ath-MIR5645a	3	17418864	17418865	CG;GENE=AT3G47290;PEARSON_COEFFICIENT=0.429881858;P_VALUE=2.82E-29;FDR=3.14E-25
3	17418890	17418909	+	iso-20-XBHO1FZ2; Name=NA; Parent=MI0019220|ath-MIR5645a	3	17418903	17418904	CG;GENE=AT3G47250;PEARSON_COEFFICIENT=0.545747521;P_VALUE=2.07E-49;FDR=6.55E-45
3	17418890	17418909	+	iso-20-XBHO1FZ2; Name=NA; Parent=MI0019220|ath-MIR5645a	3	17418903	17418904	CG;GENE=AT3G47290;PEARSON_COEFFICIENT=0.606374452;P_VALUE=1.62E-63;FDR=5.12E-59
3	17418890	17418909	+	iso-20-XBHO1FZ2; Name=NA; Parent=MI0019220|ath-MIR5645a	3	17418904	17418905	CG;GENE=AT3G47250;PEARSON_COEFFICIENT=0.560578417;P_VALUE=1.35E-52;FDR=5.06E-48
3	17418890	17418909	+	iso-20-XBHO1FZ2; Name=NA; Parent=MI0019220|ath-MIR5645a	3	17418904	17418905	CG;GENE=AT3G47290;PEARSON_COEFFICIENT=0.611662912;P_VALUE=6.79E-65;FDR=2.54E-60
3	17418896	17418916	+	iso-21-8B6Q9BXMD; Name=NA; Parent=MI0019220|ath-MIR5645a	3	17418903	17418904	CG;GENE=AT3G47250;PEARSON_COEFFICIENT=0.545747521;P_VALUE=2.07E-49;FDR=6.55E-45
3	17418896	17418916	+	iso-21-8B6Q9BXMD; Name=NA; Parent=MI0019220|ath-MIR5645a	3	17418903	17418904	CG;GENE=AT3G47290;PEARSON_COEFFICIENT=0.606374452;P_VALUE=1.62E-63;FDR=5.12E-59
3	17418896	17418916	+	iso-21-8B6Q9BXMD; Name=NA; Parent=MI0019220|ath-MIR5645a	3	17418904	17418905	CG;GENE=AT3G47250;PEARSON_COEFFICIENT=0.560578417;P_VALUE=1.35E-52;FDR=5.06E-48
3	17418896	17418916	+	iso-21-8B6Q9BXMD; Name=NA; Parent=MI0019220|ath-MIR5645a	3	17418904	17418905	CG;GENE=AT3G47290;PEARSON_COEFFICIENT=0.611662912;P_VALUE=6.79E-65;FDR=2.54E-60
3	17418903	17418922	+	iso-20-JYO4H6KQ; Name=NA; Parent=MI0019220|ath-MIR5645a	3	17418903	17418904	CG;GENE=AT3G47250;PEARSON_COEFFICIENT=0.545747521;P_VALUE=2.07E-49;FDR=6.55E-45
3	17418903	17418922	+	iso-20-JYO4H6KQ; Name=NA; Parent=MI0019220|ath-MIR5645a	3	17418903	17418904	CG;GENE=AT3G47290;PEARSON_COEFFICIENT=0.606374452;P_VALUE=1.62E-63;FDR=5.12E-59
3	17418903	17418922	+	iso-20-JYO4H6KQ; Name=NA; Parent=MI0019220|ath-MIR5645a	3	17418904	17418905	CG;GENE=AT3G47250;PEARSON_COEFFICIENT=0.560578417;P_VALUE=1.35E-52;FDR=5.06E-48
3	17418903	17418922	+	iso-20-JYO4H6KQ; Name=NA; Parent=MI0019220|ath-MIR5645a	3	17418904	17418905	CG;GENE=AT3G47290;PEARSON_COEFFICIENT=0.611662912;P_VALUE=6.79E-65;FDR=2.54E-60
3	17418903	17418922	+	iso-20-JYO4H6KQ; Name=NA; Parent=MI0019220|ath-MIR5645a	3	17418920	17418921	CG;GENE=AT3G47250;PEARSON_COEFFICIENT=0.561150547;P_VALUE=1.01E-52;FDR=3.97E-48
3	17418903	17418922	+	iso-20-JYO4H6KQ; Name=NA; Parent=MI0019220|ath-MIR5645a	3	17418920	17418921	CG;GENE=AT3G47290;PEARSON_COEFFICIENT=0.629994696;P_VALUE=7.04E-70;FDR=2.89E-65
3	17418903	17418922	+	iso-20-JYO4H6KQ; Name=NA; Parent=MI0019220|ath-MIR5645a	3	17418920	17418921	CG;GENE=AT3G47300;PEARSON_COEFFICIENT=-0.303207004;P_VALUE=1.19E-14;FDR=8.44E-11
3	17418903	17418922	+	iso-20-JYO4H6KQ; Name=NA; Parent=MI0019220|ath-MIR5645a	3	17418921	17418922	CG;GENE=AT3G47250;PEARSON_COEFFICIENT=0.554667274;P_VALUE=2.63E-51;FDR=9.40E-47
3	17418903	17418922	+	iso-20-JYO4H6KQ; Name=NA; Parent=MI0019220|ath-MIR5645a	3	17418921	17418922	CG;GENE=AT3G47290;PEARSON_COEFFICIENT=0.621697629;P_VALUE=1.39E-67;FDR=5.46E-63
3	17418910	17418929	+	iso-20-IEK1JQZY; Name=NA; Parent=MI0019220|ath-MIR5645a	3	17418920	17418921	CG;GENE=AT3G47250;PEARSON_COEFFICIENT=0.561150547;P_VALUE=1.01E-52;FDR=3.97E-48
3	17418910	17418929	+	iso-20-IEK1JQZY; Name=NA; Parent=MI0019220|ath-MIR5645a	3	17418920	17418921	CG;GENE=AT3G47290;PEARSON_COEFFICIENT=0.629994696;P_VALUE=7.04E-70;FDR=2.89E-65
3	17418910	17418929	+	iso-20-IEK1JQZY; Name=NA; Parent=MI0019220|ath-MIR5645a	3	17418920	17418921	CG;GENE=AT3G47300;PEARSON_COEFFICIENT=-0.303207004;P_VALUE=1.19E-14;FDR=8.44E-11
3	17418910	17418929	+	iso-20-IEK1JQZY; Name=NA; Parent=MI0019220|ath-MIR5645a	3	17418921	17418922	CG;GENE=AT3G47250;PEARSON_COEFFICIENT=0.554667274;P_VALUE=2.63E-51;FDR=9.40E-47
3	17418910	17418929	+	iso-20-IEK1JQZY; Name=NA; Parent=MI0019220|ath-MIR5645a	3	17418921	17418922	CG;GENE=AT3G47290;PEARSON_COEFFICIENT=0.621697629;P_VALUE=1.39E-67;FDR=5.46E-63
3	17418910	17418929	+	iso-20-IEK1JQZY; Name=NA; Parent=MI0019220|ath-MIR5645a	3	17418928	17418929	CHG;GENE=AT3G47250;PEARSON_COEFFICIENT=0.551484125;P_VALUE=1.27E-50;FDR=4.17E-46
3	17418910	17418929	+	iso-20-IEK1JQZY; Name=NA; Parent=MI0019220|ath-MIR5645a	3	17418928	17418929	CHG;GENE=AT3G47290;PEARSON_COEFFICIENT=0.610923058;P_VALUE=1.06E-64;FDR=3.80E-60
3	17418910	17418929	+	iso-20-IEK1JQZY; Name=NA; Parent=MI0019220|ath-MIR5645a	3	17418928	17418929	CHG;GENE=AT3G47300;PEARSON_COEFFICIENT=-0.310058788;P_VALUE=2.78E-15;FDR=2.10E-11
3	17418910	17418930	+	iso-21-IEK1JQZY0; Name=NA; Parent=MI0019220|ath-MIR5645a	3	17418920	17418921	CG;GENE=AT3G47250;PEARSON_COEFFICIENT=0.561150547;P_VALUE=1.01E-52;FDR=3.97E-48
3	17418910	17418930	+	iso-21-IEK1JQZY0; Name=NA; Parent=MI0019220|ath-MIR5645a	3	17418920	17418921	CG;GENE=AT3G47290;PEARSON_COEFFICIENT=0.629994696;P_VALUE=7.04E-70;FDR=2.89E-65
3	17418910	17418930	+	iso-21-IEK1JQZY0; Name=NA; Parent=MI0019220|ath-MIR5645a	3	17418920	17418921	CG;GENE=AT3G47300;PEARSON_COEFFICIENT=-0.303207004;P_VALUE=1.19E-14;FDR=8.44E-11
3	17418910	17418930	+	iso-21-IEK1JQZY0; Name=NA; Parent=MI0019220|ath-MIR5645a	3	17418921	17418922	CG;GENE=AT3G47250;PEARSON_COEFFICIENT=0.554667274;P_VALUE=2.63E-51;FDR=9.40E-47
3	17418910	17418930	+	iso-21-IEK1JQZY0; Name=NA; Parent=MI0019220|ath-MIR5645a	3	17418921	17418922	CG;GENE=AT3G47290;PEARSON_COEFFICIENT=0.621697629;P_VALUE=1.39E-67;FDR=5.46E-63
3	17418910	17418930	+	iso-21-IEK1JQZY0; Name=NA; Parent=MI0019220|ath-MIR5645a	3	17418928	17418929	CHG;GENE=AT3G47250;PEARSON_COEFFICIENT=0.551484125;P_VALUE=1.27E-50;FDR=4.17E-46
3	17418910	17418930	+	iso-21-IEK1JQZY0; Name=NA; Parent=MI0019220|ath-MIR5645a	3	17418928	17418929	CHG;GENE=AT3G47290;PEARSON_COEFFICIENT=0.610923058;P_VALUE=1.06E-64;FDR=3.80E-60
3	17418910	17418930	+	iso-21-IEK1JQZY0; Name=NA; Parent=MI0019220|ath-MIR5645a	3	17418928	17418929	CHG;GENE=AT3G47300;PEARSON_COEFFICIENT=-0.310058788;P_VALUE=2.78E-15;FDR=2.10E-11
3	17418910	17418932	+	iso-23-IEK1JQZYDY; Name=NA; Parent=MI0019220|ath-MIR5645a	3	17418920	17418921	CG;GENE=AT3G47250;PEARSON_COEFFICIENT=0.561150547;P_VALUE=1.01E-52;FDR=3.97E-48
3	17418910	17418932	+	iso-23-IEK1JQZYDY; Name=NA; Parent=MI0019220|ath-MIR5645a	3	17418920	17418921	CG;GENE=AT3G47290;PEARSON_COEFFICIENT=0.629994696;P_VALUE=7.04E-70;FDR=2.89E-65
3	17418910	17418932	+	iso-23-IEK1JQZYDY; Name=NA; Parent=MI0019220|ath-MIR5645a	3	17418920	17418921	CG;GENE=AT3G47300;PEARSON_COEFFICIENT=-0.303207004;P_VALUE=1.19E-14;FDR=8.44E-11
3	17418910	17418932	+	iso-23-IEK1JQZYDY; Name=NA; Parent=MI0019220|ath-MIR5645a	3	17418921	17418922	CG;GENE=AT3G47250;PEARSON_COEFFICIENT=0.554667274;P_VALUE=2.63E-51;FDR=9.40E-47
3	17418910	17418932	+	iso-23-IEK1JQZYDY; Name=NA; Parent=MI0019220|ath-MIR5645a	3	17418921	17418922	CG;GENE=AT3G47290;PEARSON_COEFFICIENT=0.621697629;P_VALUE=1.39E-67;FDR=5.46E-63
3	17418910	17418932	+	iso-23-IEK1JQZYDY; Name=NA; Parent=MI0019220|ath-MIR5645a	3	17418928	17418929	CHG;GENE=AT3G47250;PEARSON_COEFFICIENT=0.551484125;P_VALUE=1.27E-50;FDR=4.17E-46
3	17418910	17418932	+	iso-23-IEK1JQZYDY; Name=NA; Parent=MI0019220|ath-MIR5645a	3	17418928	17418929	CHG;GENE=AT3G47290;PEARSON_COEFFICIENT=0.610923058;P_VALUE=1.06E-64;FDR=3.80E-60
3	17418910	17418932	+	iso-23-IEK1JQZYDY; Name=NA; Parent=MI0019220|ath-MIR5645a	3	17418928	17418929	CHG;GENE=AT3G47300;PEARSON_COEFFICIENT=-0.310058788;P_VALUE=2.78E-15;FDR=2.10E-11
3	17418910	17418933	+	iso-24-IEK1JQZYIY; Name=NA; Parent=MI0019220|ath-MIR5645a	3	17418920	17418921	CG;GENE=AT3G47250;PEARSON_COEFFICIENT=0.561150547;P_VALUE=1.01E-52;FDR=3.97E-48
3	17418910	17418933	+	iso-24-IEK1JQZYIY; Name=NA; Parent=MI0019220|ath-MIR5645a	3	17418920	17418921	CG;GENE=AT3G47290;PEARSON_COEFFICIENT=0.629994696;P_VALUE=7.04E-70;FDR=2.89E-65
3	17418910	17418933	+	iso-24-IEK1JQZYIY; Name=NA; Parent=MI0019220|ath-MIR5645a	3	17418920	17418921	CG;GENE=AT3G47300;PEARSON_COEFFICIENT=-0.303207004;P_VALUE=1.19E-14;FDR=8.44E-11
3	17418910	17418933	+	iso-24-IEK1JQZYIY; Name=NA; Parent=MI0019220|ath-MIR5645a	3	17418921	17418922	CG;GENE=AT3G47250;PEARSON_COEFFICIENT=0.554667274;P_VALUE=2.63E-51;FDR=9.40E-47
3	17418910	17418933	+	iso-24-IEK1JQZYIY; Name=NA; Parent=MI0019220|ath-MIR5645a	3	17418921	17418922	CG;GENE=AT3G47290;PEARSON_COEFFICIENT=0.621697629;P_VALUE=1.39E-67;FDR=5.46E-63
3	17418910	17418933	+	iso-24-IEK1JQZYIY; Name=NA; Parent=MI0019220|ath-MIR5645a	3	17418928	17418929	CHG;GENE=AT3G47250;PEARSON_COEFFICIENT=0.551484125;P_VALUE=1.27E-50;FDR=4.17E-46
3	17418910	17418933	+	iso-24-IEK1JQZYIY; Name=NA; Parent=MI0019220|ath-MIR5645a	3	17418928	17418929	CHG;GENE=AT3G47290;PEARSON_COEFFICIENT=0.610923058;P_VALUE=1.06E-64;FDR=3.80E-60
3	17418910	17418933	+	iso-24-IEK1JQZYIY; Name=NA; Parent=MI0019220|ath-MIR5645a	3	17418928	17418929	CHG;GENE=AT3G47300;PEARSON_COEFFICIENT=-0.310058788;P_VALUE=2.78E-15;FDR=2.10E-11
3	17418914	17418933	+	iso-20-85KLZZRK; Name=NA; Parent=MI0019220|ath-MIR5645a	3	17418920	17418921	CG;GENE=AT3G47250;PEARSON_COEFFICIENT=0.561150547;P_VALUE=1.01E-52;FDR=3.97E-48
3	17418914	17418933	+	iso-20-85KLZZRK; Name=NA; Parent=MI0019220|ath-MIR5645a	3	17418920	17418921	CG;GENE=AT3G47290;PEARSON_COEFFICIENT=0.629994696;P_VALUE=7.04E-70;FDR=2.89E-65
3	17418914	17418933	+	iso-20-85KLZZRK; Name=NA; Parent=MI0019220|ath-MIR5645a	3	17418920	17418921	CG;GENE=AT3G47300;PEARSON_COEFFICIENT=-0.303207004;P_VALUE=1.19E-14;FDR=8.44E-11
3	17418914	17418933	+	iso-20-85KLZZRK; Name=NA; Parent=MI0019220|ath-MIR5645a	3	17418921	17418922	CG;GENE=AT3G47250;PEARSON_COEFFICIENT=0.554667274;P_VALUE=2.63E-51;FDR=9.40E-47
3	17418914	17418933	+	iso-20-85KLZZRK; Name=NA; Parent=MI0019220|ath-MIR5645a	3	17418921	17418922	CG;GENE=AT3G47290;PEARSON_COEFFICIENT=0.621697629;P_VALUE=1.39E-67;FDR=5.46E-63
3	17418914	17418933	+	iso-20-85KLZZRK; Name=NA; Parent=MI0019220|ath-MIR5645a	3	17418928	17418929	CHG;GENE=AT3G47250;PEARSON_COEFFICIENT=0.551484125;P_VALUE=1.27E-50;FDR=4.17E-46
3	17418914	17418933	+	iso-20-85KLZZRK; Name=NA; Parent=MI0019220|ath-MIR5645a	3	17418928	17418929	CHG;GENE=AT3G47290;PEARSON_COEFFICIENT=0.610923058;P_VALUE=1.06E-64;FDR=3.80E-60
3	17418914	17418933	+	iso-20-85KLZZRK; Name=NA; Parent=MI0019220|ath-MIR5645a	3	17418928	17418929	CHG;GENE=AT3G47300;PEARSON_COEFFICIENT=-0.310058788;P_VALUE=2.78E-15;FDR=2.10E-11
3	17418914	17418939	+	iso-26-85KLZZRK0FB; Name=NA; Parent=MI0019220|ath-MIR5645a	3	17418920	17418921	CG;GENE=AT3G47250;PEARSON_COEFFICIENT=0.561150547;P_VALUE=1.01E-52;FDR=3.97E-48
3	17418914	17418939	+	iso-26-85KLZZRK0FB; Name=NA; Parent=MI0019220|ath-MIR5645a	3	17418920	17418921	CG;GENE=AT3G47290;PEARSON_COEFFICIENT=0.629994696;P_VALUE=7.04E-70;FDR=2.89E-65
3	17418914	17418939	+	iso-26-85KLZZRK0FB; Name=NA; Parent=MI0019220|ath-MIR5645a	3	17418920	17418921	CG;GENE=AT3G47300;PEARSON_COEFFICIENT=-0.303207004;P_VALUE=1.19E-14;FDR=8.44E-11
3	17418914	17418939	+	iso-26-85KLZZRK0FB; Name=NA; Parent=MI0019220|ath-MIR5645a	3	17418921	17418922	CG;GENE=AT3G47250;PEARSON_COEFFICIENT=0.554667274;P_VALUE=2.63E-51;FDR=9.40E-47
3	17418914	17418939	+	iso-26-85KLZZRK0FB; Name=NA; Parent=MI0019220|ath-MIR5645a	3	17418921	17418922	CG;GENE=AT3G47290;PEARSON_COEFFICIENT=0.621697629;P_VALUE=1.39E-67;FDR=5.46E-63
3	17418914	17418939	+	iso-26-85KLZZRK0FB; Name=NA; Parent=MI0019220|ath-MIR5645a	3	17418928	17418929	CHG;GENE=AT3G47250;PEARSON_COEFFICIENT=0.551484125;P_VALUE=1.27E-50;FDR=4.17E-46
3	17418914	17418939	+	iso-26-85KLZZRK0FB; Name=NA; Parent=MI0019220|ath-MIR5645a	3	17418928	17418929	CHG;GENE=AT3G47290;PEARSON_COEFFICIENT=0.610923058;P_VALUE=1.06E-64;FDR=3.80E-60
3	17418914	17418939	+	iso-26-85KLZZRK0FB; Name=NA; Parent=MI0019220|ath-MIR5645a	3	17418928	17418929	CHG;GENE=AT3G47300;PEARSON_COEFFICIENT=-0.310058788;P_VALUE=2.78E-15;FDR=2.10E-11
3	17418917	17418937	+	iso-21-06VZZK6FD; Name=NA; Parent=MI0019220|ath-MIR5645a	3	17418920	17418921	CG;GENE=AT3G47250;PEARSON_COEFFICIENT=0.561150547;P_VALUE=1.01E-52;FDR=3.97E-48
3	17418917	17418937	+	iso-21-06VZZK6FD; Name=NA; Parent=MI0019220|ath-MIR5645a	3	17418920	17418921	CG;GENE=AT3G47290;PEARSON_COEFFICIENT=0.629994696;P_VALUE=7.04E-70;FDR=2.89E-65
3	17418917	17418937	+	iso-21-06VZZK6FD; Name=NA; Parent=MI0019220|ath-MIR5645a	3	17418920	17418921	CG;GENE=AT3G47300;PEARSON_COEFFICIENT=-0.303207004;P_VALUE=1.19E-14;FDR=8.44E-11
3	17418917	17418937	+	iso-21-06VZZK6FD; Name=NA; Parent=MI0019220|ath-MIR5645a	3	17418921	17418922	CG;GENE=AT3G47250;PEARSON_COEFFICIENT=0.554667274;P_VALUE=2.63E-51;FDR=9.40E-47
3	17418917	17418937	+	iso-21-06VZZK6FD; Name=NA; Parent=MI0019220|ath-MIR5645a	3	17418921	17418922	CG;GENE=AT3G47290;PEARSON_COEFFICIENT=0.621697629;P_VALUE=1.39E-67;FDR=5.46E-63
3	17418917	17418937	+	iso-21-06VZZK6FD; Name=NA; Parent=MI0019220|ath-MIR5645a	3	17418928	17418929	CHG;GENE=AT3G47250;PEARSON_COEFFICIENT=0.551484125;P_VALUE=1.27E-50;FDR=4.17E-46
3	17418917	17418937	+	iso-21-06VZZK6FD; Name=NA; Parent=MI0019220|ath-MIR5645a	3	17418928	17418929	CHG;GENE=AT3G47290;PEARSON_COEFFICIENT=0.610923058;P_VALUE=1.06E-64;FDR=3.80E-60
3	17418917	17418937	+	iso-21-06VZZK6FD; Name=NA; Parent=MI0019220|ath-MIR5645a	3	17418928	17418929	CHG;GENE=AT3G47300;PEARSON_COEFFICIENT=-0.310058788;P_VALUE=2.78E-15;FDR=2.10E-11
3	17418922	17418941	+	iso-20-VZZK6F21; Name=NA; Parent=MI0019220|ath-MIR5645a	3	17418921	17418922	CG;GENE=AT3G47250;PEARSON_COEFFICIENT=0.554667274;P_VALUE=2.63E-51;FDR=9.40E-47
3	17418922	17418941	+	iso-20-VZZK6F21; Name=NA; Parent=MI0019220|ath-MIR5645a	3	17418921	17418922	CG;GENE=AT3G47290;PEARSON_COEFFICIENT=0.621697629;P_VALUE=1.39E-67;FDR=5.46E-63
3	17418922	17418941	+	iso-20-VZZK6F21; Name=NA; Parent=MI0019220|ath-MIR5645a	3	17418928	17418929	CHG;GENE=AT3G47250;PEARSON_COEFFICIENT=0.551484125;P_VALUE=1.27E-50;FDR=4.17E-46
3	17418922	17418941	+	iso-20-VZZK6F21; Name=NA; Parent=MI0019220|ath-MIR5645a	3	17418928	17418929	CHG;GENE=AT3G47290;PEARSON_COEFFICIENT=0.610923058;P_VALUE=1.06E-64;FDR=3.80E-60
3	17418922	17418941	+	iso-20-VZZK6F21; Name=NA; Parent=MI0019220|ath-MIR5645a	3	17418928	17418929	CHG;GENE=AT3G47300;PEARSON_COEFFICIENT=-0.310058788;P_VALUE=2.78E-15;FDR=2.10E-11
3	17418924	17418945	+	iso-22-ZZRK0F0X5; Name=NA; Parent=MI0019220|ath-MIR5645a	3	17418928	17418929	CHG;GENE=AT3G47250;PEARSON_COEFFICIENT=0.551484125;P_VALUE=1.27E-50;FDR=4.17E-46
3	17418924	17418945	+	iso-22-ZZRK0F0X5; Name=NA; Parent=MI0019220|ath-MIR5645a	3	17418928	17418929	CHG;GENE=AT3G47290;PEARSON_COEFFICIENT=0.610923058;P_VALUE=1.06E-64;FDR=3.80E-60
3	17418924	17418945	+	iso-22-ZZRK0F0X5; Name=NA; Parent=MI0019220|ath-MIR5645a	3	17418928	17418929	CHG;GENE=AT3G47300;PEARSON_COEFFICIENT=-0.310058788;P_VALUE=2.78E-15;FDR=2.10E-11
3	17418945	17418969	+	iso-25-M0J0HOFHDH; Name=NA; Parent=MI0019220|ath-MIR5645a	3	17418963	17418964	CG;GENE=AT3G47250;PEARSON_COEFFICIENT=0.620177316;P_VALUE=3.61E-67;FDR=7.43E-62
3	17418945	17418969	+	iso-25-M0J0HOFHDH; Name=NA; Parent=MI0019220|ath-MIR5645a	3	17418963	17418964	CG;GENE=AT3G47290;PEARSON_COEFFICIENT=0.670897364;P_VALUE=2.66E-82;FDR=4.38E-77
3	17418945	17418969	+	iso-25-M0J0HOFHDH; Name=NA; Parent=MI0019220|ath-MIR5645a	3	17418963	17418964	CG;GENE=AT3G47300;PEARSON_COEFFICIENT=-0.330391633;P_VALUE=2.95E-17;FDR=2.76E-13
3	17418945	17418969	+	iso-25-M0J0HOFHDH; Name=NA; Parent=MI0019220|ath-MIR5645a	3	17418964	17418965	CG;GENE=AT3G47250;PEARSON_COEFFICIENT=0.589440941;P_VALUE=2.83E-59;FDR=1.66E-54
3	17418945	17418969	+	iso-25-M0J0HOFHDH; Name=NA; Parent=MI0019220|ath-MIR5645a	3	17418964	17418965	CG;GENE=AT3G47290;PEARSON_COEFFICIENT=0.64558598;P_VALUE=2.17E-74;FDR=1.49E-69
3	17418945	17418969	+	iso-25-M0J0HOFHDH; Name=NA; Parent=MI0019220|ath-MIR5645a	3	17418964	17418965	CG;GENE=AT3G47300;PEARSON_COEFFICIENT=-0.327454252;P_VALUE=5.82E-17;FDR=5.20E-13
3	17418945	17418970	+	iso-26-M0J0HOFHDHB; Name=NA; Parent=MI0019220|ath-MIR5645a	3	17418963	17418964	CG;GENE=AT3G47250;PEARSON_COEFFICIENT=0.620177316;P_VALUE=3.61E-67;FDR=7.43E-62
3	17418945	17418970	+	iso-26-M0J0HOFHDHB; Name=NA; Parent=MI0019220|ath-MIR5645a	3	17418963	17418964	CG;GENE=AT3G47290;PEARSON_COEFFICIENT=0.670897364;P_VALUE=2.66E-82;FDR=4.38E-77
3	17418945	17418970	+	iso-26-M0J0HOFHDHB; Name=NA; Parent=MI0019220|ath-MIR5645a	3	17418963	17418964	CG;GENE=AT3G47300;PEARSON_COEFFICIENT=-0.330391633;P_VALUE=2.95E-17;FDR=2.76E-13
3	17418945	17418970	+	iso-26-M0J0HOFHDHB; Name=NA; Parent=MI0019220|ath-MIR5645a	3	17418964	17418965	CG;GENE=AT3G47250;PEARSON_COEFFICIENT=0.589440941;P_VALUE=2.83E-59;FDR=1.66E-54
3	17418945	17418970	+	iso-26-M0J0HOFHDHB; Name=NA; Parent=MI0019220|ath-MIR5645a	3	17418964	17418965	CG;GENE=AT3G47290;PEARSON_COEFFICIENT=0.64558598;P_VALUE=2.17E-74;FDR=1.49E-69
3	17418945	17418970	+	iso-26-M0J0HOFHDHB; Name=NA; Parent=MI0019220|ath-MIR5645a	3	17418964	17418965	CG;GENE=AT3G47300;PEARSON_COEFFICIENT=-0.327454252;P_VALUE=5.82E-17;FDR=5.20E-13
3	17418946	17418967	+	iso-22-6JF28BOUH; Name=NA; Parent=MI0019220|ath-MIR5645a	3	17418963	17418964	CG;GENE=AT3G47250;PEARSON_COEFFICIENT=0.620177316;P_VALUE=3.61E-67;FDR=7.43E-62
3	17418946	17418967	+	iso-22-6JF28BOUH; Name=NA; Parent=MI0019220|ath-MIR5645a	3	17418963	17418964	CG;GENE=AT3G47290;PEARSON_COEFFICIENT=0.670897364;P_VALUE=2.66E-82;FDR=4.38E-77
3	17418946	17418967	+	iso-22-6JF28BOUH; Name=NA; Parent=MI0019220|ath-MIR5645a	3	17418963	17418964	CG;GENE=AT3G47300;PEARSON_COEFFICIENT=-0.330391633;P_VALUE=2.95E-17;FDR=2.76E-13
3	17418946	17418967	+	iso-22-6JF28BOUH; Name=NA; Parent=MI0019220|ath-MIR5645a	3	17418964	17418965	CG;GENE=AT3G47250;PEARSON_COEFFICIENT=0.589440941;P_VALUE=2.83E-59;FDR=1.66E-54
3	17418946	17418967	+	iso-22-6JF28BOUH; Name=NA; Parent=MI0019220|ath-MIR5645a	3	17418964	17418965	CG;GENE=AT3G47290;PEARSON_COEFFICIENT=0.64558598;P_VALUE=2.17E-74;FDR=1.49E-69
3	17418946	17418967	+	iso-22-6JF28BOUH; Name=NA; Parent=MI0019220|ath-MIR5645a	3	17418964	17418965	CG;GENE=AT3G47300;PEARSON_COEFFICIENT=-0.327454252;P_VALUE=5.82E-17;FDR=5.20E-13
3	17418946	17418968	+	iso-23-6JF28BOU9; Name=NA; Parent=MI0019220|ath-MIR5645a	3	17418963	17418964	CG;GENE=AT3G47250;PEARSON_COEFFICIENT=0.620177316;P_VALUE=3.61E-67;FDR=7.43E-62
3	17418946	17418968	+	iso-23-6JF28BOU9; Name=NA; Parent=MI0019220|ath-MIR5645a	3	17418963	17418964	CG;GENE=AT3G47290;PEARSON_COEFFICIENT=0.670897364;P_VALUE=2.66E-82;FDR=4.38E-77
3	17418946	17418968	+	iso-23-6JF28BOU9; Name=NA; Parent=MI0019220|ath-MIR5645a	3	17418963	17418964	CG;GENE=AT3G47300;PEARSON_COEFFICIENT=-0.330391633;P_VALUE=2.95E-17;FDR=2.76E-13
3	17418946	17418968	+	iso-23-6JF28BOU9; Name=NA; Parent=MI0019220|ath-MIR5645a	3	17418964	17418965	CG;GENE=AT3G47250;PEARSON_COEFFICIENT=0.589440941;P_VALUE=2.83E-59;FDR=1.66E-54
3	17418946	17418968	+	iso-23-6JF28BOU9; Name=NA; Parent=MI0019220|ath-MIR5645a	3	17418964	17418965	CG;GENE=AT3G47290;PEARSON_COEFFICIENT=0.64558598;P_VALUE=2.17E-74;FDR=1.49E-69
3	17418946	17418968	+	iso-23-6JF28BOU9; Name=NA; Parent=MI0019220|ath-MIR5645a	3	17418964	17418965	CG;GENE=AT3G47300;PEARSON_COEFFICIENT=-0.327454252;P_VALUE=5.82E-17;FDR=5.20E-13
3	17418950	17418967	+	iso-18-J0HOFHS; Name=NA; Parent=MI0019220|ath-MIR5645a	3	17418963	17418964	CG;GENE=AT3G47250;PEARSON_COEFFICIENT=0.620177316;P_VALUE=3.61E-67;FDR=7.43E-62
3	17418950	17418967	+	iso-18-J0HOFHS; Name=NA; Parent=MI0019220|ath-MIR5645a	3	17418963	17418964	CG;GENE=AT3G47290;PEARSON_COEFFICIENT=0.670897364;P_VALUE=2.66E-82;FDR=4.38E-77
3	17418950	17418967	+	iso-18-J0HOFHS; Name=NA; Parent=MI0019220|ath-MIR5645a	3	17418963	17418964	CG;GENE=AT3G47300;PEARSON_COEFFICIENT=-0.330391633;P_VALUE=2.95E-17;FDR=2.76E-13
3	17418950	17418967	+	iso-18-J0HOFHS; Name=NA; Parent=MI0019220|ath-MIR5645a	3	17418964	17418965	CG;GENE=AT3G47250;PEARSON_COEFFICIENT=0.589440941;P_VALUE=2.83E-59;FDR=1.66E-54
3	17418950	17418967	+	iso-18-J0HOFHS; Name=NA; Parent=MI0019220|ath-MIR5645a	3	17418964	17418965	CG;GENE=AT3G47290;PEARSON_COEFFICIENT=0.64558598;P_VALUE=2.17E-74;FDR=1.49E-69
3	17418950	17418967	+	iso-18-J0HOFHS; Name=NA; Parent=MI0019220|ath-MIR5645a	3	17418964	17418965	CG;GENE=AT3G47300;PEARSON_COEFFICIENT=-0.327454252;P_VALUE=5.82E-17;FDR=5.20E-13
3	17418950	17418968	+	iso-19-J0HOFH09; Name=NA; Parent=MI0019220|ath-MIR5645a	3	17418963	17418964	CG;GENE=AT3G47250;PEARSON_COEFFICIENT=0.620177316;P_VALUE=3.61E-67;FDR=7.43E-62
3	17418950	17418968	+	iso-19-J0HOFH09; Name=NA; Parent=MI0019220|ath-MIR5645a	3	17418963	17418964	CG;GENE=AT3G47290;PEARSON_COEFFICIENT=0.670897364;P_VALUE=2.66E-82;FDR=4.38E-77
3	17418950	17418968	+	iso-19-J0HOFH09; Name=NA; Parent=MI0019220|ath-MIR5645a	3	17418963	17418964	CG;GENE=AT3G47300;PEARSON_COEFFICIENT=-0.330391633;P_VALUE=2.95E-17;FDR=2.76E-13
3	17418950	17418968	+	iso-19-J0HOFH09; Name=NA; Parent=MI0019220|ath-MIR5645a	3	17418964	17418965	CG;GENE=AT3G47250;PEARSON_COEFFICIENT=0.589440941;P_VALUE=2.83E-59;FDR=1.66E-54
3	17418950	17418968	+	iso-19-J0HOFH09; Name=NA; Parent=MI0019220|ath-MIR5645a	3	17418964	17418965	CG;GENE=AT3G47290;PEARSON_COEFFICIENT=0.64558598;P_VALUE=2.17E-74;FDR=1.49E-69
3	17418950	17418968	+	iso-19-J0HOFH09; Name=NA; Parent=MI0019220|ath-MIR5645a	3	17418964	17418965	CG;GENE=AT3G47300;PEARSON_COEFFICIENT=-0.327454252;P_VALUE=5.82E-17;FDR=5.20E-13
3	17418950	17418969	+	iso-20-J0HOFHDH; Name=NA; Parent=MI0019220|ath-MIR5645a	3	17418963	17418964	CG;GENE=AT3G47250;PEARSON_COEFFICIENT=0.620177316;P_VALUE=3.61E-67;FDR=7.43E-62
3	17418950	17418969	+	iso-20-J0HOFHDH; Name=NA; Parent=MI0019220|ath-MIR5645a	3	17418963	17418964	CG;GENE=AT3G47290;PEARSON_COEFFICIENT=0.670897364;P_VALUE=2.66E-82;FDR=4.38E-77
3	17418950	17418969	+	iso-20-J0HOFHDH; Name=NA; Parent=MI0019220|ath-MIR5645a	3	17418963	17418964	CG;GENE=AT3G47300;PEARSON_COEFFICIENT=-0.330391633;P_VALUE=2.95E-17;FDR=2.76E-13
3	17418950	17418969	+	iso-20-J0HOFHDH; Name=NA; Parent=MI0019220|ath-MIR5645a	3	17418964	17418965	CG;GENE=AT3G47250;PEARSON_COEFFICIENT=0.589440941;P_VALUE=2.83E-59;FDR=1.66E-54
3	17418950	17418969	+	iso-20-J0HOFHDH; Name=NA; Parent=MI0019220|ath-MIR5645a	3	17418964	17418965	CG;GENE=AT3G47290;PEARSON_COEFFICIENT=0.64558598;P_VALUE=2.17E-74;FDR=1.49E-69
3	17418950	17418969	+	iso-20-J0HOFHDH; Name=NA; Parent=MI0019220|ath-MIR5645a	3	17418964	17418965	CG;GENE=AT3G47300;PEARSON_COEFFICIENT=-0.327454252;P_VALUE=5.82E-17;FDR=5.20E-13
3	17418950	17418970	+	iso-21-J0HOFHDHB; Name=NA; Parent=MI0019220|ath-MIR5645a	3	17418963	17418964	CG;GENE=AT3G47250;PEARSON_COEFFICIENT=0.620177316;P_VALUE=3.61E-67;FDR=7.43E-62
3	17418950	17418970	+	iso-21-J0HOFHDHB; Name=NA; Parent=MI0019220|ath-MIR5645a	3	17418963	17418964	CG;GENE=AT3G47290;PEARSON_COEFFICIENT=0.670897364;P_VALUE=2.66E-82;FDR=4.38E-77
3	17418950	17418970	+	iso-21-J0HOFHDHB; Name=NA; Parent=MI0019220|ath-MIR5645a	3	17418963	17418964	CG;GENE=AT3G47300;PEARSON_COEFFICIENT=-0.330391633;P_VALUE=2.95E-17;FDR=2.76E-13
3	17418950	17418970	+	iso-21-J0HOFHDHB; Name=NA; Parent=MI0019220|ath-MIR5645a	3	17418964	17418965	CG;GENE=AT3G47250;PEARSON_COEFFICIENT=0.589440941;P_VALUE=2.83E-59;FDR=1.66E-54
3	17418950	17418970	+	iso-21-J0HOFHDHB; Name=NA; Parent=MI0019220|ath-MIR5645a	3	17418964	17418965	CG;GENE=AT3G47290;PEARSON_COEFFICIENT=0.64558598;P_VALUE=2.17E-74;FDR=1.49E-69
3	17418950	17418970	+	iso-21-J0HOFHDHB; Name=NA; Parent=MI0019220|ath-MIR5645a	3	17418964	17418965	CG;GENE=AT3G47300;PEARSON_COEFFICIENT=-0.327454252;P_VALUE=5.82E-17;FDR=5.20E-13
3	17418954	17418977	+	iso-24-56DDOJ520U; Name=NA; Parent=MI0019220|ath-MIR5645a	3	17418963	17418964	CG;GENE=AT3G47250;PEARSON_COEFFICIENT=0.620177316;P_VALUE=3.61E-67;FDR=7.43E-62
3	17418954	17418977	+	iso-24-56DDOJ520U; Name=NA; Parent=MI0019220|ath-MIR5645a	3	17418963	17418964	CG;GENE=AT3G47290;PEARSON_COEFFICIENT=0.670897364;P_VALUE=2.66E-82;FDR=4.38E-77
3	17418954	17418977	+	iso-24-56DDOJ520U; Name=NA; Parent=MI0019220|ath-MIR5645a	3	17418963	17418964	CG;GENE=AT3G47300;PEARSON_COEFFICIENT=-0.330391633;P_VALUE=2.95E-17;FDR=2.76E-13
3	17418954	17418977	+	iso-24-56DDOJ520U; Name=NA; Parent=MI0019220|ath-MIR5645a	3	17418964	17418965	CG;GENE=AT3G47250;PEARSON_COEFFICIENT=0.589440941;P_VALUE=2.83E-59;FDR=1.66E-54
3	17418954	17418977	+	iso-24-56DDOJ520U; Name=NA; Parent=MI0019220|ath-MIR5645a	3	17418964	17418965	CG;GENE=AT3G47290;PEARSON_COEFFICIENT=0.64558598;P_VALUE=2.17E-74;FDR=1.49E-69
3	17418954	17418977	+	iso-24-56DDOJ520U; Name=NA; Parent=MI0019220|ath-MIR5645a	3	17418964	17418965	CG;GENE=AT3G47300;PEARSON_COEFFICIENT=-0.327454252;P_VALUE=5.82E-17;FDR=5.20E-13
3	17418954	17418977	+	iso-24-56DDOJ520U; Name=NA; Parent=MI0019220|ath-MIR5645a	3	17418975	17418976	CHG;GENE=AT3G47250;PEARSON_COEFFICIENT=0.612883476;P_VALUE=3.24E-65;FDR=4.43E-60
3	17418954	17418977	+	iso-24-56DDOJ520U; Name=NA; Parent=MI0019220|ath-MIR5645a	3	17418975	17418976	CHG;GENE=AT3G47290;PEARSON_COEFFICIENT=0.663875487;P_VALUE=4.99E-80;FDR=5.13E-75
3	17418954	17418977	+	iso-24-56DDOJ520U; Name=NA; Parent=MI0019220|ath-MIR5645a	3	17418975	17418976	CHG;GENE=AT3G47300;PEARSON_COEFFICIENT=-0.337104428;P_VALUE=6.09E-18;FDR=6.34E-14
3	17418968	17418989	+	iso-22-LKBFD89D4; Name=NA; Parent=MI0019220|ath-MIR5645a	3	17418975	17418976	CHG;GENE=AT3G47250;PEARSON_COEFFICIENT=0.612883476;P_VALUE=3.24E-65;FDR=4.43E-60
3	17418968	17418989	+	iso-22-LKBFD89D4; Name=NA; Parent=MI0019220|ath-MIR5645a	3	17418975	17418976	CHG;GENE=AT3G47290;PEARSON_COEFFICIENT=0.663875487;P_VALUE=4.99E-80;FDR=5.13E-75
3	17418968	17418989	+	iso-22-LKBFD89D4; Name=NA; Parent=MI0019220|ath-MIR5645a	3	17418975	17418976	CHG;GENE=AT3G47300;PEARSON_COEFFICIENT=-0.337104428;P_VALUE=6.09E-18;FDR=6.34E-14
3	17418968	17418989	+	iso-22-LKBFD89D4; Name=NA; Parent=MI0019220|ath-MIR5645a	3	17418977	17418978	CHG;GENE=AT3G47250;PEARSON_COEFFICIENT=0.598260165;P_VALUE=1.88E-61;FDR=1.55E-56
3	17418968	17418989	+	iso-22-LKBFD89D4; Name=NA; Parent=MI0019220|ath-MIR5645a	3	17418977	17418978	CHG;GENE=AT3G47290;PEARSON_COEFFICIENT=0.645706203;P_VALUE=2.00E-74;FDR=1.49E-69
3	17418968	17418989	+	iso-22-LKBFD89D4; Name=NA; Parent=MI0019220|ath-MIR5645a	3	17418977	17418978	CHG;GENE=AT3G47300;PEARSON_COEFFICIENT=-0.333244742;P_VALUE=1.52E-17;FDR=1.50E-13
3	17418968	17418989	+	iso-22-LKBFD89D4; Name=NA; Parent=MI0019220|ath-MIR5645a	3	17418978	17418979	CG;GENE=AT3G47250;PEARSON_COEFFICIENT=0.515194072;P_VALUE=2.50E-43;FDR=6.62E-39
3	17418968	17418989	+	iso-22-LKBFD89D4; Name=NA; Parent=MI0019220|ath-MIR5645a	3	17418978	17418979	CG;GENE=AT3G47290;PEARSON_COEFFICIENT=0.587088324;P_VALUE=1.05E-58;FDR=2.98E-54
3	17418968	17418989	+	iso-22-LKBFD89D4; Name=NA; Parent=MI0019220|ath-MIR5645a	3	17418979	17418980	CG;GENE=AT3G47250;PEARSON_COEFFICIENT=0.48391935;P_VALUE=1.03E-37;FDR=2.24E-33
3	17418968	17418989	+	iso-22-LKBFD89D4; Name=NA; Parent=MI0019220|ath-MIR5645a	3	17418979	17418980	CG;GENE=AT3G47290;PEARSON_COEFFICIENT=0.550894811;P_VALUE=1.69E-50;FDR=3.98E-46
3	17418968	17418990	+	iso-23-LKBFD89DDX; Name=NA; Parent=MI0019220|ath-MIR5645a	3	17418975	17418976	CHG;GENE=AT3G47250;PEARSON_COEFFICIENT=0.612883476;P_VALUE=3.24E-65;FDR=4.43E-60
3	17418968	17418990	+	iso-23-LKBFD89DDX; Name=NA; Parent=MI0019220|ath-MIR5645a	3	17418975	17418976	CHG;GENE=AT3G47290;PEARSON_COEFFICIENT=0.663875487;P_VALUE=4.99E-80;FDR=5.13E-75
3	17418968	17418990	+	iso-23-LKBFD89DDX; Name=NA; Parent=MI0019220|ath-MIR5645a	3	17418975	17418976	CHG;GENE=AT3G47300;PEARSON_COEFFICIENT=-0.337104428;P_VALUE=6.09E-18;FDR=6.34E-14
3	17418968	17418990	+	iso-23-LKBFD89DDX; Name=NA; Parent=MI0019220|ath-MIR5645a	3	17418977	17418978	CHG;GENE=AT3G47250;PEARSON_COEFFICIENT=0.598260165;P_VALUE=1.88E-61;FDR=1.55E-56
3	17418968	17418990	+	iso-23-LKBFD89DDX; Name=NA; Parent=MI0019220|ath-MIR5645a	3	17418977	17418978	CHG;GENE=AT3G47290;PEARSON_COEFFICIENT=0.645706203;P_VALUE=2.00E-74;FDR=1.49E-69
3	17418968	17418990	+	iso-23-LKBFD89DDX; Name=NA; Parent=MI0019220|ath-MIR5645a	3	17418977	17418978	CHG;GENE=AT3G47300;PEARSON_COEFFICIENT=-0.333244742;P_VALUE=1.52E-17;FDR=1.50E-13
3	17418968	17418990	+	iso-23-LKBFD89DDX; Name=NA; Parent=MI0019220|ath-MIR5645a	3	17418978	17418979	CG;GENE=AT3G47250;PEARSON_COEFFICIENT=0.515194072;P_VALUE=2.50E-43;FDR=6.62E-39
3	17418968	17418990	+	iso-23-LKBFD89DDX; Name=NA; Parent=MI0019220|ath-MIR5645a	3	17418978	17418979	CG;GENE=AT3G47290;PEARSON_COEFFICIENT=0.587088324;P_VALUE=1.05E-58;FDR=2.98E-54
3	17418968	17418990	+	iso-23-LKBFD89DDX; Name=NA; Parent=MI0019220|ath-MIR5645a	3	17418979	17418980	CG;GENE=AT3G47250;PEARSON_COEFFICIENT=0.48391935;P_VALUE=1.03E-37;FDR=2.24E-33
3	17418968	17418990	+	iso-23-LKBFD89DDX; Name=NA; Parent=MI0019220|ath-MIR5645a	3	17418979	17418980	CG;GENE=AT3G47290;PEARSON_COEFFICIENT=0.550894811;P_VALUE=1.69E-50;FDR=3.98E-46
3	17418970	17418989	+	iso-20-1B0B94O8; Name=NA; Parent=MI0019220|ath-MIR5645a	3	17418975	17418976	CHG;GENE=AT3G47250;PEARSON_COEFFICIENT=0.612883476;P_VALUE=3.24E-65;FDR=4.43E-60
3	17418970	17418989	+	iso-20-1B0B94O8; Name=NA; Parent=MI0019220|ath-MIR5645a	3	17418975	17418976	CHG;GENE=AT3G47290;PEARSON_COEFFICIENT=0.663875487;P_VALUE=4.99E-80;FDR=5.13E-75
3	17418970	17418989	+	iso-20-1B0B94O8; Name=NA; Parent=MI0019220|ath-MIR5645a	3	17418975	17418976	CHG;GENE=AT3G47300;PEARSON_COEFFICIENT=-0.337104428;P_VALUE=6.09E-18;FDR=6.34E-14
3	17418970	17418989	+	iso-20-1B0B94O8; Name=NA; Parent=MI0019220|ath-MIR5645a	3	17418977	17418978	CHG;GENE=AT3G47250;PEARSON_COEFFICIENT=0.598260165;P_VALUE=1.88E-61;FDR=1.55E-56
3	17418970	17418989	+	iso-20-1B0B94O8; Name=NA; Parent=MI0019220|ath-MIR5645a	3	17418977	17418978	CHG;GENE=AT3G47290;PEARSON_COEFFICIENT=0.645706203;P_VALUE=2.00E-74;FDR=1.49E-69
3	17418970	17418989	+	iso-20-1B0B94O8; Name=NA; Parent=MI0019220|ath-MIR5645a	3	17418977	17418978	CHG;GENE=AT3G47300;PEARSON_COEFFICIENT=-0.333244742;P_VALUE=1.52E-17;FDR=1.50E-13
3	17418970	17418989	+	iso-20-1B0B94O8; Name=NA; Parent=MI0019220|ath-MIR5645a	3	17418978	17418979	CG;GENE=AT3G47250;PEARSON_COEFFICIENT=0.515194072;P_VALUE=2.50E-43;FDR=6.62E-39
3	17418970	17418989	+	iso-20-1B0B94O8; Name=NA; Parent=MI0019220|ath-MIR5645a	3	17418978	17418979	CG;GENE=AT3G47290;PEARSON_COEFFICIENT=0.587088324;P_VALUE=1.05E-58;FDR=2.98E-54
3	17418970	17418989	+	iso-20-1B0B94O8; Name=NA; Parent=MI0019220|ath-MIR5645a	3	17418979	17418980	CG;GENE=AT3G47250;PEARSON_COEFFICIENT=0.48391935;P_VALUE=1.03E-37;FDR=2.24E-33
3	17418970	17418989	+	iso-20-1B0B94O8; Name=NA; Parent=MI0019220|ath-MIR5645a	3	17418979	17418980	CG;GENE=AT3G47290;PEARSON_COEFFICIENT=0.550894811;P_VALUE=1.69E-50;FDR=3.98E-46
3	17418970	17418990	+	iso-21-1B0B94O8B; Name=NA; Parent=MI0019220|ath-MIR5645a	3	17418975	17418976	CHG;GENE=AT3G47250;PEARSON_COEFFICIENT=0.612883476;P_VALUE=3.24E-65;FDR=4.43E-60
3	17418970	17418990	+	iso-21-1B0B94O8B; Name=NA; Parent=MI0019220|ath-MIR5645a	3	17418975	17418976	CHG;GENE=AT3G47290;PEARSON_COEFFICIENT=0.663875487;P_VALUE=4.99E-80;FDR=5.13E-75
3	17418970	17418990	+	iso-21-1B0B94O8B; Name=NA; Parent=MI0019220|ath-MIR5645a	3	17418975	17418976	CHG;GENE=AT3G47300;PEARSON_COEFFICIENT=-0.337104428;P_VALUE=6.09E-18;FDR=6.34E-14
3	17418970	17418990	+	iso-21-1B0B94O8B; Name=NA; Parent=MI0019220|ath-MIR5645a	3	17418977	17418978	CHG;GENE=AT3G47250;PEARSON_COEFFICIENT=0.598260165;P_VALUE=1.88E-61;FDR=1.55E-56
3	17418970	17418990	+	iso-21-1B0B94O8B; Name=NA; Parent=MI0019220|ath-MIR5645a	3	17418977	17418978	CHG;GENE=AT3G47290;PEARSON_COEFFICIENT=0.645706203;P_VALUE=2.00E-74;FDR=1.49E-69
3	17418970	17418990	+	iso-21-1B0B94O8B; Name=NA; Parent=MI0019220|ath-MIR5645a	3	17418977	17418978	CHG;GENE=AT3G47300;PEARSON_COEFFICIENT=-0.333244742;P_VALUE=1.52E-17;FDR=1.50E-13
3	17418970	17418990	+	iso-21-1B0B94O8B; Name=NA; Parent=MI0019220|ath-MIR5645a	3	17418978	17418979	CG;GENE=AT3G47250;PEARSON_COEFFICIENT=0.515194072;P_VALUE=2.50E-43;FDR=6.62E-39
3	17418970	17418990	+	iso-21-1B0B94O8B; Name=NA; Parent=MI0019220|ath-MIR5645a	3	17418978	17418979	CG;GENE=AT3G47290;PEARSON_COEFFICIENT=0.587088324;P_VALUE=1.05E-58;FDR=2.98E-54
3	17418970	17418990	+	iso-21-1B0B94O8B; Name=NA; Parent=MI0019220|ath-MIR5645a	3	17418979	17418980	CG;GENE=AT3G47250;PEARSON_COEFFICIENT=0.48391935;P_VALUE=1.03E-37;FDR=2.24E-33
3	17418970	17418990	+	iso-21-1B0B94O8B; Name=NA; Parent=MI0019220|ath-MIR5645a	3	17418979	17418980	CG;GENE=AT3G47290;PEARSON_COEFFICIENT=0.550894811;P_VALUE=1.69E-50;FDR=3.98E-46
3	17418977	17418999	+	iso-23-B472MER8D6; Name=NA; Parent=MI0019220|ath-MIR5645a	3	17418977	17418978	CHG;GENE=AT3G47250;PEARSON_COEFFICIENT=0.598260165;P_VALUE=1.88E-61;FDR=1.55E-56
3	17418977	17418999	+	iso-23-B472MER8D6; Name=NA; Parent=MI0019220|ath-MIR5645a	3	17418977	17418978	CHG;GENE=AT3G47290;PEARSON_COEFFICIENT=0.645706203;P_VALUE=2.00E-74;FDR=1.49E-69
3	17418977	17418999	+	iso-23-B472MER8D6; Name=NA; Parent=MI0019220|ath-MIR5645a	3	17418977	17418978	CHG;GENE=AT3G47300;PEARSON_COEFFICIENT=-0.333244742;P_VALUE=1.52E-17;FDR=1.50E-13
3	17418977	17418999	+	iso-23-B472MER8D6; Name=NA; Parent=MI0019220|ath-MIR5645a	3	17418978	17418979	CG;GENE=AT3G47250;PEARSON_COEFFICIENT=0.515194072;P_VALUE=2.50E-43;FDR=6.62E-39
3	17418977	17418999	+	iso-23-B472MER8D6; Name=NA; Parent=MI0019220|ath-MIR5645a	3	17418978	17418979	CG;GENE=AT3G47290;PEARSON_COEFFICIENT=0.587088324;P_VALUE=1.05E-58;FDR=2.98E-54
3	17418977	17418999	+	iso-23-B472MER8D6; Name=NA; Parent=MI0019220|ath-MIR5645a	3	17418979	17418980	CG;GENE=AT3G47250;PEARSON_COEFFICIENT=0.48391935;P_VALUE=1.03E-37;FDR=2.24E-33
3	17418977	17418999	+	iso-23-B472MER8D6; Name=NA; Parent=MI0019220|ath-MIR5645a	3	17418979	17418980	CG;GENE=AT3G47290;PEARSON_COEFFICIENT=0.550894811;P_VALUE=1.69E-50;FDR=3.98E-46
3	17418977	17419000	+	iso-24-B472MER8H6; Name=NA; Parent=MI0019220|ath-MIR5645a	3	17418977	17418978	CHG;GENE=AT3G47250;PEARSON_COEFFICIENT=0.598260165;P_VALUE=1.88E-61;FDR=1.55E-56
3	17418977	17419000	+	iso-24-B472MER8H6; Name=NA; Parent=MI0019220|ath-MIR5645a	3	17418977	17418978	CHG;GENE=AT3G47290;PEARSON_COEFFICIENT=0.645706203;P_VALUE=2.00E-74;FDR=1.49E-69
3	17418977	17419000	+	iso-24-B472MER8H6; Name=NA; Parent=MI0019220|ath-MIR5645a	3	17418977	17418978	CHG;GENE=AT3G47300;PEARSON_COEFFICIENT=-0.333244742;P_VALUE=1.52E-17;FDR=1.50E-13
3	17418977	17419000	+	iso-24-B472MER8H6; Name=NA; Parent=MI0019220|ath-MIR5645a	3	17418978	17418979	CG;GENE=AT3G47250;PEARSON_COEFFICIENT=0.515194072;P_VALUE=2.50E-43;FDR=6.62E-39
3	17418977	17419000	+	iso-24-B472MER8H6; Name=NA; Parent=MI0019220|ath-MIR5645a	3	17418978	17418979	CG;GENE=AT3G47290;PEARSON_COEFFICIENT=0.587088324;P_VALUE=1.05E-58;FDR=2.98E-54
3	17418977	17419000	+	iso-24-B472MER8H6; Name=NA; Parent=MI0019220|ath-MIR5645a	3	17418979	17418980	CG;GENE=AT3G47250;PEARSON_COEFFICIENT=0.48391935;P_VALUE=1.03E-37;FDR=2.24E-33
3	17418977	17419000	+	iso-24-B472MER8H6; Name=NA; Parent=MI0019220|ath-MIR5645a	3	17418979	17418980	CG;GENE=AT3G47290;PEARSON_COEFFICIENT=0.550894811;P_VALUE=1.69E-50;FDR=3.98E-46
3	17418977	17419000	+	iso-24-B472MER8H7; Name=NA; Parent=MI0019220|ath-MIR5645a	3	17418977	17418978	CHG;GENE=AT3G47250;PEARSON_COEFFICIENT=0.598260165;P_VALUE=1.88E-61;FDR=1.55E-56
3	17418977	17419000	+	iso-24-B472MER8H7; Name=NA; Parent=MI0019220|ath-MIR5645a	3	17418977	17418978	CHG;GENE=AT3G47290;PEARSON_COEFFICIENT=0.645706203;P_VALUE=2.00E-74;FDR=1.49E-69
3	17418977	17419000	+	iso-24-B472MER8H7; Name=NA; Parent=MI0019220|ath-MIR5645a	3	17418977	17418978	CHG;GENE=AT3G47300;PEARSON_COEFFICIENT=-0.333244742;P_VALUE=1.52E-17;FDR=1.50E-13
3	17418977	17419000	+	iso-24-B472MER8H7; Name=NA; Parent=MI0019220|ath-MIR5645a	3	17418978	17418979	CG;GENE=AT3G47250;PEARSON_COEFFICIENT=0.515194072;P_VALUE=2.50E-43;FDR=6.62E-39
3	17418977	17419000	+	iso-24-B472MER8H7; Name=NA; Parent=MI0019220|ath-MIR5645a	3	17418978	17418979	CG;GENE=AT3G47290;PEARSON_COEFFICIENT=0.587088324;P_VALUE=1.05E-58;FDR=2.98E-54
3	17418977	17419000	+	iso-24-B472MER8H7; Name=NA; Parent=MI0019220|ath-MIR5645a	3	17418979	17418980	CG;GENE=AT3G47250;PEARSON_COEFFICIENT=0.48391935;P_VALUE=1.03E-37;FDR=2.24E-33
3	17418977	17419000	+	iso-24-B472MER8H7; Name=NA; Parent=MI0019220|ath-MIR5645a	3	17418979	17418980	CG;GENE=AT3G47290;PEARSON_COEFFICIENT=0.550894811;P_VALUE=1.69E-50;FDR=3.98E-46
3	17418979	17418997	+	iso-19-I36H58JY; Name=NA; Parent=MI0019220|ath-MIR5645a	3	17418978	17418979	CG;GENE=AT3G47250;PEARSON_COEFFICIENT=0.515194072;P_VALUE=2.50E-43;FDR=6.62E-39
3	17418979	17418997	+	iso-19-I36H58JY; Name=NA; Parent=MI0019220|ath-MIR5645a	3	17418978	17418979	CG;GENE=AT3G47290;PEARSON_COEFFICIENT=0.587088324;P_VALUE=1.05E-58;FDR=2.98E-54
3	17418979	17418997	+	iso-19-I36H58JY; Name=NA; Parent=MI0019220|ath-MIR5645a	3	17418979	17418980	CG;GENE=AT3G47250;PEARSON_COEFFICIENT=0.48391935;P_VALUE=1.03E-37;FDR=2.24E-33
3	17418979	17418997	+	iso-19-I36H58JY; Name=NA; Parent=MI0019220|ath-MIR5645a	3	17418979	17418980	CG;GENE=AT3G47290;PEARSON_COEFFICIENT=0.550894811;P_VALUE=1.69E-50;FDR=3.98E-46
3	17418979	17418998	+	iso-20-I36H5892; Name=NA; Parent=MI0019220|ath-MIR5645a	3	17418978	17418979	CG;GENE=AT3G47250;PEARSON_COEFFICIENT=0.515194072;P_VALUE=2.50E-43;FDR=6.62E-39
3	17418979	17418998	+	iso-20-I36H5892; Name=NA; Parent=MI0019220|ath-MIR5645a	3	17418978	17418979	CG;GENE=AT3G47290;PEARSON_COEFFICIENT=0.587088324;P_VALUE=1.05E-58;FDR=2.98E-54
3	17418979	17418998	+	iso-20-I36H5892; Name=NA; Parent=MI0019220|ath-MIR5645a	3	17418979	17418980	CG;GENE=AT3G47250;PEARSON_COEFFICIENT=0.48391935;P_VALUE=1.03E-37;FDR=2.24E-33
3	17418979	17418998	+	iso-20-I36H5892; Name=NA; Parent=MI0019220|ath-MIR5645a	3	17418979	17418980	CG;GENE=AT3G47290;PEARSON_COEFFICIENT=0.550894811;P_VALUE=1.69E-50;FDR=3.98E-46
3	17418979	17418999	+	iso-21-I36H5892B; Name=NA; Parent=MI0019220|ath-MIR5645a	3	17418978	17418979	CG;GENE=AT3G47250;PEARSON_COEFFICIENT=0.515194072;P_VALUE=2.50E-43;FDR=6.62E-39
3	17418979	17418999	+	iso-21-I36H5892B; Name=NA; Parent=MI0019220|ath-MIR5645a	3	17418978	17418979	CG;GENE=AT3G47290;PEARSON_COEFFICIENT=0.587088324;P_VALUE=1.05E-58;FDR=2.98E-54
3	17418979	17418999	+	iso-21-I36H5892B; Name=NA; Parent=MI0019220|ath-MIR5645a	3	17418979	17418980	CG;GENE=AT3G47250;PEARSON_COEFFICIENT=0.48391935;P_VALUE=1.03E-37;FDR=2.24E-33
3	17418979	17418999	+	iso-21-I36H5892B; Name=NA; Parent=MI0019220|ath-MIR5645a	3	17418979	17418980	CG;GENE=AT3G47290;PEARSON_COEFFICIENT=0.550894811;P_VALUE=1.69E-50;FDR=3.98E-46
3	17418980	17419000	+	iso-21-94O8I3RBE; Name=NA; Parent=MI0019220|ath-MIR5645a	3	17418979	17418980	CG;GENE=AT3G47250;PEARSON_COEFFICIENT=0.48391935;P_VALUE=1.03E-37;FDR=2.24E-33
3	17418980	17419000	+	iso-21-94O8I3RBE; Name=NA; Parent=MI0019220|ath-MIR5645a	3	17418979	17418980	CG;GENE=AT3G47290;PEARSON_COEFFICIENT=0.550894811;P_VALUE=1.69E-50;FDR=3.98E-46
3	17418980	17419001	+	iso-22-94O8I3RBQ; Name=NA; Parent=MI0019220|ath-MIR5645a	3	17418979	17418980	CG;GENE=AT3G47250;PEARSON_COEFFICIENT=0.48391935;P_VALUE=1.03E-37;FDR=2.24E-33
3	17418980	17419001	+	iso-22-94O8I3RBQ; Name=NA; Parent=MI0019220|ath-MIR5645a	3	17418979	17418980	CG;GENE=AT3G47290;PEARSON_COEFFICIENT=0.550894811;P_VALUE=1.69E-50;FDR=3.98E-46
3	17418980	17419001	+	iso-22-94O8I3RBQ; Name=NA; Parent=MI0019220|ath-MIR5645a	3	17419000	17419001	CHG;GENE=AT3G47250;PEARSON_COEFFICIENT=0.589642738;P_VALUE=2.53E-59;FDR=1.60E-54
3	17418980	17419001	+	iso-22-94O8I3RBQ; Name=NA; Parent=MI0019220|ath-MIR5645a	3	17419000	17419001	CHG;GENE=AT3G47290;PEARSON_COEFFICIENT=0.648834099;P_VALUE=2.31E-75;FDR=1.90E-70
3	17418980	17419001	+	iso-22-94O8I3RBQ; Name=NA; Parent=MI0019220|ath-MIR5645a	3	17419000	17419001	CHG;GENE=AT3G47300;PEARSON_COEFFICIENT=-0.369802269;P_VALUE=1.58E-21;FDR=2.37E-17
3	17418986	17419003	+	iso-18-E2946E0K; Name=NA; Parent=MI0019220|ath-MIR5645a	3	17419000	17419001	CHG;GENE=AT3G47250;PEARSON_COEFFICIENT=0.589642738;P_VALUE=2.53E-59;FDR=1.60E-54
3	17418986	17419003	+	iso-18-E2946E0K; Name=NA; Parent=MI0019220|ath-MIR5645a	3	17419000	17419001	CHG;GENE=AT3G47290;PEARSON_COEFFICIENT=0.648834099;P_VALUE=2.31E-75;FDR=1.90E-70
3	17418986	17419003	+	iso-18-E2946E0K; Name=NA; Parent=MI0019220|ath-MIR5645a	3	17419000	17419001	CHG;GENE=AT3G47300;PEARSON_COEFFICIENT=-0.369802269;P_VALUE=1.58E-21;FDR=2.37E-17
3	17418986	17419003	+	iso-18-E2946E0K; Name=NA; Parent=MI0019220|ath-MIR5645a	3	17419002	17419003	CHG;GENE=AT3G47250;PEARSON_COEFFICIENT=0.552439772;P_VALUE=7.93E-51;FDR=2.71E-46
3	17418986	17419003	+	iso-18-E2946E0K; Name=NA; Parent=MI0019220|ath-MIR5645a	3	17419002	17419003	CHG;GENE=AT3G47290;PEARSON_COEFFICIENT=0.606712183;P_VALUE=1.33E-63;FDR=4.36E-59
3	17418986	17419003	+	iso-18-E2946E0K; Name=NA; Parent=MI0019220|ath-MIR5645a	3	17419002	17419003	CHG;GENE=AT3G47300;PEARSON_COEFFICIENT=-0.353717277;P_VALUE=1.04E-19;FDR=1.35E-15
3	17418986	17419004	+	iso-19-E2946EJN; Name=NA; Parent=MI0019220|ath-MIR5645a	3	17419000	17419001	CHG;GENE=AT3G47250;PEARSON_COEFFICIENT=0.589642738;P_VALUE=2.53E-59;FDR=1.60E-54
3	17418986	17419004	+	iso-19-E2946EJN; Name=NA; Parent=MI0019220|ath-MIR5645a	3	17419000	17419001	CHG;GENE=AT3G47290;PEARSON_COEFFICIENT=0.648834099;P_VALUE=2.31E-75;FDR=1.90E-70
3	17418986	17419004	+	iso-19-E2946EJN; Name=NA; Parent=MI0019220|ath-MIR5645a	3	17419000	17419001	CHG;GENE=AT3G47300;PEARSON_COEFFICIENT=-0.369802269;P_VALUE=1.58E-21;FDR=2.37E-17
3	17418986	17419004	+	iso-19-E2946EJN; Name=NA; Parent=MI0019220|ath-MIR5645a	3	17419002	17419003	CHG;GENE=AT3G47250;PEARSON_COEFFICIENT=0.552439772;P_VALUE=7.93E-51;FDR=2.71E-46
3	17418986	17419004	+	iso-19-E2946EJN; Name=NA; Parent=MI0019220|ath-MIR5645a	3	17419002	17419003	CHG;GENE=AT3G47290;PEARSON_COEFFICIENT=0.606712183;P_VALUE=1.33E-63;FDR=4.36E-59
3	17418986	17419004	+	iso-19-E2946EJN; Name=NA; Parent=MI0019220|ath-MIR5645a	3	17419002	17419003	CHG;GENE=AT3G47300;PEARSON_COEFFICIENT=-0.353717277;P_VALUE=1.04E-19;FDR=1.35E-15
3	17418986	17419009	+	iso-24-E2946EW4JV; Name=NA; Parent=MI0019220|ath-MIR5645a	3	17419000	17419001	CHG;GENE=AT3G47250;PEARSON_COEFFICIENT=0.589642738;P_VALUE=2.53E-59;FDR=1.60E-54
3	17418986	17419009	+	iso-24-E2946EW4JV; Name=NA; Parent=MI0019220|ath-MIR5645a	3	17419000	17419001	CHG;GENE=AT3G47290;PEARSON_COEFFICIENT=0.648834099;P_VALUE=2.31E-75;FDR=1.90E-70
3	17418986	17419009	+	iso-24-E2946EW4JV; Name=NA; Parent=MI0019220|ath-MIR5645a	3	17419000	17419001	CHG;GENE=AT3G47300;PEARSON_COEFFICIENT=-0.369802269;P_VALUE=1.58E-21;FDR=2.37E-17
3	17418986	17419009	+	iso-24-E2946EW4JV; Name=NA; Parent=MI0019220|ath-MIR5645a	3	17419002	17419003	CHG;GENE=AT3G47250;PEARSON_COEFFICIENT=0.552439772;P_VALUE=7.93E-51;FDR=2.71E-46
3	17418986	17419009	+	iso-24-E2946EW4JV; Name=NA; Parent=MI0019220|ath-MIR5645a	3	17419002	17419003	CHG;GENE=AT3G47290;PEARSON_COEFFICIENT=0.606712183;P_VALUE=1.33E-63;FDR=4.36E-59
3	17418986	17419009	+	iso-24-E2946EW4JV; Name=NA; Parent=MI0019220|ath-MIR5645a	3	17419002	17419003	CHG;GENE=AT3G47300;PEARSON_COEFFICIENT=-0.353717277;P_VALUE=1.04E-19;FDR=1.35E-15
3	17418986	17419010	+	iso-25-E2946EW4X7; Name=NA; Parent=MI0019220|ath-MIR5645a	3	17419000	17419001	CHG;GENE=AT3G47250;PEARSON_COEFFICIENT=0.589642738;P_VALUE=2.53E-59;FDR=1.60E-54
3	17418986	17419010	+	iso-25-E2946EW4X7; Name=NA; Parent=MI0019220|ath-MIR5645a	3	17419000	17419001	CHG;GENE=AT3G47290;PEARSON_COEFFICIENT=0.648834099;P_VALUE=2.31E-75;FDR=1.90E-70
3	17418986	17419010	+	iso-25-E2946EW4X7; Name=NA; Parent=MI0019220|ath-MIR5645a	3	17419000	17419001	CHG;GENE=AT3G47300;PEARSON_COEFFICIENT=-0.369802269;P_VALUE=1.58E-21;FDR=2.37E-17
3	17418986	17419010	+	iso-25-E2946EW4X7; Name=NA; Parent=MI0019220|ath-MIR5645a	3	17419002	17419003	CHG;GENE=AT3G47250;PEARSON_COEFFICIENT=0.552439772;P_VALUE=7.93E-51;FDR=2.71E-46
3	17418986	17419010	+	iso-25-E2946EW4X7; Name=NA; Parent=MI0019220|ath-MIR5645a	3	17419002	17419003	CHG;GENE=AT3G47290;PEARSON_COEFFICIENT=0.606712183;P_VALUE=1.33E-63;FDR=4.36E-59
3	17418986	17419010	+	iso-25-E2946EW4X7; Name=NA; Parent=MI0019220|ath-MIR5645a	3	17419002	17419003	CHG;GENE=AT3G47300;PEARSON_COEFFICIENT=-0.353717277;P_VALUE=1.04E-19;FDR=1.35E-15
3	17418986	17419010	+	iso-25-E2946EW4XR; Name=NA; Parent=MI0019220|ath-MIR5645a	3	17419000	17419001	CHG;GENE=AT3G47250;PEARSON_COEFFICIENT=0.589642738;P_VALUE=2.53E-59;FDR=1.60E-54
3	17418986	17419010	+	iso-25-E2946EW4XR; Name=NA; Parent=MI0019220|ath-MIR5645a	3	17419000	17419001	CHG;GENE=AT3G47290;PEARSON_COEFFICIENT=0.648834099;P_VALUE=2.31E-75;FDR=1.90E-70
3	17418986	17419010	+	iso-25-E2946EW4XR; Name=NA; Parent=MI0019220|ath-MIR5645a	3	17419000	17419001	CHG;GENE=AT3G47300;PEARSON_COEFFICIENT=-0.369802269;P_VALUE=1.58E-21;FDR=2.37E-17
3	17418986	17419010	+	iso-25-E2946EW4XR; Name=NA; Parent=MI0019220|ath-MIR5645a	3	17419002	17419003	CHG;GENE=AT3G47250;PEARSON_COEFFICIENT=0.552439772;P_VALUE=7.93E-51;FDR=2.71E-46
3	17418986	17419010	+	iso-25-E2946EW4XR; Name=NA; Parent=MI0019220|ath-MIR5645a	3	17419002	17419003	CHG;GENE=AT3G47290;PEARSON_COEFFICIENT=0.606712183;P_VALUE=1.33E-63;FDR=4.36E-59
3	17418986	17419010	+	iso-25-E2946EW4XR; Name=NA; Parent=MI0019220|ath-MIR5645a	3	17419002	17419003	CHG;GENE=AT3G47300;PEARSON_COEFFICIENT=-0.353717277;P_VALUE=1.04E-19;FDR=1.35E-15
3	17418990	17419009	+	iso-20-I3RBYW71; Name=NA; Parent=MI0019220|ath-MIR5645a	3	17419000	17419001	CHG;GENE=AT3G47250;PEARSON_COEFFICIENT=0.589642738;P_VALUE=2.53E-59;FDR=1.60E-54
3	17418990	17419009	+	iso-20-I3RBYW71; Name=NA; Parent=MI0019220|ath-MIR5645a	3	17419000	17419001	CHG;GENE=AT3G47290;PEARSON_COEFFICIENT=0.648834099;P_VALUE=2.31E-75;FDR=1.90E-70
3	17418990	17419009	+	iso-20-I3RBYW71; Name=NA; Parent=MI0019220|ath-MIR5645a	3	17419000	17419001	CHG;GENE=AT3G47300;PEARSON_COEFFICIENT=-0.369802269;P_VALUE=1.58E-21;FDR=2.37E-17
3	17418990	17419009	+	iso-20-I3RBYW71; Name=NA; Parent=MI0019220|ath-MIR5645a	3	17419002	17419003	CHG;GENE=AT3G47250;PEARSON_COEFFICIENT=0.552439772;P_VALUE=7.93E-51;FDR=2.71E-46
3	17418990	17419009	+	iso-20-I3RBYW71; Name=NA; Parent=MI0019220|ath-MIR5645a	3	17419002	17419003	CHG;GENE=AT3G47290;PEARSON_COEFFICIENT=0.606712183;P_VALUE=1.33E-63;FDR=4.36E-59
3	17418990	17419009	+	iso-20-I3RBYW71; Name=NA; Parent=MI0019220|ath-MIR5645a	3	17419002	17419003	CHG;GENE=AT3G47300;PEARSON_COEFFICIENT=-0.353717277;P_VALUE=1.04E-19;FDR=1.35E-15
3	17418990	17419010	+	iso-21-I3RBYW71D; Name=NA; Parent=MI0019220|ath-MIR5645a	3	17419000	17419001	CHG;GENE=AT3G47250;PEARSON_COEFFICIENT=0.589642738;P_VALUE=2.53E-59;FDR=1.60E-54
3	17418990	17419010	+	iso-21-I3RBYW71D; Name=NA; Parent=MI0019220|ath-MIR5645a	3	17419000	17419001	CHG;GENE=AT3G47290;PEARSON_COEFFICIENT=0.648834099;P_VALUE=2.31E-75;FDR=1.90E-70
3	17418990	17419010	+	iso-21-I3RBYW71D; Name=NA; Parent=MI0019220|ath-MIR5645a	3	17419000	17419001	CHG;GENE=AT3G47300;PEARSON_COEFFICIENT=-0.369802269;P_VALUE=1.58E-21;FDR=2.37E-17
3	17418990	17419010	+	iso-21-I3RBYW71D; Name=NA; Parent=MI0019220|ath-MIR5645a	3	17419002	17419003	CHG;GENE=AT3G47250;PEARSON_COEFFICIENT=0.552439772;P_VALUE=7.93E-51;FDR=2.71E-46
3	17418990	17419010	+	iso-21-I3RBYW71D; Name=NA; Parent=MI0019220|ath-MIR5645a	3	17419002	17419003	CHG;GENE=AT3G47290;PEARSON_COEFFICIENT=0.606712183;P_VALUE=1.33E-63;FDR=4.36E-59
3	17418990	17419010	+	iso-21-I3RBYW71D; Name=NA; Parent=MI0019220|ath-MIR5645a	3	17419002	17419003	CHG;GENE=AT3G47300;PEARSON_COEFFICIENT=-0.353717277;P_VALUE=1.04E-19;FDR=1.35E-15
3	17418998	17419017	+	iso-20-D974KQ30; Name=NA; Parent=MI0019220|ath-MIR5645a	3	17419000	17419001	CHG;GENE=AT3G47250;PEARSON_COEFFICIENT=0.589642738;P_VALUE=2.53E-59;FDR=1.60E-54
3	17418998	17419017	+	iso-20-D974KQ30; Name=NA; Parent=MI0019220|ath-MIR5645a	3	17419000	17419001	CHG;GENE=AT3G47290;PEARSON_COEFFICIENT=0.648834099;P_VALUE=2.31E-75;FDR=1.90E-70
3	17418998	17419017	+	iso-20-D974KQ30; Name=NA; Parent=MI0019220|ath-MIR5645a	3	17419000	17419001	CHG;GENE=AT3G47300;PEARSON_COEFFICIENT=-0.369802269;P_VALUE=1.58E-21;FDR=2.37E-17
3	17418998	17419017	+	iso-20-D974KQ30; Name=NA; Parent=MI0019220|ath-MIR5645a	3	17419002	17419003	CHG;GENE=AT3G47250;PEARSON_COEFFICIENT=0.552439772;P_VALUE=7.93E-51;FDR=2.71E-46
3	17418998	17419017	+	iso-20-D974KQ30; Name=NA; Parent=MI0019220|ath-MIR5645a	3	17419002	17419003	CHG;GENE=AT3G47290;PEARSON_COEFFICIENT=0.606712183;P_VALUE=1.33E-63;FDR=4.36E-59
3	17418998	17419017	+	iso-20-D974KQ30; Name=NA; Parent=MI0019220|ath-MIR5645a	3	17419002	17419003	CHG;GENE=AT3G47300;PEARSON_COEFFICIENT=-0.353717277;P_VALUE=1.04E-19;FDR=1.35E-15
3	17419000	17419022	+	iso-23-YW71JR5BY; Name=NA; Parent=MI0019220|ath-MIR5645a	3	17419000	17419001	CHG;GENE=AT3G47250;PEARSON_COEFFICIENT=0.589642738;P_VALUE=2.53E-59;FDR=1.60E-54
3	17419000	17419022	+	iso-23-YW71JR5BY; Name=NA; Parent=MI0019220|ath-MIR5645a	3	17419000	17419001	CHG;GENE=AT3G47290;PEARSON_COEFFICIENT=0.648834099;P_VALUE=2.31E-75;FDR=1.90E-70
3	17419000	17419022	+	iso-23-YW71JR5BY; Name=NA; Parent=MI0019220|ath-MIR5645a	3	17419000	17419001	CHG;GENE=AT3G47300;PEARSON_COEFFICIENT=-0.369802269;P_VALUE=1.58E-21;FDR=2.37E-17
3	17419000	17419022	+	iso-23-YW71JR5BY; Name=NA; Parent=MI0019220|ath-MIR5645a	3	17419002	17419003	CHG;GENE=AT3G47250;PEARSON_COEFFICIENT=0.552439772;P_VALUE=7.93E-51;FDR=2.71E-46
3	17419000	17419022	+	iso-23-YW71JR5BY; Name=NA; Parent=MI0019220|ath-MIR5645a	3	17419002	17419003	CHG;GENE=AT3G47290;PEARSON_COEFFICIENT=0.606712183;P_VALUE=1.33E-63;FDR=4.36E-59
3	17419000	17419022	+	iso-23-YW71JR5BY; Name=NA; Parent=MI0019220|ath-MIR5645a	3	17419002	17419003	CHG;GENE=AT3G47300;PEARSON_COEFFICIENT=-0.353717277;P_VALUE=1.04E-19;FDR=1.35E-15
3	17419000	17419023	+	iso-24-YW71JR5BEX; Name=NA; Parent=MI0019220|ath-MIR5645a	3	17419000	17419001	CHG;GENE=AT3G47250;PEARSON_COEFFICIENT=0.589642738;P_VALUE=2.53E-59;FDR=1.60E-54
3	17419000	17419023	+	iso-24-YW71JR5BEX; Name=NA; Parent=MI0019220|ath-MIR5645a	3	17419000	17419001	CHG;GENE=AT3G47290;PEARSON_COEFFICIENT=0.648834099;P_VALUE=2.31E-75;FDR=1.90E-70
3	17419000	17419023	+	iso-24-YW71JR5BEX; Name=NA; Parent=MI0019220|ath-MIR5645a	3	17419000	17419001	CHG;GENE=AT3G47300;PEARSON_COEFFICIENT=-0.369802269;P_VALUE=1.58E-21;FDR=2.37E-17
3	17419000	17419023	+	iso-24-YW71JR5BEX; Name=NA; Parent=MI0019220|ath-MIR5645a	3	17419002	17419003	CHG;GENE=AT3G47250;PEARSON_COEFFICIENT=0.552439772;P_VALUE=7.93E-51;FDR=2.71E-46
3	17419000	17419023	+	iso-24-YW71JR5BEX; Name=NA; Parent=MI0019220|ath-MIR5645a	3	17419002	17419003	CHG;GENE=AT3G47290;PEARSON_COEFFICIENT=0.606712183;P_VALUE=1.33E-63;FDR=4.36E-59
3	17419000	17419023	+	iso-24-YW71JR5BEX; Name=NA; Parent=MI0019220|ath-MIR5645a	3	17419002	17419003	CHG;GENE=AT3G47300;PEARSON_COEFFICIENT=-0.353717277;P_VALUE=1.04E-19;FDR=1.35E-15
3	17419001	17419021	+	iso-21-W4XRHSFB0; Name=NA; Parent=MI0019220|ath-MIR5645a	3	17419000	17419001	CHG;GENE=AT3G47250;PEARSON_COEFFICIENT=0.589642738;P_VALUE=2.53E-59;FDR=1.60E-54
3	17419001	17419021	+	iso-21-W4XRHSFB0; Name=NA; Parent=MI0019220|ath-MIR5645a	3	17419000	17419001	CHG;GENE=AT3G47290;PEARSON_COEFFICIENT=0.648834099;P_VALUE=2.31E-75;FDR=1.90E-70
3	17419001	17419021	+	iso-21-W4XRHSFB0; Name=NA; Parent=MI0019220|ath-MIR5645a	3	17419000	17419001	CHG;GENE=AT3G47300;PEARSON_COEFFICIENT=-0.369802269;P_VALUE=1.58E-21;FDR=2.37E-17
3	17419001	17419021	+	iso-21-W4XRHSFB0; Name=NA; Parent=MI0019220|ath-MIR5645a	3	17419002	17419003	CHG;GENE=AT3G47250;PEARSON_COEFFICIENT=0.552439772;P_VALUE=7.93E-51;FDR=2.71E-46
3	17419001	17419021	+	iso-21-W4XRHSFB0; Name=NA; Parent=MI0019220|ath-MIR5645a	3	17419002	17419003	CHG;GENE=AT3G47290;PEARSON_COEFFICIENT=0.606712183;P_VALUE=1.33E-63;FDR=4.36E-59
3	17419001	17419021	+	iso-21-W4XRHSFB0; Name=NA; Parent=MI0019220|ath-MIR5645a	3	17419002	17419003	CHG;GENE=AT3G47300;PEARSON_COEFFICIENT=-0.353717277;P_VALUE=1.04E-19;FDR=1.35E-15
3	17419010	17419029	+	iso-20-JR5B1E3E; Name=NA; Parent=MI0019220|ath-MIR5645a	3	17419023	17419024	CG;GENE=AT3G47250;PEARSON_COEFFICIENT=0.577170045;P_VALUE=2.36E-56;FDR=1.08E-51
3	17419010	17419029	+	iso-20-JR5B1E3E; Name=NA; Parent=MI0019220|ath-MIR5645a	3	17419023	17419024	CG;GENE=AT3G47290;PEARSON_COEFFICIENT=0.639194894;P_VALUE=1.65E-72;FDR=8.48E-68
3	17419010	17419029	+	iso-20-JR5B1E3E; Name=NA; Parent=MI0019220|ath-MIR5645a	3	17419023	17419024	CG;GENE=AT3G47300;PEARSON_COEFFICIENT=-0.34991024;P_VALUE=2.69E-19;FDR=3.36E-15
3	17419010	17419029	+	iso-20-JR5B1E3E; Name=NA; Parent=MI0019220|ath-MIR5645a	3	17419024	17419025	CG;GENE=AT3G47250;PEARSON_COEFFICIENT=0.501731723;P_VALUE=7.71E-41;FDR=1.76E-36
3	17419010	17419029	+	iso-20-JR5B1E3E; Name=NA; Parent=MI0019220|ath-MIR5645a	3	17419024	17419025	CG;GENE=AT3G47290;PEARSON_COEFFICIENT=0.581764042;P_VALUE=1.97E-57;FDR=5.22E-53
3	17419012	17419033	+	iso-22-8UO05R5UJ; Name=NA; Parent=MI0019220|ath-MIR5645a	3	17419023	17419024	CG;GENE=AT3G47250;PEARSON_COEFFICIENT=0.577170045;P_VALUE=2.36E-56;FDR=1.08E-51
3	17419012	17419033	+	iso-22-8UO05R5UJ; Name=NA; Parent=MI0019220|ath-MIR5645a	3	17419023	17419024	CG;GENE=AT3G47290;PEARSON_COEFFICIENT=0.639194894;P_VALUE=1.65E-72;FDR=8.48E-68
3	17419012	17419033	+	iso-22-8UO05R5UJ; Name=NA; Parent=MI0019220|ath-MIR5645a	3	17419023	17419024	CG;GENE=AT3G47300;PEARSON_COEFFICIENT=-0.34991024;P_VALUE=2.69E-19;FDR=3.36E-15
3	17419012	17419033	+	iso-22-8UO05R5UJ; Name=NA; Parent=MI0019220|ath-MIR5645a	3	17419024	17419025	CG;GENE=AT3G47250;PEARSON_COEFFICIENT=0.501731723;P_VALUE=7.71E-41;FDR=1.76E-36
3	17419012	17419033	+	iso-22-8UO05R5UJ; Name=NA; Parent=MI0019220|ath-MIR5645a	3	17419024	17419025	CG;GENE=AT3G47290;PEARSON_COEFFICIENT=0.581764042;P_VALUE=1.97E-57;FDR=5.22E-53
3	17419012	17419034	+	iso-23-8UO05R5UD2; Name=NA; Parent=MI0019220|ath-MIR5645a	3	17419023	17419024	CG;GENE=AT3G47250;PEARSON_COEFFICIENT=0.577170045;P_VALUE=2.36E-56;FDR=1.08E-51
3	17419012	17419034	+	iso-23-8UO05R5UD2; Name=NA; Parent=MI0019220|ath-MIR5645a	3	17419023	17419024	CG;GENE=AT3G47290;PEARSON_COEFFICIENT=0.639194894;P_VALUE=1.65E-72;FDR=8.48E-68
3	17419012	17419034	+	iso-23-8UO05R5UD2; Name=NA; Parent=MI0019220|ath-MIR5645a	3	17419023	17419024	CG;GENE=AT3G47300;PEARSON_COEFFICIENT=-0.34991024;P_VALUE=2.69E-19;FDR=3.36E-15
3	17419012	17419034	+	iso-23-8UO05R5UD2; Name=NA; Parent=MI0019220|ath-MIR5645a	3	17419024	17419025	CG;GENE=AT3G47250;PEARSON_COEFFICIENT=0.501731723;P_VALUE=7.71E-41;FDR=1.76E-36
3	17419012	17419034	+	iso-23-8UO05R5UD2; Name=NA; Parent=MI0019220|ath-MIR5645a	3	17419024	17419025	CG;GENE=AT3G47290;PEARSON_COEFFICIENT=0.581764042;P_VALUE=1.97E-57;FDR=5.22E-53
3	17419017	17419035	+	iso-19-O05R5U1K; Name=NA; Parent=MI0019220|ath-MIR5645a	3	17419023	17419024	CG;GENE=AT3G47250;PEARSON_COEFFICIENT=0.577170045;P_VALUE=2.36E-56;FDR=1.08E-51
3	17419017	17419035	+	iso-19-O05R5U1K; Name=NA; Parent=MI0019220|ath-MIR5645a	3	17419023	17419024	CG;GENE=AT3G47290;PEARSON_COEFFICIENT=0.639194894;P_VALUE=1.65E-72;FDR=8.48E-68
3	17419017	17419035	+	iso-19-O05R5U1K; Name=NA; Parent=MI0019220|ath-MIR5645a	3	17419023	17419024	CG;GENE=AT3G47300;PEARSON_COEFFICIENT=-0.34991024;P_VALUE=2.69E-19;FDR=3.36E-15
3	17419017	17419035	+	iso-19-O05R5U1K; Name=NA; Parent=MI0019220|ath-MIR5645a	3	17419024	17419025	CG;GENE=AT3G47250;PEARSON_COEFFICIENT=0.501731723;P_VALUE=7.71E-41;FDR=1.76E-36
3	17419017	17419035	+	iso-19-O05R5U1K; Name=NA; Parent=MI0019220|ath-MIR5645a	3	17419024	17419025	CG;GENE=AT3G47290;PEARSON_COEFFICIENT=0.581764042;P_VALUE=1.97E-57;FDR=5.22E-53
3	17419017	17419036	+	iso-20-O05R5UKW; Name=NA; Parent=MI0019220|ath-MIR5645a	3	17419023	17419024	CG;GENE=AT3G47250;PEARSON_COEFFICIENT=0.577170045;P_VALUE=2.36E-56;FDR=1.08E-51
3	17419017	17419036	+	iso-20-O05R5UKW; Name=NA; Parent=MI0019220|ath-MIR5645a	3	17419023	17419024	CG;GENE=AT3G47290;PEARSON_COEFFICIENT=0.639194894;P_VALUE=1.65E-72;FDR=8.48E-68
3	17419017	17419036	+	iso-20-O05R5UKW; Name=NA; Parent=MI0019220|ath-MIR5645a	3	17419023	17419024	CG;GENE=AT3G47300;PEARSON_COEFFICIENT=-0.34991024;P_VALUE=2.69E-19;FDR=3.36E-15
3	17419017	17419036	+	iso-20-O05R5UKW; Name=NA; Parent=MI0019220|ath-MIR5645a	3	17419024	17419025	CG;GENE=AT3G47250;PEARSON_COEFFICIENT=0.501731723;P_VALUE=7.71E-41;FDR=1.76E-36
3	17419017	17419036	+	iso-20-O05R5UKW; Name=NA; Parent=MI0019220|ath-MIR5645a	3	17419024	17419025	CG;GENE=AT3G47290;PEARSON_COEFFICIENT=0.581764042;P_VALUE=1.97E-57;FDR=5.22E-53
3	17419020	17419045	+	iso-26-1E3EOR72YED; Name=NA; Parent=MI0019220|ath-MIR5645a	3	17419023	17419024	CG;GENE=AT3G47250;PEARSON_COEFFICIENT=0.577170045;P_VALUE=2.36E-56;FDR=1.08E-51
3	17419020	17419045	+	iso-26-1E3EOR72YED; Name=NA; Parent=MI0019220|ath-MIR5645a	3	17419023	17419024	CG;GENE=AT3G47290;PEARSON_COEFFICIENT=0.639194894;P_VALUE=1.65E-72;FDR=8.48E-68
3	17419020	17419045	+	iso-26-1E3EOR72YED; Name=NA; Parent=MI0019220|ath-MIR5645a	3	17419023	17419024	CG;GENE=AT3G47300;PEARSON_COEFFICIENT=-0.34991024;P_VALUE=2.69E-19;FDR=3.36E-15
3	17419020	17419045	+	iso-26-1E3EOR72YED; Name=NA; Parent=MI0019220|ath-MIR5645a	3	17419024	17419025	CG;GENE=AT3G47250;PEARSON_COEFFICIENT=0.501731723;P_VALUE=7.71E-41;FDR=1.76E-36
3	17419020	17419045	+	iso-26-1E3EOR72YED; Name=NA; Parent=MI0019220|ath-MIR5645a	3	17419024	17419025	CG;GENE=AT3G47290;PEARSON_COEFFICIENT=0.581764042;P_VALUE=1.97E-57;FDR=5.22E-53
3	17419022	17419040	+	iso-19-5R5UKWI7; Name=NA; Parent=MI0019220|ath-MIR5645a	3	17419023	17419024	CG;GENE=AT3G47250;PEARSON_COEFFICIENT=0.577170045;P_VALUE=2.36E-56;FDR=1.08E-51
3	17419022	17419040	+	iso-19-5R5UKWI7; Name=NA; Parent=MI0019220|ath-MIR5645a	3	17419023	17419024	CG;GENE=AT3G47290;PEARSON_COEFFICIENT=0.639194894;P_VALUE=1.65E-72;FDR=8.48E-68
3	17419022	17419040	+	iso-19-5R5UKWI7; Name=NA; Parent=MI0019220|ath-MIR5645a	3	17419023	17419024	CG;GENE=AT3G47300;PEARSON_COEFFICIENT=-0.34991024;P_VALUE=2.69E-19;FDR=3.36E-15
3	17419022	17419040	+	iso-19-5R5UKWI7; Name=NA; Parent=MI0019220|ath-MIR5645a	3	17419024	17419025	CG;GENE=AT3G47250;PEARSON_COEFFICIENT=0.501731723;P_VALUE=7.71E-41;FDR=1.76E-36
3	17419022	17419040	+	iso-19-5R5UKWI7; Name=NA; Parent=MI0019220|ath-MIR5645a	3	17419024	17419025	CG;GENE=AT3G47290;PEARSON_COEFFICIENT=0.581764042;P_VALUE=1.97E-57;FDR=5.22E-53
3	17419023	17419046	+	iso-24-HSID345XFJ; Name=NA; Parent=MI0019220|ath-MIR5645a	3	17419023	17419024	CG;GENE=AT3G47250;PEARSON_COEFFICIENT=0.577170045;P_VALUE=2.36E-56;FDR=1.08E-51
3	17419023	17419046	+	iso-24-HSID345XFJ; Name=NA; Parent=MI0019220|ath-MIR5645a	3	17419023	17419024	CG;GENE=AT3G47290;PEARSON_COEFFICIENT=0.639194894;P_VALUE=1.65E-72;FDR=8.48E-68
3	17419023	17419046	+	iso-24-HSID345XFJ; Name=NA; Parent=MI0019220|ath-MIR5645a	3	17419023	17419024	CG;GENE=AT3G47300;PEARSON_COEFFICIENT=-0.34991024;P_VALUE=2.69E-19;FDR=3.36E-15
3	17419023	17419046	+	iso-24-HSID345XFJ; Name=NA; Parent=MI0019220|ath-MIR5645a	3	17419024	17419025	CG;GENE=AT3G47250;PEARSON_COEFFICIENT=0.501731723;P_VALUE=7.71E-41;FDR=1.76E-36
3	17419023	17419046	+	iso-24-HSID345XFJ; Name=NA; Parent=MI0019220|ath-MIR5645a	3	17419024	17419025	CG;GENE=AT3G47290;PEARSON_COEFFICIENT=0.581764042;P_VALUE=1.97E-57;FDR=5.22E-53
3	17419045	17419070	+	iso-26-3NX8EK816ME; Name=NA; Parent=MI0019220|ath-MIR5645a	3	17419066	17419067	CG;GENE=AT3G47250;PEARSON_COEFFICIENT=0.428577196;P_VALUE=4.33E-29;FDR=6.59E-25
3	17419045	17419070	+	iso-26-3NX8EK816ME; Name=NA; Parent=MI0019220|ath-MIR5645a	3	17419066	17419067	CG;GENE=AT3G47290;PEARSON_COEFFICIENT=0.47171801;P_VALUE=1.13E-35;FDR=1.69E-31
3	17419045	17419070	+	iso-26-3NX8EK816ME; Name=NA; Parent=MI0019220|ath-MIR5645a	3	17419067	17419068	CG;GENE=AT3G47250;PEARSON_COEFFICIENT=0.434509356;P_VALUE=6.11E-30;FDR=1.00E-25
3	17419045	17419070	+	iso-26-3NX8EK816ME; Name=NA; Parent=MI0019220|ath-MIR5645a	3	17419067	17419068	CG;GENE=AT3G47290;PEARSON_COEFFICIENT=0.483073706;P_VALUE=1.44E-37;FDR=2.42E-33
3	17419045	17419070	+	iso-26-3NX8EK816ME; Name=NA; Parent=MI0019220|ath-MIR5645a	3	17419069	17419070	CG;GENE=AT3G47250;PEARSON_COEFFICIENT=0.567736599;P_VALUE=3.44E-54;FDR=1.49E-49
3	17419045	17419070	+	iso-26-3NX8EK816ME; Name=NA; Parent=MI0019220|ath-MIR5645a	3	17419069	17419070	CG;GENE=AT3G47290;PEARSON_COEFFICIENT=0.639647892;P_VALUE=1.22E-72;FDR=6.68E-68
3	17419045	17419070	+	iso-26-3NX8EK816ME; Name=NA; Parent=MI0019220|ath-MIR5645a	3	17419069	17419070	CG;GENE=AT3G47300;PEARSON_COEFFICIENT=-0.338003127;P_VALUE=4.92E-18;FDR=5.25E-14
3	17419046	17419068	+	iso-23-MZQ2M32SD7; Name=NA; Parent=MI0019220|ath-MIR5645a	3	17419066	17419067	CG;GENE=AT3G47250;PEARSON_COEFFICIENT=0.428577196;P_VALUE=4.33E-29;FDR=6.59E-25
3	17419046	17419068	+	iso-23-MZQ2M32SD7; Name=NA; Parent=MI0019220|ath-MIR5645a	3	17419066	17419067	CG;GENE=AT3G47290;PEARSON_COEFFICIENT=0.47171801;P_VALUE=1.13E-35;FDR=1.69E-31
3	17419046	17419068	+	iso-23-MZQ2M32SD7; Name=NA; Parent=MI0019220|ath-MIR5645a	3	17419067	17419068	CG;GENE=AT3G47250;PEARSON_COEFFICIENT=0.434509356;P_VALUE=6.11E-30;FDR=1.00E-25
3	17419046	17419068	+	iso-23-MZQ2M32SD7; Name=NA; Parent=MI0019220|ath-MIR5645a	3	17419067	17419068	CG;GENE=AT3G47290;PEARSON_COEFFICIENT=0.483073706;P_VALUE=1.44E-37;FDR=2.42E-33
3	17419046	17419069	+	iso-24-MZQ2M32SID; Name=NA; Parent=MI0019220|ath-MIR5645a	3	17419066	17419067	CG;GENE=AT3G47250;PEARSON_COEFFICIENT=0.428577196;P_VALUE=4.33E-29;FDR=6.59E-25
3	17419046	17419069	+	iso-24-MZQ2M32SID; Name=NA; Parent=MI0019220|ath-MIR5645a	3	17419066	17419067	CG;GENE=AT3G47290;PEARSON_COEFFICIENT=0.47171801;P_VALUE=1.13E-35;FDR=1.69E-31
3	17419046	17419069	+	iso-24-MZQ2M32SID; Name=NA; Parent=MI0019220|ath-MIR5645a	3	17419067	17419068	CG;GENE=AT3G47250;PEARSON_COEFFICIENT=0.434509356;P_VALUE=6.11E-30;FDR=1.00E-25
3	17419046	17419069	+	iso-24-MZQ2M32SID; Name=NA; Parent=MI0019220|ath-MIR5645a	3	17419067	17419068	CG;GENE=AT3G47290;PEARSON_COEFFICIENT=0.483073706;P_VALUE=1.44E-37;FDR=2.42E-33
3	17419050	17419069	+	iso-20-X8EK816M; Name=NA; Parent=MI0019220|ath-MIR5645a	3	17419066	17419067	CG;GENE=AT3G47250;PEARSON_COEFFICIENT=0.428577196;P_VALUE=4.33E-29;FDR=6.59E-25
3	17419050	17419069	+	iso-20-X8EK816M; Name=NA; Parent=MI0019220|ath-MIR5645a	3	17419066	17419067	CG;GENE=AT3G47290;PEARSON_COEFFICIENT=0.47171801;P_VALUE=1.13E-35;FDR=1.69E-31
3	17419050	17419069	+	iso-20-X8EK816M; Name=NA; Parent=MI0019220|ath-MIR5645a	3	17419067	17419068	CG;GENE=AT3G47250;PEARSON_COEFFICIENT=0.434509356;P_VALUE=6.11E-30;FDR=1.00E-25
3	17419050	17419069	+	iso-20-X8EK816M; Name=NA; Parent=MI0019220|ath-MIR5645a	3	17419067	17419068	CG;GENE=AT3G47290;PEARSON_COEFFICIENT=0.483073706;P_VALUE=1.44E-37;FDR=2.42E-33
3	17419050	17419070	+	iso-21-X8EK816ME; Name=NA; Parent=MI0019220|ath-MIR5645a	3	17419066	17419067	CG;GENE=AT3G47250;PEARSON_COEFFICIENT=0.428577196;P_VALUE=4.33E-29;FDR=6.59E-25
3	17419050	17419070	+	iso-21-X8EK816ME; Name=NA; Parent=MI0019220|ath-MIR5645a	3	17419066	17419067	CG;GENE=AT3G47290;PEARSON_COEFFICIENT=0.47171801;P_VALUE=1.13E-35;FDR=1.69E-31
3	17419050	17419070	+	iso-21-X8EK816ME; Name=NA; Parent=MI0019220|ath-MIR5645a	3	17419067	17419068	CG;GENE=AT3G47250;PEARSON_COEFFICIENT=0.434509356;P_VALUE=6.11E-30;FDR=1.00E-25
3	17419050	17419070	+	iso-21-X8EK816ME; Name=NA; Parent=MI0019220|ath-MIR5645a	3	17419067	17419068	CG;GENE=AT3G47290;PEARSON_COEFFICIENT=0.483073706;P_VALUE=1.44E-37;FDR=2.42E-33
3	17419050	17419070	+	iso-21-X8EK816ME; Name=NA; Parent=MI0019220|ath-MIR5645a	3	17419069	17419070	CG;GENE=AT3G47250;PEARSON_COEFFICIENT=0.567736599;P_VALUE=3.44E-54;FDR=1.49E-49
3	17419050	17419070	+	iso-21-X8EK816ME; Name=NA; Parent=MI0019220|ath-MIR5645a	3	17419069	17419070	CG;GENE=AT3G47290;PEARSON_COEFFICIENT=0.639647892;P_VALUE=1.22E-72;FDR=6.68E-68
3	17419050	17419070	+	iso-21-X8EK816ME; Name=NA; Parent=MI0019220|ath-MIR5645a	3	17419069	17419070	CG;GENE=AT3G47300;PEARSON_COEFFICIENT=-0.338003127;P_VALUE=4.92E-18;FDR=5.25E-14
3	17419050	17419071	+	iso-22-X8EK816MQ; Name=NA; Parent=MI0019220|ath-MIR5645a	3	17419066	17419067	CG;GENE=AT3G47250;PEARSON_COEFFICIENT=0.428577196;P_VALUE=4.33E-29;FDR=6.59E-25
3	17419050	17419071	+	iso-22-X8EK816MQ; Name=NA; Parent=MI0019220|ath-MIR5645a	3	17419066	17419067	CG;GENE=AT3G47290;PEARSON_COEFFICIENT=0.47171801;P_VALUE=1.13E-35;FDR=1.69E-31
3	17419050	17419071	+	iso-22-X8EK816MQ; Name=NA; Parent=MI0019220|ath-MIR5645a	3	17419067	17419068	CG;GENE=AT3G47250;PEARSON_COEFFICIENT=0.434509356;P_VALUE=6.11E-30;FDR=1.00E-25
3	17419050	17419071	+	iso-22-X8EK816MQ; Name=NA; Parent=MI0019220|ath-MIR5645a	3	17419067	17419068	CG;GENE=AT3G47290;PEARSON_COEFFICIENT=0.483073706;P_VALUE=1.44E-37;FDR=2.42E-33
3	17419050	17419071	+	iso-22-X8EK816MQ; Name=NA; Parent=MI0019220|ath-MIR5645a	3	17419069	17419070	CG;GENE=AT3G47250;PEARSON_COEFFICIENT=0.567736599;P_VALUE=3.44E-54;FDR=1.49E-49
3	17419050	17419071	+	iso-22-X8EK816MQ; Name=NA; Parent=MI0019220|ath-MIR5645a	3	17419069	17419070	CG;GENE=AT3G47290;PEARSON_COEFFICIENT=0.639647892;P_VALUE=1.22E-72;FDR=6.68E-68
3	17419050	17419071	+	iso-22-X8EK816MQ; Name=NA; Parent=MI0019220|ath-MIR5645a	3	17419069	17419070	CG;GENE=AT3G47300;PEARSON_COEFFICIENT=-0.338003127;P_VALUE=4.92E-18;FDR=5.25E-14
3	17419050	17419071	+	iso-22-X8EK816MQ; Name=NA; Parent=MI0019220|ath-MIR5645a	3	17419070	17419071	CG;GENE=AT3G47250;PEARSON_COEFFICIENT=0.436130592;P_VALUE=3.55E-30;FDR=5.96E-26
3	17419050	17419071	+	iso-22-X8EK816MQ; Name=NA; Parent=MI0019220|ath-MIR5645a	3	17419070	17419071	CG;GENE=AT3G47290;PEARSON_COEFFICIENT=0.476465247;P_VALUE=1.86E-36;FDR=2.94E-32
3	17419055	17419073	+	iso-19-EK816MK4; Name=NA; Parent=MI0019220|ath-MIR5645a	3	17419066	17419067	CG;GENE=AT3G47250;PEARSON_COEFFICIENT=0.428577196;P_VALUE=4.33E-29;FDR=6.59E-25
3	17419055	17419073	+	iso-19-EK816MK4; Name=NA; Parent=MI0019220|ath-MIR5645a	3	17419066	17419067	CG;GENE=AT3G47290;PEARSON_COEFFICIENT=0.47171801;P_VALUE=1.13E-35;FDR=1.69E-31
3	17419055	17419073	+	iso-19-EK816MK4; Name=NA; Parent=MI0019220|ath-MIR5645a	3	17419067	17419068	CG;GENE=AT3G47250;PEARSON_COEFFICIENT=0.434509356;P_VALUE=6.11E-30;FDR=1.00E-25
3	17419055	17419073	+	iso-19-EK816MK4; Name=NA; Parent=MI0019220|ath-MIR5645a	3	17419067	17419068	CG;GENE=AT3G47290;PEARSON_COEFFICIENT=0.483073706;P_VALUE=1.44E-37;FDR=2.42E-33
3	17419055	17419073	+	iso-19-EK816MK4; Name=NA; Parent=MI0019220|ath-MIR5645a	3	17419069	17419070	CG;GENE=AT3G47250;PEARSON_COEFFICIENT=0.567736599;P_VALUE=3.44E-54;FDR=1.49E-49
3	17419055	17419073	+	iso-19-EK816MK4; Name=NA; Parent=MI0019220|ath-MIR5645a	3	17419069	17419070	CG;GENE=AT3G47290;PEARSON_COEFFICIENT=0.639647892;P_VALUE=1.22E-72;FDR=6.68E-68
3	17419055	17419073	+	iso-19-EK816MK4; Name=NA; Parent=MI0019220|ath-MIR5645a	3	17419069	17419070	CG;GENE=AT3G47300;PEARSON_COEFFICIENT=-0.338003127;P_VALUE=4.92E-18;FDR=5.25E-14
3	17419055	17419073	+	iso-19-EK816MK4; Name=NA; Parent=MI0019220|ath-MIR5645a	3	17419070	17419071	CG;GENE=AT3G47250;PEARSON_COEFFICIENT=0.436130592;P_VALUE=3.55E-30;FDR=5.96E-26
3	17419055	17419073	+	iso-19-EK816MK4; Name=NA; Parent=MI0019220|ath-MIR5645a	3	17419070	17419071	CG;GENE=AT3G47290;PEARSON_COEFFICIENT=0.476465247;P_VALUE=1.86E-36;FDR=2.94E-32
3	17419055	17419077	+	iso-23-EK816MZKDY; Name=NA; Parent=MI0019220|ath-MIR5645a	3	17419066	17419067	CG;GENE=AT3G47250;PEARSON_COEFFICIENT=0.428577196;P_VALUE=4.33E-29;FDR=6.59E-25
3	17419055	17419077	+	iso-23-EK816MZKDY; Name=NA; Parent=MI0019220|ath-MIR5645a	3	17419066	17419067	CG;GENE=AT3G47290;PEARSON_COEFFICIENT=0.47171801;P_VALUE=1.13E-35;FDR=1.69E-31
3	17419055	17419077	+	iso-23-EK816MZKDY; Name=NA; Parent=MI0019220|ath-MIR5645a	3	17419067	17419068	CG;GENE=AT3G47250;PEARSON_COEFFICIENT=0.434509356;P_VALUE=6.11E-30;FDR=1.00E-25
3	17419055	17419077	+	iso-23-EK816MZKDY; Name=NA; Parent=MI0019220|ath-MIR5645a	3	17419067	17419068	CG;GENE=AT3G47290;PEARSON_COEFFICIENT=0.483073706;P_VALUE=1.44E-37;FDR=2.42E-33
3	17419055	17419077	+	iso-23-EK816MZKDY; Name=NA; Parent=MI0019220|ath-MIR5645a	3	17419069	17419070	CG;GENE=AT3G47250;PEARSON_COEFFICIENT=0.567736599;P_VALUE=3.44E-54;FDR=1.49E-49
3	17419055	17419077	+	iso-23-EK816MZKDY; Name=NA; Parent=MI0019220|ath-MIR5645a	3	17419069	17419070	CG;GENE=AT3G47290;PEARSON_COEFFICIENT=0.639647892;P_VALUE=1.22E-72;FDR=6.68E-68
3	17419055	17419077	+	iso-23-EK816MZKDY; Name=NA; Parent=MI0019220|ath-MIR5645a	3	17419069	17419070	CG;GENE=AT3G47300;PEARSON_COEFFICIENT=-0.338003127;P_VALUE=4.92E-18;FDR=5.25E-14
3	17419055	17419077	+	iso-23-EK816MZKDY; Name=NA; Parent=MI0019220|ath-MIR5645a	3	17419070	17419071	CG;GENE=AT3G47250;PEARSON_COEFFICIENT=0.436130592;P_VALUE=3.55E-30;FDR=5.96E-26
3	17419055	17419077	+	iso-23-EK816MZKDY; Name=NA; Parent=MI0019220|ath-MIR5645a	3	17419070	17419071	CG;GENE=AT3G47290;PEARSON_COEFFICIENT=0.476465247;P_VALUE=1.86E-36;FDR=2.94E-32
3	17419056	17419077	+	iso-22-M32S57904; Name=NA; Parent=MI0019220|ath-MIR5645a	3	17419066	17419067	CG;GENE=AT3G47250;PEARSON_COEFFICIENT=0.428577196;P_VALUE=4.33E-29;FDR=6.59E-25
3	17419056	17419077	+	iso-22-M32S57904; Name=NA; Parent=MI0019220|ath-MIR5645a	3	17419066	17419067	CG;GENE=AT3G47290;PEARSON_COEFFICIENT=0.47171801;P_VALUE=1.13E-35;FDR=1.69E-31
3	17419056	17419077	+	iso-22-M32S57904; Name=NA; Parent=MI0019220|ath-MIR5645a	3	17419067	17419068	CG;GENE=AT3G47250;PEARSON_COEFFICIENT=0.434509356;P_VALUE=6.11E-30;FDR=1.00E-25
3	17419056	17419077	+	iso-22-M32S57904; Name=NA; Parent=MI0019220|ath-MIR5645a	3	17419067	17419068	CG;GENE=AT3G47290;PEARSON_COEFFICIENT=0.483073706;P_VALUE=1.44E-37;FDR=2.42E-33
3	17419056	17419077	+	iso-22-M32S57904; Name=NA; Parent=MI0019220|ath-MIR5645a	3	17419069	17419070	CG;GENE=AT3G47250;PEARSON_COEFFICIENT=0.567736599;P_VALUE=3.44E-54;FDR=1.49E-49
3	17419056	17419077	+	iso-22-M32S57904; Name=NA; Parent=MI0019220|ath-MIR5645a	3	17419069	17419070	CG;GENE=AT3G47290;PEARSON_COEFFICIENT=0.639647892;P_VALUE=1.22E-72;FDR=6.68E-68
3	17419056	17419077	+	iso-22-M32S57904; Name=NA; Parent=MI0019220|ath-MIR5645a	3	17419069	17419070	CG;GENE=AT3G47300;PEARSON_COEFFICIENT=-0.338003127;P_VALUE=4.92E-18;FDR=5.25E-14
3	17419056	17419077	+	iso-22-M32S57904; Name=NA; Parent=MI0019220|ath-MIR5645a	3	17419070	17419071	CG;GENE=AT3G47250;PEARSON_COEFFICIENT=0.436130592;P_VALUE=3.55E-30;FDR=5.96E-26
3	17419056	17419077	+	iso-22-M32S57904; Name=NA; Parent=MI0019220|ath-MIR5645a	3	17419070	17419071	CG;GENE=AT3G47290;PEARSON_COEFFICIENT=0.476465247;P_VALUE=1.86E-36;FDR=2.94E-32
3	17419056	17419078	+	iso-23-M32S5790D9; Name=NA; Parent=MI0019220|ath-MIR5645a	3	17419066	17419067	CG;GENE=AT3G47250;PEARSON_COEFFICIENT=0.428577196;P_VALUE=4.33E-29;FDR=6.59E-25
3	17419056	17419078	+	iso-23-M32S5790D9; Name=NA; Parent=MI0019220|ath-MIR5645a	3	17419066	17419067	CG;GENE=AT3G47290;PEARSON_COEFFICIENT=0.47171801;P_VALUE=1.13E-35;FDR=1.69E-31
3	17419056	17419078	+	iso-23-M32S5790D9; Name=NA; Parent=MI0019220|ath-MIR5645a	3	17419067	17419068	CG;GENE=AT3G47250;PEARSON_COEFFICIENT=0.434509356;P_VALUE=6.11E-30;FDR=1.00E-25
3	17419056	17419078	+	iso-23-M32S5790D9; Name=NA; Parent=MI0019220|ath-MIR5645a	3	17419067	17419068	CG;GENE=AT3G47290;PEARSON_COEFFICIENT=0.483073706;P_VALUE=1.44E-37;FDR=2.42E-33
3	17419056	17419078	+	iso-23-M32S5790D9; Name=NA; Parent=MI0019220|ath-MIR5645a	3	17419069	17419070	CG;GENE=AT3G47250;PEARSON_COEFFICIENT=0.567736599;P_VALUE=3.44E-54;FDR=1.49E-49
3	17419056	17419078	+	iso-23-M32S5790D9; Name=NA; Parent=MI0019220|ath-MIR5645a	3	17419069	17419070	CG;GENE=AT3G47290;PEARSON_COEFFICIENT=0.639647892;P_VALUE=1.22E-72;FDR=6.68E-68
3	17419056	17419078	+	iso-23-M32S5790D9; Name=NA; Parent=MI0019220|ath-MIR5645a	3	17419069	17419070	CG;GENE=AT3G47300;PEARSON_COEFFICIENT=-0.338003127;P_VALUE=4.92E-18;FDR=5.25E-14
3	17419056	17419078	+	iso-23-M32S5790D9; Name=NA; Parent=MI0019220|ath-MIR5645a	3	17419070	17419071	CG;GENE=AT3G47250;PEARSON_COEFFICIENT=0.436130592;P_VALUE=3.55E-30;FDR=5.96E-26
3	17419056	17419078	+	iso-23-M32S5790D9; Name=NA; Parent=MI0019220|ath-MIR5645a	3	17419070	17419071	CG;GENE=AT3G47290;PEARSON_COEFFICIENT=0.476465247;P_VALUE=1.86E-36;FDR=2.94E-32
3	17419056	17419078	+	iso-23-M32S5790DZ; Name=NA; Parent=MI0019220|ath-MIR5645a	3	17419066	17419067	CG;GENE=AT3G47250;PEARSON_COEFFICIENT=0.428577196;P_VALUE=4.33E-29;FDR=6.59E-25
3	17419056	17419078	+	iso-23-M32S5790DZ; Name=NA; Parent=MI0019220|ath-MIR5645a	3	17419066	17419067	CG;GENE=AT3G47290;PEARSON_COEFFICIENT=0.47171801;P_VALUE=1.13E-35;FDR=1.69E-31
3	17419056	17419078	+	iso-23-M32S5790DZ; Name=NA; Parent=MI0019220|ath-MIR5645a	3	17419067	17419068	CG;GENE=AT3G47250;PEARSON_COEFFICIENT=0.434509356;P_VALUE=6.11E-30;FDR=1.00E-25
3	17419056	17419078	+	iso-23-M32S5790DZ; Name=NA; Parent=MI0019220|ath-MIR5645a	3	17419067	17419068	CG;GENE=AT3G47290;PEARSON_COEFFICIENT=0.483073706;P_VALUE=1.44E-37;FDR=2.42E-33
3	17419056	17419078	+	iso-23-M32S5790DZ; Name=NA; Parent=MI0019220|ath-MIR5645a	3	17419069	17419070	CG;GENE=AT3G47250;PEARSON_COEFFICIENT=0.567736599;P_VALUE=3.44E-54;FDR=1.49E-49
3	17419056	17419078	+	iso-23-M32S5790DZ; Name=NA; Parent=MI0019220|ath-MIR5645a	3	17419069	17419070	CG;GENE=AT3G47290;PEARSON_COEFFICIENT=0.639647892;P_VALUE=1.22E-72;FDR=6.68E-68
3	17419056	17419078	+	iso-23-M32S5790DZ; Name=NA; Parent=MI0019220|ath-MIR5645a	3	17419069	17419070	CG;GENE=AT3G47300;PEARSON_COEFFICIENT=-0.338003127;P_VALUE=4.92E-18;FDR=5.25E-14
3	17419056	17419078	+	iso-23-M32S5790DZ; Name=NA; Parent=MI0019220|ath-MIR5645a	3	17419070	17419071	CG;GENE=AT3G47250;PEARSON_COEFFICIENT=0.436130592;P_VALUE=3.55E-30;FDR=5.96E-26
3	17419056	17419078	+	iso-23-M32S5790DZ; Name=NA; Parent=MI0019220|ath-MIR5645a	3	17419070	17419071	CG;GENE=AT3G47290;PEARSON_COEFFICIENT=0.476465247;P_VALUE=1.86E-36;FDR=2.94E-32
3	17419056	17419079	+	iso-24-M32S57902E; Name=NA; Parent=MI0019220|ath-MIR5645a	3	17419066	17419067	CG;GENE=AT3G47250;PEARSON_COEFFICIENT=0.428577196;P_VALUE=4.33E-29;FDR=6.59E-25
3	17419056	17419079	+	iso-24-M32S57902E; Name=NA; Parent=MI0019220|ath-MIR5645a	3	17419066	17419067	CG;GENE=AT3G47290;PEARSON_COEFFICIENT=0.47171801;P_VALUE=1.13E-35;FDR=1.69E-31
3	17419056	17419079	+	iso-24-M32S57902E; Name=NA; Parent=MI0019220|ath-MIR5645a	3	17419067	17419068	CG;GENE=AT3G47250;PEARSON_COEFFICIENT=0.434509356;P_VALUE=6.11E-30;FDR=1.00E-25
3	17419056	17419079	+	iso-24-M32S57902E; Name=NA; Parent=MI0019220|ath-MIR5645a	3	17419067	17419068	CG;GENE=AT3G47290;PEARSON_COEFFICIENT=0.483073706;P_VALUE=1.44E-37;FDR=2.42E-33
3	17419056	17419079	+	iso-24-M32S57902E; Name=NA; Parent=MI0019220|ath-MIR5645a	3	17419069	17419070	CG;GENE=AT3G47250;PEARSON_COEFFICIENT=0.567736599;P_VALUE=3.44E-54;FDR=1.49E-49
3	17419056	17419079	+	iso-24-M32S57902E; Name=NA; Parent=MI0019220|ath-MIR5645a	3	17419069	17419070	CG;GENE=AT3G47290;PEARSON_COEFFICIENT=0.639647892;P_VALUE=1.22E-72;FDR=6.68E-68
3	17419056	17419079	+	iso-24-M32S57902E; Name=NA; Parent=MI0019220|ath-MIR5645a	3	17419069	17419070	CG;GENE=AT3G47300;PEARSON_COEFFICIENT=-0.338003127;P_VALUE=4.92E-18;FDR=5.25E-14
3	17419056	17419079	+	iso-24-M32S57902E; Name=NA; Parent=MI0019220|ath-MIR5645a	3	17419070	17419071	CG;GENE=AT3G47250;PEARSON_COEFFICIENT=0.436130592;P_VALUE=3.55E-30;FDR=5.96E-26
3	17419056	17419079	+	iso-24-M32S57902E; Name=NA; Parent=MI0019220|ath-MIR5645a	3	17419070	17419071	CG;GENE=AT3G47290;PEARSON_COEFFICIENT=0.476465247;P_VALUE=1.86E-36;FDR=2.94E-32
3	17419058	17419077	+	iso-20-R632WY5K; Name=NA; Parent=MI0019220|ath-MIR5645a	3	17419066	17419067	CG;GENE=AT3G47250;PEARSON_COEFFICIENT=0.428577196;P_VALUE=4.33E-29;FDR=6.59E-25
3	17419058	17419077	+	iso-20-R632WY5K; Name=NA; Parent=MI0019220|ath-MIR5645a	3	17419066	17419067	CG;GENE=AT3G47290;PEARSON_COEFFICIENT=0.47171801;P_VALUE=1.13E-35;FDR=1.69E-31
3	17419058	17419077	+	iso-20-R632WY5K; Name=NA; Parent=MI0019220|ath-MIR5645a	3	17419067	17419068	CG;GENE=AT3G47250;PEARSON_COEFFICIENT=0.434509356;P_VALUE=6.11E-30;FDR=1.00E-25
3	17419058	17419077	+	iso-20-R632WY5K; Name=NA; Parent=MI0019220|ath-MIR5645a	3	17419067	17419068	CG;GENE=AT3G47290;PEARSON_COEFFICIENT=0.483073706;P_VALUE=1.44E-37;FDR=2.42E-33
3	17419058	17419077	+	iso-20-R632WY5K; Name=NA; Parent=MI0019220|ath-MIR5645a	3	17419069	17419070	CG;GENE=AT3G47250;PEARSON_COEFFICIENT=0.567736599;P_VALUE=3.44E-54;FDR=1.49E-49
3	17419058	17419077	+	iso-20-R632WY5K; Name=NA; Parent=MI0019220|ath-MIR5645a	3	17419069	17419070	CG;GENE=AT3G47290;PEARSON_COEFFICIENT=0.639647892;P_VALUE=1.22E-72;FDR=6.68E-68
3	17419058	17419077	+	iso-20-R632WY5K; Name=NA; Parent=MI0019220|ath-MIR5645a	3	17419069	17419070	CG;GENE=AT3G47300;PEARSON_COEFFICIENT=-0.338003127;P_VALUE=4.92E-18;FDR=5.25E-14
3	17419058	17419077	+	iso-20-R632WY5K; Name=NA; Parent=MI0019220|ath-MIR5645a	3	17419070	17419071	CG;GENE=AT3G47250;PEARSON_COEFFICIENT=0.436130592;P_VALUE=3.55E-30;FDR=5.96E-26
3	17419058	17419077	+	iso-20-R632WY5K; Name=NA; Parent=MI0019220|ath-MIR5645a	3	17419070	17419071	CG;GENE=AT3G47290;PEARSON_COEFFICIENT=0.476465247;P_VALUE=1.86E-36;FDR=2.94E-32
3	17419058	17419082	+	iso-25-R632WY5KYK; Name=NA; Parent=MI0019220|ath-MIR5645a	3	17419066	17419067	CG;GENE=AT3G47250;PEARSON_COEFFICIENT=0.428577196;P_VALUE=4.33E-29;FDR=6.59E-25
3	17419058	17419082	+	iso-25-R632WY5KYK; Name=NA; Parent=MI0019220|ath-MIR5645a	3	17419066	17419067	CG;GENE=AT3G47290;PEARSON_COEFFICIENT=0.47171801;P_VALUE=1.13E-35;FDR=1.69E-31
3	17419058	17419082	+	iso-25-R632WY5KYK; Name=NA; Parent=MI0019220|ath-MIR5645a	3	17419067	17419068	CG;GENE=AT3G47250;PEARSON_COEFFICIENT=0.434509356;P_VALUE=6.11E-30;FDR=1.00E-25
3	17419058	17419082	+	iso-25-R632WY5KYK; Name=NA; Parent=MI0019220|ath-MIR5645a	3	17419067	17419068	CG;GENE=AT3G47290;PEARSON_COEFFICIENT=0.483073706;P_VALUE=1.44E-37;FDR=2.42E-33
3	17419058	17419082	+	iso-25-R632WY5KYK; Name=NA; Parent=MI0019220|ath-MIR5645a	3	17419069	17419070	CG;GENE=AT3G47250;PEARSON_COEFFICIENT=0.567736599;P_VALUE=3.44E-54;FDR=1.49E-49
3	17419058	17419082	+	iso-25-R632WY5KYK; Name=NA; Parent=MI0019220|ath-MIR5645a	3	17419069	17419070	CG;GENE=AT3G47290;PEARSON_COEFFICIENT=0.639647892;P_VALUE=1.22E-72;FDR=6.68E-68
3	17419058	17419082	+	iso-25-R632WY5KYK; Name=NA; Parent=MI0019220|ath-MIR5645a	3	17419069	17419070	CG;GENE=AT3G47300;PEARSON_COEFFICIENT=-0.338003127;P_VALUE=4.92E-18;FDR=5.25E-14
3	17419058	17419082	+	iso-25-R632WY5KYK; Name=NA; Parent=MI0019220|ath-MIR5645a	3	17419070	17419071	CG;GENE=AT3G47250;PEARSON_COEFFICIENT=0.436130592;P_VALUE=3.55E-30;FDR=5.96E-26
3	17419058	17419082	+	iso-25-R632WY5KYK; Name=NA; Parent=MI0019220|ath-MIR5645a	3	17419070	17419071	CG;GENE=AT3G47290;PEARSON_COEFFICIENT=0.476465247;P_VALUE=1.86E-36;FDR=2.94E-32
3	17419064	17419084	+	iso-21-MEN813VKE; Name=NA; Parent=MI0019220|ath-MIR5645a	3	17419066	17419067	CG;GENE=AT3G47250;PEARSON_COEFFICIENT=0.428577196;P_VALUE=4.33E-29;FDR=6.59E-25
3	17419064	17419084	+	iso-21-MEN813VKE; Name=NA; Parent=MI0019220|ath-MIR5645a	3	17419066	17419067	CG;GENE=AT3G47290;PEARSON_COEFFICIENT=0.47171801;P_VALUE=1.13E-35;FDR=1.69E-31
3	17419064	17419084	+	iso-21-MEN813VKE; Name=NA; Parent=MI0019220|ath-MIR5645a	3	17419067	17419068	CG;GENE=AT3G47250;PEARSON_COEFFICIENT=0.434509356;P_VALUE=6.11E-30;FDR=1.00E-25
3	17419064	17419084	+	iso-21-MEN813VKE; Name=NA; Parent=MI0019220|ath-MIR5645a	3	17419067	17419068	CG;GENE=AT3G47290;PEARSON_COEFFICIENT=0.483073706;P_VALUE=1.44E-37;FDR=2.42E-33
3	17419064	17419084	+	iso-21-MEN813VKE; Name=NA; Parent=MI0019220|ath-MIR5645a	3	17419069	17419070	CG;GENE=AT3G47250;PEARSON_COEFFICIENT=0.567736599;P_VALUE=3.44E-54;FDR=1.49E-49
3	17419064	17419084	+	iso-21-MEN813VKE; Name=NA; Parent=MI0019220|ath-MIR5645a	3	17419069	17419070	CG;GENE=AT3G47290;PEARSON_COEFFICIENT=0.639647892;P_VALUE=1.22E-72;FDR=6.68E-68
3	17419064	17419084	+	iso-21-MEN813VKE; Name=NA; Parent=MI0019220|ath-MIR5645a	3	17419069	17419070	CG;GENE=AT3G47300;PEARSON_COEFFICIENT=-0.338003127;P_VALUE=4.92E-18;FDR=5.25E-14
3	17419064	17419084	+	iso-21-MEN813VKE; Name=NA; Parent=MI0019220|ath-MIR5645a	3	17419070	17419071	CG;GENE=AT3G47250;PEARSON_COEFFICIENT=0.436130592;P_VALUE=3.55E-30;FDR=5.96E-26
3	17419064	17419084	+	iso-21-MEN813VKE; Name=NA; Parent=MI0019220|ath-MIR5645a	3	17419070	17419071	CG;GENE=AT3G47290;PEARSON_COEFFICIENT=0.476465247;P_VALUE=1.86E-36;FDR=2.94E-32
3	17419064	17419085	+	iso-22-MEN813VKO; Name=NA; Parent=MI0019220|ath-MIR5645a	3	17419066	17419067	CG;GENE=AT3G47250;PEARSON_COEFFICIENT=0.428577196;P_VALUE=4.33E-29;FDR=6.59E-25
3	17419064	17419085	+	iso-22-MEN813VKO; Name=NA; Parent=MI0019220|ath-MIR5645a	3	17419066	17419067	CG;GENE=AT3G47290;PEARSON_COEFFICIENT=0.47171801;P_VALUE=1.13E-35;FDR=1.69E-31
3	17419064	17419085	+	iso-22-MEN813VKO; Name=NA; Parent=MI0019220|ath-MIR5645a	3	17419067	17419068	CG;GENE=AT3G47250;PEARSON_COEFFICIENT=0.434509356;P_VALUE=6.11E-30;FDR=1.00E-25
3	17419064	17419085	+	iso-22-MEN813VKO; Name=NA; Parent=MI0019220|ath-MIR5645a	3	17419067	17419068	CG;GENE=AT3G47290;PEARSON_COEFFICIENT=0.483073706;P_VALUE=1.44E-37;FDR=2.42E-33
3	17419064	17419085	+	iso-22-MEN813VKO; Name=NA; Parent=MI0019220|ath-MIR5645a	3	17419069	17419070	CG;GENE=AT3G47250;PEARSON_COEFFICIENT=0.567736599;P_VALUE=3.44E-54;FDR=1.49E-49
3	17419064	17419085	+	iso-22-MEN813VKO; Name=NA; Parent=MI0019220|ath-MIR5645a	3	17419069	17419070	CG;GENE=AT3G47290;PEARSON_COEFFICIENT=0.639647892;P_VALUE=1.22E-72;FDR=6.68E-68
3	17419064	17419085	+	iso-22-MEN813VKO; Name=NA; Parent=MI0019220|ath-MIR5645a	3	17419069	17419070	CG;GENE=AT3G47300;PEARSON_COEFFICIENT=-0.338003127;P_VALUE=4.92E-18;FDR=5.25E-14
3	17419064	17419085	+	iso-22-MEN813VKO; Name=NA; Parent=MI0019220|ath-MIR5645a	3	17419070	17419071	CG;GENE=AT3G47250;PEARSON_COEFFICIENT=0.436130592;P_VALUE=3.55E-30;FDR=5.96E-26
3	17419064	17419085	+	iso-22-MEN813VKO; Name=NA; Parent=MI0019220|ath-MIR5645a	3	17419070	17419071	CG;GENE=AT3G47290;PEARSON_COEFFICIENT=0.476465247;P_VALUE=1.86E-36;FDR=2.94E-32
3	17419064	17419085	+	iso-22-MEN813VKP; Name=NA; Parent=MI0019220|ath-MIR5645a	3	17419066	17419067	CG;GENE=AT3G47250;PEARSON_COEFFICIENT=0.428577196;P_VALUE=4.33E-29;FDR=6.59E-25
3	17419064	17419085	+	iso-22-MEN813VKP; Name=NA; Parent=MI0019220|ath-MIR5645a	3	17419066	17419067	CG;GENE=AT3G47290;PEARSON_COEFFICIENT=0.47171801;P_VALUE=1.13E-35;FDR=1.69E-31
3	17419064	17419085	+	iso-22-MEN813VKP; Name=NA; Parent=MI0019220|ath-MIR5645a	3	17419067	17419068	CG;GENE=AT3G47250;PEARSON_COEFFICIENT=0.434509356;P_VALUE=6.11E-30;FDR=1.00E-25
3	17419064	17419085	+	iso-22-MEN813VKP; Name=NA; Parent=MI0019220|ath-MIR5645a	3	17419067	17419068	CG;GENE=AT3G47290;PEARSON_COEFFICIENT=0.483073706;P_VALUE=1.44E-37;FDR=2.42E-33
3	17419064	17419085	+	iso-22-MEN813VKP; Name=NA; Parent=MI0019220|ath-MIR5645a	3	17419069	17419070	CG;GENE=AT3G47250;PEARSON_COEFFICIENT=0.567736599;P_VALUE=3.44E-54;FDR=1.49E-49
3	17419064	17419085	+	iso-22-MEN813VKP; Name=NA; Parent=MI0019220|ath-MIR5645a	3	17419069	17419070	CG;GENE=AT3G47290;PEARSON_COEFFICIENT=0.639647892;P_VALUE=1.22E-72;FDR=6.68E-68
3	17419064	17419085	+	iso-22-MEN813VKP; Name=NA; Parent=MI0019220|ath-MIR5645a	3	17419069	17419070	CG;GENE=AT3G47300;PEARSON_COEFFICIENT=-0.338003127;P_VALUE=4.92E-18;FDR=5.25E-14
3	17419064	17419085	+	iso-22-MEN813VKP; Name=NA; Parent=MI0019220|ath-MIR5645a	3	17419070	17419071	CG;GENE=AT3G47250;PEARSON_COEFFICIENT=0.436130592;P_VALUE=3.55E-30;FDR=5.96E-26
3	17419064	17419085	+	iso-22-MEN813VKP; Name=NA; Parent=MI0019220|ath-MIR5645a	3	17419070	17419071	CG;GENE=AT3G47290;PEARSON_COEFFICIENT=0.476465247;P_VALUE=1.86E-36;FDR=2.94E-32
3	17419069	17419091	+	iso-23-N813VK9UDS; Name=NA; Parent=MI0019220|ath-MIR5645a	3	17419069	17419070	CG;GENE=AT3G47250;PEARSON_COEFFICIENT=0.567736599;P_VALUE=3.44E-54;FDR=1.49E-49
3	17419069	17419091	+	iso-23-N813VK9UDS; Name=NA; Parent=MI0019220|ath-MIR5645a	3	17419069	17419070	CG;GENE=AT3G47290;PEARSON_COEFFICIENT=0.639647892;P_VALUE=1.22E-72;FDR=6.68E-68
3	17419069	17419091	+	iso-23-N813VK9UDS; Name=NA; Parent=MI0019220|ath-MIR5645a	3	17419069	17419070	CG;GENE=AT3G47300;PEARSON_COEFFICIENT=-0.338003127;P_VALUE=4.92E-18;FDR=5.25E-14
3	17419069	17419091	+	iso-23-N813VK9UDS; Name=NA; Parent=MI0019220|ath-MIR5645a	3	17419070	17419071	CG;GENE=AT3G47250;PEARSON_COEFFICIENT=0.436130592;P_VALUE=3.55E-30;FDR=5.96E-26
3	17419069	17419091	+	iso-23-N813VK9UDS; Name=NA; Parent=MI0019220|ath-MIR5645a	3	17419070	17419071	CG;GENE=AT3G47290;PEARSON_COEFFICIENT=0.476465247;P_VALUE=1.86E-36;FDR=2.94E-32
3	17419069	17419092	+	iso-24-N813VK9UHX; Name=NA; Parent=MI0019220|ath-MIR5645a	3	17419069	17419070	CG;GENE=AT3G47250;PEARSON_COEFFICIENT=0.567736599;P_VALUE=3.44E-54;FDR=1.49E-49
3	17419069	17419092	+	iso-24-N813VK9UHX; Name=NA; Parent=MI0019220|ath-MIR5645a	3	17419069	17419070	CG;GENE=AT3G47290;PEARSON_COEFFICIENT=0.639647892;P_VALUE=1.22E-72;FDR=6.68E-68
3	17419069	17419092	+	iso-24-N813VK9UHX; Name=NA; Parent=MI0019220|ath-MIR5645a	3	17419069	17419070	CG;GENE=AT3G47300;PEARSON_COEFFICIENT=-0.338003127;P_VALUE=4.92E-18;FDR=5.25E-14
3	17419069	17419092	+	iso-24-N813VK9UHX; Name=NA; Parent=MI0019220|ath-MIR5645a	3	17419070	17419071	CG;GENE=AT3G47250;PEARSON_COEFFICIENT=0.436130592;P_VALUE=3.55E-30;FDR=5.96E-26
3	17419069	17419092	+	iso-24-N813VK9UHX; Name=NA; Parent=MI0019220|ath-MIR5645a	3	17419070	17419071	CG;GENE=AT3G47290;PEARSON_COEFFICIENT=0.476465247;P_VALUE=1.86E-36;FDR=2.94E-32
3	17419069	17419092	+	iso-24-N813VK9UHZ; Name=NA; Parent=MI0019220|ath-MIR5645a	3	17419069	17419070	CG;GENE=AT3G47250;PEARSON_COEFFICIENT=0.567736599;P_VALUE=3.44E-54;FDR=1.49E-49
3	17419069	17419092	+	iso-24-N813VK9UHZ; Name=NA; Parent=MI0019220|ath-MIR5645a	3	17419069	17419070	CG;GENE=AT3G47290;PEARSON_COEFFICIENT=0.639647892;P_VALUE=1.22E-72;FDR=6.68E-68
3	17419069	17419092	+	iso-24-N813VK9UHZ; Name=NA; Parent=MI0019220|ath-MIR5645a	3	17419069	17419070	CG;GENE=AT3G47300;PEARSON_COEFFICIENT=-0.338003127;P_VALUE=4.92E-18;FDR=5.25E-14
3	17419069	17419092	+	iso-24-N813VK9UHZ; Name=NA; Parent=MI0019220|ath-MIR5645a	3	17419070	17419071	CG;GENE=AT3G47250;PEARSON_COEFFICIENT=0.436130592;P_VALUE=3.55E-30;FDR=5.96E-26
3	17419069	17419092	+	iso-24-N813VK9UHZ; Name=NA; Parent=MI0019220|ath-MIR5645a	3	17419070	17419071	CG;GENE=AT3G47290;PEARSON_COEFFICIENT=0.476465247;P_VALUE=1.86E-36;FDR=2.94E-32
3	17419070	17419089	+	iso-20-Z2RN1370; Name=NA; Parent=MI0019220|ath-MIR5645a	3	17419069	17419070	CG;GENE=AT3G47250;PEARSON_COEFFICIENT=0.567736599;P_VALUE=3.44E-54;FDR=1.49E-49
3	17419070	17419089	+	iso-20-Z2RN1370; Name=NA; Parent=MI0019220|ath-MIR5645a	3	17419069	17419070	CG;GENE=AT3G47290;PEARSON_COEFFICIENT=0.639647892;P_VALUE=1.22E-72;FDR=6.68E-68
3	17419070	17419089	+	iso-20-Z2RN1370; Name=NA; Parent=MI0019220|ath-MIR5645a	3	17419069	17419070	CG;GENE=AT3G47300;PEARSON_COEFFICIENT=-0.338003127;P_VALUE=4.92E-18;FDR=5.25E-14
3	17419070	17419089	+	iso-20-Z2RN1370; Name=NA; Parent=MI0019220|ath-MIR5645a	3	17419070	17419071	CG;GENE=AT3G47250;PEARSON_COEFFICIENT=0.436130592;P_VALUE=3.55E-30;FDR=5.96E-26
3	17419070	17419089	+	iso-20-Z2RN1370; Name=NA; Parent=MI0019220|ath-MIR5645a	3	17419070	17419071	CG;GENE=AT3G47290;PEARSON_COEFFICIENT=0.476465247;P_VALUE=1.86E-36;FDR=2.94E-32
3	17419070	17419090	+	iso-21-Z2RN1370B; Name=NA; Parent=MI0019220|ath-MIR5645a	3	17419069	17419070	CG;GENE=AT3G47250;PEARSON_COEFFICIENT=0.567736599;P_VALUE=3.44E-54;FDR=1.49E-49
3	17419070	17419090	+	iso-21-Z2RN1370B; Name=NA; Parent=MI0019220|ath-MIR5645a	3	17419069	17419070	CG;GENE=AT3G47290;PEARSON_COEFFICIENT=0.639647892;P_VALUE=1.22E-72;FDR=6.68E-68
3	17419070	17419090	+	iso-21-Z2RN1370B; Name=NA; Parent=MI0019220|ath-MIR5645a	3	17419069	17419070	CG;GENE=AT3G47300;PEARSON_COEFFICIENT=-0.338003127;P_VALUE=4.92E-18;FDR=5.25E-14
3	17419070	17419090	+	iso-21-Z2RN1370B; Name=NA; Parent=MI0019220|ath-MIR5645a	3	17419070	17419071	CG;GENE=AT3G47250;PEARSON_COEFFICIENT=0.436130592;P_VALUE=3.55E-30;FDR=5.96E-26
3	17419070	17419090	+	iso-21-Z2RN1370B; Name=NA; Parent=MI0019220|ath-MIR5645a	3	17419070	17419071	CG;GENE=AT3G47290;PEARSON_COEFFICIENT=0.476465247;P_VALUE=1.86E-36;FDR=2.94E-32
3	17419078	17419101	+	iso-24-YK74F27EIE; Name=NA; Parent=MI0019220|ath-MIR5645a	3	17419092	17419093	CG;GENE=AT3G47250;PEARSON_COEFFICIENT=0.577215007;P_VALUE=2.31E-56;FDR=1.08E-51
3	17419078	17419101	+	iso-24-YK74F27EIE; Name=NA; Parent=MI0019220|ath-MIR5645a	3	17419092	17419093	CG;GENE=AT3G47290;PEARSON_COEFFICIENT=0.64227026;P_VALUE=2.08E-73;FDR=1.32E-68
3	17419078	17419101	+	iso-24-YK74F27EIE; Name=NA; Parent=MI0019220|ath-MIR5645a	3	17419092	17419093	CG;GENE=AT3G47300;PEARSON_COEFFICIENT=-0.336699355;P_VALUE=6.71E-18;FDR=6.89E-14
3	17419078	17419101	+	iso-24-YK74F27EIE; Name=NA; Parent=MI0019220|ath-MIR5645a	3	17419093	17419094	CG;GENE=AT3G47250;PEARSON_COEFFICIENT=0.508665753;P_VALUE=4.16E-42;FDR=1.00E-37
3	17419078	17419101	+	iso-24-YK74F27EIE; Name=NA; Parent=MI0019220|ath-MIR5645a	3	17419093	17419094	CG;GENE=AT3G47290;PEARSON_COEFFICIENT=0.554846181;P_VALUE=2.41E-51;FDR=5.82E-47
3	17419078	17419101	+	iso-24-YK74F27EIE; Name=NA; Parent=MI0019220|ath-MIR5645a	3	17419093	17419094	CG;GENE=AT3G47300;PEARSON_COEFFICIENT=-0.31201364;P_VALUE=1.82E-15;FDR=1.40E-11
3	17419078	17419101	+	iso-24-YK74F27EIE; Name=NA; Parent=MI0019220|ath-MIR5645a	3	17419095	17419096	CG;GENE=AT3G47250;PEARSON_COEFFICIENT=0.51503184;P_VALUE=2.68E-43;FDR=6.89E-39
3	17419078	17419101	+	iso-24-YK74F27EIE; Name=NA; Parent=MI0019220|ath-MIR5645a	3	17419095	17419096	CG;GENE=AT3G47290;PEARSON_COEFFICIENT=0.604616146;P_VALUE=4.59E-63;FDR=1.40E-58
3	17419078	17419101	+	iso-24-YK74F27EIE; Name=NA; Parent=MI0019220|ath-MIR5645a	3	17419096	17419097	CG;GENE=AT3G47250;PEARSON_COEFFICIENT=0.4254035;P_VALUE=1.21E-28;FDR=1.75E-24
3	17419078	17419101	+	iso-24-YK74F27EIE; Name=NA; Parent=MI0019220|ath-MIR5645a	3	17419096	17419097	CG;GENE=AT3G47290;PEARSON_COEFFICIENT=0.506643152;P_VALUE=9.81E-42;FDR=1.92E-37
3	17419085	17419106	+	iso-22-70F35UYIN; Name=NA; Parent=MI0019220|ath-MIR5645a	3	17419092	17419093	CG;GENE=AT3G47250;PEARSON_COEFFICIENT=0.577215007;P_VALUE=2.31E-56;FDR=1.08E-51
3	17419085	17419106	+	iso-22-70F35UYIN; Name=NA; Parent=MI0019220|ath-MIR5645a	3	17419092	17419093	CG;GENE=AT3G47290;PEARSON_COEFFICIENT=0.64227026;P_VALUE=2.08E-73;FDR=1.32E-68
3	17419085	17419106	+	iso-22-70F35UYIN; Name=NA; Parent=MI0019220|ath-MIR5645a	3	17419092	17419093	CG;GENE=AT3G47300;PEARSON_COEFFICIENT=-0.336699355;P_VALUE=6.71E-18;FDR=6.89E-14
3	17419085	17419106	+	iso-22-70F35UYIN; Name=NA; Parent=MI0019220|ath-MIR5645a	3	17419093	17419094	CG;GENE=AT3G47250;PEARSON_COEFFICIENT=0.508665753;P_VALUE=4.16E-42;FDR=1.00E-37
3	17419085	17419106	+	iso-22-70F35UYIN; Name=NA; Parent=MI0019220|ath-MIR5645a	3	17419093	17419094	CG;GENE=AT3G47290;PEARSON_COEFFICIENT=0.554846181;P_VALUE=2.41E-51;FDR=5.82E-47
3	17419085	17419106	+	iso-22-70F35UYIN; Name=NA; Parent=MI0019220|ath-MIR5645a	3	17419093	17419094	CG;GENE=AT3G47300;PEARSON_COEFFICIENT=-0.31201364;P_VALUE=1.82E-15;FDR=1.40E-11
3	17419085	17419106	+	iso-22-70F35UYIN; Name=NA; Parent=MI0019220|ath-MIR5645a	3	17419095	17419096	CG;GENE=AT3G47250;PEARSON_COEFFICIENT=0.51503184;P_VALUE=2.68E-43;FDR=6.89E-39
3	17419085	17419106	+	iso-22-70F35UYIN; Name=NA; Parent=MI0019220|ath-MIR5645a	3	17419095	17419096	CG;GENE=AT3G47290;PEARSON_COEFFICIENT=0.604616146;P_VALUE=4.59E-63;FDR=1.40E-58
3	17419085	17419106	+	iso-22-70F35UYIN; Name=NA; Parent=MI0019220|ath-MIR5645a	3	17419096	17419097	CG;GENE=AT3G47250;PEARSON_COEFFICIENT=0.4254035;P_VALUE=1.21E-28;FDR=1.75E-24
3	17419085	17419106	+	iso-22-70F35UYIN; Name=NA; Parent=MI0019220|ath-MIR5645a	3	17419096	17419097	CG;GENE=AT3G47290;PEARSON_COEFFICIENT=0.506643152;P_VALUE=9.81E-42;FDR=1.92E-37
3	17419085	17419107	+	iso-23-70F35UYI0E; Name=NA; Parent=MI0019220|ath-MIR5645a	3	17419092	17419093	CG;GENE=AT3G47250;PEARSON_COEFFICIENT=0.577215007;P_VALUE=2.31E-56;FDR=1.08E-51
3	17419085	17419107	+	iso-23-70F35UYI0E; Name=NA; Parent=MI0019220|ath-MIR5645a	3	17419092	17419093	CG;GENE=AT3G47290;PEARSON_COEFFICIENT=0.64227026;P_VALUE=2.08E-73;FDR=1.32E-68
3	17419085	17419107	+	iso-23-70F35UYI0E; Name=NA; Parent=MI0019220|ath-MIR5645a	3	17419092	17419093	CG;GENE=AT3G47300;PEARSON_COEFFICIENT=-0.336699355;P_VALUE=6.71E-18;FDR=6.89E-14
3	17419085	17419107	+	iso-23-70F35UYI0E; Name=NA; Parent=MI0019220|ath-MIR5645a	3	17419093	17419094	CG;GENE=AT3G47250;PEARSON_COEFFICIENT=0.508665753;P_VALUE=4.16E-42;FDR=1.00E-37
3	17419085	17419107	+	iso-23-70F35UYI0E; Name=NA; Parent=MI0019220|ath-MIR5645a	3	17419093	17419094	CG;GENE=AT3G47290;PEARSON_COEFFICIENT=0.554846181;P_VALUE=2.41E-51;FDR=5.82E-47
3	17419085	17419107	+	iso-23-70F35UYI0E; Name=NA; Parent=MI0019220|ath-MIR5645a	3	17419093	17419094	CG;GENE=AT3G47300;PEARSON_COEFFICIENT=-0.31201364;P_VALUE=1.82E-15;FDR=1.40E-11
3	17419085	17419107	+	iso-23-70F35UYI0E; Name=NA; Parent=MI0019220|ath-MIR5645a	3	17419095	17419096	CG;GENE=AT3G47250;PEARSON_COEFFICIENT=0.51503184;P_VALUE=2.68E-43;FDR=6.89E-39
3	17419085	17419107	+	iso-23-70F35UYI0E; Name=NA; Parent=MI0019220|ath-MIR5645a	3	17419095	17419096	CG;GENE=AT3G47290;PEARSON_COEFFICIENT=0.604616146;P_VALUE=4.59E-63;FDR=1.40E-58
3	17419085	17419107	+	iso-23-70F35UYI0E; Name=NA; Parent=MI0019220|ath-MIR5645a	3	17419096	17419097	CG;GENE=AT3G47250;PEARSON_COEFFICIENT=0.4254035;P_VALUE=1.21E-28;FDR=1.75E-24
3	17419085	17419107	+	iso-23-70F35UYI0E; Name=NA; Parent=MI0019220|ath-MIR5645a	3	17419096	17419097	CG;GENE=AT3G47290;PEARSON_COEFFICIENT=0.506643152;P_VALUE=9.81E-42;FDR=1.92E-37
3	17419090	17419109	+	iso-20-F35UYI7J; Name=NA; Parent=MI0019220|ath-MIR5645a	3	17419092	17419093	CG;GENE=AT3G47250;PEARSON_COEFFICIENT=0.577215007;P_VALUE=2.31E-56;FDR=1.08E-51
3	17419090	17419109	+	iso-20-F35UYI7J; Name=NA; Parent=MI0019220|ath-MIR5645a	3	17419092	17419093	CG;GENE=AT3G47290;PEARSON_COEFFICIENT=0.64227026;P_VALUE=2.08E-73;FDR=1.32E-68
3	17419090	17419109	+	iso-20-F35UYI7J; Name=NA; Parent=MI0019220|ath-MIR5645a	3	17419092	17419093	CG;GENE=AT3G47300;PEARSON_COEFFICIENT=-0.336699355;P_VALUE=6.71E-18;FDR=6.89E-14
3	17419090	17419109	+	iso-20-F35UYI7J; Name=NA; Parent=MI0019220|ath-MIR5645a	3	17419093	17419094	CG;GENE=AT3G47250;PEARSON_COEFFICIENT=0.508665753;P_VALUE=4.16E-42;FDR=1.00E-37
3	17419090	17419109	+	iso-20-F35UYI7J; Name=NA; Parent=MI0019220|ath-MIR5645a	3	17419093	17419094	CG;GENE=AT3G47290;PEARSON_COEFFICIENT=0.554846181;P_VALUE=2.41E-51;FDR=5.82E-47
3	17419090	17419109	+	iso-20-F35UYI7J; Name=NA; Parent=MI0019220|ath-MIR5645a	3	17419093	17419094	CG;GENE=AT3G47300;PEARSON_COEFFICIENT=-0.31201364;P_VALUE=1.82E-15;FDR=1.40E-11
3	17419090	17419109	+	iso-20-F35UYI7J; Name=NA; Parent=MI0019220|ath-MIR5645a	3	17419095	17419096	CG;GENE=AT3G47250;PEARSON_COEFFICIENT=0.51503184;P_VALUE=2.68E-43;FDR=6.89E-39
3	17419090	17419109	+	iso-20-F35UYI7J; Name=NA; Parent=MI0019220|ath-MIR5645a	3	17419095	17419096	CG;GENE=AT3G47290;PEARSON_COEFFICIENT=0.604616146;P_VALUE=4.59E-63;FDR=1.40E-58
3	17419090	17419109	+	iso-20-F35UYI7J; Name=NA; Parent=MI0019220|ath-MIR5645a	3	17419096	17419097	CG;GENE=AT3G47250;PEARSON_COEFFICIENT=0.4254035;P_VALUE=1.21E-28;FDR=1.75E-24
3	17419090	17419109	+	iso-20-F35UYI7J; Name=NA; Parent=MI0019220|ath-MIR5645a	3	17419096	17419097	CG;GENE=AT3G47290;PEARSON_COEFFICIENT=0.506643152;P_VALUE=9.81E-42;FDR=1.92E-37
3	17419090	17419110	+	iso-21-F35UYI7J0; Name=NA; Parent=MI0019220|ath-MIR5645a	3	17419092	17419093	CG;GENE=AT3G47250;PEARSON_COEFFICIENT=0.577215007;P_VALUE=2.31E-56;FDR=1.08E-51
3	17419090	17419110	+	iso-21-F35UYI7J0; Name=NA; Parent=MI0019220|ath-MIR5645a	3	17419092	17419093	CG;GENE=AT3G47290;PEARSON_COEFFICIENT=0.64227026;P_VALUE=2.08E-73;FDR=1.32E-68
3	17419090	17419110	+	iso-21-F35UYI7J0; Name=NA; Parent=MI0019220|ath-MIR5645a	3	17419092	17419093	CG;GENE=AT3G47300;PEARSON_COEFFICIENT=-0.336699355;P_VALUE=6.71E-18;FDR=6.89E-14
3	17419090	17419110	+	iso-21-F35UYI7J0; Name=NA; Parent=MI0019220|ath-MIR5645a	3	17419093	17419094	CG;GENE=AT3G47250;PEARSON_COEFFICIENT=0.508665753;P_VALUE=4.16E-42;FDR=1.00E-37
3	17419090	17419110	+	iso-21-F35UYI7J0; Name=NA; Parent=MI0019220|ath-MIR5645a	3	17419093	17419094	CG;GENE=AT3G47290;PEARSON_COEFFICIENT=0.554846181;P_VALUE=2.41E-51;FDR=5.82E-47
3	17419090	17419110	+	iso-21-F35UYI7J0; Name=NA; Parent=MI0019220|ath-MIR5645a	3	17419093	17419094	CG;GENE=AT3G47300;PEARSON_COEFFICIENT=-0.31201364;P_VALUE=1.82E-15;FDR=1.40E-11
3	17419090	17419110	+	iso-21-F35UYI7J0; Name=NA; Parent=MI0019220|ath-MIR5645a	3	17419095	17419096	CG;GENE=AT3G47250;PEARSON_COEFFICIENT=0.51503184;P_VALUE=2.68E-43;FDR=6.89E-39
3	17419090	17419110	+	iso-21-F35UYI7J0; Name=NA; Parent=MI0019220|ath-MIR5645a	3	17419095	17419096	CG;GENE=AT3G47290;PEARSON_COEFFICIENT=0.604616146;P_VALUE=4.59E-63;FDR=1.40E-58
3	17419090	17419110	+	iso-21-F35UYI7J0; Name=NA; Parent=MI0019220|ath-MIR5645a	3	17419096	17419097	CG;GENE=AT3G47250;PEARSON_COEFFICIENT=0.4254035;P_VALUE=1.21E-28;FDR=1.75E-24
3	17419090	17419110	+	iso-21-F35UYI7J0; Name=NA; Parent=MI0019220|ath-MIR5645a	3	17419096	17419097	CG;GENE=AT3G47290;PEARSON_COEFFICIENT=0.506643152;P_VALUE=9.81E-42;FDR=1.92E-37
3	17419092	17419114	+	iso-23-1UXNEW68X; Name=NA; Parent=MI0019220|ath-MIR5645a	3	17419092	17419093	CG;GENE=AT3G47250;PEARSON_COEFFICIENT=0.577215007;P_VALUE=2.31E-56;FDR=1.08E-51
3	17419092	17419114	+	iso-23-1UXNEW68X; Name=NA; Parent=MI0019220|ath-MIR5645a	3	17419092	17419093	CG;GENE=AT3G47290;PEARSON_COEFFICIENT=0.64227026;P_VALUE=2.08E-73;FDR=1.32E-68
3	17419092	17419114	+	iso-23-1UXNEW68X; Name=NA; Parent=MI0019220|ath-MIR5645a	3	17419092	17419093	CG;GENE=AT3G47300;PEARSON_COEFFICIENT=-0.336699355;P_VALUE=6.71E-18;FDR=6.89E-14
3	17419092	17419114	+	iso-23-1UXNEW68X; Name=NA; Parent=MI0019220|ath-MIR5645a	3	17419093	17419094	CG;GENE=AT3G47250;PEARSON_COEFFICIENT=0.508665753;P_VALUE=4.16E-42;FDR=1.00E-37
3	17419092	17419114	+	iso-23-1UXNEW68X; Name=NA; Parent=MI0019220|ath-MIR5645a	3	17419093	17419094	CG;GENE=AT3G47290;PEARSON_COEFFICIENT=0.554846181;P_VALUE=2.41E-51;FDR=5.82E-47
3	17419092	17419114	+	iso-23-1UXNEW68X; Name=NA; Parent=MI0019220|ath-MIR5645a	3	17419093	17419094	CG;GENE=AT3G47300;PEARSON_COEFFICIENT=-0.31201364;P_VALUE=1.82E-15;FDR=1.40E-11
3	17419092	17419114	+	iso-23-1UXNEW68X; Name=NA; Parent=MI0019220|ath-MIR5645a	3	17419095	17419096	CG;GENE=AT3G47250;PEARSON_COEFFICIENT=0.51503184;P_VALUE=2.68E-43;FDR=6.89E-39
3	17419092	17419114	+	iso-23-1UXNEW68X; Name=NA; Parent=MI0019220|ath-MIR5645a	3	17419095	17419096	CG;GENE=AT3G47290;PEARSON_COEFFICIENT=0.604616146;P_VALUE=4.59E-63;FDR=1.40E-58
3	17419092	17419114	+	iso-23-1UXNEW68X; Name=NA; Parent=MI0019220|ath-MIR5645a	3	17419096	17419097	CG;GENE=AT3G47250;PEARSON_COEFFICIENT=0.4254035;P_VALUE=1.21E-28;FDR=1.75E-24
3	17419092	17419114	+	iso-23-1UXNEW68X; Name=NA; Parent=MI0019220|ath-MIR5645a	3	17419096	17419097	CG;GENE=AT3G47290;PEARSON_COEFFICIENT=0.506643152;P_VALUE=9.81E-42;FDR=1.92E-37
3	17419092	17419115	+	iso-24-1UXNEW68E6; Name=NA; Parent=MI0019220|ath-MIR5645a	3	17419092	17419093	CG;GENE=AT3G47250;PEARSON_COEFFICIENT=0.577215007;P_VALUE=2.31E-56;FDR=1.08E-51
3	17419092	17419115	+	iso-24-1UXNEW68E6; Name=NA; Parent=MI0019220|ath-MIR5645a	3	17419092	17419093	CG;GENE=AT3G47290;PEARSON_COEFFICIENT=0.64227026;P_VALUE=2.08E-73;FDR=1.32E-68
3	17419092	17419115	+	iso-24-1UXNEW68E6; Name=NA; Parent=MI0019220|ath-MIR5645a	3	17419092	17419093	CG;GENE=AT3G47300;PEARSON_COEFFICIENT=-0.336699355;P_VALUE=6.71E-18;FDR=6.89E-14
3	17419092	17419115	+	iso-24-1UXNEW68E6; Name=NA; Parent=MI0019220|ath-MIR5645a	3	17419093	17419094	CG;GENE=AT3G47250;PEARSON_COEFFICIENT=0.508665753;P_VALUE=4.16E-42;FDR=1.00E-37
3	17419092	17419115	+	iso-24-1UXNEW68E6; Name=NA; Parent=MI0019220|ath-MIR5645a	3	17419093	17419094	CG;GENE=AT3G47290;PEARSON_COEFFICIENT=0.554846181;P_VALUE=2.41E-51;FDR=5.82E-47
3	17419092	17419115	+	iso-24-1UXNEW68E6; Name=NA; Parent=MI0019220|ath-MIR5645a	3	17419093	17419094	CG;GENE=AT3G47300;PEARSON_COEFFICIENT=-0.31201364;P_VALUE=1.82E-15;FDR=1.40E-11
3	17419092	17419115	+	iso-24-1UXNEW68E6; Name=NA; Parent=MI0019220|ath-MIR5645a	3	17419095	17419096	CG;GENE=AT3G47250;PEARSON_COEFFICIENT=0.51503184;P_VALUE=2.68E-43;FDR=6.89E-39
3	17419092	17419115	+	iso-24-1UXNEW68E6; Name=NA; Parent=MI0019220|ath-MIR5645a	3	17419095	17419096	CG;GENE=AT3G47290;PEARSON_COEFFICIENT=0.604616146;P_VALUE=4.59E-63;FDR=1.40E-58
3	17419092	17419115	+	iso-24-1UXNEW68E6; Name=NA; Parent=MI0019220|ath-MIR5645a	3	17419096	17419097	CG;GENE=AT3G47250;PEARSON_COEFFICIENT=0.4254035;P_VALUE=1.21E-28;FDR=1.75E-24
3	17419092	17419115	+	iso-24-1UXNEW68E6; Name=NA; Parent=MI0019220|ath-MIR5645a	3	17419096	17419097	CG;GENE=AT3G47290;PEARSON_COEFFICIENT=0.506643152;P_VALUE=9.81E-42;FDR=1.92E-37
3	17419093	17419111	+	iso-19-7E5XN4I4; Name=NA; Parent=MI0019220|ath-MIR5645a	3	17419092	17419093	CG;GENE=AT3G47250;PEARSON_COEFFICIENT=0.577215007;P_VALUE=2.31E-56;FDR=1.08E-51
3	17419093	17419111	+	iso-19-7E5XN4I4; Name=NA; Parent=MI0019220|ath-MIR5645a	3	17419092	17419093	CG;GENE=AT3G47290;PEARSON_COEFFICIENT=0.64227026;P_VALUE=2.08E-73;FDR=1.32E-68
3	17419093	17419111	+	iso-19-7E5XN4I4; Name=NA; Parent=MI0019220|ath-MIR5645a	3	17419092	17419093	CG;GENE=AT3G47300;PEARSON_COEFFICIENT=-0.336699355;P_VALUE=6.71E-18;FDR=6.89E-14
3	17419093	17419111	+	iso-19-7E5XN4I4; Name=NA; Parent=MI0019220|ath-MIR5645a	3	17419093	17419094	CG;GENE=AT3G47250;PEARSON_COEFFICIENT=0.508665753;P_VALUE=4.16E-42;FDR=1.00E-37
3	17419093	17419111	+	iso-19-7E5XN4I4; Name=NA; Parent=MI0019220|ath-MIR5645a	3	17419093	17419094	CG;GENE=AT3G47290;PEARSON_COEFFICIENT=0.554846181;P_VALUE=2.41E-51;FDR=5.82E-47
3	17419093	17419111	+	iso-19-7E5XN4I4; Name=NA; Parent=MI0019220|ath-MIR5645a	3	17419093	17419094	CG;GENE=AT3G47300;PEARSON_COEFFICIENT=-0.31201364;P_VALUE=1.82E-15;FDR=1.40E-11
3	17419093	17419111	+	iso-19-7E5XN4I4; Name=NA; Parent=MI0019220|ath-MIR5645a	3	17419095	17419096	CG;GENE=AT3G47250;PEARSON_COEFFICIENT=0.51503184;P_VALUE=2.68E-43;FDR=6.89E-39
3	17419093	17419111	+	iso-19-7E5XN4I4; Name=NA; Parent=MI0019220|ath-MIR5645a	3	17419095	17419096	CG;GENE=AT3G47290;PEARSON_COEFFICIENT=0.604616146;P_VALUE=4.59E-63;FDR=1.40E-58
3	17419093	17419111	+	iso-19-7E5XN4I4; Name=NA; Parent=MI0019220|ath-MIR5645a	3	17419096	17419097	CG;GENE=AT3G47250;PEARSON_COEFFICIENT=0.4254035;P_VALUE=1.21E-28;FDR=1.75E-24
3	17419093	17419111	+	iso-19-7E5XN4I4; Name=NA; Parent=MI0019220|ath-MIR5645a	3	17419096	17419097	CG;GENE=AT3G47290;PEARSON_COEFFICIENT=0.506643152;P_VALUE=9.81E-42;FDR=1.92E-37
3	17419093	17419112	+	iso-20-7E5XN4Q2; Name=NA; Parent=MI0019220|ath-MIR5645a	3	17419092	17419093	CG;GENE=AT3G47250;PEARSON_COEFFICIENT=0.577215007;P_VALUE=2.31E-56;FDR=1.08E-51
3	17419093	17419112	+	iso-20-7E5XN4Q2; Name=NA; Parent=MI0019220|ath-MIR5645a	3	17419092	17419093	CG;GENE=AT3G47290;PEARSON_COEFFICIENT=0.64227026;P_VALUE=2.08E-73;FDR=1.32E-68
3	17419093	17419112	+	iso-20-7E5XN4Q2; Name=NA; Parent=MI0019220|ath-MIR5645a	3	17419092	17419093	CG;GENE=AT3G47300;PEARSON_COEFFICIENT=-0.336699355;P_VALUE=6.71E-18;FDR=6.89E-14
3	17419093	17419112	+	iso-20-7E5XN4Q2; Name=NA; Parent=MI0019220|ath-MIR5645a	3	17419093	17419094	CG;GENE=AT3G47250;PEARSON_COEFFICIENT=0.508665753;P_VALUE=4.16E-42;FDR=1.00E-37
3	17419093	17419112	+	iso-20-7E5XN4Q2; Name=NA; Parent=MI0019220|ath-MIR5645a	3	17419093	17419094	CG;GENE=AT3G47290;PEARSON_COEFFICIENT=0.554846181;P_VALUE=2.41E-51;FDR=5.82E-47
3	17419093	17419112	+	iso-20-7E5XN4Q2; Name=NA; Parent=MI0019220|ath-MIR5645a	3	17419093	17419094	CG;GENE=AT3G47300;PEARSON_COEFFICIENT=-0.31201364;P_VALUE=1.82E-15;FDR=1.40E-11
3	17419093	17419112	+	iso-20-7E5XN4Q2; Name=NA; Parent=MI0019220|ath-MIR5645a	3	17419095	17419096	CG;GENE=AT3G47250;PEARSON_COEFFICIENT=0.51503184;P_VALUE=2.68E-43;FDR=6.89E-39
3	17419093	17419112	+	iso-20-7E5XN4Q2; Name=NA; Parent=MI0019220|ath-MIR5645a	3	17419095	17419096	CG;GENE=AT3G47290;PEARSON_COEFFICIENT=0.604616146;P_VALUE=4.59E-63;FDR=1.40E-58
3	17419093	17419112	+	iso-20-7E5XN4Q2; Name=NA; Parent=MI0019220|ath-MIR5645a	3	17419096	17419097	CG;GENE=AT3G47250;PEARSON_COEFFICIENT=0.4254035;P_VALUE=1.21E-28;FDR=1.75E-24
3	17419093	17419112	+	iso-20-7E5XN4Q2; Name=NA; Parent=MI0019220|ath-MIR5645a	3	17419096	17419097	CG;GENE=AT3G47290;PEARSON_COEFFICIENT=0.506643152;P_VALUE=9.81E-42;FDR=1.92E-37
3	17419093	17419112	+	iso-20-7E5XN4QK; Name=NA; Parent=MI0019220|ath-MIR5645a	3	17419092	17419093	CG;GENE=AT3G47250;PEARSON_COEFFICIENT=0.577215007;P_VALUE=2.31E-56;FDR=1.08E-51
3	17419093	17419112	+	iso-20-7E5XN4QK; Name=NA; Parent=MI0019220|ath-MIR5645a	3	17419092	17419093	CG;GENE=AT3G47290;PEARSON_COEFFICIENT=0.64227026;P_VALUE=2.08E-73;FDR=1.32E-68
3	17419093	17419112	+	iso-20-7E5XN4QK; Name=NA; Parent=MI0019220|ath-MIR5645a	3	17419092	17419093	CG;GENE=AT3G47300;PEARSON_COEFFICIENT=-0.336699355;P_VALUE=6.71E-18;FDR=6.89E-14
3	17419093	17419112	+	iso-20-7E5XN4QK; Name=NA; Parent=MI0019220|ath-MIR5645a	3	17419093	17419094	CG;GENE=AT3G47250;PEARSON_COEFFICIENT=0.508665753;P_VALUE=4.16E-42;FDR=1.00E-37
3	17419093	17419112	+	iso-20-7E5XN4QK; Name=NA; Parent=MI0019220|ath-MIR5645a	3	17419093	17419094	CG;GENE=AT3G47290;PEARSON_COEFFICIENT=0.554846181;P_VALUE=2.41E-51;FDR=5.82E-47
3	17419093	17419112	+	iso-20-7E5XN4QK; Name=NA; Parent=MI0019220|ath-MIR5645a	3	17419093	17419094	CG;GENE=AT3G47300;PEARSON_COEFFICIENT=-0.31201364;P_VALUE=1.82E-15;FDR=1.40E-11
3	17419093	17419112	+	iso-20-7E5XN4QK; Name=NA; Parent=MI0019220|ath-MIR5645a	3	17419095	17419096	CG;GENE=AT3G47250;PEARSON_COEFFICIENT=0.51503184;P_VALUE=2.68E-43;FDR=6.89E-39
3	17419093	17419112	+	iso-20-7E5XN4QK; Name=NA; Parent=MI0019220|ath-MIR5645a	3	17419095	17419096	CG;GENE=AT3G47290;PEARSON_COEFFICIENT=0.604616146;P_VALUE=4.59E-63;FDR=1.40E-58
3	17419093	17419112	+	iso-20-7E5XN4QK; Name=NA; Parent=MI0019220|ath-MIR5645a	3	17419096	17419097	CG;GENE=AT3G47250;PEARSON_COEFFICIENT=0.4254035;P_VALUE=1.21E-28;FDR=1.75E-24
3	17419093	17419112	+	iso-20-7E5XN4QK; Name=NA; Parent=MI0019220|ath-MIR5645a	3	17419096	17419097	CG;GENE=AT3G47290;PEARSON_COEFFICIENT=0.506643152;P_VALUE=9.81E-42;FDR=1.92E-37
3	17419108	17419133	+	iso-26-Q2O0HLZBX20; Name=NA; Parent=MI0019220|ath-MIR5645a	3	17419130	17419131	CG;GENE=AT3G47250;PEARSON_COEFFICIENT=0.471789509;P_VALUE=1.10E-35;FDR=2.32E-31
3	17419108	17419133	+	iso-26-Q2O0HLZBX20; Name=NA; Parent=MI0019220|ath-MIR5645a	3	17419130	17419131	CG;GENE=AT3G47290;PEARSON_COEFFICIENT=0.519218273;P_VALUE=4.28E-44;FDR=9.02E-40
3	17419108	17419133	+	iso-26-Q2O0HLZBX20; Name=NA; Parent=MI0019220|ath-MIR5645a	3	17419131	17419132	CG;GENE=AT3G47250;PEARSON_COEFFICIENT=0.464628387;P_VALUE=1.59E-34;FDR=3.18E-30
3	17419108	17419133	+	iso-26-Q2O0HLZBX20; Name=NA; Parent=MI0019220|ath-MIR5645a	3	17419131	17419132	CG;GENE=AT3G47290;PEARSON_COEFFICIENT=0.518266311;P_VALUE=6.51E-44;FDR=1.34E-39
3	17419112	17419131	+	iso-20-FB5QIUI0; Name=NA; Parent=MI0019220|ath-MIR5645a	3	17419130	17419131	CG;GENE=AT3G47250;PEARSON_COEFFICIENT=0.471789509;P_VALUE=1.10E-35;FDR=2.32E-31
3	17419112	17419131	+	iso-20-FB5QIUI0; Name=NA; Parent=MI0019220|ath-MIR5645a	3	17419130	17419131	CG;GENE=AT3G47290;PEARSON_COEFFICIENT=0.519218273;P_VALUE=4.28E-44;FDR=9.02E-40
3	17419115	17419137	+	iso-23-DEHNO4F2DY; Name=NA; Parent=MI0019220|ath-MIR5645a	3	17419130	17419131	CG;GENE=AT3G47250;PEARSON_COEFFICIENT=0.471789509;P_VALUE=1.10E-35;FDR=2.32E-31
3	17419115	17419137	+	iso-23-DEHNO4F2DY; Name=NA; Parent=MI0019220|ath-MIR5645a	3	17419130	17419131	CG;GENE=AT3G47290;PEARSON_COEFFICIENT=0.519218273;P_VALUE=4.28E-44;FDR=9.02E-40
3	17419115	17419137	+	iso-23-DEHNO4F2DY; Name=NA; Parent=MI0019220|ath-MIR5645a	3	17419131	17419132	CG;GENE=AT3G47250;PEARSON_COEFFICIENT=0.464628387;P_VALUE=1.59E-34;FDR=3.18E-30
3	17419115	17419137	+	iso-23-DEHNO4F2DY; Name=NA; Parent=MI0019220|ath-MIR5645a	3	17419131	17419132	CG;GENE=AT3G47290;PEARSON_COEFFICIENT=0.518266311;P_VALUE=6.51E-44;FDR=1.34E-39
3	17419115	17419137	+	iso-23-DEHNO4F2DY; Name=NA; Parent=MI0019220|ath-MIR5645a	3	17419133	17419134	CG;GENE=AT3G47250;PEARSON_COEFFICIENT=0.523099878;P_VALUE=7.64E-45;FDR=2.17E-40
3	17419115	17419137	+	iso-23-DEHNO4F2DY; Name=NA; Parent=MI0019220|ath-MIR5645a	3	17419133	17419134	CG;GENE=AT3G47290;PEARSON_COEFFICIENT=0.602229549;P_VALUE=1.87E-62;FDR=5.49E-58
3	17419115	17419137	+	iso-23-DEHNO4F2DY; Name=NA; Parent=MI0019220|ath-MIR5645a	3	17419133	17419134	CG;GENE=AT3G47300;PEARSON_COEFFICIENT=-0.317249651;P_VALUE=5.80E-16;FDR=4.72E-12
3	17419115	17419137	+	iso-23-DEHNO4F2DY; Name=NA; Parent=MI0019220|ath-MIR5645a	3	17419134	17419135	CG;GENE=AT3G47250;PEARSON_COEFFICIENT=0.424195737;P_VALUE=1.79E-28;FDR=2.54E-24
3	17419115	17419137	+	iso-23-DEHNO4F2DY; Name=NA; Parent=MI0019220|ath-MIR5645a	3	17419134	17419135	CG;GENE=AT3G47290;PEARSON_COEFFICIENT=0.512719781;P_VALUE=7.30E-43;FDR=1.46E-38
3	17419115	17419138	+	iso-24-DEHNO4F2IX; Name=NA; Parent=MI0019220|ath-MIR5645a	3	17419130	17419131	CG;GENE=AT3G47250;PEARSON_COEFFICIENT=0.471789509;P_VALUE=1.10E-35;FDR=2.32E-31
3	17419115	17419138	+	iso-24-DEHNO4F2IX; Name=NA; Parent=MI0019220|ath-MIR5645a	3	17419130	17419131	CG;GENE=AT3G47290;PEARSON_COEFFICIENT=0.519218273;P_VALUE=4.28E-44;FDR=9.02E-40
3	17419115	17419138	+	iso-24-DEHNO4F2IX; Name=NA; Parent=MI0019220|ath-MIR5645a	3	17419131	17419132	CG;GENE=AT3G47250;PEARSON_COEFFICIENT=0.464628387;P_VALUE=1.59E-34;FDR=3.18E-30
3	17419115	17419138	+	iso-24-DEHNO4F2IX; Name=NA; Parent=MI0019220|ath-MIR5645a	3	17419131	17419132	CG;GENE=AT3G47290;PEARSON_COEFFICIENT=0.518266311;P_VALUE=6.51E-44;FDR=1.34E-39
3	17419115	17419138	+	iso-24-DEHNO4F2IX; Name=NA; Parent=MI0019220|ath-MIR5645a	3	17419133	17419134	CG;GENE=AT3G47250;PEARSON_COEFFICIENT=0.523099878;P_VALUE=7.64E-45;FDR=2.17E-40
3	17419115	17419138	+	iso-24-DEHNO4F2IX; Name=NA; Parent=MI0019220|ath-MIR5645a	3	17419133	17419134	CG;GENE=AT3G47290;PEARSON_COEFFICIENT=0.602229549;P_VALUE=1.87E-62;FDR=5.49E-58
3	17419115	17419138	+	iso-24-DEHNO4F2IX; Name=NA; Parent=MI0019220|ath-MIR5645a	3	17419133	17419134	CG;GENE=AT3G47300;PEARSON_COEFFICIENT=-0.317249651;P_VALUE=5.80E-16;FDR=4.72E-12
3	17419115	17419138	+	iso-24-DEHNO4F2IX; Name=NA; Parent=MI0019220|ath-MIR5645a	3	17419134	17419135	CG;GENE=AT3G47250;PEARSON_COEFFICIENT=0.424195737;P_VALUE=1.79E-28;FDR=2.54E-24
3	17419115	17419138	+	iso-24-DEHNO4F2IX; Name=NA; Parent=MI0019220|ath-MIR5645a	3	17419134	17419135	CG;GENE=AT3G47290;PEARSON_COEFFICIENT=0.512719781;P_VALUE=7.30E-43;FDR=1.46E-38
3	17419115	17419139	+	iso-25-DEHNO4F2RB; Name=NA; Parent=MI0019220|ath-MIR5645a	3	17419130	17419131	CG;GENE=AT3G47250;PEARSON_COEFFICIENT=0.471789509;P_VALUE=1.10E-35;FDR=2.32E-31
3	17419115	17419139	+	iso-25-DEHNO4F2RB; Name=NA; Parent=MI0019220|ath-MIR5645a	3	17419130	17419131	CG;GENE=AT3G47290;PEARSON_COEFFICIENT=0.519218273;P_VALUE=4.28E-44;FDR=9.02E-40
3	17419115	17419139	+	iso-25-DEHNO4F2RB; Name=NA; Parent=MI0019220|ath-MIR5645a	3	17419131	17419132	CG;GENE=AT3G47250;PEARSON_COEFFICIENT=0.464628387;P_VALUE=1.59E-34;FDR=3.18E-30
3	17419115	17419139	+	iso-25-DEHNO4F2RB; Name=NA; Parent=MI0019220|ath-MIR5645a	3	17419131	17419132	CG;GENE=AT3G47290;PEARSON_COEFFICIENT=0.518266311;P_VALUE=6.51E-44;FDR=1.34E-39
3	17419115	17419139	+	iso-25-DEHNO4F2RB; Name=NA; Parent=MI0019220|ath-MIR5645a	3	17419133	17419134	CG;GENE=AT3G47250;PEARSON_COEFFICIENT=0.523099878;P_VALUE=7.64E-45;FDR=2.17E-40
3	17419115	17419139	+	iso-25-DEHNO4F2RB; Name=NA; Parent=MI0019220|ath-MIR5645a	3	17419133	17419134	CG;GENE=AT3G47290;PEARSON_COEFFICIENT=0.602229549;P_VALUE=1.87E-62;FDR=5.49E-58
3	17419115	17419139	+	iso-25-DEHNO4F2RB; Name=NA; Parent=MI0019220|ath-MIR5645a	3	17419133	17419134	CG;GENE=AT3G47300;PEARSON_COEFFICIENT=-0.317249651;P_VALUE=5.80E-16;FDR=4.72E-12
3	17419115	17419139	+	iso-25-DEHNO4F2RB; Name=NA; Parent=MI0019220|ath-MIR5645a	3	17419134	17419135	CG;GENE=AT3G47250;PEARSON_COEFFICIENT=0.424195737;P_VALUE=1.79E-28;FDR=2.54E-24
3	17419115	17419139	+	iso-25-DEHNO4F2RB; Name=NA; Parent=MI0019220|ath-MIR5645a	3	17419134	17419135	CG;GENE=AT3G47290;PEARSON_COEFFICIENT=0.512719781;P_VALUE=7.30E-43;FDR=1.46E-38
3	17419120	17419144	+	iso-25-HNO4F2RB5W; Name=NA; Parent=MI0019220|ath-MIR5645a	3	17419130	17419131	CG;GENE=AT3G47250;PEARSON_COEFFICIENT=0.471789509;P_VALUE=1.10E-35;FDR=2.32E-31
3	17419120	17419144	+	iso-25-HNO4F2RB5W; Name=NA; Parent=MI0019220|ath-MIR5645a	3	17419130	17419131	CG;GENE=AT3G47290;PEARSON_COEFFICIENT=0.519218273;P_VALUE=4.28E-44;FDR=9.02E-40
3	17419120	17419144	+	iso-25-HNO4F2RB5W; Name=NA; Parent=MI0019220|ath-MIR5645a	3	17419131	17419132	CG;GENE=AT3G47250;PEARSON_COEFFICIENT=0.464628387;P_VALUE=1.59E-34;FDR=3.18E-30
3	17419120	17419144	+	iso-25-HNO4F2RB5W; Name=NA; Parent=MI0019220|ath-MIR5645a	3	17419131	17419132	CG;GENE=AT3G47290;PEARSON_COEFFICIENT=0.518266311;P_VALUE=6.51E-44;FDR=1.34E-39
3	17419120	17419144	+	iso-25-HNO4F2RB5W; Name=NA; Parent=MI0019220|ath-MIR5645a	3	17419133	17419134	CG;GENE=AT3G47250;PEARSON_COEFFICIENT=0.523099878;P_VALUE=7.64E-45;FDR=2.17E-40
3	17419120	17419144	+	iso-25-HNO4F2RB5W; Name=NA; Parent=MI0019220|ath-MIR5645a	3	17419133	17419134	CG;GENE=AT3G47290;PEARSON_COEFFICIENT=0.602229549;P_VALUE=1.87E-62;FDR=5.49E-58
3	17419120	17419144	+	iso-25-HNO4F2RB5W; Name=NA; Parent=MI0019220|ath-MIR5645a	3	17419133	17419134	CG;GENE=AT3G47300;PEARSON_COEFFICIENT=-0.317249651;P_VALUE=5.80E-16;FDR=4.72E-12
3	17419120	17419144	+	iso-25-HNO4F2RB5W; Name=NA; Parent=MI0019220|ath-MIR5645a	3	17419134	17419135	CG;GENE=AT3G47250;PEARSON_COEFFICIENT=0.424195737;P_VALUE=1.79E-28;FDR=2.54E-24
3	17419120	17419144	+	iso-25-HNO4F2RB5W; Name=NA; Parent=MI0019220|ath-MIR5645a	3	17419134	17419135	CG;GENE=AT3G47290;PEARSON_COEFFICIENT=0.512719781;P_VALUE=7.30E-43;FDR=1.46E-38
3	17419122	17419143	+	iso-22-IUI0FKO2P; Name=NA; Parent=MI0019220|ath-MIR5645a	3	17419130	17419131	CG;GENE=AT3G47250;PEARSON_COEFFICIENT=0.471789509;P_VALUE=1.10E-35;FDR=2.32E-31
3	17419122	17419143	+	iso-22-IUI0FKO2P; Name=NA; Parent=MI0019220|ath-MIR5645a	3	17419130	17419131	CG;GENE=AT3G47290;PEARSON_COEFFICIENT=0.519218273;P_VALUE=4.28E-44;FDR=9.02E-40
3	17419122	17419143	+	iso-22-IUI0FKO2P; Name=NA; Parent=MI0019220|ath-MIR5645a	3	17419131	17419132	CG;GENE=AT3G47250;PEARSON_COEFFICIENT=0.464628387;P_VALUE=1.59E-34;FDR=3.18E-30
3	17419122	17419143	+	iso-22-IUI0FKO2P; Name=NA; Parent=MI0019220|ath-MIR5645a	3	17419131	17419132	CG;GENE=AT3G47290;PEARSON_COEFFICIENT=0.518266311;P_VALUE=6.51E-44;FDR=1.34E-39
3	17419122	17419143	+	iso-22-IUI0FKO2P; Name=NA; Parent=MI0019220|ath-MIR5645a	3	17419133	17419134	CG;GENE=AT3G47250;PEARSON_COEFFICIENT=0.523099878;P_VALUE=7.64E-45;FDR=2.17E-40
3	17419122	17419143	+	iso-22-IUI0FKO2P; Name=NA; Parent=MI0019220|ath-MIR5645a	3	17419133	17419134	CG;GENE=AT3G47290;PEARSON_COEFFICIENT=0.602229549;P_VALUE=1.87E-62;FDR=5.49E-58
3	17419122	17419143	+	iso-22-IUI0FKO2P; Name=NA; Parent=MI0019220|ath-MIR5645a	3	17419133	17419134	CG;GENE=AT3G47300;PEARSON_COEFFICIENT=-0.317249651;P_VALUE=5.80E-16;FDR=4.72E-12
3	17419122	17419143	+	iso-22-IUI0FKO2P; Name=NA; Parent=MI0019220|ath-MIR5645a	3	17419134	17419135	CG;GENE=AT3G47250;PEARSON_COEFFICIENT=0.424195737;P_VALUE=1.79E-28;FDR=2.54E-24
3	17419122	17419143	+	iso-22-IUI0FKO2P; Name=NA; Parent=MI0019220|ath-MIR5645a	3	17419134	17419135	CG;GENE=AT3G47290;PEARSON_COEFFICIENT=0.512719781;P_VALUE=7.30E-43;FDR=1.46E-38
3	17419130	17419149	+	iso-20-F2RB5WI5; Name=NA; Parent=MI0019220|ath-MIR5645a	3	17419130	17419131	CG;GENE=AT3G47250;PEARSON_COEFFICIENT=0.471789509;P_VALUE=1.10E-35;FDR=2.32E-31
3	17419130	17419149	+	iso-20-F2RB5WI5; Name=NA; Parent=MI0019220|ath-MIR5645a	3	17419130	17419131	CG;GENE=AT3G47290;PEARSON_COEFFICIENT=0.519218273;P_VALUE=4.28E-44;FDR=9.02E-40
3	17419130	17419149	+	iso-20-F2RB5WI5; Name=NA; Parent=MI0019220|ath-MIR5645a	3	17419131	17419132	CG;GENE=AT3G47250;PEARSON_COEFFICIENT=0.464628387;P_VALUE=1.59E-34;FDR=3.18E-30
3	17419130	17419149	+	iso-20-F2RB5WI5; Name=NA; Parent=MI0019220|ath-MIR5645a	3	17419131	17419132	CG;GENE=AT3G47290;PEARSON_COEFFICIENT=0.518266311;P_VALUE=6.51E-44;FDR=1.34E-39
3	17419130	17419149	+	iso-20-F2RB5WI5; Name=NA; Parent=MI0019220|ath-MIR5645a	3	17419133	17419134	CG;GENE=AT3G47250;PEARSON_COEFFICIENT=0.523099878;P_VALUE=7.64E-45;FDR=2.17E-40
3	17419130	17419149	+	iso-20-F2RB5WI5; Name=NA; Parent=MI0019220|ath-MIR5645a	3	17419133	17419134	CG;GENE=AT3G47290;PEARSON_COEFFICIENT=0.602229549;P_VALUE=1.87E-62;FDR=5.49E-58
3	17419130	17419149	+	iso-20-F2RB5WI5; Name=NA; Parent=MI0019220|ath-MIR5645a	3	17419133	17419134	CG;GENE=AT3G47300;PEARSON_COEFFICIENT=-0.317249651;P_VALUE=5.80E-16;FDR=4.72E-12
3	17419130	17419149	+	iso-20-F2RB5WI5; Name=NA; Parent=MI0019220|ath-MIR5645a	3	17419134	17419135	CG;GENE=AT3G47250;PEARSON_COEFFICIENT=0.424195737;P_VALUE=1.79E-28;FDR=2.54E-24
3	17419130	17419149	+	iso-20-F2RB5WI5; Name=NA; Parent=MI0019220|ath-MIR5645a	3	17419134	17419135	CG;GENE=AT3G47290;PEARSON_COEFFICIENT=0.512719781;P_VALUE=7.30E-43;FDR=1.46E-38
3	17419148	17419168	+	iso-21-EBFNRUF30; Name=NA; Parent=MI0019220|ath-MIR5645a	3	17419161	17419162	CG;GENE=AT3G47250;PEARSON_COEFFICIENT=0.623665387;P_VALUE=4.04E-68;FDR=1.66E-62
3	17419148	17419168	+	iso-21-EBFNRUF30; Name=NA; Parent=MI0019220|ath-MIR5645a	3	17419161	17419162	CG;GENE=AT3G47290;PEARSON_COEFFICIENT=0.684165438;P_VALUE=9.04E-87;FDR=3.72E-81
3	17419148	17419168	+	iso-21-EBFNRUF30; Name=NA; Parent=MI0019220|ath-MIR5645a	3	17419161	17419162	CG;GENE=AT3G47300;PEARSON_COEFFICIENT=-0.369928197;P_VALUE=1.53E-21;FDR=2.33E-17
3	17419148	17419168	+	iso-21-EBFNRUF30; Name=NA; Parent=MI0019220|ath-MIR5645a	3	17419162	17419163	CG;GENE=AT3G47250;PEARSON_COEFFICIENT=0.589927757;P_VALUE=2.16E-59;FDR=1.55E-54
3	17419148	17419168	+	iso-21-EBFNRUF30; Name=NA; Parent=MI0019220|ath-MIR5645a	3	17419162	17419163	CG;GENE=AT3G47290;PEARSON_COEFFICIENT=0.63527587;P_VALUE=2.23E-71;FDR=1.08E-66
3	17419148	17419168	+	iso-21-EBFNRUF30; Name=NA; Parent=MI0019220|ath-MIR5645a	3	17419162	17419163	CG;GENE=AT3G47300;PEARSON_COEFFICIENT=-0.321953455;P_VALUE=2.03E-16;FDR=1.72E-12
3	17419150	17419168	+	iso-19-O0I8X0F0; Name=NA; Parent=MI0019220|ath-MIR5645a	3	17419161	17419162	CG;GENE=AT3G47250;PEARSON_COEFFICIENT=0.623665387;P_VALUE=4.04E-68;FDR=1.66E-62
3	17419150	17419168	+	iso-19-O0I8X0F0; Name=NA; Parent=MI0019220|ath-MIR5645a	3	17419161	17419162	CG;GENE=AT3G47290;PEARSON_COEFFICIENT=0.684165438;P_VALUE=9.04E-87;FDR=3.72E-81
3	17419150	17419168	+	iso-19-O0I8X0F0; Name=NA; Parent=MI0019220|ath-MIR5645a	3	17419161	17419162	CG;GENE=AT3G47300;PEARSON_COEFFICIENT=-0.369928197;P_VALUE=1.53E-21;FDR=2.33E-17
3	17419150	17419168	+	iso-19-O0I8X0F0; Name=NA; Parent=MI0019220|ath-MIR5645a	3	17419162	17419163	CG;GENE=AT3G47250;PEARSON_COEFFICIENT=0.589927757;P_VALUE=2.16E-59;FDR=1.55E-54
3	17419150	17419168	+	iso-19-O0I8X0F0; Name=NA; Parent=MI0019220|ath-MIR5645a	3	17419162	17419163	CG;GENE=AT3G47290;PEARSON_COEFFICIENT=0.63527587;P_VALUE=2.23E-71;FDR=1.08E-66
3	17419150	17419168	+	iso-19-O0I8X0F0; Name=NA; Parent=MI0019220|ath-MIR5645a	3	17419162	17419163	CG;GENE=AT3G47300;PEARSON_COEFFICIENT=-0.321953455;P_VALUE=2.03E-16;FDR=1.72E-12
3	17419150	17419169	+	iso-20-O0I8X01U; Name=NA; Parent=MI0019220|ath-MIR5645a	3	17419161	17419162	CG;GENE=AT3G47250;PEARSON_COEFFICIENT=0.623665387;P_VALUE=4.04E-68;FDR=1.66E-62
3	17419150	17419169	+	iso-20-O0I8X01U; Name=NA; Parent=MI0019220|ath-MIR5645a	3	17419161	17419162	CG;GENE=AT3G47290;PEARSON_COEFFICIENT=0.684165438;P_VALUE=9.04E-87;FDR=3.72E-81
3	17419150	17419169	+	iso-20-O0I8X01U; Name=NA; Parent=MI0019220|ath-MIR5645a	3	17419161	17419162	CG;GENE=AT3G47300;PEARSON_COEFFICIENT=-0.369928197;P_VALUE=1.53E-21;FDR=2.33E-17
3	17419150	17419169	+	iso-20-O0I8X01U; Name=NA; Parent=MI0019220|ath-MIR5645a	3	17419162	17419163	CG;GENE=AT3G47250;PEARSON_COEFFICIENT=0.589927757;P_VALUE=2.16E-59;FDR=1.55E-54
3	17419150	17419169	+	iso-20-O0I8X01U; Name=NA; Parent=MI0019220|ath-MIR5645a	3	17419162	17419163	CG;GENE=AT3G47290;PEARSON_COEFFICIENT=0.63527587;P_VALUE=2.23E-71;FDR=1.08E-66
3	17419150	17419169	+	iso-20-O0I8X01U; Name=NA; Parent=MI0019220|ath-MIR5645a	3	17419162	17419163	CG;GENE=AT3G47300;PEARSON_COEFFICIENT=-0.321953455;P_VALUE=2.03E-16;FDR=1.72E-12
3	17419150	17419170	+	iso-21-O0I8X01U0; Name=NA; Parent=MI0019220|ath-MIR5645a	3	17419161	17419162	CG;GENE=AT3G47250;PEARSON_COEFFICIENT=0.623665387;P_VALUE=4.04E-68;FDR=1.66E-62
3	17419150	17419170	+	iso-21-O0I8X01U0; Name=NA; Parent=MI0019220|ath-MIR5645a	3	17419161	17419162	CG;GENE=AT3G47290;PEARSON_COEFFICIENT=0.684165438;P_VALUE=9.04E-87;FDR=3.72E-81
3	17419150	17419170	+	iso-21-O0I8X01U0; Name=NA; Parent=MI0019220|ath-MIR5645a	3	17419161	17419162	CG;GENE=AT3G47300;PEARSON_COEFFICIENT=-0.369928197;P_VALUE=1.53E-21;FDR=2.33E-17
3	17419150	17419170	+	iso-21-O0I8X01U0; Name=NA; Parent=MI0019220|ath-MIR5645a	3	17419162	17419163	CG;GENE=AT3G47250;PEARSON_COEFFICIENT=0.589927757;P_VALUE=2.16E-59;FDR=1.55E-54
3	17419150	17419170	+	iso-21-O0I8X01U0; Name=NA; Parent=MI0019220|ath-MIR5645a	3	17419162	17419163	CG;GENE=AT3G47290;PEARSON_COEFFICIENT=0.63527587;P_VALUE=2.23E-71;FDR=1.08E-66
3	17419150	17419170	+	iso-21-O0I8X01U0; Name=NA; Parent=MI0019220|ath-MIR5645a	3	17419162	17419163	CG;GENE=AT3G47300;PEARSON_COEFFICIENT=-0.321953455;P_VALUE=2.03E-16;FDR=1.72E-12
3	17419161	17419183	+	iso-23-O2709B1BY; Name=NA; Parent=MI0019220|ath-MIR5645a	3	17419161	17419162	CG;GENE=AT3G47250;PEARSON_COEFFICIENT=0.623665387;P_VALUE=4.04E-68;FDR=1.66E-62
3	17419161	17419183	+	iso-23-O2709B1BY; Name=NA; Parent=MI0019220|ath-MIR5645a	3	17419161	17419162	CG;GENE=AT3G47290;PEARSON_COEFFICIENT=0.684165438;P_VALUE=9.04E-87;FDR=3.72E-81
3	17419161	17419183	+	iso-23-O2709B1BY; Name=NA; Parent=MI0019220|ath-MIR5645a	3	17419161	17419162	CG;GENE=AT3G47300;PEARSON_COEFFICIENT=-0.369928197;P_VALUE=1.53E-21;FDR=2.33E-17
3	17419161	17419183	+	iso-23-O2709B1BY; Name=NA; Parent=MI0019220|ath-MIR5645a	3	17419162	17419163	CG;GENE=AT3G47250;PEARSON_COEFFICIENT=0.589927757;P_VALUE=2.16E-59;FDR=1.55E-54
3	17419161	17419183	+	iso-23-O2709B1BY; Name=NA; Parent=MI0019220|ath-MIR5645a	3	17419162	17419163	CG;GENE=AT3G47290;PEARSON_COEFFICIENT=0.63527587;P_VALUE=2.23E-71;FDR=1.08E-66
3	17419161	17419183	+	iso-23-O2709B1BY; Name=NA; Parent=MI0019220|ath-MIR5645a	3	17419162	17419163	CG;GENE=AT3G47300;PEARSON_COEFFICIENT=-0.321953455;P_VALUE=2.03E-16;FDR=1.72E-12
3	17419161	17419184	+	iso-24-O2709B1BEZ; Name=NA; Parent=MI0019220|ath-MIR5645a	3	17419161	17419162	CG;GENE=AT3G47250;PEARSON_COEFFICIENT=0.623665387;P_VALUE=4.04E-68;FDR=1.66E-62
3	17419161	17419184	+	iso-24-O2709B1BEZ; Name=NA; Parent=MI0019220|ath-MIR5645a	3	17419161	17419162	CG;GENE=AT3G47290;PEARSON_COEFFICIENT=0.684165438;P_VALUE=9.04E-87;FDR=3.72E-81
3	17419161	17419184	+	iso-24-O2709B1BEZ; Name=NA; Parent=MI0019220|ath-MIR5645a	3	17419161	17419162	CG;GENE=AT3G47300;PEARSON_COEFFICIENT=-0.369928197;P_VALUE=1.53E-21;FDR=2.33E-17
3	17419161	17419184	+	iso-24-O2709B1BEZ; Name=NA; Parent=MI0019220|ath-MIR5645a	3	17419162	17419163	CG;GENE=AT3G47250;PEARSON_COEFFICIENT=0.589927757;P_VALUE=2.16E-59;FDR=1.55E-54
3	17419161	17419184	+	iso-24-O2709B1BEZ; Name=NA; Parent=MI0019220|ath-MIR5645a	3	17419162	17419163	CG;GENE=AT3G47290;PEARSON_COEFFICIENT=0.63527587;P_VALUE=2.23E-71;FDR=1.08E-66
3	17419161	17419184	+	iso-24-O2709B1BEZ; Name=NA; Parent=MI0019220|ath-MIR5645a	3	17419162	17419163	CG;GENE=AT3G47300;PEARSON_COEFFICIENT=-0.321953455;P_VALUE=2.03E-16;FDR=1.72E-12
3	17419188	17419208	+	iso-21-5X90EBF2B; Name=NA; Parent=MI0019220|ath-MIR5645a	3	17419207	17419208	CG;GENE=AT3G47250;PEARSON_COEFFICIENT=0.613702088;P_VALUE=1.97E-65;FDR=3.23E-60
3	17419188	17419208	+	iso-21-5X90EBF2B; Name=NA; Parent=MI0019220|ath-MIR5645a	3	17419207	17419208	CG;GENE=AT3G47290;PEARSON_COEFFICIENT=0.654357831;P_VALUE=4.80E-77;FDR=4.39E-72
3	17419188	17419208	+	iso-21-5X90EBF2B; Name=NA; Parent=MI0019220|ath-MIR5645a	3	17419207	17419208	CG;GENE=AT3G47300;PEARSON_COEFFICIENT=-0.333040686;P_VALUE=1.59E-17;FDR=1.56E-13
3	17419188	17419209	+	iso-22-5X90EBF2F; Name=NA; Parent=MI0019220|ath-MIR5645a	3	17419207	17419208	CG;GENE=AT3G47250;PEARSON_COEFFICIENT=0.613702088;P_VALUE=1.97E-65;FDR=3.23E-60
3	17419188	17419209	+	iso-22-5X90EBF2F; Name=NA; Parent=MI0019220|ath-MIR5645a	3	17419207	17419208	CG;GENE=AT3G47290;PEARSON_COEFFICIENT=0.654357831;P_VALUE=4.80E-77;FDR=4.39E-72
3	17419188	17419209	+	iso-22-5X90EBF2F; Name=NA; Parent=MI0019220|ath-MIR5645a	3	17419207	17419208	CG;GENE=AT3G47300;PEARSON_COEFFICIENT=-0.333040686;P_VALUE=1.59E-17;FDR=1.56E-13
3	17419188	17419209	+	iso-22-5X90EBF2F; Name=NA; Parent=MI0019220|ath-MIR5645a	3	17419208	17419209	CG;GENE=AT3G47250;PEARSON_COEFFICIENT=0.543345017;P_VALUE=6.57E-49;FDR=2.00E-44
3	17419188	17419209	+	iso-22-5X90EBF2F; Name=NA; Parent=MI0019220|ath-MIR5645a	3	17419208	17419209	CG;GENE=AT3G47290;PEARSON_COEFFICIENT=0.583069962;P_VALUE=9.64E-58;FDR=2.64E-53
3	17419188	17419209	+	iso-22-5X90EBF2F; Name=NA; Parent=MI0019220|ath-MIR5645a	3	17419208	17419209	CG;GENE=AT3G47300;PEARSON_COEFFICIENT=-0.340476791;P_VALUE=2.72E-18;FDR=2.98E-14
3	17419190	17419209	+	iso-20-Y45DO0FB; Name=NA; Parent=MI0019220|ath-MIR5645a	3	17419207	17419208	CG;GENE=AT3G47250;PEARSON_COEFFICIENT=0.613702088;P_VALUE=1.97E-65;FDR=3.23E-60
3	17419190	17419209	+	iso-20-Y45DO0FB; Name=NA; Parent=MI0019220|ath-MIR5645a	3	17419207	17419208	CG;GENE=AT3G47290;PEARSON_COEFFICIENT=0.654357831;P_VALUE=4.80E-77;FDR=4.39E-72
3	17419190	17419209	+	iso-20-Y45DO0FB; Name=NA; Parent=MI0019220|ath-MIR5645a	3	17419207	17419208	CG;GENE=AT3G47300;PEARSON_COEFFICIENT=-0.333040686;P_VALUE=1.59E-17;FDR=1.56E-13
3	17419190	17419209	+	iso-20-Y45DO0FB; Name=NA; Parent=MI0019220|ath-MIR5645a	3	17419208	17419209	CG;GENE=AT3G47250;PEARSON_COEFFICIENT=0.543345017;P_VALUE=6.57E-49;FDR=2.00E-44
3	17419190	17419209	+	iso-20-Y45DO0FB; Name=NA; Parent=MI0019220|ath-MIR5645a	3	17419208	17419209	CG;GENE=AT3G47290;PEARSON_COEFFICIENT=0.583069962;P_VALUE=9.64E-58;FDR=2.64E-53
3	17419190	17419209	+	iso-20-Y45DO0FB; Name=NA; Parent=MI0019220|ath-MIR5645a	3	17419208	17419209	CG;GENE=AT3G47300;PEARSON_COEFFICIENT=-0.340476791;P_VALUE=2.72E-18;FDR=2.98E-14
3	17419190	17419210	+	iso-21-Y45DO0FB0; Name=NA; Parent=MI0019220|ath-MIR5645a	3	17419207	17419208	CG;GENE=AT3G47250;PEARSON_COEFFICIENT=0.613702088;P_VALUE=1.97E-65;FDR=3.23E-60
3	17419190	17419210	+	iso-21-Y45DO0FB0; Name=NA; Parent=MI0019220|ath-MIR5645a	3	17419207	17419208	CG;GENE=AT3G47290;PEARSON_COEFFICIENT=0.654357831;P_VALUE=4.80E-77;FDR=4.39E-72
3	17419190	17419210	+	iso-21-Y45DO0FB0; Name=NA; Parent=MI0019220|ath-MIR5645a	3	17419207	17419208	CG;GENE=AT3G47300;PEARSON_COEFFICIENT=-0.333040686;P_VALUE=1.59E-17;FDR=1.56E-13
3	17419190	17419210	+	iso-21-Y45DO0FB0; Name=NA; Parent=MI0019220|ath-MIR5645a	3	17419208	17419209	CG;GENE=AT3G47250;PEARSON_COEFFICIENT=0.543345017;P_VALUE=6.57E-49;FDR=2.00E-44
3	17419190	17419210	+	iso-21-Y45DO0FB0; Name=NA; Parent=MI0019220|ath-MIR5645a	3	17419208	17419209	CG;GENE=AT3G47290;PEARSON_COEFFICIENT=0.583069962;P_VALUE=9.64E-58;FDR=2.64E-53
3	17419190	17419210	+	iso-21-Y45DO0FB0; Name=NA; Parent=MI0019220|ath-MIR5645a	3	17419208	17419209	CG;GENE=AT3G47300;PEARSON_COEFFICIENT=-0.340476791;P_VALUE=2.72E-18;FDR=2.98E-14
3	17419190	17419211	+	iso-22-Y45DO0FBL; Name=NA; Parent=MI0019220|ath-MIR5645a	3	17419207	17419208	CG;GENE=AT3G47250;PEARSON_COEFFICIENT=0.613702088;P_VALUE=1.97E-65;FDR=3.23E-60
3	17419190	17419211	+	iso-22-Y45DO0FBL; Name=NA; Parent=MI0019220|ath-MIR5645a	3	17419207	17419208	CG;GENE=AT3G47290;PEARSON_COEFFICIENT=0.654357831;P_VALUE=4.80E-77;FDR=4.39E-72
3	17419190	17419211	+	iso-22-Y45DO0FBL; Name=NA; Parent=MI0019220|ath-MIR5645a	3	17419207	17419208	CG;GENE=AT3G47300;PEARSON_COEFFICIENT=-0.333040686;P_VALUE=1.59E-17;FDR=1.56E-13
3	17419190	17419211	+	iso-22-Y45DO0FBL; Name=NA; Parent=MI0019220|ath-MIR5645a	3	17419208	17419209	CG;GENE=AT3G47250;PEARSON_COEFFICIENT=0.543345017;P_VALUE=6.57E-49;FDR=2.00E-44
3	17419190	17419211	+	iso-22-Y45DO0FBL; Name=NA; Parent=MI0019220|ath-MIR5645a	3	17419208	17419209	CG;GENE=AT3G47290;PEARSON_COEFFICIENT=0.583069962;P_VALUE=9.64E-58;FDR=2.64E-53
3	17419190	17419211	+	iso-22-Y45DO0FBL; Name=NA; Parent=MI0019220|ath-MIR5645a	3	17419208	17419209	CG;GENE=AT3G47300;PEARSON_COEFFICIENT=-0.340476791;P_VALUE=2.72E-18;FDR=2.98E-14
3	17419202	17419221	+	iso-20-D0B284ZZ; Name=NA; Parent=MI0019220|ath-MIR5645a	3	17419207	17419208	CG;GENE=AT3G47250;PEARSON_COEFFICIENT=0.613702088;P_VALUE=1.97E-65;FDR=3.23E-60
3	17419202	17419221	+	iso-20-D0B284ZZ; Name=NA; Parent=MI0019220|ath-MIR5645a	3	17419207	17419208	CG;GENE=AT3G47290;PEARSON_COEFFICIENT=0.654357831;P_VALUE=4.80E-77;FDR=4.39E-72
3	17419202	17419221	+	iso-20-D0B284ZZ; Name=NA; Parent=MI0019220|ath-MIR5645a	3	17419207	17419208	CG;GENE=AT3G47300;PEARSON_COEFFICIENT=-0.333040686;P_VALUE=1.59E-17;FDR=1.56E-13
3	17419202	17419221	+	iso-20-D0B284ZZ; Name=NA; Parent=MI0019220|ath-MIR5645a	3	17419208	17419209	CG;GENE=AT3G47250;PEARSON_COEFFICIENT=0.543345017;P_VALUE=6.57E-49;FDR=2.00E-44
3	17419202	17419221	+	iso-20-D0B284ZZ; Name=NA; Parent=MI0019220|ath-MIR5645a	3	17419208	17419209	CG;GENE=AT3G47290;PEARSON_COEFFICIENT=0.583069962;P_VALUE=9.64E-58;FDR=2.64E-53
3	17419202	17419221	+	iso-20-D0B284ZZ; Name=NA; Parent=MI0019220|ath-MIR5645a	3	17419208	17419209	CG;GENE=AT3G47300;PEARSON_COEFFICIENT=-0.340476791;P_VALUE=2.72E-18;FDR=2.98E-14
3	17419207	17419225	+	iso-19-B284ZZ1B; Name=NA; Parent=MI0019220|ath-MIR5645a	3	17419207	17419208	CG;GENE=AT3G47250;PEARSON_COEFFICIENT=0.613702088;P_VALUE=1.97E-65;FDR=3.23E-60
3	17419207	17419225	+	iso-19-B284ZZ1B; Name=NA; Parent=MI0019220|ath-MIR5645a	3	17419207	17419208	CG;GENE=AT3G47290;PEARSON_COEFFICIENT=0.654357831;P_VALUE=4.80E-77;FDR=4.39E-72
3	17419207	17419225	+	iso-19-B284ZZ1B; Name=NA; Parent=MI0019220|ath-MIR5645a	3	17419207	17419208	CG;GENE=AT3G47300;PEARSON_COEFFICIENT=-0.333040686;P_VALUE=1.59E-17;FDR=1.56E-13
3	17419207	17419225	+	iso-19-B284ZZ1B; Name=NA; Parent=MI0019220|ath-MIR5645a	3	17419208	17419209	CG;GENE=AT3G47250;PEARSON_COEFFICIENT=0.543345017;P_VALUE=6.57E-49;FDR=2.00E-44
3	17419207	17419225	+	iso-19-B284ZZ1B; Name=NA; Parent=MI0019220|ath-MIR5645a	3	17419208	17419209	CG;GENE=AT3G47290;PEARSON_COEFFICIENT=0.583069962;P_VALUE=9.64E-58;FDR=2.64E-53
3	17419207	17419225	+	iso-19-B284ZZ1B; Name=NA; Parent=MI0019220|ath-MIR5645a	3	17419208	17419209	CG;GENE=AT3G47300;PEARSON_COEFFICIENT=-0.340476791;P_VALUE=2.72E-18;FDR=2.98E-14
3	17419220	17419238	+	iso-19-YQIZLJFX; Name=NA; Parent=MI0019220|ath-MIR5645a	3	17419228	17419229	CG;GENE=AT3G47250;PEARSON_COEFFICIENT=0.489850274;P_VALUE=9.86E-39;FDR=2.19E-34
3	17419220	17419238	+	iso-19-YQIZLJFX; Name=NA; Parent=MI0019220|ath-MIR5645a	3	17419228	17419229	CG;GENE=AT3G47290;PEARSON_COEFFICIENT=0.5470751;P_VALUE=1.09E-49;FDR=2.49E-45
3	17419220	17419238	+	iso-19-YQIZLJFX; Name=NA; Parent=MI0019220|ath-MIR5645a	3	17419229	17419230	CG;GENE=AT3G47250;PEARSON_COEFFICIENT=0.5073706;P_VALUE=7.21E-42;FDR=1.69E-37
3	17419220	17419238	+	iso-19-YQIZLJFX; Name=NA; Parent=MI0019220|ath-MIR5645a	3	17419229	17419230	CG;GENE=AT3G47290;PEARSON_COEFFICIENT=0.560672721;P_VALUE=1.29E-52;FDR=3.32E-48
3	17742230	17742253	+	iso-24-64DESZ6IHS; Name=NA; Parent=MI0005399|ath-MIR843	3	17742244	17742245	CG;GENE=AT3G48057;PEARSON_COEFFICIENT=-0.412736262;P_VALUE=6.69E-27;FDR=7.86E-22
3	17742230	17742253	+	iso-24-64DESZ6IHS; Name=NA; Parent=MI0005399|ath-MIR843	3	17742244	17742245	CG;GENE=AT3G48058;PEARSON_COEFFICIENT=-0.472976997;P_VALUE=7.03E-36;FDR=8.25E-31
3	17742236	17742259	+	iso-24-F4WYOYDKIE; Name=NA; Parent=MI0005399|ath-MIR843	3	17742244	17742245	CG;GENE=AT3G48057;PEARSON_COEFFICIENT=-0.412736262;P_VALUE=6.69E-27;FDR=7.86E-22
3	17742236	17742259	+	iso-24-F4WYOYDKIE; Name=NA; Parent=MI0005399|ath-MIR843	3	17742244	17742245	CG;GENE=AT3G48058;PEARSON_COEFFICIENT=-0.472976997;P_VALUE=7.03E-36;FDR=8.25E-31
4	11368766	11368786	+	iso-21-3YZZ5NZPE; Name=ath-miR4239; Alias=MIMAT0017947&ath-miR4239; Parent=MI0015819|ath-MIR4239	4	11368782	11368783	CG;GENE=AT4G21370;PEARSON_COEFFICIENT=-0.380354164;P_VALUE=8.94E-23;FDR=3.81E-19
4	11368766	11368786	+	iso-21-3YZZ5NZPE; Name=ath-miR4239; Alias=MIMAT0017947&ath-miR4239; Parent=MI0015819|ath-MIR4239	4	11368783	11368784	CG;GENE=AT4G21370;PEARSON_COEFFICIENT=-0.402901476;P_VALUE=1.34E-25;FDR=6.52E-22
4	11368834	11368855	+	iso-22-HBHD1ZYYL; Name=NA; Parent=MI0015819|ath-MIR4239	4	11368838	11368839	CG;GENE=AT4G21370;PEARSON_COEFFICIENT=-0.439453874;P_VALUE=1.16E-30;FDR=1.08E-26
4	11368834	11368855	+	iso-22-HBHD1ZYYL; Name=NA; Parent=MI0015819|ath-MIR4239	4	11368839	11368840	CG;GENE=AT4G07810;PEARSON_COEFFICIENT=-0.313754944;P_VALUE=1.25E-15;FDR=2.92E-11
4	11368834	11368855	+	iso-22-HBHD1ZYYL; Name=NA; Parent=MI0015819|ath-MIR4239	4	11368839	11368840	CG;GENE=AT4G21370;PEARSON_COEFFICIENT=-0.468754883;P_VALUE=3.44E-35;FDR=5.77E-31
4	11368834	11368855	+	iso-22-HBHD1ZYYL; Name=NA; Parent=MI0015819|ath-MIR4239	4	11368841	11368842	CG;GENE=AT4G21370;PEARSON_COEFFICIENT=-0.439195607;P_VALUE=1.27E-30;FDR=1.16E-26
4	11368834	11368855	+	iso-22-HBHD1ZYYL; Name=NA; Parent=MI0015819|ath-MIR4239	4	11368842	11368843	CG;GENE=AT4G07810;PEARSON_COEFFICIENT=-0.311768993;P_VALUE=1.92E-15;FDR=3.95E-11
4	11368834	11368855	+	iso-22-HBHD1ZYYL; Name=NA; Parent=MI0015819|ath-MIR4239	4	11368842	11368843	CG;GENE=AT4G21370;PEARSON_COEFFICIENT=-0.466109071;P_VALUE=9.19E-35;FDR=1.45E-30
4	11368834	11368855	+	iso-22-HBHD1ZYYL; Name=NA; Parent=MI0015819|ath-MIR4239	4	11368847	11368848	CG;GENE=AT4G21370;PEARSON_COEFFICIENT=-0.428368959;P_VALUE=4.63E-29;FDR=3.37E-25
4	11368834	11368855	+	iso-22-HBHD1ZYYL; Name=NA; Parent=MI0015819|ath-MIR4239	4	11368848	11368849	CG;GENE=AT4G21370;PEARSON_COEFFICIENT=-0.445128659;P_VALUE=1.67E-31;FDR=1.78E-27
4	11368834	11368856	+	iso-23-HBHD1ZYYD7; Name=NA; Parent=MI0015819|ath-MIR4239	4	11368838	11368839	CG;GENE=AT4G21370;PEARSON_COEFFICIENT=-0.439453874;P_VALUE=1.16E-30;FDR=1.08E-26
4	11368834	11368856	+	iso-23-HBHD1ZYYD7; Name=NA; Parent=MI0015819|ath-MIR4239	4	11368839	11368840	CG;GENE=AT4G07810;PEARSON_COEFFICIENT=-0.313754944;P_VALUE=1.25E-15;FDR=2.92E-11
4	11368834	11368856	+	iso-23-HBHD1ZYYD7; Name=NA; Parent=MI0015819|ath-MIR4239	4	11368839	11368840	CG;GENE=AT4G21370;PEARSON_COEFFICIENT=-0.468754883;P_VALUE=3.44E-35;FDR=5.77E-31
4	11368834	11368856	+	iso-23-HBHD1ZYYD7; Name=NA; Parent=MI0015819|ath-MIR4239	4	11368841	11368842	CG;GENE=AT4G21370;PEARSON_COEFFICIENT=-0.439195607;P_VALUE=1.27E-30;FDR=1.16E-26
4	11368834	11368856	+	iso-23-HBHD1ZYYD7; Name=NA; Parent=MI0015819|ath-MIR4239	4	11368842	11368843	CG;GENE=AT4G07810;PEARSON_COEFFICIENT=-0.311768993;P_VALUE=1.92E-15;FDR=3.95E-11
4	11368834	11368856	+	iso-23-HBHD1ZYYD7; Name=NA; Parent=MI0015819|ath-MIR4239	4	11368842	11368843	CG;GENE=AT4G21370;PEARSON_COEFFICIENT=-0.466109071;P_VALUE=9.19E-35;FDR=1.45E-30
4	11368834	11368856	+	iso-23-HBHD1ZYYD7; Name=NA; Parent=MI0015819|ath-MIR4239	4	11368847	11368848	CG;GENE=AT4G21370;PEARSON_COEFFICIENT=-0.428368959;P_VALUE=4.63E-29;FDR=3.37E-25
4	11368834	11368856	+	iso-23-HBHD1ZYYD7; Name=NA; Parent=MI0015819|ath-MIR4239	4	11368848	11368849	CG;GENE=AT4G21370;PEARSON_COEFFICIENT=-0.445128659;P_VALUE=1.67E-31;FDR=1.78E-27
4	11368834	11368857	+	iso-24-HBHD1ZYYIE; Name=NA; Parent=MI0015819|ath-MIR4239	4	11368838	11368839	CG;GENE=AT4G21370;PEARSON_COEFFICIENT=-0.439453874;P_VALUE=1.16E-30;FDR=1.08E-26
4	11368834	11368857	+	iso-24-HBHD1ZYYIE; Name=NA; Parent=MI0015819|ath-MIR4239	4	11368839	11368840	CG;GENE=AT4G07810;PEARSON_COEFFICIENT=-0.313754944;P_VALUE=1.25E-15;FDR=2.92E-11
4	11368834	11368857	+	iso-24-HBHD1ZYYIE; Name=NA; Parent=MI0015819|ath-MIR4239	4	11368839	11368840	CG;GENE=AT4G21370;PEARSON_COEFFICIENT=-0.468754883;P_VALUE=3.44E-35;FDR=5.77E-31
4	11368834	11368857	+	iso-24-HBHD1ZYYIE; Name=NA; Parent=MI0015819|ath-MIR4239	4	11368841	11368842	CG;GENE=AT4G21370;PEARSON_COEFFICIENT=-0.439195607;P_VALUE=1.27E-30;FDR=1.16E-26
4	11368834	11368857	+	iso-24-HBHD1ZYYIE; Name=NA; Parent=MI0015819|ath-MIR4239	4	11368842	11368843	CG;GENE=AT4G07810;PEARSON_COEFFICIENT=-0.311768993;P_VALUE=1.92E-15;FDR=3.95E-11
4	11368834	11368857	+	iso-24-HBHD1ZYYIE; Name=NA; Parent=MI0015819|ath-MIR4239	4	11368842	11368843	CG;GENE=AT4G21370;PEARSON_COEFFICIENT=-0.466109071;P_VALUE=9.19E-35;FDR=1.45E-30
4	11368834	11368857	+	iso-24-HBHD1ZYYIE; Name=NA; Parent=MI0015819|ath-MIR4239	4	11368847	11368848	CG;GENE=AT4G21370;PEARSON_COEFFICIENT=-0.428368959;P_VALUE=4.63E-29;FDR=3.37E-25
4	11368834	11368857	+	iso-24-HBHD1ZYYIE; Name=NA; Parent=MI0015819|ath-MIR4239	4	11368848	11368849	CG;GENE=AT4G21370;PEARSON_COEFFICIENT=-0.445128659;P_VALUE=1.67E-31;FDR=1.78E-27
4	11368838	11368861	+	iso-24-DOJNZ76N26; Name=NA; Parent=MI0015819|ath-MIR4239	4	11368838	11368839	CG;GENE=AT4G21370;PEARSON_COEFFICIENT=-0.439453874;P_VALUE=1.16E-30;FDR=1.08E-26
4	11368838	11368861	+	iso-24-DOJNZ76N26; Name=NA; Parent=MI0015819|ath-MIR4239	4	11368839	11368840	CG;GENE=AT4G07810;PEARSON_COEFFICIENT=-0.313754944;P_VALUE=1.25E-15;FDR=2.92E-11
4	11368838	11368861	+	iso-24-DOJNZ76N26; Name=NA; Parent=MI0015819|ath-MIR4239	4	11368839	11368840	CG;GENE=AT4G21370;PEARSON_COEFFICIENT=-0.468754883;P_VALUE=3.44E-35;FDR=5.77E-31
4	11368838	11368861	+	iso-24-DOJNZ76N26; Name=NA; Parent=MI0015819|ath-MIR4239	4	11368841	11368842	CG;GENE=AT4G21370;PEARSON_COEFFICIENT=-0.439195607;P_VALUE=1.27E-30;FDR=1.16E-26
4	11368838	11368861	+	iso-24-DOJNZ76N26; Name=NA; Parent=MI0015819|ath-MIR4239	4	11368842	11368843	CG;GENE=AT4G07810;PEARSON_COEFFICIENT=-0.311768993;P_VALUE=1.92E-15;FDR=3.95E-11
4	11368838	11368861	+	iso-24-DOJNZ76N26; Name=NA; Parent=MI0015819|ath-MIR4239	4	11368842	11368843	CG;GENE=AT4G21370;PEARSON_COEFFICIENT=-0.466109071;P_VALUE=9.19E-35;FDR=1.45E-30
4	11368838	11368861	+	iso-24-DOJNZ76N26; Name=NA; Parent=MI0015819|ath-MIR4239	4	11368847	11368848	CG;GENE=AT4G21370;PEARSON_COEFFICIENT=-0.428368959;P_VALUE=4.63E-29;FDR=3.37E-25
4	11368838	11368861	+	iso-24-DOJNZ76N26; Name=NA; Parent=MI0015819|ath-MIR4239	4	11368848	11368849	CG;GENE=AT4G21370;PEARSON_COEFFICIENT=-0.445128659;P_VALUE=1.67E-31;FDR=1.78E-27
4	11368846	11368866	+	iso-21-ZZN2ZODOB; Name=NA; Parent=MI0015819|ath-MIR4239	4	11368847	11368848	CG;GENE=AT4G21370;PEARSON_COEFFICIENT=-0.428368959;P_VALUE=4.63E-29;FDR=3.37E-25
4	11368846	11368866	+	iso-21-ZZN2ZODOB; Name=NA; Parent=MI0015819|ath-MIR4239	4	11368848	11368849	CG;GENE=AT4G21370;PEARSON_COEFFICIENT=-0.445128659;P_VALUE=1.67E-31;FDR=1.78E-27
5	6926252	6926275	+	iso-24-FWS5B1BIFW; Name=ath-miR5635a; Alias=MIMAT0022395&ath-miR5635a; Parent=MI0019207|ath-MIR5635a	5	6926255	6926256	CG;GENE=AT5G20450;PEARSON_COEFFICIENT=0.593355801;P_VALUE=3.12E-60;FDR=5.02E-56
5	6926252	6926275	+	iso-24-FWS5B1BIFW; Name=ath-miR5635a; Alias=MIMAT0022395&ath-miR5635a; Parent=MI0019207|ath-MIR5635a	5	6926256	6926257	CG;GENE=AT5G20450;PEARSON_COEFFICIENT=0.526897549;P_VALUE=1.38E-45;FDR=1.81E-41
5	6926252	6926275	+	iso-24-FWS5B1BIFW; Name=ath-miR5635a; Alias=MIMAT0022395&ath-miR5635a; Parent=MI0019207|ath-MIR5635a	5	6926268	6926269	CG;GENE=AT5G20450;PEARSON_COEFFICIENT=0.612396046;P_VALUE=4.35E-65;FDR=8.13E-61
5	6926252	6926275	+	iso-24-FWS5B1BIFW; Name=ath-miR5635a; Alias=MIMAT0022395&ath-miR5635a; Parent=MI0019207|ath-MIR5635a	5	6926269	6926270	CG;GENE=AT5G20450;PEARSON_COEFFICIENT=0.563610072;P_VALUE=2.89E-53;FDR=4.03E-49
5	6926259	6926278	+	iso-20-2O0OE64I; Name=ath-miR5635a; Alias=MIMAT0022395&ath-miR5635a; Parent=MI0019207|ath-MIR5635a	5	6926268	6926269	CG;GENE=AT5G20450;PEARSON_COEFFICIENT=0.612396046;P_VALUE=4.35E-65;FDR=8.13E-61
5	6926259	6926278	+	iso-20-2O0OE64I; Name=ath-miR5635a; Alias=MIMAT0022395&ath-miR5635a; Parent=MI0019207|ath-MIR5635a	5	6926269	6926270	CG;GENE=AT5G20450;PEARSON_COEFFICIENT=0.563610072;P_VALUE=2.89E-53;FDR=4.03E-49
5	6926259	6926279	+	iso-21-2O0OE64ID; Name=ath-miR5635a; Alias=MIMAT0022395&ath-miR5635a; Parent=MI0019207|ath-MIR5635a	5	6926268	6926269	CG;GENE=AT5G20450;PEARSON_COEFFICIENT=0.612396046;P_VALUE=4.35E-65;FDR=8.13E-61
5	6926259	6926279	+	iso-21-2O0OE64ID; Name=ath-miR5635a; Alias=MIMAT0022395&ath-miR5635a; Parent=MI0019207|ath-MIR5635a	5	6926269	6926270	CG;GENE=AT5G20450;PEARSON_COEFFICIENT=0.563610072;P_VALUE=2.89E-53;FDR=4.03E-49
5	6926259	6926284	+	iso-26-2O0OE64I4DE; Name=ath-miR5635a; Alias=MIMAT0022395&ath-miR5635a; Parent=MI0019207|ath-MIR5635a	5	6926268	6926269	CG;GENE=AT5G20450;PEARSON_COEFFICIENT=0.612396046;P_VALUE=4.35E-65;FDR=8.13E-61
5	6926259	6926284	+	iso-26-2O0OE64I4DE; Name=ath-miR5635a; Alias=MIMAT0022395&ath-miR5635a; Parent=MI0019207|ath-MIR5635a	5	6926269	6926270	CG;GENE=AT5G20450;PEARSON_COEFFICIENT=0.563610072;P_VALUE=2.89E-53;FDR=4.03E-49
5	6926263	6926284	+	iso-22-B6B9E5WO3; Name=ath-miR5635a; Alias=MIMAT0022395&ath-miR5635a; Parent=MI0019207|ath-MIR5635a	5	6926268	6926269	CG;GENE=AT5G20450;PEARSON_COEFFICIENT=0.612396046;P_VALUE=4.35E-65;FDR=8.13E-61
5	6926263	6926284	+	iso-22-B6B9E5WO3; Name=ath-miR5635a; Alias=MIMAT0022395&ath-miR5635a; Parent=MI0019207|ath-MIR5635a	5	6926269	6926270	CG;GENE=AT5G20450;PEARSON_COEFFICIENT=0.563610072;P_VALUE=2.89E-53;FDR=4.03E-49
5	6926263	6926285	+	iso-23-B6B9E5WODO; Name=ath-miR5635a; Alias=MIMAT0022395&ath-miR5635a; Parent=MI0019207|ath-MIR5635a	5	6926268	6926269	CG;GENE=AT5G20450;PEARSON_COEFFICIENT=0.612396046;P_VALUE=4.35E-65;FDR=8.13E-61
5	6926263	6926285	+	iso-23-B6B9E5WODO; Name=ath-miR5635a; Alias=MIMAT0022395&ath-miR5635a; Parent=MI0019207|ath-MIR5635a	5	6926269	6926270	CG;GENE=AT5G20450;PEARSON_COEFFICIENT=0.563610072;P_VALUE=2.89E-53;FDR=4.03E-49
5	6926265	6926284	+	iso-20-KB45U9UI; Name=ath-miR5635a; Alias=MIMAT0022395&ath-miR5635a; Parent=MI0019207|ath-MIR5635a	5	6926268	6926269	CG;GENE=AT5G20450;PEARSON_COEFFICIENT=0.612396046;P_VALUE=4.35E-65;FDR=8.13E-61
5	6926265	6926284	+	iso-20-KB45U9UI; Name=ath-miR5635a; Alias=MIMAT0022395&ath-miR5635a; Parent=MI0019207|ath-MIR5635a	5	6926269	6926270	CG;GENE=AT5G20450;PEARSON_COEFFICIENT=0.563610072;P_VALUE=2.89E-53;FDR=4.03E-49
5	6926269	6926286	+	iso-18-E64I4D0J; Name=ath-miR5635a; Alias=MIMAT0022395&ath-miR5635a; Parent=MI0019207|ath-MIR5635a	5	6926268	6926269	CG;GENE=AT5G20450;PEARSON_COEFFICIENT=0.612396046;P_VALUE=4.35E-65;FDR=8.13E-61
5	6926269	6926286	+	iso-18-E64I4D0J; Name=ath-miR5635a; Alias=MIMAT0022395&ath-miR5635a; Parent=MI0019207|ath-MIR5635a	5	6926269	6926270	CG;GENE=AT5G20450;PEARSON_COEFFICIENT=0.563610072;P_VALUE=2.89E-53;FDR=4.03E-49
5	6926272	6926293	+	iso-22-2X4XER0PL; Name=ath-miR5635a; Alias=MIMAT0022395&ath-miR5635a; Parent=MI0019207|ath-MIR5635a	5	6926287	6926288	CG;GENE=AT5G20450;PEARSON_COEFFICIENT=0.611772014;P_VALUE=6.36E-65;FDR=1.14E-60
5	6926272	6926293	+	iso-22-2X4XER0PL; Name=ath-miR5635a; Alias=MIMAT0022395&ath-miR5635a; Parent=MI0019207|ath-MIR5635a	5	6926288	6926289	CG;GENE=AT5G20450;PEARSON_COEFFICIENT=0.595422372;P_VALUE=9.60E-61;FDR=1.58E-56
5	6926275	6926298	+	iso-24-U9UIK11DFV; Name=ath-miR5635a; Alias=MIMAT0022395&ath-miR5635a; Parent=MI0019207|ath-MIR5635a	5	6926287	6926288	CG;GENE=AT5G20450;PEARSON_COEFFICIENT=0.611772014;P_VALUE=6.36E-65;FDR=1.14E-60
5	6926275	6926298	+	iso-24-U9UIK11DFV; Name=ath-miR5635a; Alias=MIMAT0022395&ath-miR5635a; Parent=MI0019207|ath-MIR5635a	5	6926288	6926289	CG;GENE=AT5G20450;PEARSON_COEFFICIENT=0.595422372;P_VALUE=9.60E-61;FDR=1.58E-56
5	6926279	6926298	+	iso-20-4D85J2K1; Name=ath-miR5635a; Alias=MIMAT0022395&ath-miR5635a; Parent=MI0019207|ath-MIR5635a	5	6926287	6926288	CG;GENE=AT5G20450;PEARSON_COEFFICIENT=0.611772014;P_VALUE=6.36E-65;FDR=1.14E-60
5	6926279	6926298	+	iso-20-4D85J2K1; Name=ath-miR5635a; Alias=MIMAT0022395&ath-miR5635a; Parent=MI0019207|ath-MIR5635a	5	6926288	6926289	CG;GENE=AT5G20450;PEARSON_COEFFICIENT=0.595422372;P_VALUE=9.60E-61;FDR=1.58E-56
5	6926279	6926299	+	iso-21-4D85J2K1B; Name=ath-miR5635a; Alias=MIMAT0022395&ath-miR5635a; Parent=MI0019207|ath-MIR5635a	5	6926287	6926288	CG;GENE=AT5G20450;PEARSON_COEFFICIENT=0.611772014;P_VALUE=6.36E-65;FDR=1.14E-60
5	6926279	6926299	+	iso-21-4D85J2K1B; Name=ath-miR5635a; Alias=MIMAT0022395&ath-miR5635a; Parent=MI0019207|ath-MIR5635a	5	6926288	6926289	CG;GENE=AT5G20450;PEARSON_COEFFICIENT=0.595422372;P_VALUE=9.60E-61;FDR=1.58E-56
5	6926284	6926303	+	iso-20-85J2K105; Name=ath-miR5635a; Alias=MIMAT0022395&ath-miR5635a; Parent=MI0019207|ath-MIR5635a	5	6926287	6926288	CG;GENE=AT5G20450;PEARSON_COEFFICIENT=0.611772014;P_VALUE=6.36E-65;FDR=1.14E-60
5	6926284	6926303	+	iso-20-85J2K105; Name=ath-miR5635a; Alias=MIMAT0022395&ath-miR5635a; Parent=MI0019207|ath-MIR5635a	5	6926288	6926289	CG;GENE=AT5G20450;PEARSON_COEFFICIENT=0.595422372;P_VALUE=9.60E-61;FDR=1.58E-56
5	6926285	6926307	+	iso-23-K11D26K1V; Name=ath-miR5635a; Alias=MIMAT0022395&ath-miR5635a; Parent=MI0019207|ath-MIR5635a	5	6926287	6926288	CG;GENE=AT5G20450;PEARSON_COEFFICIENT=0.611772014;P_VALUE=6.36E-65;FDR=1.14E-60
5	6926285	6926307	+	iso-23-K11D26K1V; Name=ath-miR5635a; Alias=MIMAT0022395&ath-miR5635a; Parent=MI0019207|ath-MIR5635a	5	6926288	6926289	CG;GENE=AT5G20450;PEARSON_COEFFICIENT=0.595422372;P_VALUE=9.60E-61;FDR=1.58E-56
5	6926285	6926307	+	iso-23-K11D26K1V; Name=ath-miR5635a; Alias=MIMAT0022395&ath-miR5635a; Parent=MI0019207|ath-MIR5635a	5	6926304	6926305	CG;GENE=AT5G20450;PEARSON_COEFFICIENT=0.615574386;P_VALUE=6.25E-66;FDR=1.22E-61
5	6926285	6926307	+	iso-23-K11D26K1V; Name=ath-miR5635a; Alias=MIMAT0022395&ath-miR5635a; Parent=MI0019207|ath-MIR5635a	5	6926305	6926306	CG;GENE=AT5G20450;PEARSON_COEFFICIENT=0.616512014;P_VALUE=3.51E-66;FDR=7.04E-62
5	6926285	6926307	+	iso-23-K11D26K1W; Name=ath-miR5635a; Alias=MIMAT0022395&ath-miR5635a; Parent=MI0019207|ath-MIR5635a	5	6926287	6926288	CG;GENE=AT5G20450;PEARSON_COEFFICIENT=0.611772014;P_VALUE=6.36E-65;FDR=1.14E-60
5	6926285	6926307	+	iso-23-K11D26K1W; Name=ath-miR5635a; Alias=MIMAT0022395&ath-miR5635a; Parent=MI0019207|ath-MIR5635a	5	6926288	6926289	CG;GENE=AT5G20450;PEARSON_COEFFICIENT=0.595422372;P_VALUE=9.60E-61;FDR=1.58E-56
5	6926285	6926307	+	iso-23-K11D26K1W; Name=ath-miR5635a; Alias=MIMAT0022395&ath-miR5635a; Parent=MI0019207|ath-MIR5635a	5	6926304	6926305	CG;GENE=AT5G20450;PEARSON_COEFFICIENT=0.615574386;P_VALUE=6.25E-66;FDR=1.22E-61
5	6926285	6926307	+	iso-23-K11D26K1W; Name=ath-miR5635a; Alias=MIMAT0022395&ath-miR5635a; Parent=MI0019207|ath-MIR5635a	5	6926305	6926306	CG;GENE=AT5G20450;PEARSON_COEFFICIENT=0.616512014;P_VALUE=3.51E-66;FDR=7.04E-62
5	6926285	6926310	+	iso-26-K11D26K105D; Name=ath-miR5635a; Alias=MIMAT0022395&ath-miR5635a; Parent=MI0019207|ath-MIR5635a	5	6926287	6926288	CG;GENE=AT5G20450;PEARSON_COEFFICIENT=0.611772014;P_VALUE=6.36E-65;FDR=1.14E-60
5	6926285	6926310	+	iso-26-K11D26K105D; Name=ath-miR5635a; Alias=MIMAT0022395&ath-miR5635a; Parent=MI0019207|ath-MIR5635a	5	6926288	6926289	CG;GENE=AT5G20450;PEARSON_COEFFICIENT=0.595422372;P_VALUE=9.60E-61;FDR=1.58E-56
5	6926285	6926310	+	iso-26-K11D26K105D; Name=ath-miR5635a; Alias=MIMAT0022395&ath-miR5635a; Parent=MI0019207|ath-MIR5635a	5	6926304	6926305	CG;GENE=AT5G20450;PEARSON_COEFFICIENT=0.615574386;P_VALUE=6.25E-66;FDR=1.22E-61
5	6926285	6926310	+	iso-26-K11D26K105D; Name=ath-miR5635a; Alias=MIMAT0022395&ath-miR5635a; Parent=MI0019207|ath-MIR5635a	5	6926305	6926306	CG;GENE=AT5G20450;PEARSON_COEFFICIENT=0.616512014;P_VALUE=3.51E-66;FDR=7.04E-62
5	6926287	6926310	+	iso-24-0PO6K105FV; Name=ath-miR5635a; Alias=MIMAT0022395&ath-miR5635a; Parent=MI0019207|ath-MIR5635a	5	6926287	6926288	CG;GENE=AT5G20450;PEARSON_COEFFICIENT=0.611772014;P_VALUE=6.36E-65;FDR=1.14E-60
5	6926287	6926310	+	iso-24-0PO6K105FV; Name=ath-miR5635a; Alias=MIMAT0022395&ath-miR5635a; Parent=MI0019207|ath-MIR5635a	5	6926288	6926289	CG;GENE=AT5G20450;PEARSON_COEFFICIENT=0.595422372;P_VALUE=9.60E-61;FDR=1.58E-56
5	6926287	6926310	+	iso-24-0PO6K105FV; Name=ath-miR5635a; Alias=MIMAT0022395&ath-miR5635a; Parent=MI0019207|ath-MIR5635a	5	6926304	6926305	CG;GENE=AT5G20450;PEARSON_COEFFICIENT=0.615574386;P_VALUE=6.25E-66;FDR=1.22E-61
5	6926287	6926310	+	iso-24-0PO6K105FV; Name=ath-miR5635a; Alias=MIMAT0022395&ath-miR5635a; Parent=MI0019207|ath-MIR5635a	5	6926305	6926306	CG;GENE=AT5G20450;PEARSON_COEFFICIENT=0.616512014;P_VALUE=3.51E-66;FDR=7.04E-62
5	12268593	12268616	+	iso-24-V926V9J2KK; Name=NA; Parent=MI0017899|ath-MIR5029	5	12268612	12268613	CG;GENE=AT3G15320;PEARSON_COEFFICIENT=-0.302184163;P_VALUE=1.48E-14;FDR=1.35E-09
5	12268596	12268614	+	iso-19-85JQ8PIE; Name=NA; Parent=MI0017899|ath-MIR5029	5	12268612	12268613	CG;GENE=AT3G15320;PEARSON_COEFFICIENT=-0.302184163;P_VALUE=1.48E-14;FDR=1.35E-09
5	12268596	12268615	+	iso-20-85JQ8P59; Name=NA; Parent=MI0017899|ath-MIR5029	5	12268612	12268613	CG;GENE=AT3G15320;PEARSON_COEFFICIENT=-0.302184163;P_VALUE=1.48E-14;FDR=1.35E-09
5	12268597	12268620	+	iso-24-K1HNKKISJ9; Name=NA; Parent=MI0017899|ath-MIR5029	5	12268612	12268613	CG;GENE=AT3G15320;PEARSON_COEFFICIENT=-0.302184163;P_VALUE=1.48E-14;FDR=1.35E-09
5	12268597	12268621	+	iso-25-K1HNKKIS91; Name=NA; Parent=MI0017899|ath-MIR5029	5	12268612	12268613	CG;GENE=AT3G15320;PEARSON_COEFFICIENT=-0.302184163;P_VALUE=1.48E-14;FDR=1.35E-09
5	12268601	12268620	+	iso-20-JQ8P597J; Name=NA; Parent=MI0017899|ath-MIR5029	5	12268612	12268613	CG;GENE=AT3G15320;PEARSON_COEFFICIENT=-0.302184163;P_VALUE=1.48E-14;FDR=1.35E-09
5	12268601	12268621	+	iso-21-JQ8P597JD; Name=NA; Parent=MI0017899|ath-MIR5029	5	12268612	12268613	CG;GENE=AT3G15320;PEARSON_COEFFICIENT=-0.302184163;P_VALUE=1.48E-14;FDR=1.35E-09
5	12268601	12268625	+	iso-25-JQ8P597JJJ; Name=NA; Parent=MI0017899|ath-MIR5029	5	12268612	12268613	CG;GENE=AT3G15320;PEARSON_COEFFICIENT=-0.302184163;P_VALUE=1.48E-14;FDR=1.35E-09
5	12268601	12268626	+	iso-26-JQ8P597JJJE; Name=NA; Parent=MI0017899|ath-MIR5029	5	12268612	12268613	CG;GENE=AT3G15320;PEARSON_COEFFICIENT=-0.302184163;P_VALUE=1.48E-14;FDR=1.35E-09
5	12268605	12268630	+	iso-26-Y66NM8KK4LD; Name=NA; Parent=MI0017899|ath-MIR5029	5	12268612	12268613	CG;GENE=AT3G15320;PEARSON_COEFFICIENT=-0.302184163;P_VALUE=1.48E-14;FDR=1.35E-09
5	12268606	12268626	+	iso-21-8P597JJJE; Name=NA; Parent=MI0017899|ath-MIR5029	5	12268612	12268613	CG;GENE=AT3G15320;PEARSON_COEFFICIENT=-0.302184163;P_VALUE=1.48E-14;FDR=1.35E-09
5	12268606	12268627	+	iso-22-8P597JJJO; Name=NA; Parent=MI0017899|ath-MIR5029	5	12268612	12268613	CG;GENE=AT3G15320;PEARSON_COEFFICIENT=-0.302184163;P_VALUE=1.48E-14;FDR=1.35E-09
5	12268609	12268626	+	iso-18-1EW4PPDW; Name=NA; Parent=MI0017899|ath-MIR5029	5	12268612	12268613	CG;GENE=AT3G15320;PEARSON_COEFFICIENT=-0.302184163;P_VALUE=1.48E-14;FDR=1.35E-09
5	12268609	12268627	+	iso-19-1EW4PPIO; Name=NA; Parent=MI0017899|ath-MIR5029	5	12268612	12268613	CG;GENE=AT3G15320;PEARSON_COEFFICIENT=-0.302184163;P_VALUE=1.48E-14;FDR=1.35E-09
5	19499186	19499209	-	iso-24-BM62WBO1EE; Name=NA; Parent=MI0019254|ath-MIR5665	5	19499206	19499207	CG;GENE=AT5G48090;PEARSON_COEFFICIENT=-0.302122716;P_VALUE=1.49E-14;FDR=5.96E-11
5	19499199	19499219	-	iso-21-YBWVBM62E; Name=NA; Parent=MI0019254|ath-MIR5665	5	19499206	19499207	CG;GENE=AT5G48090;PEARSON_COEFFICIENT=-0.302122716;P_VALUE=1.49E-14;FDR=5.96E-11
5	19499308	19499329	-	iso-22-Y5W0HYBD1; Name=NA; Parent=MI0019254|ath-MIR5665	5	19499320	19499321	CG;GENE=AT5G48090;PEARSON_COEFFICIENT=-0.470818501;P_VALUE=1.59E-35;FDR=1.42E-31
5	19499308	19499329	-	iso-22-Y5W0HYBD1; Name=NA; Parent=MI0019254|ath-MIR5665	5	19499321	19499322	CG;GENE=AT5G48090;PEARSON_COEFFICIENT=-0.538304685;P_VALUE=7.17E-48;FDR=9.82E-43
5	19499309	19499329	-	iso-21-Y5W0HYBDB; Name=NA; Parent=MI0019254|ath-MIR5665	5	19499320	19499321	CG;GENE=AT5G48090;PEARSON_COEFFICIENT=-0.470818501;P_VALUE=1.59E-35;FDR=1.42E-31
5	19499309	19499329	-	iso-21-Y5W0HYBDB; Name=NA; Parent=MI0019254|ath-MIR5665	5	19499321	19499322	CG;GENE=AT5G48090;PEARSON_COEFFICIENT=-0.538304685;P_VALUE=7.17E-48;FDR=9.82E-43
5	6925999	6926017	+	iso-19-V4HN7YF4; Name=NA; Parent=MI0019207|ath-MIR5635a	5	6926016	6926017	CG;GENE=AT5G20450;PEARSON_COEFFICIENT=0.6018175;P_VALUE=2.38E-62;FDR=3.99E-58
5	6926047	6926071	+	iso-25-B2FPPJF5JB; Name=NA; Parent=MI0019207|ath-MIR5635a	5	6926067	6926068	CG;GENE=AT5G20450;PEARSON_COEFFICIENT=0.573153771;P_VALUE=2.01E-55;FDR=2.85E-51
5	6926047	6926071	+	iso-25-B2FPPJF5JB; Name=NA; Parent=MI0019207|ath-MIR5635a	5	6926068	6926069	CG;GENE=AT5G20450;PEARSON_COEFFICIENT=0.609738494;P_VALUE=2.17E-64;FDR=3.71E-60
5	6926053	6926071	+	iso-19-PKJFP1E6; Name=NA; Parent=MI0019207|ath-MIR5635a	5	6926067	6926068	CG;GENE=AT5G20450;PEARSON_COEFFICIENT=0.573153771;P_VALUE=2.01E-55;FDR=2.85E-51
5	6926053	6926071	+	iso-19-PKJFP1E6; Name=NA; Parent=MI0019207|ath-MIR5635a	5	6926068	6926069	CG;GENE=AT5G20450;PEARSON_COEFFICIENT=0.609738494;P_VALUE=2.17E-64;FDR=3.71E-60
5	6926065	6926087	+	iso-23-0PD0O202R; Name=NA; Parent=MI0019207|ath-MIR5635a	5	6926067	6926068	CG;GENE=AT5G20450;PEARSON_COEFFICIENT=0.573153771;P_VALUE=2.01E-55;FDR=2.85E-51
5	6926065	6926087	+	iso-23-0PD0O202R; Name=NA; Parent=MI0019207|ath-MIR5635a	5	6926068	6926069	CG;GENE=AT5G20450;PEARSON_COEFFICIENT=0.609738494;P_VALUE=2.17E-64;FDR=3.71E-60
5	6926065	6926087	+	iso-23-0PD0O202R; Name=NA; Parent=MI0019207|ath-MIR5635a	5	6926086	6926087	CG;GENE=AT5G20450;PEARSON_COEFFICIENT=0.526472933;P_VALUE=1.68E-45;FDR=2.15E-41
5	6926068	6926090	+	iso-23-F01BOFODR; Name=NA; Parent=MI0019207|ath-MIR5635a	5	6926067	6926068	CG;GENE=AT5G20450;PEARSON_COEFFICIENT=0.573153771;P_VALUE=2.01E-55;FDR=2.85E-51
5	6926068	6926090	+	iso-23-F01BOFODR; Name=NA; Parent=MI0019207|ath-MIR5635a	5	6926068	6926069	CG;GENE=AT5G20450;PEARSON_COEFFICIENT=0.609738494;P_VALUE=2.17E-64;FDR=3.71E-60
5	6926068	6926090	+	iso-23-F01BOFODR; Name=NA; Parent=MI0019207|ath-MIR5635a	5	6926086	6926087	CG;GENE=AT5G20450;PEARSON_COEFFICIENT=0.526472933;P_VALUE=1.68E-45;FDR=2.15E-41
5	6926068	6926090	+	iso-23-F01BOFODR; Name=NA; Parent=MI0019207|ath-MIR5635a	5	6926087	6926088	CG;GENE=AT5G20450;PEARSON_COEFFICIENT=0.610026186;P_VALUE=1.82E-64;FDR=3.19E-60
5	6926068	6926091	+	iso-24-F01BOFOD0V; Name=NA; Parent=MI0019207|ath-MIR5635a	5	6926067	6926068	CG;GENE=AT5G20450;PEARSON_COEFFICIENT=0.573153771;P_VALUE=2.01E-55;FDR=2.85E-51
5	6926068	6926091	+	iso-24-F01BOFOD0V; Name=NA; Parent=MI0019207|ath-MIR5635a	5	6926068	6926069	CG;GENE=AT5G20450;PEARSON_COEFFICIENT=0.609738494;P_VALUE=2.17E-64;FDR=3.71E-60
5	6926068	6926091	+	iso-24-F01BOFOD0V; Name=NA; Parent=MI0019207|ath-MIR5635a	5	6926086	6926087	CG;GENE=AT5G20450;PEARSON_COEFFICIENT=0.526472933;P_VALUE=1.68E-45;FDR=2.15E-41
5	6926068	6926091	+	iso-24-F01BOFOD0V; Name=NA; Parent=MI0019207|ath-MIR5635a	5	6926087	6926088	CG;GENE=AT5G20450;PEARSON_COEFFICIENT=0.610026186;P_VALUE=1.82E-64;FDR=3.19E-60
5	6926071	6926089	+	iso-19-FKDBJBEF; Name=NA; Parent=MI0019207|ath-MIR5635a	5	6926086	6926087	CG;GENE=AT5G20450;PEARSON_COEFFICIENT=0.526472933;P_VALUE=1.68E-45;FDR=2.15E-41
5	6926071	6926089	+	iso-19-FKDBJBEF; Name=NA; Parent=MI0019207|ath-MIR5635a	5	6926087	6926088	CG;GENE=AT5G20450;PEARSON_COEFFICIENT=0.610026186;P_VALUE=1.82E-64;FDR=3.19E-60
5	6926074	6926099	+	iso-26-60BPBF08HZB; Name=NA; Parent=MI0019207|ath-MIR5635a	5	6926086	6926087	CG;GENE=AT5G20450;PEARSON_COEFFICIENT=0.526472933;P_VALUE=1.68E-45;FDR=2.15E-41
5	6926074	6926099	+	iso-26-60BPBF08HZB; Name=NA; Parent=MI0019207|ath-MIR5635a	5	6926087	6926088	CG;GENE=AT5G20450;PEARSON_COEFFICIENT=0.610026186;P_VALUE=1.82E-64;FDR=3.19E-60
5	6926077	6926102	+	iso-26-FDFB216MY00; Name=NA; Parent=MI0019207|ath-MIR5635a	5	6926086	6926087	CG;GENE=AT5G20450;PEARSON_COEFFICIENT=0.526472933;P_VALUE=1.68E-45;FDR=2.15E-41
5	6926077	6926102	+	iso-26-FDFB216MY00; Name=NA; Parent=MI0019207|ath-MIR5635a	5	6926087	6926088	CG;GENE=AT5G20450;PEARSON_COEFFICIENT=0.610026186;P_VALUE=1.82E-64;FDR=3.19E-60
5	6926079	6926098	+	iso-20-BPBF08HZ; Name=NA; Parent=MI0019207|ath-MIR5635a	5	6926086	6926087	CG;GENE=AT5G20450;PEARSON_COEFFICIENT=0.526472933;P_VALUE=1.68E-45;FDR=2.15E-41
5	6926079	6926098	+	iso-20-BPBF08HZ; Name=NA; Parent=MI0019207|ath-MIR5635a	5	6926087	6926088	CG;GENE=AT5G20450;PEARSON_COEFFICIENT=0.610026186;P_VALUE=1.82E-64;FDR=3.19E-60
5	6926079	6926099	+	iso-21-BPBF08HZB; Name=NA; Parent=MI0019207|ath-MIR5635a	5	6926086	6926087	CG;GENE=AT5G20450;PEARSON_COEFFICIENT=0.526472933;P_VALUE=1.68E-45;FDR=2.15E-41
5	6926079	6926099	+	iso-21-BPBF08HZB; Name=NA; Parent=MI0019207|ath-MIR5635a	5	6926087	6926088	CG;GENE=AT5G20450;PEARSON_COEFFICIENT=0.610026186;P_VALUE=1.82E-64;FDR=3.19E-60
5	6926083	6926103	+	iso-21-ODBS57UKD; Name=NA; Parent=MI0019207|ath-MIR5635a	5	6926086	6926087	CG;GENE=AT5G20450;PEARSON_COEFFICIENT=0.526472933;P_VALUE=1.68E-45;FDR=2.15E-41
5	6926083	6926103	+	iso-21-ODBS57UKD; Name=NA; Parent=MI0019207|ath-MIR5635a	5	6926087	6926088	CG;GENE=AT5G20450;PEARSON_COEFFICIENT=0.610026186;P_VALUE=1.82E-64;FDR=3.19E-60
5	6926087	6926108	+	iso-22-216MY0QDL; Name=NA; Parent=MI0019207|ath-MIR5635a	5	6926086	6926087	CG;GENE=AT5G20450;PEARSON_COEFFICIENT=0.526472933;P_VALUE=1.68E-45;FDR=2.15E-41
5	6926087	6926108	+	iso-22-216MY0QDL; Name=NA; Parent=MI0019207|ath-MIR5635a	5	6926087	6926088	CG;GENE=AT5G20450;PEARSON_COEFFICIENT=0.610026186;P_VALUE=1.82E-64;FDR=3.19E-60
5	6926087	6926109	+	iso-23-216MY0QDDS; Name=NA; Parent=MI0019207|ath-MIR5635a	5	6926086	6926087	CG;GENE=AT5G20450;PEARSON_COEFFICIENT=0.526472933;P_VALUE=1.68E-45;FDR=2.15E-41
5	6926087	6926109	+	iso-23-216MY0QDDS; Name=NA; Parent=MI0019207|ath-MIR5635a	5	6926087	6926088	CG;GENE=AT5G20450;PEARSON_COEFFICIENT=0.610026186;P_VALUE=1.82E-64;FDR=3.19E-60
5	6926119	6926138	+	iso-20-YZ4E361V; Name=NA; Parent=MI0019207|ath-MIR5635a	5	6926136	6926137	CG;GENE=AT5G20450;PEARSON_COEFFICIENT=0.362582356;P_VALUE=1.07E-20;FDR=1.23E-16
5	6926119	6926138	+	iso-20-YZ4E361V; Name=NA; Parent=MI0019207|ath-MIR5635a	5	6926137	6926138	CG;GENE=AT5G20450;PEARSON_COEFFICIENT=0.485317993;P_VALUE=5.97E-38;FDR=7.21E-34
5	6926131	6926153	+	iso-23-80XWNFHUX; Name=NA; Parent=MI0019207|ath-MIR5635a	5	6926136	6926137	CG;GENE=AT5G20450;PEARSON_COEFFICIENT=0.362582356;P_VALUE=1.07E-20;FDR=1.23E-16
5	6926131	6926153	+	iso-23-80XWNFHUX; Name=NA; Parent=MI0019207|ath-MIR5635a	5	6926137	6926138	CG;GENE=AT5G20450;PEARSON_COEFFICIENT=0.485317993;P_VALUE=5.97E-38;FDR=7.21E-34
5	6926131	6926153	+	iso-23-80XWNFHUX; Name=NA; Parent=MI0019207|ath-MIR5635a	5	6926144	6926145	CG;GENE=AT5G20450;PEARSON_COEFFICIENT=0.322301888;P_VALUE=1.88E-16;FDR=2.06E-12
5	6926132	6926151	+	iso-20-23QMXOWB; Name=NA; Parent=MI0019207|ath-MIR5635a	5	6926136	6926137	CG;GENE=AT5G20450;PEARSON_COEFFICIENT=0.362582356;P_VALUE=1.07E-20;FDR=1.23E-16
5	6926132	6926151	+	iso-20-23QMXOWB; Name=NA; Parent=MI0019207|ath-MIR5635a	5	6926137	6926138	CG;GENE=AT5G20450;PEARSON_COEFFICIENT=0.485317993;P_VALUE=5.97E-38;FDR=7.21E-34
5	6926132	6926151	+	iso-20-23QMXOWB; Name=NA; Parent=MI0019207|ath-MIR5635a	5	6926144	6926145	CG;GENE=AT5G20450;PEARSON_COEFFICIENT=0.322301888;P_VALUE=1.88E-16;FDR=2.06E-12
5	6926139	6926158	+	iso-20-SY2MO2B6; Name=NA; Parent=MI0019207|ath-MIR5635a	5	6926144	6926145	CG;GENE=AT5G20450;PEARSON_COEFFICIENT=0.322301888;P_VALUE=1.88E-16;FDR=2.06E-12
5	6926139	6926159	+	iso-21-SY2MO2B6D; Name=NA; Parent=MI0019207|ath-MIR5635a	5	6926144	6926145	CG;GENE=AT5G20450;PEARSON_COEFFICIENT=0.322301888;P_VALUE=1.88E-16;FDR=2.06E-12
5	6926207	6926232	+	iso-26-MOPDBO4FBPB; Name=NA; Parent=MI0019207|ath-MIR5635a	5	6926231	6926232	CG;GENE=AT5G20450;PEARSON_COEFFICIENT=0.545797499;P_VALUE=2.02E-49;FDR=2.77E-45
5	6926219	6926239	+	iso-21-2I0BJ00O0; Name=NA; Parent=MI0019207|ath-MIR5635a	5	6926231	6926232	CG;GENE=AT5G20450;PEARSON_COEFFICIENT=0.545797499;P_VALUE=2.02E-49;FDR=2.77E-45
5	6926227	6926245	+	iso-19-BPF1D2EU; Name=NA; Parent=MI0019207|ath-MIR5635a	5	6926231	6926232	CG;GENE=AT5G20450;PEARSON_COEFFICIENT=0.545797499;P_VALUE=2.02E-49;FDR=2.77E-45
5	6926227	6926246	+	iso-20-BPF1D2FO; Name=NA; Parent=MI0019207|ath-MIR5635a	5	6926231	6926232	CG;GENE=AT5G20450;PEARSON_COEFFICIENT=0.545797499;P_VALUE=2.02E-49;FDR=2.77E-45
5	6926227	6926247	+	iso-21-BPF1D2FOB; Name=NA; Parent=MI0019207|ath-MIR5635a	5	6926231	6926232	CG;GENE=AT5G20450;PEARSON_COEFFICIENT=0.545797499;P_VALUE=2.02E-49;FDR=2.77E-45
5	6926229	6926251	+	iso-23-J00O602BDU; Name=NA; Parent=MI0019207|ath-MIR5635a	5	6926231	6926232	CG;GENE=AT5G20450;PEARSON_COEFFICIENT=0.545797499;P_VALUE=2.02E-49;FDR=2.77E-45
5	6926230	6926250	+	iso-21-F2K0OJB0D; Name=NA; Parent=MI0019207|ath-MIR5635a	5	6926231	6926232	CG;GENE=AT5G20450;PEARSON_COEFFICIENT=0.545797499;P_VALUE=2.02E-49;FDR=2.77E-45
5	6926230	6926251	+	iso-22-F2K0OJB02; Name=NA; Parent=MI0019207|ath-MIR5635a	5	6926231	6926232	CG;GENE=AT5G20450;PEARSON_COEFFICIENT=0.545797499;P_VALUE=2.02E-49;FDR=2.77E-45
5	6926233	6926258	+	iso-26-O61BPBFOQ4E; Name=NA; Parent=MI0019207|ath-MIR5635a	5	6926255	6926256	CG;GENE=AT5G20450;PEARSON_COEFFICIENT=0.593355801;P_VALUE=3.12E-60;FDR=5.02E-56
5	6926233	6926258	+	iso-26-O61BPBFOQ4E; Name=NA; Parent=MI0019207|ath-MIR5635a	5	6926256	6926257	CG;GENE=AT5G20450;PEARSON_COEFFICIENT=0.526897549;P_VALUE=1.38E-45;FDR=1.81E-41
5	6926239	6926259	+	iso-21-602BP0MWD; Name=NA; Parent=MI0019207|ath-MIR5635a	5	6926255	6926256	CG;GENE=AT5G20450;PEARSON_COEFFICIENT=0.593355801;P_VALUE=3.12E-60;FDR=5.02E-56
5	6926239	6926259	+	iso-21-602BP0MWD; Name=NA; Parent=MI0019207|ath-MIR5635a	5	6926256	6926257	CG;GENE=AT5G20450;PEARSON_COEFFICIENT=0.526897549;P_VALUE=1.38E-45;FDR=1.81E-41
5	6926246	6926266	+	iso-21-BJDH962DD; Name=NA; Parent=MI0019207|ath-MIR5635a	5	6926255	6926256	CG;GENE=AT5G20450;PEARSON_COEFFICIENT=0.593355801;P_VALUE=3.12E-60;FDR=5.02E-56
5	6926246	6926266	+	iso-21-BJDH962DD; Name=NA; Parent=MI0019207|ath-MIR5635a	5	6926256	6926257	CG;GENE=AT5G20450;PEARSON_COEFFICIENT=0.526897549;P_VALUE=1.38E-45;FDR=1.81E-41
5	6926251	6926271	+	iso-21-DH962D2DE; Name=NA; Parent=MI0019207|ath-MIR5635a	5	6926255	6926256	CG;GENE=AT5G20450;PEARSON_COEFFICIENT=0.593355801;P_VALUE=3.12E-60;FDR=5.02E-56
5	6926251	6926271	+	iso-21-DH962D2DE; Name=NA; Parent=MI0019207|ath-MIR5635a	5	6926256	6926257	CG;GENE=AT5G20450;PEARSON_COEFFICIENT=0.526897549;P_VALUE=1.38E-45;FDR=1.81E-41
5	6926251	6926271	+	iso-21-DH962D2DE; Name=NA; Parent=MI0019207|ath-MIR5635a	5	6926268	6926269	CG;GENE=AT5G20450;PEARSON_COEFFICIENT=0.612396046;P_VALUE=4.35E-65;FDR=8.13E-61
5	6926251	6926271	+	iso-21-DH962D2DE; Name=NA; Parent=MI0019207|ath-MIR5635a	5	6926269	6926270	CG;GENE=AT5G20450;PEARSON_COEFFICIENT=0.563610072;P_VALUE=2.89E-53;FDR=4.03E-49
5	6926293	6926313	+	iso-21-0526K105D; Name=NA; Parent=MI0019207|ath-MIR5635a	5	6926304	6926305	CG;GENE=AT5G20450;PEARSON_COEFFICIENT=0.615574386;P_VALUE=6.25E-66;FDR=1.22E-61
5	6926293	6926313	+	iso-21-0526K105D; Name=NA; Parent=MI0019207|ath-MIR5635a	5	6926305	6926306	CG;GENE=AT5G20450;PEARSON_COEFFICIENT=0.616512014;P_VALUE=3.51E-66;FDR=7.04E-62
5	6926293	6926313	+	iso-21-0526K105D; Name=NA; Parent=MI0019207|ath-MIR5635a	5	6926312	6926313	CG;GENE=AT5G20450;PEARSON_COEFFICIENT=0.624067096;P_VALUE=3.13E-68;FDR=6.77E-64
5	6926293	6926314	+	iso-22-0526K1052; Name=NA; Parent=MI0019207|ath-MIR5635a	5	6926304	6926305	CG;GENE=AT5G20450;PEARSON_COEFFICIENT=0.615574386;P_VALUE=6.25E-66;FDR=1.22E-61
5	6926293	6926314	+	iso-22-0526K1052; Name=NA; Parent=MI0019207|ath-MIR5635a	5	6926305	6926306	CG;GENE=AT5G20450;PEARSON_COEFFICIENT=0.616512014;P_VALUE=3.51E-66;FDR=7.04E-62
5	6926293	6926314	+	iso-22-0526K1052; Name=NA; Parent=MI0019207|ath-MIR5635a	5	6926312	6926313	CG;GENE=AT5G20450;PEARSON_COEFFICIENT=0.624067096;P_VALUE=3.13E-68;FDR=6.77E-64
5	6926293	6926314	+	iso-22-0526K1052; Name=NA; Parent=MI0019207|ath-MIR5635a	5	6926313	6926314	CG;GENE=AT5G20450;PEARSON_COEFFICIENT=0.618497357;P_VALUE=1.03E-66;FDR=2.17E-62
5	6926293	6926314	+	iso-22-0526K1053; Name=NA; Parent=MI0019207|ath-MIR5635a	5	6926304	6926305	CG;GENE=AT5G20450;PEARSON_COEFFICIENT=0.615574386;P_VALUE=6.25E-66;FDR=1.22E-61
5	6926293	6926314	+	iso-22-0526K1053; Name=NA; Parent=MI0019207|ath-MIR5635a	5	6926305	6926306	CG;GENE=AT5G20450;PEARSON_COEFFICIENT=0.616512014;P_VALUE=3.51E-66;FDR=7.04E-62
5	6926293	6926314	+	iso-22-0526K1053; Name=NA; Parent=MI0019207|ath-MIR5635a	5	6926312	6926313	CG;GENE=AT5G20450;PEARSON_COEFFICIENT=0.624067096;P_VALUE=3.13E-68;FDR=6.77E-64
5	6926293	6926314	+	iso-22-0526K1053; Name=NA; Parent=MI0019207|ath-MIR5635a	5	6926313	6926314	CG;GENE=AT5G20450;PEARSON_COEFFICIENT=0.618497357;P_VALUE=1.03E-66;FDR=2.17E-62
5	6926293	6926314	+	iso-22-0526K105J; Name=NA; Parent=MI0019207|ath-MIR5635a	5	6926304	6926305	CG;GENE=AT5G20450;PEARSON_COEFFICIENT=0.615574386;P_VALUE=6.25E-66;FDR=1.22E-61
5	6926293	6926314	+	iso-22-0526K105J; Name=NA; Parent=MI0019207|ath-MIR5635a	5	6926305	6926306	CG;GENE=AT5G20450;PEARSON_COEFFICIENT=0.616512014;P_VALUE=3.51E-66;FDR=7.04E-62
5	6926293	6926314	+	iso-22-0526K105J; Name=NA; Parent=MI0019207|ath-MIR5635a	5	6926312	6926313	CG;GENE=AT5G20450;PEARSON_COEFFICIENT=0.624067096;P_VALUE=3.13E-68;FDR=6.77E-64
5	6926293	6926314	+	iso-22-0526K105J; Name=NA; Parent=MI0019207|ath-MIR5635a	5	6926313	6926314	CG;GENE=AT5G20450;PEARSON_COEFFICIENT=0.618497357;P_VALUE=1.03E-66;FDR=2.17E-62
5	6926293	6926315	+	iso-23-0526K105D4; Name=NA; Parent=MI0019207|ath-MIR5635a	5	6926304	6926305	CG;GENE=AT5G20450;PEARSON_COEFFICIENT=0.615574386;P_VALUE=6.25E-66;FDR=1.22E-61
5	6926293	6926315	+	iso-23-0526K105D4; Name=NA; Parent=MI0019207|ath-MIR5635a	5	6926305	6926306	CG;GENE=AT5G20450;PEARSON_COEFFICIENT=0.616512014;P_VALUE=3.51E-66;FDR=7.04E-62
5	6926293	6926315	+	iso-23-0526K105D4; Name=NA; Parent=MI0019207|ath-MIR5635a	5	6926312	6926313	CG;GENE=AT5G20450;PEARSON_COEFFICIENT=0.624067096;P_VALUE=3.13E-68;FDR=6.77E-64
5	6926293	6926315	+	iso-23-0526K105D4; Name=NA; Parent=MI0019207|ath-MIR5635a	5	6926313	6926314	CG;GENE=AT5G20450;PEARSON_COEFFICIENT=0.618497357;P_VALUE=1.03E-66;FDR=2.17E-62
5	6926296	6926316	+	iso-21-0526K105D; Name=NA; Parent=MI0019207|ath-MIR5635a	5	6926304	6926305	CG;GENE=AT5G20450;PEARSON_COEFFICIENT=0.615574386;P_VALUE=6.25E-66;FDR=1.22E-61
5	6926296	6926316	+	iso-21-0526K105D; Name=NA; Parent=MI0019207|ath-MIR5635a	5	6926305	6926306	CG;GENE=AT5G20450;PEARSON_COEFFICIENT=0.616512014;P_VALUE=3.51E-66;FDR=7.04E-62
5	6926296	6926316	+	iso-21-0526K105D; Name=NA; Parent=MI0019207|ath-MIR5635a	5	6926312	6926313	CG;GENE=AT5G20450;PEARSON_COEFFICIENT=0.624067096;P_VALUE=3.13E-68;FDR=6.77E-64
5	6926296	6926316	+	iso-21-0526K105D; Name=NA; Parent=MI0019207|ath-MIR5635a	5	6926313	6926314	CG;GENE=AT5G20450;PEARSON_COEFFICIENT=0.618497357;P_VALUE=1.03E-66;FDR=2.17E-62
5	6926296	6926317	+	iso-22-0526K1052; Name=NA; Parent=MI0019207|ath-MIR5635a	5	6926304	6926305	CG;GENE=AT5G20450;PEARSON_COEFFICIENT=0.615574386;P_VALUE=6.25E-66;FDR=1.22E-61
5	6926296	6926317	+	iso-22-0526K1052; Name=NA; Parent=MI0019207|ath-MIR5635a	5	6926305	6926306	CG;GENE=AT5G20450;PEARSON_COEFFICIENT=0.616512014;P_VALUE=3.51E-66;FDR=7.04E-62
5	6926296	6926317	+	iso-22-0526K1052; Name=NA; Parent=MI0019207|ath-MIR5635a	5	6926312	6926313	CG;GENE=AT5G20450;PEARSON_COEFFICIENT=0.624067096;P_VALUE=3.13E-68;FDR=6.77E-64
5	6926296	6926317	+	iso-22-0526K1052; Name=NA; Parent=MI0019207|ath-MIR5635a	5	6926313	6926314	CG;GENE=AT5G20450;PEARSON_COEFFICIENT=0.618497357;P_VALUE=1.03E-66;FDR=2.17E-62
5	6926296	6926317	+	iso-22-0526K1053; Name=NA; Parent=MI0019207|ath-MIR5635a	5	6926304	6926305	CG;GENE=AT5G20450;PEARSON_COEFFICIENT=0.615574386;P_VALUE=6.25E-66;FDR=1.22E-61
5	6926296	6926317	+	iso-22-0526K1053; Name=NA; Parent=MI0019207|ath-MIR5635a	5	6926305	6926306	CG;GENE=AT5G20450;PEARSON_COEFFICIENT=0.616512014;P_VALUE=3.51E-66;FDR=7.04E-62
5	6926296	6926317	+	iso-22-0526K1053; Name=NA; Parent=MI0019207|ath-MIR5635a	5	6926312	6926313	CG;GENE=AT5G20450;PEARSON_COEFFICIENT=0.624067096;P_VALUE=3.13E-68;FDR=6.77E-64
5	6926296	6926317	+	iso-22-0526K1053; Name=NA; Parent=MI0019207|ath-MIR5635a	5	6926313	6926314	CG;GENE=AT5G20450;PEARSON_COEFFICIENT=0.618497357;P_VALUE=1.03E-66;FDR=2.17E-62
5	6926296	6926317	+	iso-22-0526K105J; Name=NA; Parent=MI0019207|ath-MIR5635a	5	6926304	6926305	CG;GENE=AT5G20450;PEARSON_COEFFICIENT=0.615574386;P_VALUE=6.25E-66;FDR=1.22E-61
5	6926296	6926317	+	iso-22-0526K105J; Name=NA; Parent=MI0019207|ath-MIR5635a	5	6926305	6926306	CG;GENE=AT5G20450;PEARSON_COEFFICIENT=0.616512014;P_VALUE=3.51E-66;FDR=7.04E-62
5	6926296	6926317	+	iso-22-0526K105J; Name=NA; Parent=MI0019207|ath-MIR5635a	5	6926312	6926313	CG;GENE=AT5G20450;PEARSON_COEFFICIENT=0.624067096;P_VALUE=3.13E-68;FDR=6.77E-64
5	6926296	6926317	+	iso-22-0526K105J; Name=NA; Parent=MI0019207|ath-MIR5635a	5	6926313	6926314	CG;GENE=AT5G20450;PEARSON_COEFFICIENT=0.618497357;P_VALUE=1.03E-66;FDR=2.17E-62
5	6926296	6926318	+	iso-23-0526K105D4; Name=NA; Parent=MI0019207|ath-MIR5635a	5	6926304	6926305	CG;GENE=AT5G20450;PEARSON_COEFFICIENT=0.615574386;P_VALUE=6.25E-66;FDR=1.22E-61
5	6926296	6926318	+	iso-23-0526K105D4; Name=NA; Parent=MI0019207|ath-MIR5635a	5	6926305	6926306	CG;GENE=AT5G20450;PEARSON_COEFFICIENT=0.616512014;P_VALUE=3.51E-66;FDR=7.04E-62
5	6926296	6926318	+	iso-23-0526K105D4; Name=NA; Parent=MI0019207|ath-MIR5635a	5	6926312	6926313	CG;GENE=AT5G20450;PEARSON_COEFFICIENT=0.624067096;P_VALUE=3.13E-68;FDR=6.77E-64
5	6926296	6926318	+	iso-23-0526K105D4; Name=NA; Parent=MI0019207|ath-MIR5635a	5	6926313	6926314	CG;GENE=AT5G20450;PEARSON_COEFFICIENT=0.618497357;P_VALUE=1.03E-66;FDR=2.17E-62
5	6926298	6926320	+	iso-23-26K1052SD2; Name=NA; Parent=MI0019207|ath-MIR5635a	5	6926304	6926305	CG;GENE=AT5G20450;PEARSON_COEFFICIENT=0.615574386;P_VALUE=6.25E-66;FDR=1.22E-61
5	6926298	6926320	+	iso-23-26K1052SD2; Name=NA; Parent=MI0019207|ath-MIR5635a	5	6926305	6926306	CG;GENE=AT5G20450;PEARSON_COEFFICIENT=0.616512014;P_VALUE=3.51E-66;FDR=7.04E-62
5	6926298	6926320	+	iso-23-26K1052SD2; Name=NA; Parent=MI0019207|ath-MIR5635a	5	6926312	6926313	CG;GENE=AT5G20450;PEARSON_COEFFICIENT=0.624067096;P_VALUE=3.13E-68;FDR=6.77E-64
5	6926298	6926320	+	iso-23-26K1052SD2; Name=NA; Parent=MI0019207|ath-MIR5635a	5	6926313	6926314	CG;GENE=AT5G20450;PEARSON_COEFFICIENT=0.618497357;P_VALUE=1.03E-66;FDR=2.17E-62
5	6926298	6926321	+	iso-24-26K1052S1I; Name=NA; Parent=MI0019207|ath-MIR5635a	5	6926304	6926305	CG;GENE=AT5G20450;PEARSON_COEFFICIENT=0.615574386;P_VALUE=6.25E-66;FDR=1.22E-61
5	6926298	6926321	+	iso-24-26K1052S1I; Name=NA; Parent=MI0019207|ath-MIR5635a	5	6926305	6926306	CG;GENE=AT5G20450;PEARSON_COEFFICIENT=0.616512014;P_VALUE=3.51E-66;FDR=7.04E-62
5	6926298	6926321	+	iso-24-26K1052S1I; Name=NA; Parent=MI0019207|ath-MIR5635a	5	6926312	6926313	CG;GENE=AT5G20450;PEARSON_COEFFICIENT=0.624067096;P_VALUE=3.13E-68;FDR=6.77E-64
5	6926298	6926321	+	iso-24-26K1052S1I; Name=NA; Parent=MI0019207|ath-MIR5635a	5	6926313	6926314	CG;GENE=AT5G20450;PEARSON_COEFFICIENT=0.618497357;P_VALUE=1.03E-66;FDR=2.17E-62
5	6926298	6926322	+	iso-25-26K1052SK1; Name=NA; Parent=MI0019207|ath-MIR5635a	5	6926304	6926305	CG;GENE=AT5G20450;PEARSON_COEFFICIENT=0.615574386;P_VALUE=6.25E-66;FDR=1.22E-61
5	6926298	6926322	+	iso-25-26K1052SK1; Name=NA; Parent=MI0019207|ath-MIR5635a	5	6926305	6926306	CG;GENE=AT5G20450;PEARSON_COEFFICIENT=0.616512014;P_VALUE=3.51E-66;FDR=7.04E-62
5	6926298	6926322	+	iso-25-26K1052SK1; Name=NA; Parent=MI0019207|ath-MIR5635a	5	6926312	6926313	CG;GENE=AT5G20450;PEARSON_COEFFICIENT=0.624067096;P_VALUE=3.13E-68;FDR=6.77E-64
5	6926298	6926322	+	iso-25-26K1052SK1; Name=NA; Parent=MI0019207|ath-MIR5635a	5	6926313	6926314	CG;GENE=AT5G20450;PEARSON_COEFFICIENT=0.618497357;P_VALUE=1.03E-66;FDR=2.17E-62
5	6926299	6926318	+	iso-20-0526K10V; Name=NA; Parent=MI0019207|ath-MIR5635a	5	6926304	6926305	CG;GENE=AT5G20450;PEARSON_COEFFICIENT=0.615574386;P_VALUE=6.25E-66;FDR=1.22E-61
5	6926299	6926318	+	iso-20-0526K10V; Name=NA; Parent=MI0019207|ath-MIR5635a	5	6926305	6926306	CG;GENE=AT5G20450;PEARSON_COEFFICIENT=0.616512014;P_VALUE=3.51E-66;FDR=7.04E-62
5	6926299	6926318	+	iso-20-0526K10V; Name=NA; Parent=MI0019207|ath-MIR5635a	5	6926312	6926313	CG;GENE=AT5G20450;PEARSON_COEFFICIENT=0.624067096;P_VALUE=3.13E-68;FDR=6.77E-64
5	6926299	6926318	+	iso-20-0526K10V; Name=NA; Parent=MI0019207|ath-MIR5635a	5	6926313	6926314	CG;GENE=AT5G20450;PEARSON_COEFFICIENT=0.618497357;P_VALUE=1.03E-66;FDR=2.17E-62
5	6926299	6926319	+	iso-21-0526K10VD; Name=NA; Parent=MI0019207|ath-MIR5635a	5	6926304	6926305	CG;GENE=AT5G20450;PEARSON_COEFFICIENT=0.615574386;P_VALUE=6.25E-66;FDR=1.22E-61
5	6926299	6926319	+	iso-21-0526K10VD; Name=NA; Parent=MI0019207|ath-MIR5635a	5	6926305	6926306	CG;GENE=AT5G20450;PEARSON_COEFFICIENT=0.616512014;P_VALUE=3.51E-66;FDR=7.04E-62
5	6926299	6926319	+	iso-21-0526K10VD; Name=NA; Parent=MI0019207|ath-MIR5635a	5	6926312	6926313	CG;GENE=AT5G20450;PEARSON_COEFFICIENT=0.624067096;P_VALUE=3.13E-68;FDR=6.77E-64
5	6926299	6926319	+	iso-21-0526K10VD; Name=NA; Parent=MI0019207|ath-MIR5635a	5	6926313	6926314	CG;GENE=AT5G20450;PEARSON_COEFFICIENT=0.618497357;P_VALUE=1.03E-66;FDR=2.17E-62
5	6926303	6926321	+	iso-19-K1052S11; Name=NA; Parent=MI0019207|ath-MIR5635a	5	6926304	6926305	CG;GENE=AT5G20450;PEARSON_COEFFICIENT=0.615574386;P_VALUE=6.25E-66;FDR=1.22E-61
5	6926303	6926321	+	iso-19-K1052S11; Name=NA; Parent=MI0019207|ath-MIR5635a	5	6926305	6926306	CG;GENE=AT5G20450;PEARSON_COEFFICIENT=0.616512014;P_VALUE=3.51E-66;FDR=7.04E-62
5	6926303	6926321	+	iso-19-K1052S11; Name=NA; Parent=MI0019207|ath-MIR5635a	5	6926312	6926313	CG;GENE=AT5G20450;PEARSON_COEFFICIENT=0.624067096;P_VALUE=3.13E-68;FDR=6.77E-64
5	6926303	6926321	+	iso-19-K1052S11; Name=NA; Parent=MI0019207|ath-MIR5635a	5	6926313	6926314	CG;GENE=AT5G20450;PEARSON_COEFFICIENT=0.618497357;P_VALUE=1.03E-66;FDR=2.17E-62
5	6926303	6926322	+	iso-20-K1052SK1; Name=NA; Parent=MI0019207|ath-MIR5635a	5	6926304	6926305	CG;GENE=AT5G20450;PEARSON_COEFFICIENT=0.615574386;P_VALUE=6.25E-66;FDR=1.22E-61
5	6926303	6926322	+	iso-20-K1052SK1; Name=NA; Parent=MI0019207|ath-MIR5635a	5	6926305	6926306	CG;GENE=AT5G20450;PEARSON_COEFFICIENT=0.616512014;P_VALUE=3.51E-66;FDR=7.04E-62
5	6926303	6926322	+	iso-20-K1052SK1; Name=NA; Parent=MI0019207|ath-MIR5635a	5	6926312	6926313	CG;GENE=AT5G20450;PEARSON_COEFFICIENT=0.624067096;P_VALUE=3.13E-68;FDR=6.77E-64
5	6926303	6926322	+	iso-20-K1052SK1; Name=NA; Parent=MI0019207|ath-MIR5635a	5	6926313	6926314	CG;GENE=AT5G20450;PEARSON_COEFFICIENT=0.618497357;P_VALUE=1.03E-66;FDR=2.17E-62
5	6926303	6926322	+	iso-20-K1052SKF; Name=NA; Parent=MI0019207|ath-MIR5635a	5	6926304	6926305	CG;GENE=AT5G20450;PEARSON_COEFFICIENT=0.615574386;P_VALUE=6.25E-66;FDR=1.22E-61
5	6926303	6926322	+	iso-20-K1052SKF; Name=NA; Parent=MI0019207|ath-MIR5635a	5	6926305	6926306	CG;GENE=AT5G20450;PEARSON_COEFFICIENT=0.616512014;P_VALUE=3.51E-66;FDR=7.04E-62
5	6926303	6926322	+	iso-20-K1052SKF; Name=NA; Parent=MI0019207|ath-MIR5635a	5	6926312	6926313	CG;GENE=AT5G20450;PEARSON_COEFFICIENT=0.624067096;P_VALUE=3.13E-68;FDR=6.77E-64
5	6926303	6926322	+	iso-20-K1052SKF; Name=NA; Parent=MI0019207|ath-MIR5635a	5	6926313	6926314	CG;GENE=AT5G20450;PEARSON_COEFFICIENT=0.618497357;P_VALUE=1.03E-66;FDR=2.17E-62
5	6926305	6926322	+	iso-18-052631V; Name=NA; Parent=MI0019207|ath-MIR5635a	5	6926304	6926305	CG;GENE=AT5G20450;PEARSON_COEFFICIENT=0.615574386;P_VALUE=6.25E-66;FDR=1.22E-61
5	6926305	6926322	+	iso-18-052631V; Name=NA; Parent=MI0019207|ath-MIR5635a	5	6926305	6926306	CG;GENE=AT5G20450;PEARSON_COEFFICIENT=0.616512014;P_VALUE=3.51E-66;FDR=7.04E-62
5	6926305	6926322	+	iso-18-052631V; Name=NA; Parent=MI0019207|ath-MIR5635a	5	6926312	6926313	CG;GENE=AT5G20450;PEARSON_COEFFICIENT=0.624067096;P_VALUE=3.13E-68;FDR=6.77E-64
5	6926305	6926322	+	iso-18-052631V; Name=NA; Parent=MI0019207|ath-MIR5635a	5	6926313	6926314	CG;GENE=AT5G20450;PEARSON_COEFFICIENT=0.618497357;P_VALUE=1.03E-66;FDR=2.17E-62
5	6926305	6926325	+	iso-21-052631080; Name=NA; Parent=MI0019207|ath-MIR5635a	5	6926304	6926305	CG;GENE=AT5G20450;PEARSON_COEFFICIENT=0.615574386;P_VALUE=6.25E-66;FDR=1.22E-61
5	6926305	6926325	+	iso-21-052631080; Name=NA; Parent=MI0019207|ath-MIR5635a	5	6926305	6926306	CG;GENE=AT5G20450;PEARSON_COEFFICIENT=0.616512014;P_VALUE=3.51E-66;FDR=7.04E-62
5	6926305	6926325	+	iso-21-052631080; Name=NA; Parent=MI0019207|ath-MIR5635a	5	6926312	6926313	CG;GENE=AT5G20450;PEARSON_COEFFICIENT=0.624067096;P_VALUE=3.13E-68;FDR=6.77E-64
5	6926305	6926325	+	iso-21-052631080; Name=NA; Parent=MI0019207|ath-MIR5635a	5	6926313	6926314	CG;GENE=AT5G20450;PEARSON_COEFFICIENT=0.618497357;P_VALUE=1.03E-66;FDR=2.17E-62
5	6926314	6926334	+	iso-21-0V26W12OD; Name=NA; Parent=MI0019207|ath-MIR5635a	5	6926313	6926314	CG;GENE=AT5G20450;PEARSON_COEFFICIENT=0.618497357;P_VALUE=1.03E-66;FDR=2.17E-62
5	6926335	6926358	+	iso-24-LSLBLBLYFJ; Name=NA; Parent=MI0019207|ath-MIR5635a	5	6926342	6926343	CG;GENE=AT5G20450;PEARSON_COEFFICIENT=0.576952969;P_VALUE=2.65E-56;FDR=3.83E-52
5	6926335	6926358	+	iso-24-LSLBLBLYFJ; Name=NA; Parent=MI0019207|ath-MIR5635a	5	6926343	6926344	CG;GENE=AT5G20450;PEARSON_COEFFICIENT=0.613426259;P_VALUE=2.33E-65;FDR=4.45E-61
5	6926335	6926359	+	iso-25-LSLBLBLYH6; Name=NA; Parent=MI0019207|ath-MIR5635a	5	6926342	6926343	CG;GENE=AT5G20450;PEARSON_COEFFICIENT=0.576952969;P_VALUE=2.65E-56;FDR=3.83E-52
5	6926335	6926359	+	iso-25-LSLBLBLYH6; Name=NA; Parent=MI0019207|ath-MIR5635a	5	6926343	6926344	CG;GENE=AT5G20450;PEARSON_COEFFICIENT=0.613426259;P_VALUE=2.33E-65;FDR=4.45E-61
5	6926339	6926358	+	iso-20-QBEBEI5R; Name=NA; Parent=MI0019207|ath-MIR5635a	5	6926342	6926343	CG;GENE=AT5G20450;PEARSON_COEFFICIENT=0.576952969;P_VALUE=2.65E-56;FDR=3.83E-52
5	6926339	6926358	+	iso-20-QBEBEI5R; Name=NA; Parent=MI0019207|ath-MIR5635a	5	6926343	6926344	CG;GENE=AT5G20450;PEARSON_COEFFICIENT=0.613426259;P_VALUE=2.33E-65;FDR=4.45E-61
5	6926339	6926359	+	iso-21-QBEBEI5RB; Name=NA; Parent=MI0019207|ath-MIR5635a	5	6926342	6926343	CG;GENE=AT5G20450;PEARSON_COEFFICIENT=0.576952969;P_VALUE=2.65E-56;FDR=3.83E-52
5	6926339	6926359	+	iso-21-QBEBEI5RB; Name=NA; Parent=MI0019207|ath-MIR5635a	5	6926343	6926344	CG;GENE=AT5G20450;PEARSON_COEFFICIENT=0.613426259;P_VALUE=2.33E-65;FDR=4.45E-61
5	6926341	6926358	+	iso-18-ODODQU0J; Name=NA; Parent=MI0019207|ath-MIR5635a	5	6926342	6926343	CG;GENE=AT5G20450;PEARSON_COEFFICIENT=0.576952969;P_VALUE=2.65E-56;FDR=3.83E-52
5	6926341	6926358	+	iso-18-ODODQU0J; Name=NA; Parent=MI0019207|ath-MIR5635a	5	6926343	6926344	CG;GENE=AT5G20450;PEARSON_COEFFICIENT=0.613426259;P_VALUE=2.33E-65;FDR=4.45E-61
5	6926341	6926359	+	iso-19-ODODQUJ2; Name=NA; Parent=MI0019207|ath-MIR5635a	5	6926342	6926343	CG;GENE=AT5G20450;PEARSON_COEFFICIENT=0.576952969;P_VALUE=2.65E-56;FDR=3.83E-52
5	6926341	6926359	+	iso-19-ODODQUJ2; Name=NA; Parent=MI0019207|ath-MIR5635a	5	6926343	6926344	CG;GENE=AT5G20450;PEARSON_COEFFICIENT=0.613426259;P_VALUE=2.33E-65;FDR=4.45E-61
5	6926341	6926360	+	iso-20-ODODQU8P; Name=NA; Parent=MI0019207|ath-MIR5635a	5	6926342	6926343	CG;GENE=AT5G20450;PEARSON_COEFFICIENT=0.576952969;P_VALUE=2.65E-56;FDR=3.83E-52
5	6926341	6926360	+	iso-20-ODODQU8P; Name=NA; Parent=MI0019207|ath-MIR5635a	5	6926343	6926344	CG;GENE=AT5G20450;PEARSON_COEFFICIENT=0.613426259;P_VALUE=2.33E-65;FDR=4.45E-61
5	6926344	6926366	+	iso-23-EBEI5RF59; Name=NA; Parent=MI0019207|ath-MIR5635a	5	6926343	6926344	CG;GENE=AT5G20450;PEARSON_COEFFICIENT=0.613426259;P_VALUE=2.33E-65;FDR=4.45E-61
5	6926373	6926394	+	iso-22-2F5JF0DH5; Name=NA; Parent=MI0019207|ath-MIR5635a	5	6926392	6926393	CG;GENE=AT5G20450;PEARSON_COEFFICIENT=0.490785445;P_VALUE=6.77E-39;FDR=8.31E-35
5	6926377	6926394	+	iso-18-FKJBOJ0D; Name=NA; Parent=MI0019207|ath-MIR5635a	5	6926392	6926393	CG;GENE=AT5G20450;PEARSON_COEFFICIENT=0.490785445;P_VALUE=6.77E-39;FDR=8.31E-35
5	6926377	6926397	+	iso-21-FKJBOJS5B; Name=NA; Parent=MI0019207|ath-MIR5635a	5	6926392	6926393	CG;GENE=AT5G20450;PEARSON_COEFFICIENT=0.490785445;P_VALUE=6.77E-39;FDR=8.31E-35
5	6926379	6926398	+	iso-20-1FO2FW2P; Name=NA; Parent=MI0019207|ath-MIR5635a	5	6926392	6926393	CG;GENE=AT5G20450;PEARSON_COEFFICIENT=0.490785445;P_VALUE=6.77E-39;FDR=8.31E-35
5	6926383	6926406	+	iso-24-F0DH8FOYJM; Name=NA; Parent=MI0019207|ath-MIR5635a	5	6926392	6926393	CG;GENE=AT5G20450;PEARSON_COEFFICIENT=0.490785445;P_VALUE=6.77E-39;FDR=8.31E-35
5	6926383	6926407	+	iso-25-F0DH8FOYWF; Name=NA; Parent=MI0019207|ath-MIR5635a	5	6926392	6926393	CG;GENE=AT5G20450;PEARSON_COEFFICIENT=0.490785445;P_VALUE=6.77E-39;FDR=8.31E-35
5	6926395	6926412	+	iso-18-02NMPJ0Q; Name=NA; Parent=MI0019207|ath-MIR5635a	5	6926411	6926412	CG;GENE=AT5G20450;PEARSON_COEFFICIENT=0.502698215;P_VALUE=5.15E-41;FDR=6.42E-37
5	6926398	6926417	+	iso-20-OYWFQZ0P; Name=NA; Parent=MI0019207|ath-MIR5635a	5	6926411	6926412	CG;GENE=AT5G20450;PEARSON_COEFFICIENT=0.502698215;P_VALUE=5.15E-41;FDR=6.42E-37
5	6926399	6926418	+	iso-20-EWLPNXK2; Name=NA; Parent=MI0019207|ath-MIR5635a	5	6926411	6926412	CG;GENE=AT5G20450;PEARSON_COEFFICIENT=0.502698215;P_VALUE=5.15E-41;FDR=6.42E-37
5	6926399	6926419	+	iso-21-EWLPNXK2B; Name=NA; Parent=MI0019207|ath-MIR5635a	5	6926411	6926412	CG;GENE=AT5G20450;PEARSON_COEFFICIENT=0.502698215;P_VALUE=5.15E-41;FDR=6.42E-37
5	6926399	6926424	+	iso-26-EWLPNXK20PD; Name=NA; Parent=MI0019207|ath-MIR5635a	5	6926411	6926412	CG;GENE=AT5G20450;PEARSON_COEFFICIENT=0.502698215;P_VALUE=5.15E-41;FDR=6.42E-37
5	6926407	6926431	+	iso-25-FZU6O1FWN0; Name=NA; Parent=MI0019207|ath-MIR5635a	5	6926411	6926412	CG;GENE=AT5G20450;PEARSON_COEFFICIENT=0.502698215;P_VALUE=5.15E-41;FDR=6.42E-37
5	6926272	6926292	+	iso-21-2X4XER0P0; Name=ath-miR5635a; Alias=MIMAT0022395&ath-miR5635a; Parent=MI0019207|ath-MIR5635a	5	6926287	6926288	CG;GENE=AT5G20450;PEARSON_COEFFICIENT=0.611772014;P_VALUE=6.36E-65;FDR=1.14E-60
5	6926272	6926292	+	iso-21-2X4XER0P0; Name=ath-miR5635a; Alias=MIMAT0022395&ath-miR5635a; Parent=MI0019207|ath-MIR5635a	5	6926288	6926289	CG;GENE=AT5G20450;PEARSON_COEFFICIENT=0.595422372;P_VALUE=9.60E-61;FDR=1.58E-56
2	13866241	13866262	+	iso-22-UIBBOBDXF; Name=NA; Parent=MI0001079|ath-MIR407	2	13866247	13866248	C_T/CA_C/C_CA;ENVS=bio11;BETA=-0.600475967;P_VALUE=0.004494;type=cis
2	13866241	13866262	+	iso-22-UIBBOBDXF; Name=NA; Parent=MI0001079|ath-MIR407	2	13866247	13866248	C_T/CA_C/C_CA;ENVS=bio6;BETA=-0.595105616;P_VALUE=0.00434729;type=cis
5	14947064	14947087	-	iso-24-1IBD2FBNJV; Name=ath-miR5645f; Alias=MIMAT0022441&ath-miR5645f; Parent=MI0019252|ath-MIR5645f	5	14947077	14947078	C_A;ENVS=bio10;BETA=0.95052918;P_VALUE=0.009312234;type=cis/trans
5	14947064	14947087	-	iso-24-1IBD2FBNJV; Name=ath-miR5645f; Alias=MIMAT0022441&ath-miR5645f; Parent=MI0019252|ath-MIR5645f	5	14947077	14947078	C_A;ENVS=bio5;BETA=0.959043933;P_VALUE=0.009002013;type=cis/trans
5	14947064	14947087	-	iso-24-1IBD2FBNJV; Name=ath-miR5645f; Alias=MIMAT0022441&ath-miR5645f; Parent=MI0019252|ath-MIR5645f	5	14947077	14947078	C_A;ENVS=bio9;BETA=1.087060748;P_VALUE=0.003858662;type=cis/trans
5	14947065	14947087	-	iso-23-1IBD2FBN0M; Name=ath-miR5645f; Alias=MIMAT0022441&ath-miR5645f; Parent=MI0019252|ath-MIR5645f	5	14947077	14947078	C_A;ENVS=bio10;BETA=0.95052918;P_VALUE=0.009312234;type=cis/trans
5	14947065	14947087	-	iso-23-1IBD2FBN0M; Name=ath-miR5645f; Alias=MIMAT0022441&ath-miR5645f; Parent=MI0019252|ath-MIR5645f	5	14947077	14947078	C_A;ENVS=bio5;BETA=0.959043933;P_VALUE=0.009002013;type=cis/trans
5	14947065	14947087	-	iso-23-1IBD2FBN0M; Name=ath-miR5645f; Alias=MIMAT0022441&ath-miR5645f; Parent=MI0019252|ath-MIR5645f	5	14947077	14947078	C_A;ENVS=bio9;BETA=1.087060748;P_VALUE=0.003858662;type=cis/trans
5	14947066	14947087	-	iso-22-1IBD2FBNP; Name=ath-miR5645f; Alias=MIMAT0022441&ath-miR5645f; Parent=MI0019252|ath-MIR5645f	5	14947077	14947078	C_A;ENVS=bio10;BETA=0.95052918;P_VALUE=0.009312234;type=cis/trans
5	14947066	14947087	-	iso-22-1IBD2FBNP; Name=ath-miR5645f; Alias=MIMAT0022441&ath-miR5645f; Parent=MI0019252|ath-MIR5645f	5	14947077	14947078	C_A;ENVS=bio5;BETA=0.959043933;P_VALUE=0.009002013;type=cis/trans
5	14947066	14947087	-	iso-22-1IBD2FBNP; Name=ath-miR5645f; Alias=MIMAT0022441&ath-miR5645f; Parent=MI0019252|ath-MIR5645f	5	14947077	14947078	C_A;ENVS=bio9;BETA=1.087060748;P_VALUE=0.003858662;type=cis/trans
5	14947067	14947091	-	iso-25-B26XB1BOBB; Name=ath-miR5645f; Alias=MIMAT0022441&ath-miR5645f; Parent=MI0019252|ath-MIR5645f	5	14947077	14947078	C_A;ENVS=bio10;BETA=0.95052918;P_VALUE=0.009312234;type=cis/trans
5	14947067	14947091	-	iso-25-B26XB1BOBB; Name=ath-miR5645f; Alias=MIMAT0022441&ath-miR5645f; Parent=MI0019252|ath-MIR5645f	5	14947077	14947078	C_A;ENVS=bio5;BETA=0.959043933;P_VALUE=0.009002013;type=cis/trans
5	14947067	14947091	-	iso-25-B26XB1BOBB; Name=ath-miR5645f; Alias=MIMAT0022441&ath-miR5645f; Parent=MI0019252|ath-MIR5645f	5	14947077	14947078	C_A;ENVS=bio9;BETA=1.087060748;P_VALUE=0.003858662;type=cis/trans
5	14947068	14947085	-	iso-18-QOB60BDE; Name=ath-miR5645f; Alias=MIMAT0022441&ath-miR5645f; Parent=MI0019252|ath-MIR5645f	5	14947077	14947078	C_A;ENVS=bio10;BETA=0.95052918;P_VALUE=0.009312234;type=cis/trans
5	14947068	14947085	-	iso-18-QOB60BDE; Name=ath-miR5645f; Alias=MIMAT0022441&ath-miR5645f; Parent=MI0019252|ath-MIR5645f	5	14947077	14947078	C_A;ENVS=bio5;BETA=0.959043933;P_VALUE=0.009002013;type=cis/trans
5	14947068	14947085	-	iso-18-QOB60BDE; Name=ath-miR5645f; Alias=MIMAT0022441&ath-miR5645f; Parent=MI0019252|ath-MIR5645f	5	14947077	14947078	C_A;ENVS=bio9;BETA=1.087060748;P_VALUE=0.003858662;type=cis/trans
5	14947068	14947091	-	iso-24-B26XB1BO06; Name=ath-miR5645f; Alias=MIMAT0022441&ath-miR5645f; Parent=MI0019252|ath-MIR5645f	5	14947077	14947078	C_A;ENVS=bio10;BETA=0.95052918;P_VALUE=0.009312234;type=cis/trans
5	14947068	14947091	-	iso-24-B26XB1BO06; Name=ath-miR5645f; Alias=MIMAT0022441&ath-miR5645f; Parent=MI0019252|ath-MIR5645f	5	14947077	14947078	C_A;ENVS=bio5;BETA=0.959043933;P_VALUE=0.009002013;type=cis/trans
5	14947068	14947091	-	iso-24-B26XB1BO06; Name=ath-miR5645f; Alias=MIMAT0022441&ath-miR5645f; Parent=MI0019252|ath-MIR5645f	5	14947077	14947078	C_A;ENVS=bio9;BETA=1.087060748;P_VALUE=0.003858662;type=cis/trans
5	14947069	14947091	-	iso-23-B26XB1BO6; Name=ath-miR5645f; Alias=MIMAT0022441&ath-miR5645f; Parent=MI0019252|ath-MIR5645f	5	14947077	14947078	C_A;ENVS=bio10;BETA=0.95052918;P_VALUE=0.009312234;type=cis/trans
5	14947069	14947091	-	iso-23-B26XB1BO6; Name=ath-miR5645f; Alias=MIMAT0022441&ath-miR5645f; Parent=MI0019252|ath-MIR5645f	5	14947077	14947078	C_A;ENVS=bio5;BETA=0.959043933;P_VALUE=0.009002013;type=cis/trans
5	14947069	14947091	-	iso-23-B26XB1BO6; Name=ath-miR5645f; Alias=MIMAT0022441&ath-miR5645f; Parent=MI0019252|ath-MIR5645f	5	14947077	14947078	C_A;ENVS=bio9;BETA=1.087060748;P_VALUE=0.003858662;type=cis/trans
5	14947069	14947091	-	iso-23-B26XB1BODE; Name=ath-miR5645f; Alias=MIMAT0022441&ath-miR5645f; Parent=MI0019252|ath-MIR5645f	5	14947077	14947078	C_A;ENVS=bio10;BETA=0.95052918;P_VALUE=0.009312234;type=cis/trans
5	14947069	14947091	-	iso-23-B26XB1BODE; Name=ath-miR5645f; Alias=MIMAT0022441&ath-miR5645f; Parent=MI0019252|ath-MIR5645f	5	14947077	14947078	C_A;ENVS=bio5;BETA=0.959043933;P_VALUE=0.009002013;type=cis/trans
5	14947069	14947091	-	iso-23-B26XB1BODE; Name=ath-miR5645f; Alias=MIMAT0022441&ath-miR5645f; Parent=MI0019252|ath-MIR5645f	5	14947077	14947078	C_A;ENVS=bio9;BETA=1.087060748;P_VALUE=0.003858662;type=cis/trans
5	14947070	14947091	-	iso-22-B26XB1BO1; Name=ath-miR5645f; Alias=MIMAT0022441&ath-miR5645f; Parent=MI0019252|ath-MIR5645f	5	14947077	14947078	C_A;ENVS=bio10;BETA=0.95052918;P_VALUE=0.009312234;type=cis/trans
5	14947070	14947091	-	iso-22-B26XB1BO1; Name=ath-miR5645f; Alias=MIMAT0022441&ath-miR5645f; Parent=MI0019252|ath-MIR5645f	5	14947077	14947078	C_A;ENVS=bio5;BETA=0.959043933;P_VALUE=0.009002013;type=cis/trans
5	14947070	14947091	-	iso-22-B26XB1BO1; Name=ath-miR5645f; Alias=MIMAT0022441&ath-miR5645f; Parent=MI0019252|ath-MIR5645f	5	14947077	14947078	C_A;ENVS=bio9;BETA=1.087060748;P_VALUE=0.003858662;type=cis/trans
5	14947070	14947091	-	iso-22-B26XB1BOF; Name=ath-miR5645f; Alias=MIMAT0022441&ath-miR5645f; Parent=MI0019252|ath-MIR5645f	5	14947077	14947078	C_A;ENVS=bio10;BETA=0.95052918;P_VALUE=0.009312234;type=cis/trans
5	14947070	14947091	-	iso-22-B26XB1BOF; Name=ath-miR5645f; Alias=MIMAT0022441&ath-miR5645f; Parent=MI0019252|ath-MIR5645f	5	14947077	14947078	C_A;ENVS=bio5;BETA=0.959043933;P_VALUE=0.009002013;type=cis/trans
5	14947070	14947091	-	iso-22-B26XB1BOF; Name=ath-miR5645f; Alias=MIMAT0022441&ath-miR5645f; Parent=MI0019252|ath-MIR5645f	5	14947077	14947078	C_A;ENVS=bio9;BETA=1.087060748;P_VALUE=0.003858662;type=cis/trans
5	14947070	14947091	-	iso-22-B26XB1BOH; Name=ath-miR5645f; Alias=MIMAT0022441&ath-miR5645f; Parent=MI0019252|ath-MIR5645f	5	14947077	14947078	C_A;ENVS=bio10;BETA=0.95052918;P_VALUE=0.009312234;type=cis/trans
5	14947070	14947091	-	iso-22-B26XB1BOH; Name=ath-miR5645f; Alias=MIMAT0022441&ath-miR5645f; Parent=MI0019252|ath-MIR5645f	5	14947077	14947078	C_A;ENVS=bio5;BETA=0.959043933;P_VALUE=0.009002013;type=cis/trans
5	14947070	14947091	-	iso-22-B26XB1BOH; Name=ath-miR5645f; Alias=MIMAT0022441&ath-miR5645f; Parent=MI0019252|ath-MIR5645f	5	14947077	14947078	C_A;ENVS=bio9;BETA=1.087060748;P_VALUE=0.003858662;type=cis/trans
5	14947070	14947091	-	iso-22-B26XB1BOI; Name=ath-miR5645f; Alias=MIMAT0022441&ath-miR5645f; Parent=MI0019252|ath-MIR5645f	5	14947077	14947078	C_A;ENVS=bio10;BETA=0.95052918;P_VALUE=0.009312234;type=cis/trans
5	14947070	14947091	-	iso-22-B26XB1BOI; Name=ath-miR5645f; Alias=MIMAT0022441&ath-miR5645f; Parent=MI0019252|ath-MIR5645f	5	14947077	14947078	C_A;ENVS=bio5;BETA=0.959043933;P_VALUE=0.009002013;type=cis/trans
5	14947070	14947091	-	iso-22-B26XB1BOI; Name=ath-miR5645f; Alias=MIMAT0022441&ath-miR5645f; Parent=MI0019252|ath-MIR5645f	5	14947077	14947078	C_A;ENVS=bio9;BETA=1.087060748;P_VALUE=0.003858662;type=cis/trans
5	14947071	14947091	-	iso-21-B26XB1BOB; Name=ath-miR5645f; Alias=MIMAT0022441&ath-miR5645f; Parent=MI0019252|ath-MIR5645f	5	14947077	14947078	C_A;ENVS=bio10;BETA=0.95052918;P_VALUE=0.009312234;type=cis/trans
5	14947071	14947091	-	iso-21-B26XB1BOB; Name=ath-miR5645f; Alias=MIMAT0022441&ath-miR5645f; Parent=MI0019252|ath-MIR5645f	5	14947077	14947078	C_A;ENVS=bio5;BETA=0.959043933;P_VALUE=0.009002013;type=cis/trans
5	14947071	14947091	-	iso-21-B26XB1BOB; Name=ath-miR5645f; Alias=MIMAT0022441&ath-miR5645f; Parent=MI0019252|ath-MIR5645f	5	14947077	14947078	C_A;ENVS=bio9;BETA=1.087060748;P_VALUE=0.003858662;type=cis/trans
5	14947072	14947095	-	iso-24-KOD0QOB606; Name=ath-miR5645f; Alias=MIMAT0022441&ath-miR5645f; Parent=MI0019252|ath-MIR5645f	5	14947077	14947078	C_A;ENVS=bio10;BETA=0.95052918;P_VALUE=0.009312234;type=cis/trans
5	14947072	14947095	-	iso-24-KOD0QOB606; Name=ath-miR5645f; Alias=MIMAT0022441&ath-miR5645f; Parent=MI0019252|ath-MIR5645f	5	14947077	14947078	C_A;ENVS=bio5;BETA=0.959043933;P_VALUE=0.009002013;type=cis/trans
5	14947072	14947095	-	iso-24-KOD0QOB606; Name=ath-miR5645f; Alias=MIMAT0022441&ath-miR5645f; Parent=MI0019252|ath-MIR5645f	5	14947077	14947078	C_A;ENVS=bio9;BETA=1.087060748;P_VALUE=0.003858662;type=cis/trans
5	14947073	14947095	-	iso-23-KOD0QOB60Q; Name=ath-miR5645f; Alias=MIMAT0022441&ath-miR5645f; Parent=MI0019252|ath-MIR5645f	5	14947077	14947078	C_A;ENVS=bio10;BETA=0.95052918;P_VALUE=0.009312234;type=cis/trans
5	14947073	14947095	-	iso-23-KOD0QOB60Q; Name=ath-miR5645f; Alias=MIMAT0022441&ath-miR5645f; Parent=MI0019252|ath-MIR5645f	5	14947077	14947078	C_A;ENVS=bio5;BETA=0.959043933;P_VALUE=0.009002013;type=cis/trans
5	14947073	14947095	-	iso-23-KOD0QOB60Q; Name=ath-miR5645f; Alias=MIMAT0022441&ath-miR5645f; Parent=MI0019252|ath-MIR5645f	5	14947077	14947078	C_A;ENVS=bio9;BETA=1.087060748;P_VALUE=0.003858662;type=cis/trans
5	14947073	14947095	-	iso-23-KOD0QOB66; Name=ath-miR5645f; Alias=MIMAT0022441&ath-miR5645f; Parent=MI0019252|ath-MIR5645f	5	14947077	14947078	C_A;ENVS=bio10;BETA=0.95052918;P_VALUE=0.009312234;type=cis/trans
5	14947073	14947095	-	iso-23-KOD0QOB66; Name=ath-miR5645f; Alias=MIMAT0022441&ath-miR5645f; Parent=MI0019252|ath-MIR5645f	5	14947077	14947078	C_A;ENVS=bio5;BETA=0.959043933;P_VALUE=0.009002013;type=cis/trans
5	14947073	14947095	-	iso-23-KOD0QOB66; Name=ath-miR5645f; Alias=MIMAT0022441&ath-miR5645f; Parent=MI0019252|ath-MIR5645f	5	14947077	14947078	C_A;ENVS=bio9;BETA=1.087060748;P_VALUE=0.003858662;type=cis/trans
5	14947074	14947095	-	iso-22-KOD0QOB6F; Name=ath-miR5645f; Alias=MIMAT0022441&ath-miR5645f; Parent=MI0019252|ath-MIR5645f	5	14947077	14947078	C_A;ENVS=bio10;BETA=0.95052918;P_VALUE=0.009312234;type=cis/trans
5	14947074	14947095	-	iso-22-KOD0QOB6F; Name=ath-miR5645f; Alias=MIMAT0022441&ath-miR5645f; Parent=MI0019252|ath-MIR5645f	5	14947077	14947078	C_A;ENVS=bio5;BETA=0.959043933;P_VALUE=0.009002013;type=cis/trans
5	14947074	14947095	-	iso-22-KOD0QOB6F; Name=ath-miR5645f; Alias=MIMAT0022441&ath-miR5645f; Parent=MI0019252|ath-MIR5645f	5	14947077	14947078	C_A;ENVS=bio9;BETA=1.087060748;P_VALUE=0.003858662;type=cis/trans
5	14947074	14947095	-	iso-22-KOD0QOB6J; Name=ath-miR5645f; Alias=MIMAT0022441&ath-miR5645f; Parent=MI0019252|ath-MIR5645f	5	14947077	14947078	C_A;ENVS=bio10;BETA=0.95052918;P_VALUE=0.009312234;type=cis/trans
5	14947074	14947095	-	iso-22-KOD0QOB6J; Name=ath-miR5645f; Alias=MIMAT0022441&ath-miR5645f; Parent=MI0019252|ath-MIR5645f	5	14947077	14947078	C_A;ENVS=bio5;BETA=0.959043933;P_VALUE=0.009002013;type=cis/trans
5	14947074	14947095	-	iso-22-KOD0QOB6J; Name=ath-miR5645f; Alias=MIMAT0022441&ath-miR5645f; Parent=MI0019252|ath-MIR5645f	5	14947077	14947078	C_A;ENVS=bio9;BETA=1.087060748;P_VALUE=0.003858662;type=cis/trans
5	14947074	14947095	-	iso-22-KOD0QOB6Q; Name=ath-miR5645f; Alias=MIMAT0022441&ath-miR5645f; Parent=MI0019252|ath-MIR5645f	5	14947077	14947078	C_A;ENVS=bio10;BETA=0.95052918;P_VALUE=0.009312234;type=cis/trans
5	14947074	14947095	-	iso-22-KOD0QOB6Q; Name=ath-miR5645f; Alias=MIMAT0022441&ath-miR5645f; Parent=MI0019252|ath-MIR5645f	5	14947077	14947078	C_A;ENVS=bio5;BETA=0.959043933;P_VALUE=0.009002013;type=cis/trans
5	14947074	14947095	-	iso-22-KOD0QOB6Q; Name=ath-miR5645f; Alias=MIMAT0022441&ath-miR5645f; Parent=MI0019252|ath-MIR5645f	5	14947077	14947078	C_A;ENVS=bio9;BETA=1.087060748;P_VALUE=0.003858662;type=cis/trans
5	14947075	14947095	-	iso-21-KOD0QOB6B; Name=ath-miR5645f; Alias=MIMAT0022441&ath-miR5645f; Parent=MI0019252|ath-MIR5645f	5	14947077	14947078	C_A;ENVS=bio10;BETA=0.95052918;P_VALUE=0.009312234;type=cis/trans
5	14947075	14947095	-	iso-21-KOD0QOB6B; Name=ath-miR5645f; Alias=MIMAT0022441&ath-miR5645f; Parent=MI0019252|ath-MIR5645f	5	14947077	14947078	C_A;ENVS=bio5;BETA=0.959043933;P_VALUE=0.009002013;type=cis/trans
5	14947075	14947095	-	iso-21-KOD0QOB6B; Name=ath-miR5645f; Alias=MIMAT0022441&ath-miR5645f; Parent=MI0019252|ath-MIR5645f	5	14947077	14947078	C_A;ENVS=bio9;BETA=1.087060748;P_VALUE=0.003858662;type=cis/trans
5	14947075	14947095	-	iso-21-KOD0QOB6D; Name=ath-miR5645f; Alias=MIMAT0022441&ath-miR5645f; Parent=MI0019252|ath-MIR5645f	5	14947077	14947078	C_A;ENVS=bio10;BETA=0.95052918;P_VALUE=0.009312234;type=cis/trans
5	14947075	14947095	-	iso-21-KOD0QOB6D; Name=ath-miR5645f; Alias=MIMAT0022441&ath-miR5645f; Parent=MI0019252|ath-MIR5645f	5	14947077	14947078	C_A;ENVS=bio5;BETA=0.959043933;P_VALUE=0.009002013;type=cis/trans
5	14947075	14947095	-	iso-21-KOD0QOB6D; Name=ath-miR5645f; Alias=MIMAT0022441&ath-miR5645f; Parent=MI0019252|ath-MIR5645f	5	14947077	14947078	C_A;ENVS=bio9;BETA=1.087060748;P_VALUE=0.003858662;type=cis/trans
5	14947075	14947095	-	iso-21-KOD0QOB6E; Name=ath-miR5645f; Alias=MIMAT0022441&ath-miR5645f; Parent=MI0019252|ath-MIR5645f	5	14947077	14947078	C_A;ENVS=bio10;BETA=0.95052918;P_VALUE=0.009312234;type=cis/trans
5	14947075	14947095	-	iso-21-KOD0QOB6E; Name=ath-miR5645f; Alias=MIMAT0022441&ath-miR5645f; Parent=MI0019252|ath-MIR5645f	5	14947077	14947078	C_A;ENVS=bio5;BETA=0.959043933;P_VALUE=0.009002013;type=cis/trans
5	14947075	14947095	-	iso-21-KOD0QOB6E; Name=ath-miR5645f; Alias=MIMAT0022441&ath-miR5645f; Parent=MI0019252|ath-MIR5645f	5	14947077	14947078	C_A;ENVS=bio9;BETA=1.087060748;P_VALUE=0.003858662;type=cis/trans
5	14947076	14947095	-	iso-20-KOD0QOB6; Name=ath-miR5645f; Alias=MIMAT0022441&ath-miR5645f; Parent=MI0019252|ath-MIR5645f	5	14947077	14947078	C_A;ENVS=bio10;BETA=0.95052918;P_VALUE=0.009312234;type=cis/trans
5	14947076	14947095	-	iso-20-KOD0QOB6; Name=ath-miR5645f; Alias=MIMAT0022441&ath-miR5645f; Parent=MI0019252|ath-MIR5645f	5	14947077	14947078	C_A;ENVS=bio5;BETA=0.959043933;P_VALUE=0.009002013;type=cis/trans
5	14947076	14947095	-	iso-20-KOD0QOB6; Name=ath-miR5645f; Alias=MIMAT0022441&ath-miR5645f; Parent=MI0019252|ath-MIR5645f	5	14947077	14947078	C_A;ENVS=bio9;BETA=1.087060748;P_VALUE=0.003858662;type=cis/trans
5	14947076	14947100	-	iso-25-Z7KOD0QOB6; Name=ath-miR5645f; Alias=MIMAT0022441&ath-miR5645f; Parent=MI0019252|ath-MIR5645f	5	14947077	14947078	C_A;ENVS=bio10;BETA=0.95052918;P_VALUE=0.009312234;type=cis/trans
5	14947076	14947100	-	iso-25-Z7KOD0QOB6; Name=ath-miR5645f; Alias=MIMAT0022441&ath-miR5645f; Parent=MI0019252|ath-MIR5645f	5	14947077	14947078	C_A;ENVS=bio5;BETA=0.959043933;P_VALUE=0.009002013;type=cis/trans
5	14947076	14947100	-	iso-25-Z7KOD0QOB6; Name=ath-miR5645f; Alias=MIMAT0022441&ath-miR5645f; Parent=MI0019252|ath-MIR5645f	5	14947077	14947078	C_A;ENVS=bio9;BETA=1.087060748;P_VALUE=0.003858662;type=cis/trans
5	8527573	8527595	+	iso-23-ZQ471WYXDB; Name=ath-miR169b-3p; Alias=MIMAT0031897&ath-miR169b-3p; Parent=MI0000976|ath-MIR169b	5	8527572	8527573	T_A;ENVS=bio17;BETA=-0.314870665;P_VALUE=0.000896652;type=cis
5	8527573	8527595	+	iso-23-ZQ471WYXDB; Name=ath-miR169b-3p; Alias=MIMAT0031897&ath-miR169b-3p; Parent=MI0000976|ath-MIR169b	5	8527572	8527573	T_A;ENVS=bio3;BETA=-0.484693866;P_VALUE=0.00000218;type=cis
5	8527573	8527595	+	iso-23-ZQ471WYXDB; Name=ath-miR169b-3p; Alias=MIMAT0031897&ath-miR169b-3p; Parent=MI0000976|ath-MIR169b	5	8527572	8527573	T_A;ENVS=bio4;BETA=0.240346684;P_VALUE=0.004922873;type=cis
5	8527573	8527595	+	iso-23-ZQ471WYXDB; Name=ath-miR169b-3p; Alias=MIMAT0031897&ath-miR169b-3p; Parent=MI0000976|ath-MIR169b	5	8527572	8527573	T_A;ENVS=bio8;BETA=0.314788866;P_VALUE=0.00217103;type=cis
5	8527573	8527595	+	iso-23-ZQ471WYXDB; Name=ath-miR169b-3p; Alias=MIMAT0031897&ath-miR169b-3p; Parent=MI0000976|ath-MIR169b	5	8527572	8527573	T_A;ENVS=Elevation;BETA=-0.254241595;P_VALUE=0.002228735;type=cis
5	8527573	8527595	+	iso-23-ZQ471WYXDB; Name=ath-miR169b-3p; Alias=MIMAT0031897&ath-miR169b-3p; Parent=MI0000976|ath-MIR169b	5	8527572	8527573	T_A;ENVS=Longitude;BETA=0.371183811;P_VALUE=0.00000838;type=cis
5	14946943	14946965	-	iso-23-7XOO2ZHHDQ; Name=NA; Parent=MI0019252|ath-MIR5645f	5	14946960	14946961	A_G;ENVS=bio10;BETA=1.191478133;P_VALUE=0.001095802;type=cis
5	14946943	14946965	-	iso-23-7XOO2ZHHDQ; Name=NA; Parent=MI0019252|ath-MIR5645f	5	14946960	14946961	A_G;ENVS=bio5;BETA=1.105691409;P_VALUE=0.002577063;type=cis
5	14946943	14946965	-	iso-23-7XOO2ZHHDQ; Name=NA; Parent=MI0019252|ath-MIR5645f	5	14946960	14946961	A_G;ENVS=bio9;BETA=1.027373927;P_VALUE=0.006336426;type=cis
5	14946943	14946966	-	iso-24-9ZFF0IV51J; Name=NA; Parent=MI0019252|ath-MIR5645f	5	14946960	14946961	A_G;ENVS=bio10;BETA=1.191478133;P_VALUE=0.001095802;type=cis
5	14946943	14946966	-	iso-24-9ZFF0IV51J; Name=NA; Parent=MI0019252|ath-MIR5645f	5	14946960	14946961	A_G;ENVS=bio5;BETA=1.105691409;P_VALUE=0.002577063;type=cis
5	14946943	14946966	-	iso-24-9ZFF0IV51J; Name=NA; Parent=MI0019252|ath-MIR5645f	5	14946960	14946961	A_G;ENVS=bio9;BETA=1.027373927;P_VALUE=0.006336426;type=cis
5	14946944	14946965	-	iso-22-7XOO2ZHH2; Name=NA; Parent=MI0019252|ath-MIR5645f	5	14946960	14946961	A_G;ENVS=bio10;BETA=1.191478133;P_VALUE=0.001095802;type=cis
5	14946944	14946965	-	iso-22-7XOO2ZHH2; Name=NA; Parent=MI0019252|ath-MIR5645f	5	14946960	14946961	A_G;ENVS=bio5;BETA=1.105691409;P_VALUE=0.002577063;type=cis
5	14946944	14946965	-	iso-22-7XOO2ZHH2; Name=NA; Parent=MI0019252|ath-MIR5645f	5	14946960	14946961	A_G;ENVS=bio9;BETA=1.027373927;P_VALUE=0.006336426;type=cis
5	14946944	14946966	-	iso-23-9ZFF0IV5DJ; Name=NA; Parent=MI0019252|ath-MIR5645f	5	14946960	14946961	A_G;ENVS=bio10;BETA=1.191478133;P_VALUE=0.001095802;type=cis
5	14946944	14946966	-	iso-23-9ZFF0IV5DJ; Name=NA; Parent=MI0019252|ath-MIR5645f	5	14946960	14946961	A_G;ENVS=bio5;BETA=1.105691409;P_VALUE=0.002577063;type=cis
5	14946944	14946966	-	iso-23-9ZFF0IV5DJ; Name=NA; Parent=MI0019252|ath-MIR5645f	5	14946960	14946961	A_G;ENVS=bio9;BETA=1.027373927;P_VALUE=0.006336426;type=cis
5	14946945	14946965	-	iso-21-7XOO2ZHHD; Name=NA; Parent=MI0019252|ath-MIR5645f	5	14946960	14946961	A_G;ENVS=bio10;BETA=1.191478133;P_VALUE=0.001095802;type=cis
5	14946945	14946965	-	iso-21-7XOO2ZHHD; Name=NA; Parent=MI0019252|ath-MIR5645f	5	14946960	14946961	A_G;ENVS=bio5;BETA=1.105691409;P_VALUE=0.002577063;type=cis
5	14946945	14946965	-	iso-21-7XOO2ZHHD; Name=NA; Parent=MI0019252|ath-MIR5645f	5	14946960	14946961	A_G;ENVS=bio9;BETA=1.027373927;P_VALUE=0.006336426;type=cis
5	14946945	14946966	-	iso-22-9ZFF0IV5J; Name=NA; Parent=MI0019252|ath-MIR5645f	5	14946960	14946961	A_G;ENVS=bio10;BETA=1.191478133;P_VALUE=0.001095802;type=cis
5	14946945	14946966	-	iso-22-9ZFF0IV5J; Name=NA; Parent=MI0019252|ath-MIR5645f	5	14946960	14946961	A_G;ENVS=bio5;BETA=1.105691409;P_VALUE=0.002577063;type=cis
5	14946945	14946966	-	iso-22-9ZFF0IV5J; Name=NA; Parent=MI0019252|ath-MIR5645f	5	14946960	14946961	A_G;ENVS=bio9;BETA=1.027373927;P_VALUE=0.006336426;type=cis
5	14946946	14946966	-	iso-21-9ZFF0IV5D; Name=NA; Parent=MI0019252|ath-MIR5645f	5	14946960	14946961	A_G;ENVS=bio10;BETA=1.191478133;P_VALUE=0.001095802;type=cis
5	14946946	14946966	-	iso-21-9ZFF0IV5D; Name=NA; Parent=MI0019252|ath-MIR5645f	5	14946960	14946961	A_G;ENVS=bio5;BETA=1.105691409;P_VALUE=0.002577063;type=cis
5	14946946	14946966	-	iso-21-9ZFF0IV5D; Name=NA; Parent=MI0019252|ath-MIR5645f	5	14946960	14946961	A_G;ENVS=bio9;BETA=1.027373927;P_VALUE=0.006336426;type=cis
5	14946947	14946966	-	iso-20-9ZFF0IV5; Name=NA; Parent=MI0019252|ath-MIR5645f	5	14946960	14946961	A_G;ENVS=bio10;BETA=1.191478133;P_VALUE=0.001095802;type=cis
5	14946947	14946966	-	iso-20-9ZFF0IV5; Name=NA; Parent=MI0019252|ath-MIR5645f	5	14946960	14946961	A_G;ENVS=bio5;BETA=1.105691409;P_VALUE=0.002577063;type=cis
5	14946947	14946966	-	iso-20-9ZFF0IV5; Name=NA; Parent=MI0019252|ath-MIR5645f	5	14946960	14946961	A_G;ENVS=bio9;BETA=1.027373927;P_VALUE=0.006336426;type=cis
5	14946948	14946966	-	iso-19-9ZFF0IJB; Name=NA; Parent=MI0019252|ath-MIR5645f	5	14946960	14946961	A_G;ENVS=bio10;BETA=1.191478133;P_VALUE=0.001095802;type=cis
5	14946948	14946966	-	iso-19-9ZFF0IJB; Name=NA; Parent=MI0019252|ath-MIR5645f	5	14946960	14946961	A_G;ENVS=bio5;BETA=1.105691409;P_VALUE=0.002577063;type=cis
5	14946948	14946966	-	iso-19-9ZFF0IJB; Name=NA; Parent=MI0019252|ath-MIR5645f	5	14946960	14946961	A_G;ENVS=bio9;BETA=1.027373927;P_VALUE=0.006336426;type=cis
5	14946950	14946975	-	iso-26-5X637XOO2Z0; Name=NA; Parent=MI0019252|ath-MIR5645f	5	14946960	14946961	A_G;ENVS=bio10;BETA=1.191478133;P_VALUE=0.001095802;type=cis
5	14946950	14946975	-	iso-26-5X637XOO2Z0; Name=NA; Parent=MI0019252|ath-MIR5645f	5	14946960	14946961	A_G;ENVS=bio5;BETA=1.105691409;P_VALUE=0.002577063;type=cis
5	14946950	14946975	-	iso-26-5X637XOO2Z0; Name=NA; Parent=MI0019252|ath-MIR5645f	5	14946960	14946961	A_G;ENVS=bio9;BETA=1.027373927;P_VALUE=0.006336426;type=cis
5	14946950	14946975	-	iso-26-5X637XOO2ZB; Name=NA; Parent=MI0019252|ath-MIR5645f	5	14946960	14946961	A_G;ENVS=bio10;BETA=1.191478133;P_VALUE=0.001095802;type=cis
5	14946950	14946975	-	iso-26-5X637XOO2ZB; Name=NA; Parent=MI0019252|ath-MIR5645f	5	14946960	14946961	A_G;ENVS=bio5;BETA=1.105691409;P_VALUE=0.002577063;type=cis
5	14946950	14946975	-	iso-26-5X637XOO2ZB; Name=NA; Parent=MI0019252|ath-MIR5645f	5	14946960	14946961	A_G;ENVS=bio9;BETA=1.027373927;P_VALUE=0.006336426;type=cis
5	14946950	14946975	-	iso-26-5X637XOO2ZE; Name=NA; Parent=MI0019252|ath-MIR5645f	5	14946960	14946961	A_G;ENVS=bio10;BETA=1.191478133;P_VALUE=0.001095802;type=cis
5	14946950	14946975	-	iso-26-5X637XOO2ZE; Name=NA; Parent=MI0019252|ath-MIR5645f	5	14946960	14946961	A_G;ENVS=bio5;BETA=1.105691409;P_VALUE=0.002577063;type=cis
5	14946950	14946975	-	iso-26-5X637XOO2ZE; Name=NA; Parent=MI0019252|ath-MIR5645f	5	14946960	14946961	A_G;ENVS=bio9;BETA=1.027373927;P_VALUE=0.006336426;type=cis
5	14946951	14946975	-	iso-25-5X637XOO2Z; Name=NA; Parent=MI0019252|ath-MIR5645f	5	14946960	14946961	A_G;ENVS=bio10;BETA=1.191478133;P_VALUE=0.001095802;type=cis
5	14946951	14946975	-	iso-25-5X637XOO2Z; Name=NA; Parent=MI0019252|ath-MIR5645f	5	14946960	14946961	A_G;ENVS=bio5;BETA=1.105691409;P_VALUE=0.002577063;type=cis
5	14946951	14946975	-	iso-25-5X637XOO2Z; Name=NA; Parent=MI0019252|ath-MIR5645f	5	14946960	14946961	A_G;ENVS=bio9;BETA=1.027373927;P_VALUE=0.006336426;type=cis
5	14946951	14946975	-	iso-25-5X637XOOKR; Name=NA; Parent=MI0019252|ath-MIR5645f	5	14946960	14946961	A_G;ENVS=bio10;BETA=1.191478133;P_VALUE=0.001095802;type=cis
5	14946951	14946975	-	iso-25-5X637XOOKR; Name=NA; Parent=MI0019252|ath-MIR5645f	5	14946960	14946961	A_G;ENVS=bio5;BETA=1.105691409;P_VALUE=0.002577063;type=cis
5	14946951	14946975	-	iso-25-5X637XOOKR; Name=NA; Parent=MI0019252|ath-MIR5645f	5	14946960	14946961	A_G;ENVS=bio9;BETA=1.027373927;P_VALUE=0.006336426;type=cis
5	14946952	14946975	-	iso-24-5X637XOO1J; Name=NA; Parent=MI0019252|ath-MIR5645f	5	14946960	14946961	A_G;ENVS=bio10;BETA=1.191478133;P_VALUE=0.001095802;type=cis
5	14946952	14946975	-	iso-24-5X637XOO1J; Name=NA; Parent=MI0019252|ath-MIR5645f	5	14946960	14946961	A_G;ENVS=bio5;BETA=1.105691409;P_VALUE=0.002577063;type=cis
5	14946952	14946975	-	iso-24-5X637XOO1J; Name=NA; Parent=MI0019252|ath-MIR5645f	5	14946960	14946961	A_G;ENVS=bio9;BETA=1.027373927;P_VALUE=0.006336426;type=cis
5	14946953	14946975	-	iso-23-5X637XOO6; Name=NA; Parent=MI0019252|ath-MIR5645f	5	14946960	14946961	A_G;ENVS=bio10;BETA=1.191478133;P_VALUE=0.001095802;type=cis
5	14946953	14946975	-	iso-23-5X637XOO6; Name=NA; Parent=MI0019252|ath-MIR5645f	5	14946960	14946961	A_G;ENVS=bio5;BETA=1.105691409;P_VALUE=0.002577063;type=cis
5	14946953	14946975	-	iso-23-5X637XOO6; Name=NA; Parent=MI0019252|ath-MIR5645f	5	14946960	14946961	A_G;ENVS=bio9;BETA=1.027373927;P_VALUE=0.006336426;type=cis
5	14946953	14946975	-	iso-23-5X637XOODJ; Name=NA; Parent=MI0019252|ath-MIR5645f	5	14946960	14946961	A_G;ENVS=bio10;BETA=1.191478133;P_VALUE=0.001095802;type=cis
5	14946953	14946975	-	iso-23-5X637XOODJ; Name=NA; Parent=MI0019252|ath-MIR5645f	5	14946960	14946961	A_G;ENVS=bio5;BETA=1.105691409;P_VALUE=0.002577063;type=cis
5	14946953	14946975	-	iso-23-5X637XOODJ; Name=NA; Parent=MI0019252|ath-MIR5645f	5	14946960	14946961	A_G;ENVS=bio9;BETA=1.027373927;P_VALUE=0.006336426;type=cis
5	14946954	14946975	-	iso-22-5X637XOOF; Name=NA; Parent=MI0019252|ath-MIR5645f	5	14946960	14946961	A_G;ENVS=bio10;BETA=1.191478133;P_VALUE=0.001095802;type=cis
5	14946954	14946975	-	iso-22-5X637XOOF; Name=NA; Parent=MI0019252|ath-MIR5645f	5	14946960	14946961	A_G;ENVS=bio5;BETA=1.105691409;P_VALUE=0.002577063;type=cis
5	14946954	14946975	-	iso-22-5X637XOOF; Name=NA; Parent=MI0019252|ath-MIR5645f	5	14946960	14946961	A_G;ENVS=bio9;BETA=1.027373927;P_VALUE=0.006336426;type=cis
5	14946954	14946975	-	iso-22-5X637XOOJ; Name=NA; Parent=MI0019252|ath-MIR5645f	5	14946960	14946961	A_G;ENVS=bio10;BETA=1.191478133;P_VALUE=0.001095802;type=cis
5	14946954	14946975	-	iso-22-5X637XOOJ; Name=NA; Parent=MI0019252|ath-MIR5645f	5	14946960	14946961	A_G;ENVS=bio5;BETA=1.105691409;P_VALUE=0.002577063;type=cis
5	14946954	14946975	-	iso-22-5X637XOOJ; Name=NA; Parent=MI0019252|ath-MIR5645f	5	14946960	14946961	A_G;ENVS=bio9;BETA=1.027373927;P_VALUE=0.006336426;type=cis
5	14946954	14946975	-	iso-22-5X637XOOQ; Name=NA; Parent=MI0019252|ath-MIR5645f	5	14946960	14946961	A_G;ENVS=bio10;BETA=1.191478133;P_VALUE=0.001095802;type=cis
5	14946954	14946975	-	iso-22-5X637XOOQ; Name=NA; Parent=MI0019252|ath-MIR5645f	5	14946960	14946961	A_G;ENVS=bio5;BETA=1.105691409;P_VALUE=0.002577063;type=cis
5	14946954	14946975	-	iso-22-5X637XOOQ; Name=NA; Parent=MI0019252|ath-MIR5645f	5	14946960	14946961	A_G;ENVS=bio9;BETA=1.027373927;P_VALUE=0.006336426;type=cis
5	14946954	14946977	-	iso-24-9EV27NVD06; Name=NA; Parent=MI0019252|ath-MIR5645f	5	14946960	14946961	A_G;ENVS=bio10;BETA=1.191478133;P_VALUE=0.001095802;type=cis
5	14946954	14946977	-	iso-24-9EV27NVD06; Name=NA; Parent=MI0019252|ath-MIR5645f	5	14946960	14946961	A_G;ENVS=bio5;BETA=1.105691409;P_VALUE=0.002577063;type=cis
5	14946954	14946977	-	iso-24-9EV27NVD06; Name=NA; Parent=MI0019252|ath-MIR5645f	5	14946960	14946961	A_G;ENVS=bio9;BETA=1.027373927;P_VALUE=0.006336426;type=cis
5	14946954	14946977	-	iso-24-9EV27NVD0V; Name=NA; Parent=MI0019252|ath-MIR5645f	5	14946960	14946961	A_G;ENVS=bio10;BETA=1.191478133;P_VALUE=0.001095802;type=cis
5	14946954	14946977	-	iso-24-9EV27NVD0V; Name=NA; Parent=MI0019252|ath-MIR5645f	5	14946960	14946961	A_G;ENVS=bio5;BETA=1.105691409;P_VALUE=0.002577063;type=cis
5	14946954	14946977	-	iso-24-9EV27NVD0V; Name=NA; Parent=MI0019252|ath-MIR5645f	5	14946960	14946961	A_G;ENVS=bio9;BETA=1.027373927;P_VALUE=0.006336426;type=cis
5	14946954	14946977	-	iso-24-9EV27NVD0Y; Name=NA; Parent=MI0019252|ath-MIR5645f	5	14946960	14946961	A_G;ENVS=bio10;BETA=1.191478133;P_VALUE=0.001095802;type=cis
5	14946954	14946977	-	iso-24-9EV27NVD0Y; Name=NA; Parent=MI0019252|ath-MIR5645f	5	14946960	14946961	A_G;ENVS=bio5;BETA=1.105691409;P_VALUE=0.002577063;type=cis
5	14946954	14946977	-	iso-24-9EV27NVD0Y; Name=NA; Parent=MI0019252|ath-MIR5645f	5	14946960	14946961	A_G;ENVS=bio9;BETA=1.027373927;P_VALUE=0.006336426;type=cis
5	14946954	14946977	-	iso-24-9EV27NVDEE; Name=NA; Parent=MI0019252|ath-MIR5645f	5	14946960	14946961	A_G;ENVS=bio10;BETA=1.191478133;P_VALUE=0.001095802;type=cis
5	14946954	14946977	-	iso-24-9EV27NVDEE; Name=NA; Parent=MI0019252|ath-MIR5645f	5	14946960	14946961	A_G;ENVS=bio5;BETA=1.105691409;P_VALUE=0.002577063;type=cis
5	14946954	14946977	-	iso-24-9EV27NVDEE; Name=NA; Parent=MI0019252|ath-MIR5645f	5	14946960	14946961	A_G;ENVS=bio9;BETA=1.027373927;P_VALUE=0.006336426;type=cis
5	14946955	14946975	-	iso-21-5X637XOO0; Name=NA; Parent=MI0019252|ath-MIR5645f	5	14946960	14946961	A_G;ENVS=bio10;BETA=1.191478133;P_VALUE=0.001095802;type=cis
5	14946955	14946975	-	iso-21-5X637XOO0; Name=NA; Parent=MI0019252|ath-MIR5645f	5	14946960	14946961	A_G;ENVS=bio5;BETA=1.105691409;P_VALUE=0.002577063;type=cis
5	14946955	14946975	-	iso-21-5X637XOO0; Name=NA; Parent=MI0019252|ath-MIR5645f	5	14946960	14946961	A_G;ENVS=bio9;BETA=1.027373927;P_VALUE=0.006336426;type=cis
5	14946955	14946975	-	iso-21-5X637XOOB; Name=NA; Parent=MI0019252|ath-MIR5645f	5	14946960	14946961	A_G;ENVS=bio10;BETA=1.191478133;P_VALUE=0.001095802;type=cis
5	14946955	14946975	-	iso-21-5X637XOOB; Name=NA; Parent=MI0019252|ath-MIR5645f	5	14946960	14946961	A_G;ENVS=bio5;BETA=1.105691409;P_VALUE=0.002577063;type=cis
5	14946955	14946975	-	iso-21-5X637XOOB; Name=NA; Parent=MI0019252|ath-MIR5645f	5	14946960	14946961	A_G;ENVS=bio9;BETA=1.027373927;P_VALUE=0.006336426;type=cis
5	14946955	14946975	-	iso-21-5X637XOOD; Name=NA; Parent=MI0019252|ath-MIR5645f	5	14946960	14946961	A_G;ENVS=bio10;BETA=1.191478133;P_VALUE=0.001095802;type=cis
5	14946955	14946975	-	iso-21-5X637XOOD; Name=NA; Parent=MI0019252|ath-MIR5645f	5	14946960	14946961	A_G;ENVS=bio5;BETA=1.105691409;P_VALUE=0.002577063;type=cis
5	14946955	14946975	-	iso-21-5X637XOOD; Name=NA; Parent=MI0019252|ath-MIR5645f	5	14946960	14946961	A_G;ENVS=bio9;BETA=1.027373927;P_VALUE=0.006336426;type=cis
5	14946955	14946975	-	iso-21-5X637XOOE; Name=NA; Parent=MI0019252|ath-MIR5645f	5	14946960	14946961	A_G;ENVS=bio10;BETA=1.191478133;P_VALUE=0.001095802;type=cis
5	14946955	14946975	-	iso-21-5X637XOOE; Name=NA; Parent=MI0019252|ath-MIR5645f	5	14946960	14946961	A_G;ENVS=bio5;BETA=1.105691409;P_VALUE=0.002577063;type=cis
5	14946955	14946975	-	iso-21-5X637XOOE; Name=NA; Parent=MI0019252|ath-MIR5645f	5	14946960	14946961	A_G;ENVS=bio9;BETA=1.027373927;P_VALUE=0.006336426;type=cis
5	14946955	14946977	-	iso-23-9EV27NVD6; Name=NA; Parent=MI0019252|ath-MIR5645f	5	14946960	14946961	A_G;ENVS=bio10;BETA=1.191478133;P_VALUE=0.001095802;type=cis
5	14946955	14946977	-	iso-23-9EV27NVD6; Name=NA; Parent=MI0019252|ath-MIR5645f	5	14946960	14946961	A_G;ENVS=bio5;BETA=1.105691409;P_VALUE=0.002577063;type=cis
5	14946955	14946977	-	iso-23-9EV27NVD6; Name=NA; Parent=MI0019252|ath-MIR5645f	5	14946960	14946961	A_G;ENVS=bio9;BETA=1.027373927;P_VALUE=0.006336426;type=cis
5	14946955	14946977	-	iso-23-9EV27NVD7; Name=NA; Parent=MI0019252|ath-MIR5645f	5	14946960	14946961	A_G;ENVS=bio10;BETA=1.191478133;P_VALUE=0.001095802;type=cis
5	14946955	14946977	-	iso-23-9EV27NVD7; Name=NA; Parent=MI0019252|ath-MIR5645f	5	14946960	14946961	A_G;ENVS=bio5;BETA=1.105691409;P_VALUE=0.002577063;type=cis
5	14946955	14946977	-	iso-23-9EV27NVD7; Name=NA; Parent=MI0019252|ath-MIR5645f	5	14946960	14946961	A_G;ENVS=bio9;BETA=1.027373927;P_VALUE=0.006336426;type=cis
5	14946955	14946977	-	iso-23-9EV27NVDR; Name=NA; Parent=MI0019252|ath-MIR5645f	5	14946960	14946961	A_G;ENVS=bio10;BETA=1.191478133;P_VALUE=0.001095802;type=cis
5	14946955	14946977	-	iso-23-9EV27NVDR; Name=NA; Parent=MI0019252|ath-MIR5645f	5	14946960	14946961	A_G;ENVS=bio5;BETA=1.105691409;P_VALUE=0.002577063;type=cis
5	14946955	14946977	-	iso-23-9EV27NVDR; Name=NA; Parent=MI0019252|ath-MIR5645f	5	14946960	14946961	A_G;ENVS=bio9;BETA=1.027373927;P_VALUE=0.006336426;type=cis
5	14946955	14946977	-	iso-23-9EV27NVDS; Name=NA; Parent=MI0019252|ath-MIR5645f	5	14946960	14946961	A_G;ENVS=bio10;BETA=1.191478133;P_VALUE=0.001095802;type=cis
5	14946955	14946977	-	iso-23-9EV27NVDS; Name=NA; Parent=MI0019252|ath-MIR5645f	5	14946960	14946961	A_G;ENVS=bio5;BETA=1.105691409;P_VALUE=0.002577063;type=cis
5	14946955	14946977	-	iso-23-9EV27NVDS; Name=NA; Parent=MI0019252|ath-MIR5645f	5	14946960	14946961	A_G;ENVS=bio9;BETA=1.027373927;P_VALUE=0.006336426;type=cis
5	14946956	14946975	-	iso-20-5X637XOO; Name=NA; Parent=MI0019252|ath-MIR5645f	5	14946960	14946961	A_G;ENVS=bio10;BETA=1.191478133;P_VALUE=0.001095802;type=cis
5	14946956	14946975	-	iso-20-5X637XOO; Name=NA; Parent=MI0019252|ath-MIR5645f	5	14946960	14946961	A_G;ENVS=bio5;BETA=1.105691409;P_VALUE=0.002577063;type=cis
5	14946956	14946975	-	iso-20-5X637XOO; Name=NA; Parent=MI0019252|ath-MIR5645f	5	14946960	14946961	A_G;ENVS=bio9;BETA=1.027373927;P_VALUE=0.006336426;type=cis
5	14946956	14946977	-	iso-22-9EV27NVBF; Name=NA; Parent=MI0019252|ath-MIR5645f	5	14946960	14946961	A_G;ENVS=bio10;BETA=1.191478133;P_VALUE=0.001095802;type=cis
5	14946956	14946977	-	iso-22-9EV27NVBF; Name=NA; Parent=MI0019252|ath-MIR5645f	5	14946960	14946961	A_G;ENVS=bio5;BETA=1.105691409;P_VALUE=0.002577063;type=cis
5	14946956	14946977	-	iso-22-9EV27NVBF; Name=NA; Parent=MI0019252|ath-MIR5645f	5	14946960	14946961	A_G;ENVS=bio9;BETA=1.027373927;P_VALUE=0.006336426;type=cis
5	14946956	14946977	-	iso-22-9EV27NVDF; Name=NA; Parent=MI0019252|ath-MIR5645f	5	14946960	14946961	A_G;ENVS=bio10;BETA=1.191478133;P_VALUE=0.001095802;type=cis
5	14946956	14946977	-	iso-22-9EV27NVDF; Name=NA; Parent=MI0019252|ath-MIR5645f	5	14946960	14946961	A_G;ENVS=bio5;BETA=1.105691409;P_VALUE=0.002577063;type=cis
5	14946956	14946977	-	iso-22-9EV27NVDF; Name=NA; Parent=MI0019252|ath-MIR5645f	5	14946960	14946961	A_G;ENVS=bio9;BETA=1.027373927;P_VALUE=0.006336426;type=cis
5	14946956	14946977	-	iso-22-9EV27NVNQ; Name=NA; Parent=MI0019252|ath-MIR5645f	5	14946960	14946961	A_G;ENVS=bio10;BETA=1.191478133;P_VALUE=0.001095802;type=cis
5	14946956	14946977	-	iso-22-9EV27NVNQ; Name=NA; Parent=MI0019252|ath-MIR5645f	5	14946960	14946961	A_G;ENVS=bio5;BETA=1.105691409;P_VALUE=0.002577063;type=cis
5	14946956	14946977	-	iso-22-9EV27NVNQ; Name=NA; Parent=MI0019252|ath-MIR5645f	5	14946960	14946961	A_G;ENVS=bio9;BETA=1.027373927;P_VALUE=0.006336426;type=cis
5	14946956	14946979	-	iso-24-58IP54ZO06; Name=NA; Parent=MI0019252|ath-MIR5645f	5	14946960	14946961	A_G;ENVS=bio10;BETA=1.191478133;P_VALUE=0.001095802;type=cis
5	14946956	14946979	-	iso-24-58IP54ZO06; Name=NA; Parent=MI0019252|ath-MIR5645f	5	14946960	14946961	A_G;ENVS=bio5;BETA=1.105691409;P_VALUE=0.002577063;type=cis
5	14946956	14946979	-	iso-24-58IP54ZO06; Name=NA; Parent=MI0019252|ath-MIR5645f	5	14946960	14946961	A_G;ENVS=bio9;BETA=1.027373927;P_VALUE=0.006336426;type=cis
5	14946957	14946977	-	iso-21-9EV27NV1D; Name=NA; Parent=MI0019252|ath-MIR5645f	5	14946960	14946961	A_G;ENVS=bio10;BETA=1.191478133;P_VALUE=0.001095802;type=cis
5	14946957	14946977	-	iso-21-9EV27NV1D; Name=NA; Parent=MI0019252|ath-MIR5645f	5	14946960	14946961	A_G;ENVS=bio5;BETA=1.105691409;P_VALUE=0.002577063;type=cis
5	14946957	14946977	-	iso-21-9EV27NV1D; Name=NA; Parent=MI0019252|ath-MIR5645f	5	14946960	14946961	A_G;ENVS=bio9;BETA=1.027373927;P_VALUE=0.006336426;type=cis
5	14946957	14946977	-	iso-21-9EV27NVBB; Name=NA; Parent=MI0019252|ath-MIR5645f	5	14946960	14946961	A_G;ENVS=bio10;BETA=1.191478133;P_VALUE=0.001095802;type=cis
5	14946957	14946977	-	iso-21-9EV27NVBB; Name=NA; Parent=MI0019252|ath-MIR5645f	5	14946960	14946961	A_G;ENVS=bio5;BETA=1.105691409;P_VALUE=0.002577063;type=cis
5	14946957	14946977	-	iso-21-9EV27NVBB; Name=NA; Parent=MI0019252|ath-MIR5645f	5	14946960	14946961	A_G;ENVS=bio9;BETA=1.027373927;P_VALUE=0.006336426;type=cis
5	14946957	14946979	-	iso-23-58IP54ZO6; Name=NA; Parent=MI0019252|ath-MIR5645f	5	14946960	14946961	A_G;ENVS=bio10;BETA=1.191478133;P_VALUE=0.001095802;type=cis
5	14946957	14946979	-	iso-23-58IP54ZO6; Name=NA; Parent=MI0019252|ath-MIR5645f	5	14946960	14946961	A_G;ENVS=bio5;BETA=1.105691409;P_VALUE=0.002577063;type=cis
5	14946957	14946979	-	iso-23-58IP54ZO6; Name=NA; Parent=MI0019252|ath-MIR5645f	5	14946960	14946961	A_G;ENVS=bio9;BETA=1.027373927;P_VALUE=0.006336426;type=cis
5	14946958	14946977	-	iso-20-9EV27NV1; Name=NA; Parent=MI0019252|ath-MIR5645f	5	14946960	14946961	A_G;ENVS=bio10;BETA=1.191478133;P_VALUE=0.001095802;type=cis
5	14946958	14946977	-	iso-20-9EV27NV1; Name=NA; Parent=MI0019252|ath-MIR5645f	5	14946960	14946961	A_G;ENVS=bio5;BETA=1.105691409;P_VALUE=0.002577063;type=cis
5	14946958	14946977	-	iso-20-9EV27NV1; Name=NA; Parent=MI0019252|ath-MIR5645f	5	14946960	14946961	A_G;ENVS=bio9;BETA=1.027373927;P_VALUE=0.006336426;type=cis
5	14946958	14946977	-	iso-20-9EV27NVB; Name=NA; Parent=MI0019252|ath-MIR5645f	5	14946960	14946961	A_G;ENVS=bio10;BETA=1.191478133;P_VALUE=0.001095802;type=cis
5	14946958	14946977	-	iso-20-9EV27NVB; Name=NA; Parent=MI0019252|ath-MIR5645f	5	14946960	14946961	A_G;ENVS=bio5;BETA=1.105691409;P_VALUE=0.002577063;type=cis
5	14946958	14946977	-	iso-20-9EV27NVB; Name=NA; Parent=MI0019252|ath-MIR5645f	5	14946960	14946961	A_G;ENVS=bio9;BETA=1.027373927;P_VALUE=0.006336426;type=cis
5	14946958	14946977	-	iso-20-9EV27NVN; Name=NA; Parent=MI0019252|ath-MIR5645f	5	14946960	14946961	A_G;ENVS=bio10;BETA=1.191478133;P_VALUE=0.001095802;type=cis
5	14946958	14946977	-	iso-20-9EV27NVN; Name=NA; Parent=MI0019252|ath-MIR5645f	5	14946960	14946961	A_G;ENVS=bio5;BETA=1.105691409;P_VALUE=0.002577063;type=cis
5	14946958	14946977	-	iso-20-9EV27NVN; Name=NA; Parent=MI0019252|ath-MIR5645f	5	14946960	14946961	A_G;ENVS=bio9;BETA=1.027373927;P_VALUE=0.006336426;type=cis
5	14946958	14946983	-	iso-26-VHI2YK1WY2B; Name=NA; Parent=MI0019252|ath-MIR5645f	5	14946960	14946961	A_G;ENVS=bio10;BETA=1.191478133;P_VALUE=0.001095802;type=cis
5	14946958	14946983	-	iso-26-VHI2YK1WY2B; Name=NA; Parent=MI0019252|ath-MIR5645f	5	14946960	14946961	A_G;ENVS=bio5;BETA=1.105691409;P_VALUE=0.002577063;type=cis
5	14946958	14946983	-	iso-26-VHI2YK1WY2B; Name=NA; Parent=MI0019252|ath-MIR5645f	5	14946960	14946961	A_G;ENVS=bio9;BETA=1.027373927;P_VALUE=0.006336426;type=cis
5	14946959	14946977	-	iso-19-9EV27N29; Name=NA; Parent=MI0019252|ath-MIR5645f	5	14946960	14946961	A_G;ENVS=bio10;BETA=1.191478133;P_VALUE=0.001095802;type=cis
5	14946959	14946977	-	iso-19-9EV27N29; Name=NA; Parent=MI0019252|ath-MIR5645f	5	14946960	14946961	A_G;ENVS=bio5;BETA=1.105691409;P_VALUE=0.002577063;type=cis
5	14946959	14946977	-	iso-19-9EV27N29; Name=NA; Parent=MI0019252|ath-MIR5645f	5	14946960	14946961	A_G;ENVS=bio9;BETA=1.027373927;P_VALUE=0.006336426;type=cis
5	14946959	14946977	-	iso-19-9EV27N2X; Name=NA; Parent=MI0019252|ath-MIR5645f	5	14946960	14946961	A_G;ENVS=bio10;BETA=1.191478133;P_VALUE=0.001095802;type=cis
5	14946959	14946977	-	iso-19-9EV27N2X; Name=NA; Parent=MI0019252|ath-MIR5645f	5	14946960	14946961	A_G;ENVS=bio5;BETA=1.105691409;P_VALUE=0.002577063;type=cis
5	14946959	14946977	-	iso-19-9EV27N2X; Name=NA; Parent=MI0019252|ath-MIR5645f	5	14946960	14946961	A_G;ENVS=bio9;BETA=1.027373927;P_VALUE=0.006336426;type=cis
5	14946959	14946977	-	iso-19-9EV27N2Y; Name=NA; Parent=MI0019252|ath-MIR5645f	5	14946960	14946961	A_G;ENVS=bio10;BETA=1.191478133;P_VALUE=0.001095802;type=cis
5	14946959	14946977	-	iso-19-9EV27N2Y; Name=NA; Parent=MI0019252|ath-MIR5645f	5	14946960	14946961	A_G;ENVS=bio5;BETA=1.105691409;P_VALUE=0.002577063;type=cis
5	14946959	14946977	-	iso-19-9EV27N2Y; Name=NA; Parent=MI0019252|ath-MIR5645f	5	14946960	14946961	A_G;ENVS=bio9;BETA=1.027373927;P_VALUE=0.006336426;type=cis
5	14946959	14946977	-	iso-19-9EV27N2Z; Name=NA; Parent=MI0019252|ath-MIR5645f	5	14946960	14946961	A_G;ENVS=bio10;BETA=1.191478133;P_VALUE=0.001095802;type=cis
5	14946959	14946977	-	iso-19-9EV27N2Z; Name=NA; Parent=MI0019252|ath-MIR5645f	5	14946960	14946961	A_G;ENVS=bio5;BETA=1.105691409;P_VALUE=0.002577063;type=cis
5	14946959	14946977	-	iso-19-9EV27N2Z; Name=NA; Parent=MI0019252|ath-MIR5645f	5	14946960	14946961	A_G;ENVS=bio9;BETA=1.027373927;P_VALUE=0.006336426;type=cis
5	14946959	14946979	-	iso-21-58IP54Z5D; Name=NA; Parent=MI0019252|ath-MIR5645f	5	14946960	14946961	A_G;ENVS=bio10;BETA=1.191478133;P_VALUE=0.001095802;type=cis
5	14946959	14946979	-	iso-21-58IP54Z5D; Name=NA; Parent=MI0019252|ath-MIR5645f	5	14946960	14946961	A_G;ENVS=bio5;BETA=1.105691409;P_VALUE=0.002577063;type=cis
5	14946959	14946979	-	iso-21-58IP54Z5D; Name=NA; Parent=MI0019252|ath-MIR5645f	5	14946960	14946961	A_G;ENVS=bio9;BETA=1.027373927;P_VALUE=0.006336426;type=cis
5	14946959	14946979	-	iso-21-58IP54ZOB; Name=NA; Parent=MI0019252|ath-MIR5645f	5	14946960	14946961	A_G;ENVS=bio10;BETA=1.191478133;P_VALUE=0.001095802;type=cis
5	14946959	14946979	-	iso-21-58IP54ZOB; Name=NA; Parent=MI0019252|ath-MIR5645f	5	14946960	14946961	A_G;ENVS=bio5;BETA=1.105691409;P_VALUE=0.002577063;type=cis
5	14946959	14946979	-	iso-21-58IP54ZOB; Name=NA; Parent=MI0019252|ath-MIR5645f	5	14946960	14946961	A_G;ENVS=bio9;BETA=1.027373927;P_VALUE=0.006336426;type=cis
5	14946959	14946979	-	iso-21-58IP54ZP0; Name=NA; Parent=MI0019252|ath-MIR5645f	5	14946960	14946961	A_G;ENVS=bio10;BETA=1.191478133;P_VALUE=0.001095802;type=cis
5	14946959	14946979	-	iso-21-58IP54ZP0; Name=NA; Parent=MI0019252|ath-MIR5645f	5	14946960	14946961	A_G;ENVS=bio5;BETA=1.105691409;P_VALUE=0.002577063;type=cis
5	14946959	14946979	-	iso-21-58IP54ZP0; Name=NA; Parent=MI0019252|ath-MIR5645f	5	14946960	14946961	A_G;ENVS=bio9;BETA=1.027373927;P_VALUE=0.006336426;type=cis
5	14946959	14946979	-	iso-21-58IP54ZQE; Name=NA; Parent=MI0019252|ath-MIR5645f	5	14946960	14946961	A_G;ENVS=bio10;BETA=1.191478133;P_VALUE=0.001095802;type=cis
5	14946959	14946979	-	iso-21-58IP54ZQE; Name=NA; Parent=MI0019252|ath-MIR5645f	5	14946960	14946961	A_G;ENVS=bio5;BETA=1.105691409;P_VALUE=0.002577063;type=cis
5	14946959	14946979	-	iso-21-58IP54ZQE; Name=NA; Parent=MI0019252|ath-MIR5645f	5	14946960	14946961	A_G;ENVS=bio9;BETA=1.027373927;P_VALUE=0.006336426;type=cis
5	14946959	14946983	-	iso-25-VHI2YK1WY2; Name=NA; Parent=MI0019252|ath-MIR5645f	5	14946960	14946961	A_G;ENVS=bio10;BETA=1.191478133;P_VALUE=0.001095802;type=cis
5	14946959	14946983	-	iso-25-VHI2YK1WY2; Name=NA; Parent=MI0019252|ath-MIR5645f	5	14946960	14946961	A_G;ENVS=bio5;BETA=1.105691409;P_VALUE=0.002577063;type=cis
5	14946959	14946983	-	iso-25-VHI2YK1WY2; Name=NA; Parent=MI0019252|ath-MIR5645f	5	14946960	14946961	A_G;ENVS=bio9;BETA=1.027373927;P_VALUE=0.006336426;type=cis
5	14946959	14946983	-	iso-25-VHI2YK1WY3; Name=NA; Parent=MI0019252|ath-MIR5645f	5	14946960	14946961	A_G;ENVS=bio10;BETA=1.191478133;P_VALUE=0.001095802;type=cis
5	14946959	14946983	-	iso-25-VHI2YK1WY3; Name=NA; Parent=MI0019252|ath-MIR5645f	5	14946960	14946961	A_G;ENVS=bio5;BETA=1.105691409;P_VALUE=0.002577063;type=cis
5	14946959	14946983	-	iso-25-VHI2YK1WY3; Name=NA; Parent=MI0019252|ath-MIR5645f	5	14946960	14946961	A_G;ENVS=bio9;BETA=1.027373927;P_VALUE=0.006336426;type=cis
5	14946959	14946983	-	iso-25-VHI2YK1WYJ; Name=NA; Parent=MI0019252|ath-MIR5645f	5	14946960	14946961	A_G;ENVS=bio10;BETA=1.191478133;P_VALUE=0.001095802;type=cis
5	14946959	14946983	-	iso-25-VHI2YK1WYJ; Name=NA; Parent=MI0019252|ath-MIR5645f	5	14946960	14946961	A_G;ENVS=bio5;BETA=1.105691409;P_VALUE=0.002577063;type=cis
5	14946959	14946983	-	iso-25-VHI2YK1WYJ; Name=NA; Parent=MI0019252|ath-MIR5645f	5	14946960	14946961	A_G;ENVS=bio9;BETA=1.027373927;P_VALUE=0.006336426;type=cis
5	14946960	14946977	-	iso-18-9EV27N0H; Name=NA; Parent=MI0019252|ath-MIR5645f	5	14946960	14946961	A_G;ENVS=bio10;BETA=1.191478133;P_VALUE=0.001095802;type=cis
5	14946960	14946977	-	iso-18-9EV27N0H; Name=NA; Parent=MI0019252|ath-MIR5645f	5	14946960	14946961	A_G;ENVS=bio5;BETA=1.105691409;P_VALUE=0.002577063;type=cis
5	14946960	14946977	-	iso-18-9EV27N0H; Name=NA; Parent=MI0019252|ath-MIR5645f	5	14946960	14946961	A_G;ENVS=bio9;BETA=1.027373927;P_VALUE=0.006336426;type=cis
5	14946960	14946979	-	iso-20-58IP54Z5; Name=NA; Parent=MI0019252|ath-MIR5645f	5	14946960	14946961	A_G;ENVS=bio10;BETA=1.191478133;P_VALUE=0.001095802;type=cis
5	14946960	14946979	-	iso-20-58IP54Z5; Name=NA; Parent=MI0019252|ath-MIR5645f	5	14946960	14946961	A_G;ENVS=bio5;BETA=1.105691409;P_VALUE=0.002577063;type=cis
5	14946960	14946979	-	iso-20-58IP54Z5; Name=NA; Parent=MI0019252|ath-MIR5645f	5	14946960	14946961	A_G;ENVS=bio9;BETA=1.027373927;P_VALUE=0.006336426;type=cis
5	14946960	14946979	-	iso-20-58IP54ZO; Name=NA; Parent=MI0019252|ath-MIR5645f	5	14946960	14946961	A_G;ENVS=bio10;BETA=1.191478133;P_VALUE=0.001095802;type=cis
5	14946960	14946979	-	iso-20-58IP54ZO; Name=NA; Parent=MI0019252|ath-MIR5645f	5	14946960	14946961	A_G;ENVS=bio5;BETA=1.105691409;P_VALUE=0.002577063;type=cis
5	14946960	14946979	-	iso-20-58IP54ZO; Name=NA; Parent=MI0019252|ath-MIR5645f	5	14946960	14946961	A_G;ENVS=bio9;BETA=1.027373927;P_VALUE=0.006336426;type=cis
5	14946960	14946979	-	iso-20-58IP54ZP; Name=NA; Parent=MI0019252|ath-MIR5645f	5	14946960	14946961	A_G;ENVS=bio10;BETA=1.191478133;P_VALUE=0.001095802;type=cis
5	14946960	14946979	-	iso-20-58IP54ZP; Name=NA; Parent=MI0019252|ath-MIR5645f	5	14946960	14946961	A_G;ENVS=bio5;BETA=1.105691409;P_VALUE=0.002577063;type=cis
5	14946960	14946979	-	iso-20-58IP54ZP; Name=NA; Parent=MI0019252|ath-MIR5645f	5	14946960	14946961	A_G;ENVS=bio9;BETA=1.027373927;P_VALUE=0.006336426;type=cis
5	14946960	14946979	-	iso-20-58IP54ZQ; Name=NA; Parent=MI0019252|ath-MIR5645f	5	14946960	14946961	A_G;ENVS=bio10;BETA=1.191478133;P_VALUE=0.001095802;type=cis
5	14946960	14946979	-	iso-20-58IP54ZQ; Name=NA; Parent=MI0019252|ath-MIR5645f	5	14946960	14946961	A_G;ENVS=bio5;BETA=1.105691409;P_VALUE=0.002577063;type=cis
5	14946960	14946979	-	iso-20-58IP54ZQ; Name=NA; Parent=MI0019252|ath-MIR5645f	5	14946960	14946961	A_G;ENVS=bio9;BETA=1.027373927;P_VALUE=0.006336426;type=cis
5	14946960	14946983	-	iso-24-VHI2YK1WKH; Name=NA; Parent=MI0019252|ath-MIR5645f	5	14946960	14946961	A_G;ENVS=bio10;BETA=1.191478133;P_VALUE=0.001095802;type=cis
5	14946960	14946983	-	iso-24-VHI2YK1WKH; Name=NA; Parent=MI0019252|ath-MIR5645f	5	14946960	14946961	A_G;ENVS=bio5;BETA=1.105691409;P_VALUE=0.002577063;type=cis
5	14946960	14946983	-	iso-24-VHI2YK1WKH; Name=NA; Parent=MI0019252|ath-MIR5645f	5	14946960	14946961	A_G;ENVS=bio9;BETA=1.027373927;P_VALUE=0.006336426;type=cis
5	14946961	14946979	-	iso-19-58IP54KO; Name=NA; Parent=MI0019252|ath-MIR5645f	5	14946960	14946961	A_G;ENVS=bio10;BETA=1.191478133;P_VALUE=0.001095802;type=cis
5	14946961	14946979	-	iso-19-58IP54KO; Name=NA; Parent=MI0019252|ath-MIR5645f	5	14946960	14946961	A_G;ENVS=bio5;BETA=1.105691409;P_VALUE=0.002577063;type=cis
5	14946961	14946979	-	iso-19-58IP54KO; Name=NA; Parent=MI0019252|ath-MIR5645f	5	14946960	14946961	A_G;ENVS=bio9;BETA=1.027373927;P_VALUE=0.006336426;type=cis
5	8527551	8527573	+	iso-23-V2PDIZ5X0Q; Name=NA; Parent=MI0000976|ath-MIR169b	5	8527572	8527573	T_A;ENVS=bio17;BETA=-0.314870665;P_VALUE=0.000896652;type=cis
5	8527551	8527573	+	iso-23-V2PDIZ5X0Q; Name=NA; Parent=MI0000976|ath-MIR169b	5	8527572	8527573	T_A;ENVS=bio3;BETA=-0.484693866;P_VALUE=0.00000218;type=cis
5	8527551	8527573	+	iso-23-V2PDIZ5X0Q; Name=NA; Parent=MI0000976|ath-MIR169b	5	8527572	8527573	T_A;ENVS=bio4;BETA=0.240346684;P_VALUE=0.004922873;type=cis
5	8527551	8527573	+	iso-23-V2PDIZ5X0Q; Name=NA; Parent=MI0000976|ath-MIR169b	5	8527572	8527573	T_A;ENVS=bio8;BETA=0.314788866;P_VALUE=0.00217103;type=cis
5	8527551	8527573	+	iso-23-V2PDIZ5X0Q; Name=NA; Parent=MI0000976|ath-MIR169b	5	8527572	8527573	T_A;ENVS=Elevation;BETA=-0.254241595;P_VALUE=0.002228735;type=cis
5	8527551	8527573	+	iso-23-V2PDIZ5X0Q; Name=NA; Parent=MI0000976|ath-MIR169b	5	8527572	8527573	T_A;ENVS=Longitude;BETA=0.371183811;P_VALUE=0.00000838;type=cis
1	16116604	16116623	+	iso-20-ZDZMIY16; Name=ath-miR5645d; Alias=MIMAT0022433&ath-miR5645d; Parent=MI0019244|ath-MIR5645d	1	16116620	16116621	CG;PATHWAY=PWY-7618;PEARSON_COEFFICIENT=-0.220402515;PEARSON_PVALUE=2.94E-08;PEARSON_FDR=1.49E-05;SPEARMAN_COEFFICIENT=-0.235756037;SPEARMAN_PVALUE=2.81E-09;SPEARMAN_FDR=4.22E-06
1	16116606	16116626	+	iso-21-OZSQZ084E; Name=ath-miR5645d; Alias=MIMAT0022433&ath-miR5645d; Parent=MI0019244|ath-MIR5645d	1	16116620	16116621	CG;PATHWAY=PWY-7618;PEARSON_COEFFICIENT=-0.220402515;PEARSON_PVALUE=2.94E-08;PEARSON_FDR=1.49E-05;SPEARMAN_COEFFICIENT=-0.235756037;SPEARMAN_PVALUE=2.81E-09;SPEARMAN_FDR=4.22E-06
1	16116606	16116628	+	iso-23-OZSQZ0840Q; Name=ath-miR5645d; Alias=MIMAT0022433&ath-miR5645d; Parent=MI0019244|ath-MIR5645d	1	16116620	16116621	CG;PATHWAY=PWY-7618;PEARSON_COEFFICIENT=-0.220402515;PEARSON_PVALUE=2.94E-08;PEARSON_FDR=1.49E-05;SPEARMAN_COEFFICIENT=-0.235756037;SPEARMAN_PVALUE=2.81E-09;SPEARMAN_FDR=4.22E-06
1	16116608	16116628	+	iso-21-NWJZ5MIM0; Name=ath-miR5645d; Alias=MIMAT0022433&ath-miR5645d; Parent=MI0019244|ath-MIR5645d	1	16116620	16116621	CG;PATHWAY=PWY-7618;PEARSON_COEFFICIENT=-0.220402515;PEARSON_PVALUE=2.94E-08;PEARSON_FDR=1.49E-05;SPEARMAN_COEFFICIENT=-0.235756037;SPEARMAN_PVALUE=2.81E-09;SPEARMAN_FDR=4.22E-06
1	16116608	16116629	+	iso-22-NWJZ5MIM4; Name=ath-miR5645d; Alias=MIMAT0022433&ath-miR5645d; Parent=MI0019244|ath-MIR5645d	1	16116620	16116621	CG;PATHWAY=PWY-7618;PEARSON_COEFFICIENT=-0.220402515;PEARSON_PVALUE=2.94E-08;PEARSON_FDR=1.49E-05;SPEARMAN_COEFFICIENT=-0.235756037;SPEARMAN_PVALUE=2.81E-09;SPEARMAN_FDR=4.22E-06
1	16116608	16116629	+	iso-22-NWJZ5MIMM; Name=ath-miR5645d; Alias=MIMAT0022433&ath-miR5645d; Parent=MI0019244|ath-MIR5645d	1	16116620	16116621	CG;PATHWAY=PWY-7618;PEARSON_COEFFICIENT=-0.220402515;PEARSON_PVALUE=2.94E-08;PEARSON_FDR=1.49E-05;SPEARMAN_COEFFICIENT=-0.235756037;SPEARMAN_PVALUE=2.81E-09;SPEARMAN_FDR=4.22E-06
1	16116608	16116629	+	iso-22-NWJZ5MIMN; Name=ath-miR5645d; Alias=MIMAT0022433&ath-miR5645d; Parent=MI0019244|ath-MIR5645d	1	16116620	16116621	CG;PATHWAY=PWY-7618;PEARSON_COEFFICIENT=-0.220402515;PEARSON_PVALUE=2.94E-08;PEARSON_FDR=1.49E-05;SPEARMAN_COEFFICIENT=-0.235756037;SPEARMAN_PVALUE=2.81E-09;SPEARMAN_FDR=4.22E-06
1	16116608	16116630	+	iso-23-NWJZ5MIM0E; Name=ath-miR5645d; Alias=MIMAT0022433&ath-miR5645d; Parent=MI0019244|ath-MIR5645d	1	16116620	16116621	CG;PATHWAY=PWY-7618;PEARSON_COEFFICIENT=-0.220402515;PEARSON_PVALUE=2.94E-08;PEARSON_FDR=1.49E-05;SPEARMAN_COEFFICIENT=-0.235756037;SPEARMAN_PVALUE=2.81E-09;SPEARMAN_FDR=4.22E-06
1	16116608	16116631	+	iso-24-NWJZ5MIM2Q; Name=ath-miR5645d; Alias=MIMAT0022433&ath-miR5645d; Parent=MI0019244|ath-MIR5645d	1	16116620	16116621	CG;PATHWAY=PWY-7618;PEARSON_COEFFICIENT=-0.220402515;PEARSON_PVALUE=2.94E-08;PEARSON_FDR=1.49E-05;SPEARMAN_COEFFICIENT=-0.235756037;SPEARMAN_PVALUE=2.81E-09;SPEARMAN_FDR=4.22E-06
1	16116610	16116631	+	iso-22-96ZUSQSWO; Name=ath-miR5645d; Alias=MIMAT0022433&ath-miR5645d; Parent=MI0019244|ath-MIR5645d	1	16116620	16116621	CG;PATHWAY=PWY-7618;PEARSON_COEFFICIENT=-0.220402515;PEARSON_PVALUE=2.94E-08;PEARSON_FDR=1.49E-05;SPEARMAN_COEFFICIENT=-0.235756037;SPEARMAN_PVALUE=2.81E-09;SPEARMAN_FDR=4.22E-06
1	16116610	16116632	+	iso-23-96ZUSQSW0F; Name=ath-miR5645d; Alias=MIMAT0022433&ath-miR5645d; Parent=MI0019244|ath-MIR5645d	1	16116620	16116621	CG;PATHWAY=PWY-7618;PEARSON_COEFFICIENT=-0.220402515;PEARSON_PVALUE=2.94E-08;PEARSON_FDR=1.49E-05;SPEARMAN_COEFFICIENT=-0.235756037;SPEARMAN_PVALUE=2.81E-09;SPEARMAN_FDR=4.22E-06
1	16116610	16116632	+	iso-23-96ZUSQSW0H; Name=ath-miR5645d; Alias=MIMAT0022433&ath-miR5645d; Parent=MI0019244|ath-MIR5645d	1	16116620	16116621	CG;PATHWAY=PWY-7618;PEARSON_COEFFICIENT=-0.220402515;PEARSON_PVALUE=2.94E-08;PEARSON_FDR=1.49E-05;SPEARMAN_COEFFICIENT=-0.235756037;SPEARMAN_PVALUE=2.81E-09;SPEARMAN_FDR=4.22E-06
1	16116610	16116633	+	iso-24-96ZUSQSW26; Name=ath-miR5645d; Alias=MIMAT0022433&ath-miR5645d; Parent=MI0019244|ath-MIR5645d	1	16116620	16116621	CG;PATHWAY=PWY-7618;PEARSON_COEFFICIENT=-0.220402515;PEARSON_PVALUE=2.94E-08;PEARSON_FDR=1.49E-05;SPEARMAN_COEFFICIENT=-0.235756037;SPEARMAN_PVALUE=2.81E-09;SPEARMAN_FDR=4.22E-06
1	16116610	16116633	+	iso-24-96ZUSQSW2Y; Name=ath-miR5645d; Alias=MIMAT0022433&ath-miR5645d; Parent=MI0019244|ath-MIR5645d	1	16116620	16116621	CG;PATHWAY=PWY-7618;PEARSON_COEFFICIENT=-0.220402515;PEARSON_PVALUE=2.94E-08;PEARSON_FDR=1.49E-05;SPEARMAN_COEFFICIENT=-0.235756037;SPEARMAN_PVALUE=2.81E-09;SPEARMAN_FDR=4.22E-06
1	16116612	16116634	+	iso-23-8NX3JWMXZ; Name=ath-miR5645d; Alias=MIMAT0022433&ath-miR5645d; Parent=MI0019244|ath-MIR5645d	1	16116620	16116621	CG;PATHWAY=PWY-7618;PEARSON_COEFFICIENT=-0.220402515;PEARSON_PVALUE=2.94E-08;PEARSON_FDR=1.49E-05;SPEARMAN_COEFFICIENT=-0.235756037;SPEARMAN_PVALUE=2.81E-09;SPEARMAN_FDR=4.22E-06
1	16116612	16116635	+	iso-24-8NX3JWMXF0; Name=ath-miR5645d; Alias=MIMAT0022433&ath-miR5645d; Parent=MI0019244|ath-MIR5645d	1	16116620	16116621	CG;PATHWAY=PWY-7618;PEARSON_COEFFICIENT=-0.220402515;PEARSON_PVALUE=2.94E-08;PEARSON_FDR=1.49E-05;SPEARMAN_COEFFICIENT=-0.235756037;SPEARMAN_PVALUE=2.81E-09;SPEARMAN_FDR=4.22E-06
1	16116612	16116635	+	iso-24-8NX3JWMXFB; Name=ath-miR5645d; Alias=MIMAT0022433&ath-miR5645d; Parent=MI0019244|ath-MIR5645d	1	16116620	16116621	CG;PATHWAY=PWY-7618;PEARSON_COEFFICIENT=-0.220402515;PEARSON_PVALUE=2.94E-08;PEARSON_FDR=1.49E-05;SPEARMAN_COEFFICIENT=-0.235756037;SPEARMAN_PVALUE=2.81E-09;SPEARMAN_FDR=4.22E-06
1	16116612	16116635	+	iso-24-8NX3JWMXFD; Name=ath-miR5645d; Alias=MIMAT0022433&ath-miR5645d; Parent=MI0019244|ath-MIR5645d	1	16116620	16116621	CG;PATHWAY=PWY-7618;PEARSON_COEFFICIENT=-0.220402515;PEARSON_PVALUE=2.94E-08;PEARSON_FDR=1.49E-05;SPEARMAN_COEFFICIENT=-0.235756037;SPEARMAN_PVALUE=2.81E-09;SPEARMAN_FDR=4.22E-06
1	16116612	16116635	+	iso-24-8NX3JWMXFE; Name=ath-miR5645d; Alias=MIMAT0022433&ath-miR5645d; Parent=MI0019244|ath-MIR5645d	1	16116620	16116621	CG;PATHWAY=PWY-7618;PEARSON_COEFFICIENT=-0.220402515;PEARSON_PVALUE=2.94E-08;PEARSON_FDR=1.49E-05;SPEARMAN_COEFFICIENT=-0.235756037;SPEARMAN_PVALUE=2.81E-09;SPEARMAN_FDR=4.22E-06
1	16116612	16116636	+	iso-25-8NX3JWMX1O; Name=ath-miR5645d; Alias=MIMAT0022433&ath-miR5645d; Parent=MI0019244|ath-MIR5645d	1	16116620	16116621	CG;PATHWAY=PWY-7618;PEARSON_COEFFICIENT=-0.220402515;PEARSON_PVALUE=2.94E-08;PEARSON_FDR=1.49E-05;SPEARMAN_COEFFICIENT=-0.235756037;SPEARMAN_PVALUE=2.81E-09;SPEARMAN_FDR=4.22E-06
1	16116612	16116636	+	iso-25-8NX3JWMX1Z; Name=ath-miR5645d; Alias=MIMAT0022433&ath-miR5645d; Parent=MI0019244|ath-MIR5645d	1	16116620	16116621	CG;PATHWAY=PWY-7618;PEARSON_COEFFICIENT=-0.220402515;PEARSON_PVALUE=2.94E-08;PEARSON_FDR=1.49E-05;SPEARMAN_COEFFICIENT=-0.235756037;SPEARMAN_PVALUE=2.81E-09;SPEARMAN_FDR=4.22E-06
1	16116614	16116637	+	iso-24-IY169SY02Y; Name=ath-miR5645d; Alias=MIMAT0022433&ath-miR5645d; Parent=MI0019244|ath-MIR5645d	1	16116620	16116621	CG;PATHWAY=PWY-7618;PEARSON_COEFFICIENT=-0.220402515;PEARSON_PVALUE=2.94E-08;PEARSON_FDR=1.49E-05;SPEARMAN_COEFFICIENT=-0.235756037;SPEARMAN_PVALUE=2.81E-09;SPEARMAN_FDR=4.22E-06
1	16116614	16116638	+	iso-25-IY169SY0V2; Name=ath-miR5645d; Alias=MIMAT0022433&ath-miR5645d; Parent=MI0019244|ath-MIR5645d	1	16116620	16116621	CG;PATHWAY=PWY-7618;PEARSON_COEFFICIENT=-0.220402515;PEARSON_PVALUE=2.94E-08;PEARSON_FDR=1.49E-05;SPEARMAN_COEFFICIENT=-0.235756037;SPEARMAN_PVALUE=2.81E-09;SPEARMAN_FDR=4.22E-06
1	16116614	16116638	+	iso-25-IY169SY0V3; Name=ath-miR5645d; Alias=MIMAT0022433&ath-miR5645d; Parent=MI0019244|ath-MIR5645d	1	16116620	16116621	CG;PATHWAY=PWY-7618;PEARSON_COEFFICIENT=-0.220402515;PEARSON_PVALUE=2.94E-08;PEARSON_FDR=1.49E-05;SPEARMAN_COEFFICIENT=-0.235756037;SPEARMAN_PVALUE=2.81E-09;SPEARMAN_FDR=4.22E-06
1	16116614	16116638	+	iso-25-IY169SY0VJ; Name=ath-miR5645d; Alias=MIMAT0022433&ath-miR5645d; Parent=MI0019244|ath-MIR5645d	1	16116620	16116621	CG;PATHWAY=PWY-7618;PEARSON_COEFFICIENT=-0.220402515;PEARSON_PVALUE=2.94E-08;PEARSON_FDR=1.49E-05;SPEARMAN_COEFFICIENT=-0.235756037;SPEARMAN_PVALUE=2.81E-09;SPEARMAN_FDR=4.22E-06
1	16116614	16116638	+	iso-25-IY169SY0VK; Name=ath-miR5645d; Alias=MIMAT0022433&ath-miR5645d; Parent=MI0019244|ath-MIR5645d	1	16116620	16116621	CG;PATHWAY=PWY-7618;PEARSON_COEFFICIENT=-0.220402515;PEARSON_PVALUE=2.94E-08;PEARSON_FDR=1.49E-05;SPEARMAN_COEFFICIENT=-0.235756037;SPEARMAN_PVALUE=2.81E-09;SPEARMAN_FDR=4.22E-06
1	16116614	16116639	+	iso-26-IY169SY0V2B; Name=ath-miR5645d; Alias=MIMAT0022433&ath-miR5645d; Parent=MI0019244|ath-MIR5645d	1	16116620	16116621	CG;PATHWAY=PWY-7618;PEARSON_COEFFICIENT=-0.220402515;PEARSON_PVALUE=2.94E-08;PEARSON_FDR=1.49E-05;SPEARMAN_COEFFICIENT=-0.235756037;SPEARMAN_PVALUE=2.81E-09;SPEARMAN_FDR=4.22E-06
1	16116614	16116639	+	iso-26-IY169SY0V3E; Name=ath-miR5645d; Alias=MIMAT0022433&ath-miR5645d; Parent=MI0019244|ath-MIR5645d	1	16116620	16116621	CG;PATHWAY=PWY-7618;PEARSON_COEFFICIENT=-0.220402515;PEARSON_PVALUE=2.94E-08;PEARSON_FDR=1.49E-05;SPEARMAN_COEFFICIENT=-0.235756037;SPEARMAN_PVALUE=2.81E-09;SPEARMAN_FDR=4.22E-06
1	16116614	16116639	+	iso-26-IY169SY0VJD; Name=ath-miR5645d; Alias=MIMAT0022433&ath-miR5645d; Parent=MI0019244|ath-MIR5645d	1	16116620	16116621	CG;PATHWAY=PWY-7618;PEARSON_COEFFICIENT=-0.220402515;PEARSON_PVALUE=2.94E-08;PEARSON_FDR=1.49E-05;SPEARMAN_COEFFICIENT=-0.235756037;SPEARMAN_PVALUE=2.81E-09;SPEARMAN_FDR=4.22E-06
1	16116614	16116639	+	iso-26-IY169SY0VK0; Name=ath-miR5645d; Alias=MIMAT0022433&ath-miR5645d; Parent=MI0019244|ath-MIR5645d	1	16116620	16116621	CG;PATHWAY=PWY-7618;PEARSON_COEFFICIENT=-0.220402515;PEARSON_PVALUE=2.94E-08;PEARSON_FDR=1.49E-05;SPEARMAN_COEFFICIENT=-0.235756037;SPEARMAN_PVALUE=2.81E-09;SPEARMAN_FDR=4.22E-06
1	16116616	16116640	+	iso-25-Z084WNDLRY; Name=ath-miR5645d; Alias=MIMAT0022433&ath-miR5645d; Parent=MI0019244|ath-MIR5645d	1	16116620	16116621	CG;PATHWAY=PWY-7618;PEARSON_COEFFICIENT=-0.220402515;PEARSON_PVALUE=2.94E-08;PEARSON_FDR=1.49E-05;SPEARMAN_COEFFICIENT=-0.235756037;SPEARMAN_PVALUE=2.81E-09;SPEARMAN_FDR=4.22E-06
1	16116616	16116641	+	iso-26-Z084WNDLRYE; Name=ath-miR5645d; Alias=MIMAT0022433&ath-miR5645d; Parent=MI0019244|ath-MIR5645d	1	16116620	16116621	CG;PATHWAY=PWY-7618;PEARSON_COEFFICIENT=-0.220402515;PEARSON_PVALUE=2.94E-08;PEARSON_FDR=1.49E-05;SPEARMAN_COEFFICIENT=-0.235756037;SPEARMAN_PVALUE=2.81E-09;SPEARMAN_FDR=4.22E-06
1	16116618	16116643	+	iso-26-5MIM7OSKZDB; Name=ath-miR5645d; Alias=MIMAT0022433&ath-miR5645d; Parent=MI0019244|ath-MIR5645d	1	16116620	16116621	CG;PATHWAY=PWY-7618;PEARSON_COEFFICIENT=-0.220402515;PEARSON_PVALUE=2.94E-08;PEARSON_FDR=1.49E-05;SPEARMAN_COEFFICIENT=-0.235756037;SPEARMAN_PVALUE=2.81E-09;SPEARMAN_FDR=4.22E-06
1	16116620	16116637	+	iso-18-SQSWU3Y; Name=ath-miR5645d; Alias=MIMAT0022433&ath-miR5645d; Parent=MI0019244|ath-MIR5645d	1	16116620	16116621	CG;PATHWAY=PWY-7618;PEARSON_COEFFICIENT=-0.220402515;PEARSON_PVALUE=2.94E-08;PEARSON_FDR=1.49E-05;SPEARMAN_COEFFICIENT=-0.235756037;SPEARMAN_PVALUE=2.81E-09;SPEARMAN_FDR=4.22E-06
1	16116620	16116638	+	iso-19-SQSWU3E9; Name=ath-miR5645d; Alias=MIMAT0022433&ath-miR5645d; Parent=MI0019244|ath-MIR5645d	1	16116620	16116621	CG;PATHWAY=PWY-7618;PEARSON_COEFFICIENT=-0.220402515;PEARSON_PVALUE=2.94E-08;PEARSON_FDR=1.49E-05;SPEARMAN_COEFFICIENT=-0.235756037;SPEARMAN_PVALUE=2.81E-09;SPEARMAN_FDR=4.22E-06
1	16116620	16116638	+	iso-19-SQSWU3EX; Name=ath-miR5645d; Alias=MIMAT0022433&ath-miR5645d; Parent=MI0019244|ath-MIR5645d	1	16116620	16116621	CG;PATHWAY=PWY-7618;PEARSON_COEFFICIENT=-0.220402515;PEARSON_PVALUE=2.94E-08;PEARSON_FDR=1.49E-05;SPEARMAN_COEFFICIENT=-0.235756037;SPEARMAN_PVALUE=2.81E-09;SPEARMAN_FDR=4.22E-06
1	16116620	16116638	+	iso-19-SQSWU3EY; Name=ath-miR5645d; Alias=MIMAT0022433&ath-miR5645d; Parent=MI0019244|ath-MIR5645d	1	16116620	16116621	CG;PATHWAY=PWY-7618;PEARSON_COEFFICIENT=-0.220402515;PEARSON_PVALUE=2.94E-08;PEARSON_FDR=1.49E-05;SPEARMAN_COEFFICIENT=-0.235756037;SPEARMAN_PVALUE=2.81E-09;SPEARMAN_FDR=4.22E-06
1	16116620	16116638	+	iso-19-SQSWU3EZ; Name=ath-miR5645d; Alias=MIMAT0022433&ath-miR5645d; Parent=MI0019244|ath-MIR5645d	1	16116620	16116621	CG;PATHWAY=PWY-7618;PEARSON_COEFFICIENT=-0.220402515;PEARSON_PVALUE=2.94E-08;PEARSON_FDR=1.49E-05;SPEARMAN_COEFFICIENT=-0.235756037;SPEARMAN_PVALUE=2.81E-09;SPEARMAN_FDR=4.22E-06
1	16116620	16116639	+	iso-20-SQSWU311; Name=ath-miR5645d; Alias=MIMAT0022433&ath-miR5645d; Parent=MI0019244|ath-MIR5645d	1	16116620	16116621	CG;PATHWAY=PWY-7618;PEARSON_COEFFICIENT=-0.220402515;PEARSON_PVALUE=2.94E-08;PEARSON_FDR=1.49E-05;SPEARMAN_COEFFICIENT=-0.235756037;SPEARMAN_PVALUE=2.81E-09;SPEARMAN_FDR=4.22E-06
1	16116620	16116639	+	iso-20-SQSWU31N; Name=ath-miR5645d; Alias=MIMAT0022433&ath-miR5645d; Parent=MI0019244|ath-MIR5645d	1	16116620	16116621	CG;PATHWAY=PWY-7618;PEARSON_COEFFICIENT=-0.220402515;PEARSON_PVALUE=2.94E-08;PEARSON_FDR=1.49E-05;SPEARMAN_COEFFICIENT=-0.235756037;SPEARMAN_PVALUE=2.81E-09;SPEARMAN_FDR=4.22E-06
1	16116620	16116640	+	iso-21-SQSWU31NE; Name=ath-miR5645d; Alias=MIMAT0022433&ath-miR5645d; Parent=MI0019244|ath-MIR5645d	1	16116620	16116621	CG;PATHWAY=PWY-7618;PEARSON_COEFFICIENT=-0.220402515;PEARSON_PVALUE=2.94E-08;PEARSON_FDR=1.49E-05;SPEARMAN_COEFFICIENT=-0.235756037;SPEARMAN_PVALUE=2.81E-09;SPEARMAN_FDR=4.22E-06
1	16116620	16116641	+	iso-22-SQSWU31NQ; Name=ath-miR5645d; Alias=MIMAT0022433&ath-miR5645d; Parent=MI0019244|ath-MIR5645d	1	16116620	16116621	CG;PATHWAY=PWY-7618;PEARSON_COEFFICIENT=-0.220402515;PEARSON_PVALUE=2.94E-08;PEARSON_FDR=1.49E-05;SPEARMAN_COEFFICIENT=-0.235756037;SPEARMAN_PVALUE=2.81E-09;SPEARMAN_FDR=4.22E-06
1	16116620	16116642	+	iso-23-SQSWU31N0Q; Name=ath-miR5645d; Alias=MIMAT0022433&ath-miR5645d; Parent=MI0019244|ath-MIR5645d	1	16116620	16116621	CG;PATHWAY=PWY-7618;PEARSON_COEFFICIENT=-0.220402515;PEARSON_PVALUE=2.94E-08;PEARSON_FDR=1.49E-05;SPEARMAN_COEFFICIENT=-0.235756037;SPEARMAN_PVALUE=2.81E-09;SPEARMAN_FDR=4.22E-06
1	16116629	16116651	+	iso-23-Y0V3XFUN0Q; Name=NA; Parent=MI0019244|ath-MIR5645d	1	16116649	16116650	CG;PATHWAY=PWY-5267;PEARSON_COEFFICIENT=0.200856365;PEARSON_PVALUE=4.59E-07;PEARSON_FDR=5.57E-05;SPEARMAN_COEFFICIENT=0.205321756;SPEARMAN_PVALUE=2.51E-07;SPEARMAN_FDR=2.52E-05
1	16116629	16116652	+	iso-24-Y0V3XFUNKQ; Name=NA; Parent=MI0019244|ath-MIR5645d	1	16116649	16116650	CG;PATHWAY=PWY-5267;PEARSON_COEFFICIENT=0.200856365;PEARSON_PVALUE=4.59E-07;PEARSON_FDR=5.57E-05;SPEARMAN_COEFFICIENT=0.205321756;SPEARMAN_PVALUE=2.51E-07;SPEARMAN_FDR=2.52E-05
[truncated: 667 more rows]
