# Supplementary material for: athisomiRDB: A comprehensive database of Arabidopsis isomiRs
Source: Database (Oxford). 2024 Nov 8;2024:baae115. doi: 10.1093/database/baae115 (PMC11544919; doi:10.1093/database/baae115)
Supplement: baae115_Supp [file baae115_supp.zip › baae115_Supp/Supplementary Table S8.xlsx]

## Sheet: Sheet1
Feature	athisomiRDB	IsomiR Bank	Plant IsomiR Atlas	Diff isomiRs
Number of isomiRs	20764	37109	17516	NA
Number of sRNA-seq datasets to implement database	2757	304	54	44
Species covered	Arabidopsis thaliana	Arabidopsis thaliana,Oryza sativa,Solanum lycopersicum,Zea mays	Amborella trichopoda, Arabidopsis lyrata, Arabidopsis thaliana, Brachypodium distachyon, Brassica rapa, Carica papaya, Citrus clementina, Citrus sinensis, Glycine max, Gossypium raimondii, Malus domestica, Manihot esculenta, Medicago truncatula, Nelumbo nucifera, Oryza sativa, Populus trichocarpa, Setaria italic, Solanum lycopersicum, Solanum tuberosum, Sorghum bicolor, Triticum aestivum, Vitis v…	Arabidopsis thaliana, Brachypodium distachyon, Brassica rapa, Glycine max, Manihot esculenta, Medicago truncatula, Oryza sativa, Populus trichocarpa, Setaria italia, Solanum lycopersicum, Solanum tuberosum, Sorghum bicolor, Triticum aestivum, Vitis vinifera, Zea mays
Ambiguity-of-origin	Yes	No	No	No
Offsets w.r.t to reference mature	Yes	No	Yes	Yes
Genomic coordinates	Yes	No	No	No
All reference mature intersections	Yes	No	Yes	Yes
Non-templated 3' addition	Yes	No	No	No
Repeats intersections	Yes	No	No	No
indels/replacements	Yes	Yes	Yes	Yes
Variant/Mutation report	Yes	No	No	No
miRNA reference database	miRBase v22	miRBase v21	miRBase v22	PMRD
Target information	Yes	Yes	Yes	Yes
Trait associations	Yes	No	No	No
*NA-Not available
