# Supplementary material for: athisomiRDB: A comprehensive database of Arabidopsis isomiRs
Source: Database (Oxford). 2024 Nov 8;2024:baae115. doi: 10.1093/database/baae115 (PMC11544919; doi:10.1093/database/baae115)
Supplement: baae115_Supp [file baae115_supp.zip › baae115_Supp/Supplementary Table S9.xlsx]

## Sheet: AGO-IP sample information
Tissue type	TOTAL RPM	AGO type
5-6 week old Arabidopsis leaves	53442.9	AGO1
5-6 week old Arabidopsis leaves	33557.2	AGO1
4-week-old leaves	58.17	AGO1
Flower	4237.68	AGO1
Leaves	900.61	AGO1
Root	3681.27	AGO1
Seedling	10169	AGO1
Leaves Mock	332.56	AGO2
Leaves Pst	68.32	AGO2
two-week seedlings	1206.78	AGO2
two-week seedlings	1538.53	AGO2
Siliques 1-5DAP	66.4	AGO3
Plantlet	349.31	AGO3
whole seedlings	245.55	AGO3
inflorescence (stage 1-12) immature flower buds	142.43	AGO4
inflorescence (stage 1-12) immature flower buds	167.51	AGO4
Root	230.29	AGO4
Rosette leaves	51.46	AGO5
Rosette leaves	323.84	AGO5
inflorescence (stage 1-12) immature flower buds	203.37	AGO5
Mixed Inflorescence	111.76	AGO5
unopened flower buds	5846	AGO6
Rosette leaves	246.36	AGO7
Rosette leaves	167.57	AGO7
inflorescences	16.32	AGO9
inflorescences	18.35	AGO9
13-day-old seedlings	4835.09	AGO10
13-day-old seedlings	5723.96	AGO10
